# Supplementary material for: Dissecting the cellular architecture and genetic circuitry of the soybean seed
Source: Proc Natl Acad Sci U S A. 2024 Dec 30;122(1):e2416987121. doi: 10.1073/pnas.2416987121 (PMC11725896; doi:10.1073/pnas.2416987121)
Supplement: Supplementary file 2 — Dataset S01 (TXT) [file pnas.2416987121.sd01.txt]

DATASET S1 - mRNA PROFILING OF THE SUBREGIONS OF SOYBEAN SEEDS AT THE GLOBULAR, HEART, COTYLEDON AND EARLY MATURATION STAGES and SAMPLE CORRELATION
Annotated mRNA-Seq data for the soybean LCM subregions at the globular, heart, cotyledon and early maturation stages.
mRNA levels are TMM-normalized counts per million (cpm) and averaged across three biological replicates. A detected mRNA has at least one raw count in every biological replicate.
Abbreviations are listed in Figure 1.
Gmax_275_Wm82.a2.v1 annotation is from Soybase and plantTFDB v5.0.
Glyma ID	glob-EP	glob-EP	hrt-EP	hrt-EP	cot-EP	cot-EP	em-AX-SAM	em-AX-SAM	em-AX-PL	em-AX-PL	em-AX-RT	em-AX-RT	em-AX-EPD	em-AX-EPD	em-AX-PY	em-AX-PY	em-AX-VS	em-AX-VS	em-AX-ST	em-AX-ST	em-COT-ADEPD	em-COT-ADEPD	em-COT-ABEPD	em-COT-ABEPD	em-COT-ADPY	em-COT-ADPY	em-COT-ABPY	em-COT-ABPY	em-COT-VS	em-COT-VS	glob-SUS	glob-SUS	hrt-SUS	hrt-SUS	cot-SUS	cot-SUS	glob-ES	glob-ES	hrt-ES	hrt-ES	cot-ES	cot-ES	em-ES	em-ES	glob-SC-EPD	glob-SC-EPD	hrt-SC-EPD	hrt-SC-EPD	cot-SC-EPD
Glyma ID	cpm	detected	cpm	detected	cpm	detected	cpm	detected	cpm	detected	cpm	detected	cpm	detected	cpm	detected	cpm	detected	cpm	detected	cpm	detected	cpm	detected	cpm	detected	cpm	detected	cpm	detected	cpm	detected	cpm	detected	cpm	detected	cpm	detected	cpm	detected	cpm	detected	cpm	detected	cpm	detected	cpm	detected	cpm
Glyma.01G000100	6.3	+	6.2	+	6.4	+	12.8	+	1.9	+	2.4	+	3.5	+	4.9	+	2.6	+	2.9	+	2.4	+	3.7	+	1.7	+	5	+	3.7	+	6.2	+	9.8	+	11.4	+	3.3	+	2.1	+	2.5	+	4.4	+	5	+	4.2	+	3.9
Glyma.01G000200	18.8	+	20.3	+	13.1	+	24.2	+	18.1	+	23.5	+	19.2	+	14.1	+	18.1	+	13.1	+	18.6	+	19.9	+	20.2	+	18.9	+	19.1	+	7	+	11.3	+	5.2	+	10.4	+	8.9	+	9.8	+	18.5	+	16.4	+	22.8	+	16.5
Glyma.01G000300	4.9	+	3.6	+	3.3	+	6.5	+	4.4	+	4.3	+	7	+	3	+	4.8	+	3	+	3.6	+	3.4	+	5.7	+	5.7	+	3.5	+	1.9	+	1.9	+	1.2	+	1.9	+	2.2	+	2.6	+	4.5	+	4.4	+	5.9	+	2.9
Glyma.01G000400	7.9	+	8.8	+	11.9	+	10	+	8.8	+	13.2	+	10.8	+	10.7	+	9.4	+	13.5	+	13	+	9.2	+	14.4	+	14.2	+	12.8	+	5.6	+	8.8	+	6	+	10.6	+	13.4	+	14.7	+	11.4	+	10.3	+	11.1	+	13
Glyma.01G000600	36.5	+	32	+	33	+	26.1	+	37.6	+	54.5	+	36.5	+	36.5	+	37.4	+	33.3	+	45.7	+	50.1	+	43.8	+	38.2	+	38.5	+	49.3	+	38.6	+	33.9	+	36.6	+	31.3	+	39.2	+	62.2	+	34.7	+	39.1	+	42.2
Glyma.01G000700	16	+	15.1	+	14.5	+	14.3	+	25.7	+	31.7	+	22.9	+	15.9	+	35.5	+	21.9	+	25.8	+	31.2	+	25.6	+	19.8	+	36.7	+	8.8	+	7.5	+	4.6	+	9.4	+	10.8	+	12.7	+	23.7	+	20.8	+	26.2	+	20.7
Glyma.01G000800	4.7	+	2.8	+	2.5	+	8.1	+	15.7	+	20.1	+	13	+	12.5	+	12.8	+	12.7	+	16.8	+	15.6	+	15.6	+	22.2	+	13	+	4.1	+	3.9	+	1.5	+	4.3	+	2.3	+	3.8	+	18.8	+	9.7	+	7.4	+	5.7
Glyma.01G000900	24.4	+	23.8	+	19.5	+	14.7	+	20.1	+	20.9	+	25.9	+	20.7	+	22.9	+	16	+	28.7	+	26.1	+	20.5	+	28	+	22.9	+	14.4	+	27.2	+	17.2	+	28.2	+	18.4	+	21.6	+	27.8	+	31.2	+	38	+	27.8
Glyma.01G001000	17	+	19.1	+	15.9	+	16	+	9.6	+	8.4	+	11.7	+	10.4	+	10.4	+	7.4	+	9.9	+	13.7	+	9.8	+	8	+	14.4	+	26.3	+	31	+	29	+	14.7	+	8.5	+	5.8	+	8.1	+	26.1	+	16.7	+	19.8
Glyma.01G001100	17.5	+	14.5	+	8.9	+	24.3	+	27.5	+	22.8	+	16.4	+	17.8	+	14.7	+	17.4	+	14	+	15.2	+	21.6	+	27.8	+	11.9	+	9.7	+	6.4	+	6.5	+	10.1	+	4.6	+	4.6	+	9.4	+	14.5	+	15	+	11.4
Glyma.01G001200	16.6	+	19.5	+	20.5	+	7.8	+	16	+	16.5	+	13.8	+	17.3	+	21.3	+	20.1	+	24.2	+	29.1	+	17.9	+	11	+	12.6	+	4.1	+	1.9	+	3.4	+	2.8	+	5.3	+	7.6	+	8.6	+	19.5	+	22.1	+	17.6
Glyma.01G001300	26.7	+	27	+	28.1	+	16.9	+	28.2	+	36.4	+	33.3	+	32	+	24.1	+	41.4	+	40.2	+	30.6	+	47.2	+	33.9	+	27.8	+	23.5	+	23.2	+	25.2	+	36.7	+	54.7	+	44.6	+	45.6	+	32.5	+	36.6	+	42.9
Glyma.01G001400	0.7	+	0.6	+	1.1	+	0.6	+	0.6	+	0.4	+	0.9	+	0.8	+	0.7	+	0.8	+	1.8	+	0.6	+	1.4	+	0.4	+	2	+	0.8	+	1.5	+	0.9	+	1.6	+	0.9	+	1.4	+	1.6	+	0.5	+	0.5	+	0.7
Glyma.01G001500	0.2	-	0.2	+	0.3	+	0.5	-	0.4	-	1.5	+	0.3	-	1.6	+	0.5	+	0.7	+	0	-	1.5	+	0.3	-	0.5	+	0.1	-	0.2	-	0.6	+	0	-	0.6	-	1.3	+	0.6	+	1.9	+	0.4	-	0.2	-	0.2
Glyma.01G001600	22.9	+	21.1	+	14.9	+	16.8	+	12.4	+	10.7	+	13.8	+	11.6	+	10.2	+	7.7	+	11.3	+	11.4	+	10	+	11.4	+	8.8	+	12.8	+	11.2	+	9.7	+	9.1	+	12.7	+	10.5	+	11.1	+	8.6	+	9.6	+	9.9
Glyma.01G001700	13.6	+	13.1	+	15.6	+	15.1	+	18.4	+	16.8	+	15.1	+	16	+	16.9	+	17.9	+	16.2	+	16.6	+	18.7	+	17.6	+	15.5	+	4.8	+	6.5	+	6.4	+	14.8	+	13.6	+	15	+	17.9	+	9.3	+	11.3	+	10.2
Glyma.01G001800	0	-	0.1	-	1.6	+	0	-	3.1	+	0.6	-	0.8	-	1.2	+	6.6	+	1.6	+	6.2	+	1.4	+	5.3	+	4.8	+	1.7	+	0	-	0.5	+	0.4	+	1.7	+	3.4	+	8	+	15.3	+	0.3	+	0.1	-	0.5
Glyma.01G001900	0	-	0	-	0.1	-	0	-	0.1	-	0	-	0.1	-	0	-	0	-	0.1	-	0	-	0	-	0	-	0	-	0	-	0	-	0	-	0	-	0.1	-	0.2	-	0.6	+	0	-	0	-	0	-	0
Glyma.01G002000	0	-	0.2	+	0	-	0	-	0	-	0.2	-	0	-	0.4	-	0.1	-	0	-	0	-	0	-	0	-	0	-	0	-	0	-	0.5	+	0.3	+	0	-	0	-	0.2	+	0.3	-	0	-	0.2	-	0
Glyma.01G002100	98.3	+	48.7	+	60.6	+	166	+	200.3	+	759.2	+	330.2	+	148.1	+	180.1	+	143.7	+	484.7	+	182.4	+	143.4	+	148.7	+	221.9	+	733	+	417.5	+	382.2	+	55.7	+	52.3	+	65.1	+	222.6	+	51.8	+	47.4	+	38.9
Glyma.01G002200	9.7	+	8.3	+	7.2	+	14.2	+	5.9	+	7.3	+	10.7	+	6.3	+	9.7	+	3.4	+	11.2	+	10.9	+	6.3	+	6.5	+	15.6	+	13.2	+	14	+	12.6	+	5.7	+	7.3	+	8.4	+	9.2	+	11.2	+	9	+	11.1
Glyma.01G002300	0	-	0.1	+	0.1	-	0.1	-	0	-	0.1	+	0.1	-	0.1	-	0.1	-	0.1	-	0.1	-	0.1	-	0.1	-	0	-	0.1	-	0.2	-	0.3	+	0.2	-	0.4	-	0.8	+	0.8	+	4.5	+	0	-	0.2	-	0.2
Glyma.01G002400	0	-	0.3	+	18.1	+	0.2	-	2.9	+	4.2	+	2.8	+	19.3	+	2.6	+	18.1	+	3.2	+	3.5	+	21.1	+	14	+	5.2	+	0	-	0	-	0	-	0.9	+	1.9	+	0.4	+	0.3	-	0.7	+	0.5	+	2.6
Glyma.01G002500	0	-	0	-	0	-	0	-	0	-	0	-	0	-	0	-	0	-	0	-	0	-	0	-	0	-	0.2	+	0	-	0	-	0	-	0	-	0.2	-	0	-	0	-	0	-	0	-	0	-	0
Glyma.01G002600	15.1	+	29.3	+	27.9	+	7.3	+	15.8	+	17	+	27.6	+	34.7	+	19.9	+	44.5	+	21.3	+	26.5	+	22.7	+	32.9	+	20	+	179	+	429.8	+	249.1	+	157.9	+	230.5	+	160.3	+	71.1	+	13.7	+	13.7	+	20
Glyma.01G002700	17.3	+	6.7	+	7.7	+	12.9	+	5.8	+	3	+	5.8	+	8.3	+	4.1	+	6.1	+	4.2	+	9.6	+	3.2	+	4.8	+	4	+	20.8	+	3.6	+	7.5	+	23.2	+	5.8	+	4.9	+	4.3	+	6.8	+	5.8	+	5.9
Glyma.01G002800	0	-	0	-	0	-	0	-	0	-	0	-	0	-	0	-	0.1	-	0.2	+	0	-	0	-	0	-	0	-	0	-	0	-	0	-	0	-	0.2	-	0	-	0.3	+	0	-	0	-	0	-	0
Glyma.01G002900	1	+	0.6	+	1	+	0.4	-	1.4	+	1.5	+	1.3	+	1.8	+	1	+	0.8	+	2	+	0.9	-	1.6	+	1.5	+	1.7	+	0	-	0.3	-	0.2	-	0	-	0.3	-	0.3	+	0.8	+	0.5	+	0.7	+	1
Glyma.01G003000	0.5	+	0.6	+	0.4	+	0.4	+	0.4	+	0.7	+	0.4	+	0.6	+	0.4	+	0.4	-	0.6	+	0.4	+	0.8	+	0.7	+	1.9	+	0.9	+	0.6	+	0.3	-	0.8	+	0.1	-	0.4	+	0.5	+	0.9	+	0.5	-	0.5
Glyma.01G003100	0.4	+	1	+	0.6	+	0.5	-	0.7	+	0.7	+	0.6	+	0.3	-	0.6	+	0.9	+	0.5	+	0.7	+	0.7	-	0.5	+	0.4	+	0.5	+	1.1	+	0.9	+	0.3	+	0.4	+	0.4	+	0.6	-	0.4	+	0.3	+	0.4
Glyma.01G003200	1.1	+	1.7	+	1.2	+	1.1	-	0.3	-	1.4	+	0.4	+	0.7	+	0.8	+	0.5	+	0.8	+	0.7	+	0.3	+	1	+	0.8	+	0.1	-	1.1	+	0.5	+	0.1	-	0.2	+	0.6	+	0.1	+	0.7	+	1.1	+	0.5
Glyma.01G003300	0	-	0	-	0.1	-	0	-	0	-	0	-	0	-	0	-	0	-	0	-	0	-	0	-	0	-	0	-	0.3	-	0.6	+	0.3	+	0	-	0.1	-	0	-	0	-	0	-	0	-	0	-	0.1
Glyma.01G003400	9.8	+	6.5	+	3.6	+	1.7	+	4.1	+	5.4	+	2.7	+	3.4	+	3.7	+	3.9	+	2.4	+	1.8	+	3.4	+	2.3	+	2.9	+	4.4	+	4.9	+	4.1	+	1.3	+	5.4	+	5.5	+	2.1	+	3.1	+	3	+	4.4
Glyma.01G003500	0	-	0.2	+	0	-	0.2	-	0	-	0.1	-	0	-	0	-	0.1	-	0.1	-	0	-	0.1	-	0	-	0	-	0	-	0	-	0	-	0	-	0	-	0.1	-	0.1	-	0.7	-	0	-	0	-	0
Glyma.01G003600	28.7	+	47.1	+	37.1	+	25.3	+	22.9	+	20.6	+	18.5	+	26.1	+	19.7	+	20	+	16.8	+	11.4	+	16.6	+	19.6	+	14.1	+	20.3	+	40	+	24.8	+	9.7	+	21.3	+	24.7	+	12.1	+	12.7	+	14.5	+	12.7
Glyma.01G003700	29.1	+	51.7	+	65.1	+	18.1	+	32.8	+	23.7	+	27.8	+	47.1	+	31.4	+	44.2	+	41.7	+	32.4	+	64.2	+	88.9	+	39.2	+	138.7	+	127.7	+	92.7	+	87	+	71.3	+	93.2	+	29.9	+	23.2	+	21.2	+	31.1
Glyma.01G003800	41	+	82.7	+	45.8	+	16.2	+	28.2	+	19.8	+	19.4	+	20.5	+	30.5	+	17.6	+	19.9	+	16.4	+	20.3	+	11.8	+	15.5	+	19.4	+	45.4	+	37.5	+	17.4	+	60.4	+	42.3	+	10.6	+	17.9	+	20.7	+	25
Glyma.01G003900	0	-	0.1	-	0.1	-	0.1	-	0	-	0	-	0	-	0	-	0	-	0	-	0	-	0	-	0	-	0	-	0	-	0	-	0	-	0	-	0	-	0.1	-	0	-	0	-	0	-	0	-	0
Glyma.01G004000	0	-	0	-	0	-	0.1	-	0	-	0	-	0.1	-	0	-	0	-	0.2	+	0.3	-	0.1	-	0	-	0.3	-	0.1	-	0.5	+	7.4	+	10.8	+	0.4	+	0.2	-	1.1	+	0.2	-	0.2	-	0	-	0.4
Glyma.01G004100	3.4	+	3.1	+	5.2	+	3.9	+	3.4	+	3.9	+	6	+	7.1	+	3.4	+	5.2	+	9.4	+	7	+	5.9	+	6.3	+	7.1	+	4.7	+	7.8	+	9.1	+	8.1	+	4.6	+	8.1	+	7.8	+	5.7	+	3.1	+	3.5
Glyma.01G004200	115.3	+	60	+	58.7	+	2.4	+	3.3	+	150.4	+	270.1	+	707.9	+	15.7	+	55.7	+	0.1	-	0.1	-	0	-	1.3	+	0.1	+	331.3	+	451.3	+	1125.6	+	0.5	-	3	+	2.4	+	1.5	+	0	-	0.1	-	0.4
Glyma.01G004300	1037.7	+	1308	+	1079.5	+	430.2	+	827.1	+	662.1	+	773.2	+	1263.1	+	889.4	+	1038.5	+	592.2	+	459.6	+	874.4	+	958.6	+	602.4	+	749.3	+	1402.9	+	1309	+	677.6	+	1331.2	+	1173.3	+	393.4	+	460.5	+	584.6	+	643
Glyma.01G004400	2	+	6	+	1.9	+	2.4	+	4.2	+	5.2	+	3.5	+	4.7	+	4.3	+	4.1	+	2	+	2.4	+	1.5	+	9	+	2.2	+	1	+	2	+	1.4	+	1.4	+	1.7	+	1.1	+	2.2	+	2.1	+	5	+	1.8
Glyma.01G004500	8.9	+	13.7	+	11	+	7	+	8.7	+	8.7	+	9.5	+	10.6	+	9.7	+	11.8	+	9.1	+	9.4	+	7	+	7.4	+	8.9	+	12.8	+	18.9	+	20.4	+	17.7	+	12	+	12	+	8.4	+	10.1	+	10.6	+	12.9
Glyma.01G004600	15.8	+	19	+	45	+	11.7	+	41.9	+	56.8	+	71	+	58.9	+	73.6	+	76.7	+	91.9	+	75.8	+	62.7	+	15.6	+	69.2	+	7.7	+	2.2	+	4.9	+	7	+	32.5	+	17.1	+	14.7	+	26.8	+	22.5	+	27.5
Glyma.01G004700	6.6	+	7.7	+	8.2	+	3	+	5.1	+	8.8	+	6.4	+	4.9	+	6.1	+	5.4	+	4.9	+	9.3	+	4.2	+	2.4	+	8.1	+	6.3	+	4.8	+	6	+	4.8	+	9.1	+	8	+	3.6	+	4.9	+	6.5	+	8.3
Glyma.01G004800	0.1	-	0.2	-	0.1	-	0	-	0.2	-	0	-	0	-	0	-	0.1	-	0.1	-	0	-	0.1	-	0.1	-	0.3	-	0	-	0	-	0.3	-	0.1	-	0	-	1.2	+	1.1	-	1.4	+	0	-	0	-	0.1
Glyma.01G004900	0	-	0	-	0.2	+	0	-	0	-	2.8	+	0.1	-	1.7	+	0.1	-	1	+	0	-	0	-	0	-	0	-	0	-	0.1	-	0.2	-	0	-	0.2	+	0	-	0	-	0	-	0	-	0	-	0
Glyma.01G005000	158.3	+	69.4	+	45.3	+	170.2	+	131.4	+	95.3	+	99.8	+	50.6	+	146.7	+	90.6	+	97.9	+	67	+	5.1	+	3.9	+	124.5	+	202	+	130.4	+	158.8	+	68.9	+	15.9	+	35.2	+	35	+	956.1	+	509.3	+	360.5
Glyma.01G005100	0	-	0	-	0	-	0	-	0	-	0	-	0	-	0	-	0	-	0	-	0	-	0	-	0	-	0	-	0	-	0	-	0	-	0	-	0	-	0	-	0	-	0	-	0	-	0	-	0
Glyma.01G005200	0.7	-	0.5	+	1.5	+	1.1	+	1.8	+	0.5	+	0.1	-	2	+	1.5	+	2.7	+	0.4	+	1.5	-	3.3	+	3.6	+	0.7	+	4.6	+	2.2	+	0.9	-	4.5	+	2.6	+	8.8	+	6.2	+	2.1	+	2.9	+	2.2
Glyma.01G005300	10.4	+	14.9	+	31	+	10.1	+	9.4	+	6.3	+	11.7	+	14.8	+	9.8	+	7.3	+	13	+	15.6	+	11.2	+	13.3	+	14.5	+	25.2	+	25.5	+	36.9	+	16.6	+	13.8	+	16	+	11.5	+	14.8	+	13.9	+	25.3
Glyma.01G005400	0.5	+	0.2	-	0.5	+	0	-	0.1	-	6.3	+	3.5	+	0.2	-	0	-	0.3	-	0.1	-	1.9	+	0.8	+	0.5	+	0.9	+	75.4	+	65.4	+	76.1	+	3.2	+	1.3	+	2.6	+	7.4	+	5.6	+	5.7	+	7
Glyma.01G005500	0.1	-	0.1	-	0.4	+	0.2	+	1.2	+	1.9	+	0.6	+	0	-	10.7	+	0	-	0.5	+	4.3	+	0.1	-	0.2	-	37.8	+	0	-	0.1	-	0.1	-	1.3	+	2	+	1.6	+	104.9	+	0.1	-	0	-	0
Glyma.01G005600	0.1	-	1	+	3.5	+	5.5	+	4.1	+	2.9	+	5.2	+	4.6	+	1.2	+	4.5	+	11.2	+	7.9	+	2.9	+	2.2	+	3	+	0	-	0.8	+	1.1	+	0.4	-	0.4	-	0.2	+	0	-	9.3	+	13	+	15
Glyma.01G005700	0	-	0.8	+	1.2	+	0.5	+	0.5	+	2.8	+	2.9	+	2	+	4.4	+	0.7	-	0.5	+	1.5	+	0.3	-	1.3	+	0.6	+	0.1	-	0	-	0	-	0.2	-	0.2	+	0.5	+	0.2	-	0.2	-	0.5	+	0.8
Glyma.01G005800	0	-	0	-	0.3	-	0.2	-	0	-	0.2	-	0.7	+	0	-	0	-	0	-	0.1	-	0	-	0	-	0.1	-	0	-	0	-	0	-	0.1	-	1.2	+	0.5	+	0.7	+	1.3	+	10.6	+	18	+	17.4
Glyma.01G005900	0	-	0	-	0	-	0	-	0	-	0	-	0	-	0	-	0	-	0	-	0	-	0	-	0	-	0	-	0	-	0	-	0	-	0	-	0.1	-	0	-	0	-	0.1	-	0	-	0	-	0
Glyma.01G006000	0.1	-	0.7	-	0.2	-	0	-	0	-	0.1	-	0	-	0.3	+	0	-	0	-	2.2	+	1.3	+	5.9	+	39.6	+	1	+	0.6	+	0	-	0	-	4.8	+	0.7	+	0.9	+	1.3	+	6.5	+	19.5	+	7.1
Glyma.01G006100	30.1	+	17.1	+	13.3	+	11.2	+	10.4	+	12.3	+	14.9	+	13.1	+	11.6	+	14.5	+	17.6	+	22.6	+	17.7	+	25.9	+	16.5	+	32.6	+	16.4	+	13.5	+	32.5	+	33.7	+	24.8	+	44.2	+	21.2	+	22.7	+	23.8
Glyma.01G006200	72.4	+	16.2	+	23	+	1.2	-	11.6	+	17.3	+	20.8	+	35.8	+	15.9	+	31.4	+	29.8	+	19.3	+	31.6	+	40	+	30.4	+	525.7	+	45.9	+	63.4	+	98	+	13.2	+	21.6	+	27.4	+	63.8	+	22.5	+	29.2
Glyma.01G006400	49.1	+	51.6	+	31.8	+	20.6	+	21.4	+	20.6	+	20.4	+	25	+	20.7	+	17.5	+	18	+	25	+	22.7	+	23.3	+	19.9	+	18.5	+	27.2	+	23.1	+	27.5	+	29.8	+	19.2	+	14.7	+	22.4	+	28.1	+	26.2
Glyma.01G006500	27.2	+	35.5	+	22.4	+	17.6	+	20.3	+	20.4	+	22.7	+	18.6	+	35.2	+	18.4	+	23.6	+	34.3	+	21.6	+	24.7	+	36.5	+	22	+	17.1	+	13.1	+	46	+	27	+	23.3	+	47.1	+	29.7	+	31.4	+	33.7
Glyma.01G006600	21.7	+	16.6	+	14.8	+	31.5	+	29.5	+	30.7	+	27	+	20.1	+	26.1	+	21	+	31.8	+	28.5	+	28.7	+	18.2	+	25.4	+	19.9	+	15	+	9	+	27.1	+	14.8	+	20	+	26.8	+	23.3	+	23.4	+	18.8
Glyma.01G006700	6.2	+	4.8	+	2.6	+	0.5	+	2.1	+	8.1	+	2.5	+	6	+	3.4	+	5.6	+	0.9	+	1.1	+	2.9	+	1.2	-	2	+	107.1	+	37.3	+	11.1	+	7.8	+	1.8	+	2.4	+	4.5	+	3.9	+	4.4	+	8.8
Glyma.01G006800	0	-	1.3	+	5.1	+	0.1	-	3.6	+	2.2	+	0.7	+	8.5	+	2.4	+	1.4	+	0.2	+	0.9	+	1.7	+	1.4	+	2.6	+	0	-	0	-	0	-	0.1	-	0	-	0	-	0	-	2	+	0.8	+	1
Glyma.01G006900	39.1	+	27.8	+	31.9	+	38.9	+	46.2	+	56.1	+	49.1	+	59.3	+	47.4	+	73.9	+	58.6	+	49.2	+	71	+	50.4	+	39.5	+	76.8	+	84	+	75.8	+	56.7	+	37.1	+	44.5	+	46.6	+	24.2	+	21.8	+	27.3
Glyma.01G007000	0.3	-	0.5	+	5	+	1.6	+	1.6	+	5.3	+	4.7	+	1.2	+	9.8	+	0.2	-	3.3	+	3	+	3.9	+	12.9	+	10.6	+	4.2	+	5.7	+	11.8	+	1.1	+	24.8	+	6	+	0.3	-	1	+	0.8	+	0.7
Glyma.01G007100	2	+	1.7	+	2.6	+	0.4	-	4.3	+	3.4	+	0.2	-	5.3	+	0.6	+	27.8	+	0.8	+	0.1	-	7.7	+	10.9	+	0.2	-	0	-	0.2	-	0	-	1.4	+	0.6	+	0.5	+	0.6	+	0.9	+	0.2	-	0.3
Glyma.01G007200	24.5	+	22.2	+	17.3	+	11.2	+	8.3	+	27.3	+	6.7	+	25.8	+	23.4	+	72.4	+	14.7	+	6.4	+	47.8	+	33.9	+	11.9	+	1.6	+	1.8	+	3.3	+	14.5	+	12.8	+	13.3	+	11.3	+	6	+	3.9	+	3.9
Glyma.01G007300	3.3	+	3.4	+	4.5	+	2.9	+	4.9	+	6.5	+	6.5	+	9.7	+	6	+	11.6	+	6.8	+	3.9	+	12	+	6.2	+	5.8	+	0.4	-	0.7	+	1.7	+	1.5	+	1.9	+	0.9	+	2.8	+	1.1	+	1.5	+	1.5
Glyma.01G007400	0.2	-	0.6	+	0.8	+	0.2	-	1	+	3.9	+	2.3	+	2.6	+	1.4	+	1.2	+	0.6	-	0.9	+	1.3	+	1.6	+	1.2	+	0.1	-	0.8	+	0.8	+	2.6	+	0.3	-	0.1	-	0	-	3.1	+	3.4	+	2.7
Glyma.01G007500	0	-	0	-	0.1	-	0	-	0	-	0	-	0.1	-	0	-	0	-	0	-	0.1	+	0.1	-	0	-	0	-	0	-	15.1	+	12.5	+	8.5	+	0	-	0.1	-	0	-	0	-	0	-	0	-	0
Glyma.01G007600	0.1	-	0	-	0	-	0	-	0	-	0	-	0	-	0	-	0	-	0.1	-	0	-	0	-	0	-	0.1	-	0	-	0	-	0	-	0	-	0	-	0.1	-	0	-	0	-	0	-	0	-	0
Glyma.01G007700	20.7	+	23.6	+	51.9	+	9	+	6.9	+	5.6	+	17.6	+	21.1	+	9.7	+	10.9	+	13.7	+	23.6	+	8.7	+	18.9	+	14	+	39.5	+	95	+	83.7	+	23.5	+	18	+	30	+	11.5	+	17.2	+	17.9	+	27.3
Glyma.01G007800	52.5	+	75.4	+	55.7	+	20.6	+	26.2	+	15.1	+	27.7	+	29.3	+	31.1	+	19.8	+	27	+	35.9	+	20.9	+	13.1	+	20.3	+	14.1	+	17	+	21.2	+	11.3	+	21.5	+	16.7	+	10.2	+	33.6	+	39.1	+	39.4
Glyma.01G007900	0.3	-	0.3	-	0.3	-	0.1	-	0.1	-	0.1	+	0.5	-	0.2	-	0.1	-	0.2	+	0.1	-	0	-	1.4	+	0.8	-	0.1	-	0	-	0	-	0.3	+	0.3	+	0.1	+	0.1	-	0.1	-	0.9	+	2.4	+	1.4
Glyma.01G008000	9.3	+	11.2	+	18.4	+	18.6	+	9.8	+	7.4	+	9.5	+	15.8	+	11	+	11.6	+	10	+	13.5	+	8	+	15.2	+	11.8	+	5.1	+	6.5	+	7.9	+	6.3	+	10.1	+	6	+	2.1	+	6	+	7.1	+	7.7
Glyma.01G008100	0	-	0	-	0	-	0	-	0	-	0	-	0	-	0	-	0	-	0	-	0	-	0	-	0	-	0	-	0	-	0.3	-	0	-	0	-	0	-	0	-	0	-	0	-	0	-	0	-	0
Glyma.01G008200	0.1	-	0.2	-	0.1	-	0	-	0	-	0	-	0	-	0	-	0.1	-	0.1	-	0	-	0	-	0	-	0	-	0	-	0	-	0	-	0	-	0.1	-	0	-	0.2	-	0	-	0	-	0.1	-	0.1
Glyma.01G008300	0	-	0	-	0	-	0	-	0	-	0	-	0	-	0	-	0	-	0	-	0	-	0	-	0	-	0	-	0	-	0.1	-	0	-	0	-	0.3	-	0.2	+	0.2	+	0.5	-	0.2	-	0	-	0.4
Glyma.01G008400	8.1	+	5.9	+	8.9	+	1	+	2	+	5.7	+	8.1	+	6.7	+	5.4	+	4.4	+	5.9	+	8.9	+	3.7	+	2.9	+	12.4	+	15.8	+	16.3	+	22.4	+	3.3	+	2.1	+	3.8	+	3	+	1	+	0.7	+	1.3
Glyma.01G008500	0.5	+	0.9	+	4.2	+	0.3	+	3.3	+	10.1	+	5.2	+	29	+	10	+	60.9	+	0.7	+	0.2	+	1.4	+	2.7	+	10	+	0.6	-	0	-	0.5	+	0.2	-	0.3	+	0.7	+	2.2	+	0.8	+	0.7	+	2.1
Glyma.01G008600	222.3	+	205.1	+	125.4	+	245.7	+	330.4	+	209.1	+	270.3	+	239.4	+	228.9	+	243.1	+	217.1	+	131.4	+	200.3	+	175.1	+	157	+	218.2	+	292.8	+	280.4	+	168.6	+	188.3	+	199.9	+	316.2	+	226.7	+	185.6	+	196.6
Glyma.01G008700	6	+	8	+	2.5	+	14.9	+	4.3	+	6.8	+	2.9	+	4.8	+	4	+	7	+	1.2	+	1.5	+	0.3	+	0.8	+	1.2	+	20.2	+	16.1	+	25.3	+	6.4	+	7.8	+	12.6	+	14.6	+	4.5	+	5.7	+	7.1
Glyma.01G008800	208	+	217.8	+	151.1	+	172.3	+	150.7	+	139.1	+	203.4	+	294.3	+	144.5	+	183.8	+	149.7	+	196.8	+	142.5	+	166.1	+	149.1	+	202.4	+	305.1	+	291.8	+	114.1	+	108.6	+	93.2	+	99.5	+	94.6	+	98.5	+	128.1
Glyma.01G008900	11.6	+	9.5	+	10.6	+	12.4	+	11	+	11.2	+	9.6	+	11	+	10.6	+	10.6	+	13.3	+	10.4	+	9.1	+	10.3	+	12.8	+	17	+	10.7	+	12.1	+	18.2	+	12.2	+	15.8	+	19.3	+	10.2	+	10.2	+	12.4
Glyma.01G009000	0	-	0	-	0	-	0	-	0	-	0	-	0	-	0.1	-	0	-	0	-	0	-	0	-	0	-	0	-	0	-	0	-	0	-	0	-	0	-	0.3	+	0.1	-	0	-	0	-	0	-	0
Glyma.01G009200	0	-	0	-	0	-	0	-	0	-	0.2	-	0.1	-	0.4	-	3.9	+	0	-	0	-	0	-	0	-	0.4	-	0.8	+	0	-	0	-	0	-	0.3	+	0.4	+	0.3	+	0.2	+	0.7	+	0.5	+	0.5
Glyma.01G009300	64.6	+	97.4	+	87.5	+	29.8	+	61.5	+	79.4	+	88.9	+	123.5	+	80.9	+	116.6	+	115.8	+	86.6	+	129.9	+	131.3	+	82.9	+	54.9	+	90.5	+	101.3	+	59.9	+	120.3	+	117.9	+	58.5	+	39.5	+	42.2	+	47.7
Glyma.01G009400	11.5	+	9.7	+	6.3	+	6.3	+	9.6	+	9.3	+	8	+	7.9	+	7.6	+	5.5	+	5.6	+	12.4	+	5.5	+	2.4	+	12.9	+	19.5	+	8.5	+	9.4	+	11.7	+	6.9	+	6	+	30.7	+	18.2	+	15	+	15.3
Glyma.01G009500	0.1	-	0.8	+	10.9	+	0	-	1.1	+	4.1	+	11	+	12.3	+	10.4	+	1.4	+	0.2	+	0.2	-	0.3	-	2.5	+	8.9	+	1.2	+	11.6	+	22.2	+	0.2	+	0.1	-	0.1	-	0	-	0.9	+	0.9	+	0.5
Glyma.01G009600	0.1	-	0	-	2.7	+	0.1	+	1.3	+	1.8	+	0.9	+	0.1	-	2.9	+	10.2	+	1.3	+	0	-	8.5	+	1.4	+	6.7	+	0.6	+	0.1	-	0	-	0.6	-	0.3	+	0.5	+	0.2	-	0.6	+	0.7	+	4.6
Glyma.01G009700	257.9	+	383.7	+	390.8	+	160.2	+	332.6	+	211.4	+	476.1	+	261.2	+	473.5	+	223.4	+	283.1	+	182.9	+	116.5	+	56.9	+	519.3	+	29.8	+	47.1	+	117.8	+	10.1	+	12.2	+	61.7	+	149.1	+	288.1	+	308.7	+	477.8
Glyma.01G009800	9.2	+	8.6	+	6.6	+	7.7	+	7.1	+	6.6	+	6.8	+	8.4	+	8.5	+	5	+	8	+	7.2	+	6.9	+	6.6	+	5.3	+	9.3	+	8.5	+	6.7	+	4.8	+	6.4	+	6.3	+	24.7	+	6.5	+	6.5	+	8.1
Glyma.01G009900	0.2	+	0.4	+	2.1	+	1.2	+	2	+	2.8	+	0.3	-	5.8	+	0.6	+	3.4	+	1.5	+	1	+	6.2	+	12.9	+	1.2	+	0	-	0.3	+	0.3	+	0.5	+	1.5	+	6.6	+	15.8	+	1.3	+	0.4	+	1
Glyma.01G010000	18.9	+	14.3	+	13.6	+	30	+	16.8	+	23.1	+	1.7	+	8.4	+	11.8	+	13.5	+	13.8	+	10	+	19.5	+	17.5	+	12.9	+	26.6	+	25.2	+	19.7	+	5	+	6.3	+	7.7	+	17.7	+	13.1	+	16.3	+	15.5
Glyma.01G010100	13.4	+	3.9	+	21.3	+	8.5	+	30.9	+	5.5	+	14.5	+	3.9	+	2.3	+	5.4	+	10.5	+	13.7	+	29.4	+	17.8	+	17.3	+	21.4	+	8.6	+	7.4	+	62	+	31	+	25.6	+	73.4	+	6.9	+	6.8	+	8.5
Glyma.01G010200	2.7	+	10	+	13.2	+	0.1	-	4.2	+	1	+	4.7	+	10.5	+	2.6	+	9.2	+	7.6	+	8.4	+	14.9	+	19.5	+	4	+	0	-	0.1	-	0.1	-	0.8	+	0.1	-	0.1	-	0.1	-	10.1	+	14.7	+	21.8
Glyma.01G010300	19.8	+	40.8	+	70	+	21.9	+	24.7	+	21.9	+	27.8	+	67.4	+	37.1	+	50	+	38.3	+	30.2	+	70.4	+	34.5	+	66.7	+	24.6	+	55.3	+	72.7	+	23.2	+	103.4	+	99.4	+	44	+	35.5	+	45.7	+	81
Glyma.01G010400	35.1	+	40.2	+	33.9	+	14.5	+	22	+	19.5	+	17.2	+	19.8	+	22.1	+	14.6	+	21.7	+	18	+	32.7	+	26.5	+	13.4	+	22.2	+	43.3	+	28.9	+	34.6	+	41.2	+	23.9	+	19.5	+	20.2	+	23	+	22.5
Glyma.01G010500	0.5	+	0.1	-	5.2	+	0.1	-	0.3	-	0	-	0	-	0	-	0.1	-	10.6	+	1.5	+	0.2	-	7.1	+	1.2	+	1	+	0.7	+	21.7	+	32.6	+	1.4	+	0.4	+	2.4	+	0.9	+	1.8	+	0.9	+	2
Glyma.01G010600	10	+	9.6	+	11.4	+	6	+	8.3	+	6.2	+	4.9	+	7.2	+	8.5	+	6.8	+	6.5	+	7.3	+	10.6	+	10.2	+	5.9	+	12.2	+	12.3	+	18.1	+	7.4	+	9.6	+	12.2	+	7.9	+	4.4	+	4.2	+	6.7
Glyma.01G010700	0	-	0	-	0	-	0	-	0.2	-	0	-	1.3	+	0	-	0	-	0	-	0	-	0	-	0	-	0	-	0.4	-	0.7	-	0	-	0	-	0.7	-	0	-	0	-	0	-	0	-	0	-	0
Glyma.01G010800	18	+	18.9	+	14.6	+	20.2	+	13.7	+	19.9	+	15.9	+	13.5	+	15.2	+	9.4	+	16	+	23.1	+	13.2	+	17.3	+	16.3	+	13.1	+	15.4	+	17	+	11.9	+	10.1	+	11.6	+	23.5	+	21.8	+	21.8	+	18.5
Glyma.01G010900	7.3	+	6.1	+	9	+	10.7	+	6.9	+	17.7	+	9.3	+	21.4	+	10	+	18.1	+	10.1	+	10	+	15.5	+	20.9	+	11.6	+	10.3	+	16.9	+	17	+	9.3	+	6.5	+	20.3	+	22.1	+	6.1	+	5.1	+	4.2
Glyma.01G011000	0	-	0.2	+	0.4	+	0	-	0.6	+	0.3	+	0.3	+	3.6	+	5	+	1.1	+	0.2	-	0	-	0	-	0	-	0.7	+	0.5	-	0.3	-	0.2	-	0.4	-	0	-	0.1	-	1.3	-	1.4	+	1.1	+	3
Glyma.01G011100	26.3	+	42.5	+	38.1	+	26.6	+	30.2	+	24.8	+	30.3	+	46.2	+	37.3	+	33.3	+	51.6	+	37.7	+	41.3	+	39.4	+	40.2	+	28	+	38	+	34.7	+	20	+	26.2	+	27.4	+	29.7	+	19.4	+	20.5	+	29.9
Glyma.01G011200	42.7	+	28.3	+	34.4	+	19.4	+	26	+	20.9	+	25	+	22.2	+	29.1	+	20.8	+	16.7	+	11.9	+	12.8	+	18.6	+	12.4	+	9.6	+	7.5	+	12.1	+	54.8	+	45	+	18.8	+	19.9	+	42.6	+	36.1	+	37.2
Glyma.01G011300	1.6	+	3.1	+	2.4	+	0.2	-	1.2	+	0.9	+	2.5	+	3	+	1.1	+	2.8	+	1.8	+	2.7	+	3	+	3.6	+	1.5	+	0.1	-	0.1	-	0.8	+	6.6	+	0.8	+	0.6	+	0.9	+	1.6	+	2.8	+	2.2
Glyma.01G011400	5	+	6.3	+	7.7	+	7.2	+	4.8	+	9.7	+	6.1	+	5.8	+	6.9	+	5.7	+	10.5	+	9.3	+	9.2	+	10.2	+	8.3	+	6	+	8.7	+	9.2	+	8.1	+	8.8	+	9.1	+	9.1	+	9.8	+	14.5	+	9.6
Glyma.01G011500	0.2	-	0.2	+	0.3	+	1	+	0.3	+	0.4	+	0.3	-	0	-	0.4	+	0.1	-	0.4	-	0.4	+	0.3	-	0	-	0.5	+	0	-	0.2	+	0.3	+	0.2	+	0.4	+	0.4	+	0.6	-	0.4	-	0.3	+	0.1
Glyma.01G011600	0	-	0	-	0	-	0	-	0	-	0	-	0	-	0	-	0	-	0	-	0	-	0	-	0	-	0	-	0	-	0	-	0	-	0	-	0	-	0	-	0	-	0	-	0	-	0	-	0
Glyma.01G011700	0.1	-	0.2	-	0.6	+	0	-	0.3	+	0.5	-	0.2	-	0.6	+	0.1	-	0.5	+	0.7	+	0.6	+	0.5	-	0.8	+	0.1	-	0	-	0.1	-	0	-	0	-	0.1	-	0	-	0	-	0.1	-	0	-	0.1
Glyma.01G011900	0	-	0	-	0	-	0	-	0.2	-	0	-	0	-	0	-	0	-	0	-	0	-	0	-	0	-	0	-	0.3	-	0	-	0	-	0	-	0.3	+	0.2	+	0	-	0.1	+	0	-	0	-	0
Glyma.01G012000	0	-	0	-	0	-	0	-	0.2	-	0	-	0	-	0	-	0.1	-	0	-	0	-	0	-	0	-	0.1	-	1.4	+	0.1	-	0	-	0	-	0.1	-	0	-	0	-	0	-	0	-	0	-	0
Glyma.01G012100	0	-	0	-	0	-	0.1	+	0	-	0	-	0	-	0.1	-	0.1	+	0	-	0	-	0	-	0	-	0	-	0.1	-	0	-	0	-	0	-	0	-	0	-	0	-	0	-	0	-	0.1	-	0
Glyma.01G012200	0.7	+	0.6	+	0.4	+	1.2	+	1.6	+	2	+	1.5	+	0.8	+	1.4	+	0.9	+	2.8	+	1.5	+	3	+	0.9	+	0.5	+	0.4	-	0.7	+	0.1	-	0.3	-	0.4	+	0.2	+	0.4	+	0.8	+	0.7	+	0.7
Glyma.01G012300	1.1	+	0.8	+	0.6	+	0.5	+	0.8	+	0.5	+	0.2	+	0.2	+	0.3	-	0.5	+	0.3	-	0.4	+	0.3	+	0	-	0.4	+	0.7	+	1.3	+	0.6	+	0.6	+	1.1	+	0.4	+	0.4	+	0.5	+	1	+	1.2
Glyma.01G012400	2.6	+	3.4	+	4.9	+	4.7	+	4.2	+	2.2	+	4.3	+	4.9	+	4.3	+	4.6	+	5.7	+	4.9	+	2.5	+	2.6	+	3.9	+	5.9	+	4.8	+	8	+	7.3	+	4.1	+	2.6	+	2.7	+	3.5	+	4.2	+	4
Glyma.01G012500	34.3	+	32.3	+	20.4	+	23.6	+	44.6	+	35.7	+	38.4	+	39.7	+	27.3	+	43.9	+	26.2	+	30.9	+	27.5	+	35.7	+	22.2	+	36.2	+	30.7	+	23.9	+	92.6	+	50.4	+	40.4	+	71.9	+	20.5	+	20.9	+	20.3
Glyma.01G012700	17.9	+	17.1	+	18.9	+	64.1	+	22.6	+	23.9	+	30.9	+	21.8	+	25.9	+	15.2	+	35	+	39.9	+	33.3	+	45.2	+	41.7	+	10.2	+	8.3	+	15.1	+	15.2	+	6.1	+	3	+	6	+	8.8	+	4.1	+	6
Glyma.01G012800	0	-	0	-	0	-	0	-	0	-	0	-	0	-	0	-	0	-	0	-	0	-	0	-	0	-	0	-	0	-	0	-	0.1	-	0.3	-	0	-	0	-	0.1	-	0	-	0	-	0	-	0
Glyma.01G012900	0	-	0	-	0	-	0	-	0	-	0	-	0	-	0	-	0	-	0	-	0	-	0	-	0	-	0	-	0	-	0	-	0	-	0	-	0	-	0	-	0	-	0	-	0	-	0	-	0
Glyma.01G013000	0	-	0	-	0	-	0	-	0	-	0	-	0	-	0	-	0	-	0	-	0	-	0	-	0	-	0	-	0	-	0	-	0	-	0	-	0	-	0	-	0	-	0	-	0	-	0	-	0
Glyma.01G013100	0	-	0	-	0.5	+	0	-	0	-	19.6	+	2.6	+	3.6	+	0	-	0	-	0	-	0	-	0	-	0	-	0	-	0	-	0	-	0	-	0	-	0	-	0	-	0	-	0	-	0	-	0
Glyma.01G013200	0	-	0	-	0	-	0	-	0	-	1.7	+	0	-	0	-	0	-	0	-	0	-	0	-	0	-	0	-	0	-	0	-	0	-	0	-	0	-	0	-	0	-	0	-	0	-	0	-	0
Glyma.01G013300	0	-	0	-	1.7	+	0	-	0	-	226.2	+	0	-	0.5	+	0.1	-	0	-	0	-	0	-	0.1	-	0	-	0	-	0	-	0	-	0	-	0	-	0	-	0	-	0	-	0	-	0	-	0
Glyma.01G013400	0	-	0	-	0	-	0	-	0	-	0	-	0	-	0	-	0	-	0	-	0	-	0	-	0	-	0	-	0	-	0.1	-	0	-	0	-	0	-	0	-	0	-	0	-	0	-	0	-	0
Glyma.01G013500	0.2	-	0	-	0.1	-	0.6	+	0.1	-	0.1	+	0.1	-	0.1	-	0.2	+	0.3	-	0.1	-	0.1	-	0.1	-	0.3	-	0.3	-	0.4	-	0.2	-	0.3	+	5.3	+	0.4	+	0.4	-	0.1	-	1.2	+	11.5	+	10
Glyma.01G013600	16.5	+	13.8	+	14.9	+	17.2	+	19	+	16.8	+	19.5	+	13.1	+	18.3	+	14.1	+	21	+	20	+	21.9	+	24.1	+	19.1	+	19.1	+	14.2	+	9	+	31.1	+	8.4	+	8.5	+	22.2	+	41	+	40.4	+	28.4
Glyma.01G013800	54.9	+	29.2	+	29.1	+	64.6	+	41.1	+	46	+	48.5	+	38.6	+	37.9	+	42.1	+	34.2	+	35.8	+	33.8	+	53.6	+	27.5	+	86.7	+	64.3	+	50.5	+	48.3	+	50.1	+	49.6	+	100.3	+	75.6	+	56.1	+	37.4
Glyma.01G013900	0	-	0	-	0	-	0	-	0	-	0	-	0	-	0	-	0	-	0	-	0	-	0.1	-	0	-	0	-	0	-	2.4	+	2.7	+	1.1	+	20.3	+	1	+	0.2	+	0.1	-	0	-	0.1	-	0.3
Glyma.01G014000	8.7	+	1.7	+	2.2	+	0.2	-	0.3	+	2.2	+	0.1	+	0.1	-	0.4	+	0.8	+	10.1	+	1.3	+	1.4	+	1.1	+	6	+	2.5	+	4.2	+	9.2	+	32	+	14.9	+	40.1	+	25.8	+	2.9	+	1.1	+	3.1
Glyma.01G014100	21.8	+	41.7	+	20.8	+	45.9	+	49.3	+	55.2	+	72.5	+	46.5	+	24.8	+	36.2	+	50.6	+	65	+	0.2	+	1.5	+	13.9	+	8.1	+	14.4	+	26.9	+	1.3	+	14.5	+	25.2	+	8.7	+	2.9	+	2	+	1.8
Glyma.01G014200	9.7	+	8	+	8.8	+	10.7	+	8.4	+	18.5	+	15.1	+	10.2	+	15	+	13.2	+	15.5	+	19.5	+	12.5	+	8.7	+	14.2	+	4.8	+	6.3	+	7.1	+	4.1	+	6.5	+	6.4	+	10.1	+	5	+	4.8	+	4.9
Glyma.01G014300	0	-	0.1	-	0	-	0	-	0.1	-	0.1	-	0	-	0	-	0	-	0	-	0	-	0	-	0	-	0	-	0	-	0	-	0	-	0	-	0.1	-	0.1	+	0.2	-	0	-	0	-	0.1	-	0.2
Glyma.01G014400	16.5	+	20.2	+	25.1	+	20.2	+	12	+	8.1	+	20.1	+	21.7	+	9.6	+	8.2	+	15.6	+	21.6	+	11.1	+	18.7	+	13.4	+	11.8	+	14.7	+	19.2	+	4.3	+	18	+	21.4	+	16.5	+	7.7	+	7.7	+	10
Glyma.01G014500	9	+	11.6	+	8.3	+	30.8	+	14.6	+	18.6	+	12.7	+	13.1	+	16.5	+	10.6	+	19.1	+	17.4	+	14.8	+	11.3	+	15.6	+	13.8	+	15.2	+	16.7	+	6	+	7	+	7.4	+	15.8	+	6.3	+	6	+	5
Glyma.01G014600	279.3	+	181.4	+	97.9	+	501.1	+	255.6	+	59.5	+	1453.1	+	4.8	+	0.2	+	0.2	+	1091.9	+	1759.4	+	2.1	+	2.2	+	2.3	+	365.1	+	495	+	676	+	28.7	+	160.7	+	226.2	+	475.2	+	950.7	+	548	+	277.2
Glyma.01G014700	25.7	+	21.1	+	37	+	22.9	+	23.3	+	32.2	+	31.3	+	18.2	+	24.4	+	17.6	+	34.4	+	38.4	+	32.7	+	44.2	+	36.9	+	8.9	+	11.2	+	11.6	+	14.2	+	8.8	+	18	+	16.6	+	25.5	+	28	+	24.5
Glyma.01G014800	27	+	15.3	+	30.5	+	4.2	+	59.2	+	23.4	+	118.6	+	28.7	+	46.5	+	0.1	-	0.1	-	73.6	+	0	-	109.4	+	83.2	+	7.9	+	19.8	+	24.1	+	0	-	0.5	+	0.6	+	1.3	+	0.3	-	0.2	+	0.1
Glyma.01G014900	12.2	+	9.2	+	8.1	+	10.8	+	8.4	+	8.3	+	8.6	+	10.5	+	9.1	+	7.1	+	5.9	+	9.9	+	10.9	+	10.8	+	9.8	+	7.1	+	5.4	+	5.1	+	1.3	+	1.4	+	1.6	+	3.3	+	3.6	+	3.1	+	3.4
Glyma.01G015000	62.3	+	78.1	+	59.2	+	39.2	+	35.8	+	27	+	43.8	+	41.7	+	36.9	+	29.3	+	27.9	+	40.6	+	17.8	+	29.8	+	39.4	+	76.7	+	180.5	+	194.8	+	79.9	+	92.5	+	148	+	118.9	+	74.5	+	67.5	+	92.7
Glyma.01G015100	18.7	+	16.7	+	21.4	+	9.1	+	21.6	+	14.2	+	10.8	+	20.7	+	16.1	+	22.5	+	13.5	+	17.7	+	24.4	+	22.8	+	7.6	+	16.1	+	12.1	+	14	+	20.3	+	15.8	+	18.2	+	15.6	+	14.5	+	14.6	+	24.5
Glyma.01G015200	2	+	1.4	+	1.2	+	2.4	+	0.8	+	1.6	+	1.2	+	0.6	+	1.2	+	0.7	+	1.1	+	1.4	+	0.6	+	1	+	0.9	+	0.9	+	5.3	+	4.7	+	4.1	+	2.6	+	6.8	+	3.5	+	2.2	+	2.8	+	1.6
Glyma.01G015300	4.7	+	2.9	+	2.7	+	5.2	+	3.8	+	3.3	+	3.2	+	5.7	+	3.6	+	4.5	+	2.3	+	3.3	+	2.2	+	7.3	+	2.5	+	14.8	+	33.7	+	33.7	+	7.2	+	8.1	+	10.1	+	4.7	+	5.4	+	4	+	3.8
Glyma.01G015400	0.6	+	2.7	+	3.2	+	3.1	+	4.4	+	4.6	+	6.8	+	6	+	6.1	+	7.2	+	18.6	+	13.8	+	9.5	+	7.1	+	11	+	0.2	+	0.7	+	1.7	+	0.1	+	0.8	+	2.3	+	8.2	+	3.7	+	4.3	+	4.6
Glyma.01G015500	20.2	+	23.5	+	25	+	19.1	+	24.9	+	25.9	+	17.9	+	20.6	+	22.1	+	25.8	+	24.8	+	21.2	+	22	+	41.7	+	14.6	+	38.7	+	56	+	69.1	+	20.8	+	13.5	+	23.4	+	16.9	+	25	+	22.5	+	23.2
Glyma.01G015600	6.9	+	6.4	+	9.7	+	8.4	+	6.3	+	6.1	+	9.7	+	12.6	+	8.1	+	14	+	13.5	+	10.8	+	11	+	15.1	+	17.1	+	5.4	+	9.6	+	13.6	+	12.1	+	5.5	+	11.5	+	8.8	+	10.1	+	7.5	+	6.8
Glyma.01G015700	6	+	3.9	+	10.8	+	7.5	+	2.5	+	2.8	+	6.8	+	3.5	+	4.1	+	2.6	+	4.8	+	9.5	+	3.9	+	2.8	+	4.6	+	19	+	9.9	+	10.1	+	4	+	5.7	+	9.3	+	3.7	+	4.6	+	4.4	+	7.1
Glyma.01G015800	0.3	-	0.5	+	0.5	+	0.9	-	0.4	+	1.8	+	0.7	-	0.7	+	1.3	+	0.5	-	1.5	+	1.9	+	0.5	-	1.4	-	0.2	+	0.2	+	0.6	+	0.5	+	0.2	-	0.6	+	0.5	+	2.5	+	0.4	+	0.7	+	0.2
Glyma.01G015900	12.2	+	11	+	11.5	+	10.6	+	19.1	+	15.1	+	8.2	+	10.7	+	14.5	+	12	+	10.9	+	8.8	+	17.4	+	11.8	+	15.2	+	10.1	+	11.2	+	9.6	+	6.5	+	4.5	+	8.1	+	13.4	+	6.8	+	5.1	+	5
Glyma.01G016000	0.4	+	1	+	0.6	+	0	-	0.1	-	0.2	-	0	-	0.2	-	0.1	-	0.1	-	0.1	-	0	-	0.2	+	0	-	0.1	+	0.1	-	0.2	-	0.2	-	0.4	-	0.3	+	0.4	+	0.2	+	0.5	+	0.5	+	0.2
Glyma.01G016100	10.5	+	10.2	+	8.6	+	10.2	-	11.9	+	18.4	+	8	+	11.6	+	12	+	10.5	+	9.7	+	12.6	+	15.6	+	21.4	+	10.2	+	5.7	+	3.2	+	3.1	+	6.6	+	6.3	+	7.1	+	14.4	+	7.5	+	9.7	+	7.4
Glyma.01G016200	1.3	+	1.6	+	2.7	+	1.1	+	0.5	+	1.7	+	0.5	+	2.5	+	1.7	+	0.9	+	1.3	+	1	+	2.8	+	3	+	1.8	+	0.4	+	2	+	1.6	+	1.7	+	2.2	+	2.8	+	3.3	+	4	+	5.8	+	6
Glyma.01G016400	2.9	+	2.7	+	3.7	+	2.7	+	1.6	+	1.8	+	3.7	+	2.5	+	1.5	+	2.3	+	2.5	+	2.8	+	2.1	+	3.1	+	2.9	+	5	+	5	+	5.9	+	6.1	+	3.7	+	5.6	+	6.2	+	4.1	+	4.7	+	7.9
Glyma.01G016500	16.9	+	18.5	+	10.1	+	65.4	+	29.3	+	11.7	+	153.3	+	0.3	+	1	+	0.4	-	176.5	+	211.4	+	0.3	+	0.3	+	0.5	+	8.9	+	26.7	+	32.4	+	73	+	4.1	+	11.6	+	35.6	+	136.8	+	237	+	250.9
Glyma.01G016600	0	-	0	-	0	-	0	-	0	-	0	-	0	-	0	-	0	-	0	-	0	-	0	-	0	-	0	-	0	-	0	-	0	-	0	-	0	-	0	-	0	-	0	-	0	-	0	-	0
Glyma.01G016700	0	-	0	-	0	-	0	-	0	-	0.1	-	0	-	0	-	0	-	0	-	0	-	0	-	0	-	0	-	0	-	0	-	0	-	0	-	0	-	0	-	0	-	0	-	0	-	0	-	0
Glyma.01G016800	7.1	+	5.6	+	7.7	+	7.3	+	4.3	+	6.2	+	3.5	+	4.6	+	9	+	4.9	+	4.5	+	4.2	+	4.9	+	7.2	+	10.9	+	12.2	+	7	+	4.9	+	21	+	7.9	+	7.6	+	10.2	+	8.4	+	6.2	+	6.9
Glyma.01G016900	54.9	+	58.9	+	44.8	+	60	+	55.4	+	62.6	+	54.9	+	34	+	47.3	+	42.3	+	49.6	+	48.6	+	53	+	40.5	+	38.6	+	33.8	+	39.1	+	35.2	+	57.8	+	43	+	40.9	+	49.7	+	48.7	+	47.8	+	36.7
Glyma.01G017000	0.2	-	0.4	+	0.9	+	0.4	-	1.2	+	2	+	2.4	+	0.7	+	1.3	+	1.8	+	1.5	+	1.4	+	11.3	+	5.6	+	4	+	2.4	+	1.7	+	3	+	15.9	+	0.3	+	0.8	+	1.6	+	0.6	+	0.2	-	0.3
Glyma.01G017100	6.3	+	5.4	+	4.7	+	9.4	+	13.4	+	17.5	+	21.7	+	18.8	+	5.9	+	13.2	+	20.6	+	15.2	+	6.8	+	5.8	+	3.9	+	4.2	+	36.5	+	45.6	+	12.8	+	7.5	+	3.6	+	5.6	+	18.5	+	30.4	+	40
Glyma.01G017200	0	-	0	-	0	-	0.1	-	0	-	0	-	0	-	0	-	0	-	0	-	0	-	0	-	0	-	0	-	0	-	0	-	0	-	0	-	0	-	0	-	0	-	0	-	0	-	0	-	0
Glyma.01G017300	0	-	0	-	1.3	+	0	-	1.2	+	0.2	-	0	-	0	-	10.6	+	0	-	0	-	0	-	0	-	1	-	23.1	+	0	-	0.9	+	0	-	0	-	0	-	0.1	-	0	-	0	-	0	-	0
Glyma.01G017400	4.5	+	5	+	7.7	+	3.5	+	1.9	+	1	+	2.3	+	2.5	+	1.9	+	0.2	-	4.6	+	2.3	+	4	+	4.9	+	4.7	+	3.4	+	5.4	+	6.4	+	1.9	+	3	+	2	+	0.2	-	3.2	+	2.7	+	6.4
Glyma.01G017500	0.1	-	0	-	0	-	0	-	0	-	0	-	0	-	0	-	0.1	-	0	-	0	-	0.1	-	0	-	0	-	0	-	0.1	-	0	-	0	-	0	-	0	-	0	-	0	-	0	-	0	-	0
Glyma.01G017600	0	-	0	-	0	-	0	-	0	-	0.1	-	0	-	0	-	0	-	0	-	0	-	0	-	0	-	0	-	0	-	0	-	0	-	0	-	0	-	0	-	0	-	0	-	0	-	0	-	0
Glyma.01G017700	13.8	+	4.6	+	4.8	+	0.9	+	3.9	+	1.8	+	2.6	+	3.7	+	0.6	+	3.4	+	0.5	+	4.7	+	2.1	+	4.8	+	2	+	82.8	+	83.7	+	98.9	+	3	+	4.9	+	11.5	+	6.2	+	3.8	+	1.3	+	0.5
Glyma.01G017800	0.2	+	0.1	-	0.2	+	0.4	+	0.9	+	0.2	-	0.2	-	0.2	+	0.1	-	0	-	0.4	-	0.2	-	1.9	+	0.5	-	0.3	-	0.7	-	0.5	+	0.9	-	0.2	-	0.3	+	0.1	+	0.1	-	0.3	+	0.2	+	0.4
Glyma.01G017900	1.7	+	4.3	+	3.2	+	1.9	+	4.5	+	3.1	+	1.1	+	5.9	+	2.8	+	7.2	+	4.3	+	2.9	+	7.4	+	2.2	+	2.1	+	19	+	53.4	+	15.7	+	20.7	+	3.8	+	4.9	+	5.9	+	6	+	9.8	+	14.1
Glyma.01G018000	0	-	0	-	0.1	-	0	-	0	-	0	-	0	-	2	+	0	-	0.8	-	0	-	0.1	-	0.1	-	0.5	-	0	-	0	-	0	-	0	-	0	-	0.1	-	0	-	0	-	0	-	0	-	0
Glyma.01G018100	0.2	-	0.1	-	0	-	0.2	-	0.1	-	0	-	0	-	0	-	0	-	0.1	-	0.3	+	0	-	0.1	-	0	-	0	-	0.1	-	5.4	+	12.2	+	0.9	-	0.2	-	0.2	-	0.5	-	0.6	+	0.2	+	0
Glyma.01G018200	0.4	+	1.4	+	0.5	+	1.2	+	1.3	+	1.8	+	1.9	+	1.7	+	1	+	0.7	+	0.5	+	0.9	+	0.4	+	0.7	+	0	-	1.2	-	0.6	+	0.9	+	0.6	+	1.1	+	0.3	+	2.1	+	1.2	+	1.4	+	0.3
Glyma.01G018300	15.8	+	13.6	+	15.6	+	8.8	+	9.8	+	6.8	+	9	+	8	+	9.4	+	7.8	+	11.1	+	17.3	+	7.3	+	3.9	+	6.2	+	26.2	+	9.2	+	11.4	+	9.6	+	17.5	+	12.6	+	13.7	+	13.3	+	14.1	+	15.5
Glyma.01G018400	4	+	2.6	+	2	+	4.3	+	7.8	+	4.3	+	5.2	+	4.9	+	4.2	+	7.4	+	7.2	+	4.7	+	5	+	3.6	+	3.7	+	2.5	+	4.5	+	3.5	+	0.1	-	1.5	+	3.1	+	5.4	+	0.1	-	0.1	+	0
Glyma.01G018500	0.1	-	0.1	+	0.4	+	0.4	-	0.1	-	0.2	+	0.2	-	0.3	-	0.5	-	0.1	-	0.2	-	0.2	+	0.3	+	0.2	+	0.6	+	0.3	-	0.1	-	0.2	+	0	-	0.4	-	0.5	+	0.5	-	0.4	+	0.3	+	0.3
Glyma.01G018600	8.3	+	10.3	+	14.4	+	19.5	+	15.2	+	13.7	+	17.2	+	16.2	+	16.7	+	14.4	+	20.7	+	18.5	+	17	+	15.1	+	17	+	2.8	+	5.9	+	9.7	+	3.7	+	6.5	+	8.4	+	10.1	+	9.8	+	8	+	8.5
Glyma.01G018700	59.5	+	55.7	+	39.9	+	58.3	+	72.8	+	83	+	88.6	+	44.4	+	63.8	+	70.6	+	88	+	72.6	+	79.7	+	85.9	+	60.3	+	29.5	+	84.4	+	59.5	+	104.8	+	106.5	+	90.9	+	126.5	+	80.9	+	93.8	+	63.9
Glyma.01G018800	1.5	+	0.6	+	0.6	+	2.2	+	0.7	+	0.8	+	2	+	1	+	0.7	+	0.8	+	1.9	+	0.6	+	0.9	+	0.2	-	0.4	+	0.3	+	0.7	+	1.4	+	3.7	+	0.3	-	0.2	+	0.2	-	0.5	+	0.6	+	0.5
Glyma.01G018900	0	-	0	-	0	-	0	-	0	-	0	-	0.1	-	0	-	0.1	-	0	-	0	-	0	-	0	-	0	-	0	-	0.2	-	0	-	0	-	0	-	0.1	+	0	-	0	-	0	-	0	-	0
Glyma.01G019000	1.7	+	3.5	+	3.4	+	4.2	+	2.7	+	1.2	+	1.7	+	3.9	+	0.6	+	3.2	+	1.8	+	3.3	+	4.7	+	1.7	+	0.7	-	2.4	+	2	+	4.1	+	2.9	+	17.4	+	24.8	+	21.3	+	1	+	0.6	+	2.4
Glyma.01G019100	5.6	+	8.9	+	11.7	+	87.1	+	24.3	+	15.6	+	14.5	+	34.7	+	15.3	+	32.5	+	30.5	+	20.7	+	42.9	+	39.5	+	19.2	+	4.2	+	6.5	+	4.8	+	4	+	2.5	+	2	+	3.7	+	8.1	+	7.6	+	6.9
Glyma.01G019200	1.3	+	0.3	+	1.1	+	1.4	+	4.8	+	3.7	+	3.4	+	8	+	0.5	+	1.6	+	0.7	+	5.7	+	0.5	+	11.3	+	0.1	-	53.7	+	94.5	+	108.4	+	44.8	+	23.8	+	12.1	+	3.3	+	0.4	-	0	-	0.1
Glyma.01G019300	20.8	+	15.2	+	8.5	+	67.3	+	67.1	+	17.8	+	52.5	+	6.7	+	9.5	+	1.6	+	24.4	+	70.6	+	0.6	+	3.4	+	2.9	+	34.4	+	11.8	+	7.8	+	7	+	1.8	+	3.9	+	6.8	+	15.2	+	7.7	+	6.8
Glyma.01G019400	82.8	+	133.6	+	101.7	+	20.8	+	42.5	+	21.7	+	31.5	+	17.9	+	61.8	+	20.6	+	27.5	+	53.1	+	15.1	+	6.1	+	52	+	53.6	+	84.1	+	117	+	34.6	+	12.9	+	10	+	5.8	+	68.6	+	63.5	+	107.5
Glyma.01G019500	0	-	0	-	0	-	0	-	0	-	0	-	0	-	0	-	0	-	0	-	0	-	0	-	0	-	0	-	4.8	+	0	-	0	-	0	-	0	-	0	-	0.1	-	0.6	-	0.6	-	0.7	+	0.7
Glyma.01G019600	26.3	+	16.7	+	20.4	+	18.1	+	38.5	+	31.7	+	31.6	+	23.4	+	28.8	+	23.5	+	33.4	+	31.5	+	32.1	+	18.3	+	20.4	+	9.8	+	6.1	+	7	+	11.1	+	8.2	+	8.7	+	7.3	+	27.8	+	28.9	+	23.4
Glyma.01G019700	0.5	+	16	+	27.9	+	8.4	+	10.1	+	12	+	27.4	+	42.4	+	7	+	20.7	+	41.7	+	76	+	13.2	+	15.7	+	3.6	+	5.6	+	0.2	-	0.7	+	0.9	+	0.2	+	0.5	+	0.8	+	9.7	+	30.5	+	51.7
Glyma.01G019800	80.4	+	381	+	460.3	+	173.9	+	254.5	+	72.7	+	370.8	+	515.9	+	130.5	+	166.2	+	517.3	+	681.9	+	308.5	+	493	+	101.3	+	489.3	+	353.3	+	344.4	+	164.1	+	97.2	+	195.7	+	238.3	+	86.5	+	79.9	+	99.6
Glyma.01G019900	8.9	+	5.5	+	9.1	+	17.3	+	12.9	+	18.1	+	12.9	+	10.7	+	12.2	+	10.6	+	13.6	+	15	+	17.4	+	16.9	+	10.3	+	4.3	+	2	+	1.9	+	2.1	+	2.2	+	1.7	+	7.9	+	7.5	+	6.9	+	4.6
Glyma.01G020000	0	-	0	-	0	-	0	-	0	-	0.7	-	0	-	0	-	0	-	0	-	0	-	0	-	0	-	0	-	0	-	0	-	0	-	0	-	0	-	0	-	0	-	0	-	0	-	0	-	0.1
Glyma.01G020100	6.1	+	4.7	+	6.9	+	3.8	+	4.5	+	7	+	6.1	+	4.8	+	6.6	+	23.5	+	6.5	+	14.3	+	8.8	+	6.1	+	7.2	+	14.6	+	5.6	+	6.1	+	3	+	2.3	+	5	+	4	+	8.2	+	10.2	+	5.7
Glyma.01G020200	9.1	+	5.6	+	8.9	+	13.7	+	8.7	+	5.6	+	16.6	+	8.6	+	10	+	6.2	+	12.4	+	6.6	+	12.9	+	10	+	11	+	9.8	+	9	+	6	+	6.1	+	4.6	+	7.1	+	10.4	+	13.8	+	14.7	+	13.5
Glyma.01G020300	72.2	+	65.5	+	40.3	+	35.7	+	55.6	+	55.6	+	39.9	+	37.5	+	37.7	+	47.5	+	32.4	+	24.7	+	44	+	44.1	+	25.8	+	56.6	+	125.7	+	110.5	+	29.7	+	37.2	+	39.9	+	42.2	+	40.7	+	30.2	+	39.5
Glyma.01G020400	0	-	0	-	0.5	+	0	-	0	-	1.9	+	0.4	-	3.2	+	0.3	+	1.5	+	0.2	-	0	-	1.2	+	0.6	+	0	-	0.3	-	0	-	0.6	+	0	-	0	-	0	-	0	-	0	-	0	-	0
Glyma.01G020500	0.9	+	0.1	-	0.8	+	0	-	0	-	11.6	+	0	-	1.4	+	1.4	+	0.5	-	0.1	-	0	-	0	-	0.1	-	0	-	0	-	0.2	-	0.2	+	0	-	0.1	-	0.1	-	0.1	-	0.2	-	0	-	0.1
Glyma.01G020600	0.3	+	0.6	+	0	-	0	-	0	-	0.7	+	0	-	0	-	0	-	0	-	0	-	0	-	0	-	0	-	0	-	13.6	+	5	+	6.1	+	0	-	0.2	+	0	-	0	-	0	-	0	-	0
Glyma.01G020700	0	-	0	-	0	-	0	-	0	-	0	-	0	-	0	-	0	-	0	-	0	-	0	-	0	-	0	-	0	-	0	-	0	-	0	-	0	-	0.2	+	0	-	0	-	0	-	0	-	0
Glyma.01G020800	0	-	0	-	0	-	0.2	-	0	-	0	-	0	-	0	-	0	-	0	-	0	-	0	-	0	-	0	-	0	-	0.5	-	38.2	+	73	+	18.1	+	0.2	+	0.1	-	0	-	0	-	0	-	0
Glyma.01G020900	0	-	0.9	+	3.1	+	0.4	-	6.7	+	2.2	+	15.1	+	48.4	+	5.3	+	89.6	+	25.1	+	9.4	+	9.6	+	5.2	+	52.1	+	0.9	-	0.3	-	1.1	+	0.2	-	0.3	+	0.1	-	0	-	0	-	0	-	0
Glyma.01G021000	0	-	0	-	0	-	0	-	0	-	0.1	-	0	-	0	-	0	-	0	-	0	-	0	-	0	-	0.9	-	0	-	0	-	0	-	0	-	0.1	-	0	-	0	-	0	-	0.5	-	0	-	0
Glyma.01G021100	4.8	+	3.1	+	12.4	+	0.3	+	5.3	+	0.1	-	0	-	0	-	14.1	+	0	-	0.1	-	0	-	0	-	0	-	19.5	+	0.1	-	0	-	0	-	0	-	0	-	0	-	0	-	1.9	+	1.9	+	0
Glyma.01G021200	45.9	+	52.1	+	39.2	+	39.4	+	52.7	+	33.9	+	37.9	+	32.7	+	52	+	37.8	+	45.3	+	34.5	+	29	+	7.9	+	42.7	+	10.5	+	8.5	+	14.8	+	35.9	+	48.5	+	31.4	+	19.9	+	59.6	+	51.3	+	68.7
Glyma.01G021300	5.7	+	6.3	+	6.5	+	7.8	+	5.9	+	6.5	+	9.5	+	6.1	+	4.7	+	3.1	+	9.8	+	5.6	+	6.9	+	9.1	+	6.1	+	6.2	+	4.2	+	4.8	+	6.4	+	8.4	+	2.9	+	6.6	+	6	+	6.4	+	5.1
Glyma.01G021400	38	+	28.2	+	32.2	+	67.4	+	35.6	+	55.1	+	50.9	+	28.8	+	39.2	+	37.9	+	32	+	26.4	+	43.9	+	24.5	+	37.6	+	12.5	+	10.9	+	18.9	+	13.9	+	2.1	+	2.1	+	11.9	+	38.7	+	29.2	+	26
Glyma.01G021500	3.1	+	3	+	1.3	+	10.5	+	3.7	+	4	+	3.3	+	1.9	+	2.9	+	3.5	+	1.5	+	3	+	3.5	+	2.1	+	2	+	1.6	+	1.3	+	1.1	+	2.7	+	2.2	+	2.5	+	2.7	+	2.3	+	2.8	+	2.3
Glyma.01G021600	103.2	+	60.6	+	43.6	+	114.4	+	110.7	+	107.7	+	123.9	+	70.7	+	87.9	+	82.2	+	72.9	+	82.3	+	79.4	+	125.4	+	67	+	86.6	+	54	+	54	+	121.6	+	78.9	+	68	+	96.2	+	84.3	+	72	+	68.2
Glyma.01G021700	0	-	0	-	0	-	0	-	0	-	0.1	-	0	-	0	-	0	-	0.1	-	0	-	0	-	0	-	0	-	0	-	0	-	0	-	0	-	0	-	0	-	0	-	0.5	-	0	-	0	-	0
Glyma.01G021800	0	-	0	-	0	-	0	-	0	-	0	-	0	-	0	-	0	-	0	-	0	-	0	-	0	-	0	-	0	-	0	-	0	-	0	-	0	-	0	-	0	-	0	-	0	-	0	-	0
Glyma.01G021900	0	-	0	-	0	-	0	-	0	-	0	-	0	-	0	-	0	-	0	-	0	-	0	-	0	-	0	-	0	-	0	-	0	-	0	-	0	-	0	-	0	-	0	-	0	-	0	-	0
Glyma.01G022000	0	-	0	-	0	-	0	-	0	-	0	-	0.1	-	0	-	0	-	0	-	0.6	-	0	-	0	-	0	-	0	-	0	-	0	-	0	-	0	-	0	-	0	-	0	-	0	-	0	-	0
Glyma.01G022100	122.8	+	131.1	+	350.7	+	73	+	122.8	+	61.1	+	146.6	+	75.8	+	122.3	+	52	+	256.9	+	233.4	+	127.6	+	70	+	143.3	+	87.5	+	48	+	71.3	+	44.7	+	49.6	+	75.7	+	43.6	+	135	+	126.1	+	179.6
Glyma.01G022200	0.1	-	0.2	+	0.7	+	1.2	+	0.5	+	1.2	+	0.7	+	0.3	-	1.1	+	0.6	+	0.3	+	1.5	+	0.7	+	1	+	0.4	+	0.1	-	0.4	+	0.2	-	0.1	-	0.1	-	0.2	+	0	-	0.8	+	1.1	+	0.7
Glyma.01G022300	0	-	0	-	0.1	-	0	-	0	-	7.1	+	0.5	+	0.7	+	0.1	-	0.7	+	0.1	-	0	-	0.7	+	1.1	+	0.1	-	0	-	0	-	0	-	0	-	0.1	-	0	-	0	-	0	-	0	-	0
Glyma.01G022400	100.8	+	49.6	+	11.4	+	61.3	+	61	+	32.9	+	2.7	+	6.9	+	49	+	5.6	+	0.4	+	0.1	-	0.3	+	0.3	+	49.2	+	16.5	+	4.8	+	4.4	+	1.9	+	0.4	+	0.2	+	0.7	+	0	-	0.9	+	0.2
Glyma.01G022500	136.7	+	116.1	+	47.7	+	206.6	+	23.2	+	291.3	+	206.1	+	111.5	+	86.5	+	100	+	163.3	+	155.7	+	22.3	+	28.4	+	60.6	+	12.2	+	72.3	+	109.6	+	1.7	+	27.1	+	21	+	17.8	+	0	-	1.9	-	0.1
Glyma.01G022600	2.9	+	0.5	+	0.5	+	0.8	-	1.8	+	2.9	+	0.8	+	1	+	1.4	+	0.9	+	0.5	-	0.7	+	13.7	+	39.1	+	3.6	+	0.2	-	0.4	-	0.5	+	0.1	-	0.8	+	1.9	+	0.5	+	0.4	+	0.1	-	0.4
Glyma.01G022700	7.6	+	5.8	+	6.9	+	4.3	+	9.7	+	13.3	+	9.3	+	6.4	+	7.1	+	10.1	+	3.6	+	6.7	+	3.3	+	6.8	+	10.3	+	4.6	+	5.5	+	6	+	1.3	+	10.7	+	22.8	+	19.9	+	13.6	+	13.1	+	16.9
Glyma.01G022800	25.5	+	31.2	+	17	+	27.7	+	24	+	25.3	+	18.4	+	18.6	+	20.4	+	21.6	+	14.6	+	10.4	+	11.8	+	13.1	+	14.5	+	12	+	20.4	+	17.3	+	14	+	33.6	+	24.9	+	15.6	+	12.4	+	20	+	11.5
Glyma.01G022900	0.2	+	0.3	+	0.3	+	0.3	-	0.5	+	0.5	+	0.3	+	0.1	-	1.6	+	0.4	-	0	-	0.3	+	0	-	0	-	4.5	+	0	-	0.1	-	0.3	+	0.1	-	0.3	+	2.8	+	6.5	+	0.3	-	0.5	+	0
Glyma.01G023000	11.4	+	7.3	+	6	+	11.2	+	6	+	2.8	+	3.6	+	2.7	+	8.3	+	4	+	3.7	+	5.5	+	3.4	+	4.7	+	8.6	+	19.2	+	19.8	+	23.4	+	4.5	+	8.1	+	6.4	+	3.4	+	11.5	+	12.2	+	16.9
Glyma.01G023100	0.1	-	0.1	-	0.1	-	0	-	0	-	0	-	0	-	0	-	0.1	-	0.1	-	0	-	0	-	0	-	0	-	0	-	0.7	+	0.1	-	0.2	-	0.1	-	1.7	+	2.2	+	1.7	+	0.2	+	0.2	-	0.8
Glyma.01G023200	18.5	+	13.1	+	13	+	4.4	+	12.4	+	17.8	+	10.6	+	11.9	+	17.6	+	12.3	+	15.1	+	18.9	+	19.7	+	13.5	+	19.5	+	18.9	+	19.5	+	21.5	+	13.9	+	15.5	+	16.3	+	41.6	+	17.8	+	12.9	+	13.3
Glyma.01G023300	1	+	5.7	+	20.9	+	14.7	+	13.1	+	19.7	+	18.9	+	12.3	+	21.6	+	16.5	+	31.3	+	42.1	+	13.8	+	11.2	+	26	+	1.3	+	12.2	+	30.2	+	7.6	+	2.5	+	7.6	+	7.7	+	25.5	+	19.1	+	20.3
Glyma.01G023400	0	-	0.1	-	0.6	+	1.3	+	1.7	+	0	-	0	-	0	-	0	-	0	-	0	-	0	-	0	-	0	-	0	-	0	-	0	-	0	-	0	-	0	-	0.1	-	0.1	-	0	-	0	-	0
Glyma.01G023500	0.6	+	7.3	+	8.7	+	54.9	+	104.9	+	0.2	+	0.2	+	0.2	-	7.9	+	1.5	+	0.4	+	1.5	+	0.7	+	0.4	-	2.2	+	0	-	0	-	0.1	-	0	-	0.2	+	0.1	-	0.1	-	0.1	-	0.1	-	0
Glyma.01G023600	31.8	+	20.9	+	24.2	+	38.1	+	31.6	+	17.4	+	21.9	+	17.7	+	24	+	16	+	18.9	+	24.2	+	20	+	16.8	+	24.4	+	23.9	+	12.3	+	17.9	+	23.8	+	15.3	+	16.6	+	13.6	+	35.1	+	37.6	+	31.9
Glyma.01G023700	6.1	+	5.6	+	8	+	3.1	+	5	+	5.7	+	9	+	4.5	+	6.2	+	4.5	+	8.7	+	9.2	+	7.3	+	5	+	8.2	+	7.6	+	7.2	+	5.9	+	4.4	+	7.5	+	6.6	+	8.2	+	3.8	+	4.5	+	5.1
Glyma.01G023800	34.4	+	32.8	+	19.7	+	22.6	+	16.2	+	13	+	17	+	18	+	10.8	+	10	+	11.9	+	11	+	6.3	+	8.7	+	10.6	+	11	+	12.4	+	12.5	+	3.7	+	15.2	+	11.4	+	9.8	+	16.3	+	14.2	+	10.4
Glyma.01G023900	20.9	+	24.7	+	20.2	+	23	+	34.3	+	32.9	+	23.2	+	25.6	+	19.9	+	28.3	+	14.4	+	19.5	+	21.3	+	31.1	+	19.2	+	20.8	+	22	+	18.3	+	24.3	+	13.9	+	55.1	+	48.6	+	22.8	+	30.3	+	22.5
Glyma.01G024000	25.1	+	6.7	+	19.3	+	18.9	+	17.2	+	5.9	+	14.4	+	5.1	+	7.1	+	8.3	+	24.4	+	6.5	+	10.2	+	9.8	+	22.7	+	172.8	+	481.1	+	539.6	+	17.7	+	2.7	+	7.3	+	4.9	+	16.9	+	10.2	+	26.3
Glyma.01G024100	0	-	0	-	0	-	0	-	0	-	0	-	0	-	0	-	0	-	0	-	0	-	0	-	0	-	0	-	0	-	0	-	0	-	0	-	0.1	-	0.1	-	0	-	0	-	0	-	0	-	0
Glyma.01G024200	0	-	0	-	0	-	0	-	0	-	0	-	0	-	0.1	-	0.1	-	0.1	-	0	-	0	-	0.1	-	0	-	0.1	+	0.1	-	0	-	0	-	0	-	0	-	0.1	-	0	-	0	-	0	-	0
Glyma.01G024300	0	-	0	-	0	-	0	-	0	-	0	-	0	-	0	-	0	-	0	-	0	-	0	-	0	-	0	-	0	-	0	-	0	-	0	-	0	-	0	-	0	-	0	-	0	-	0	-	0
Glyma.01G024400	0	-	0	-	0	-	0	-	0	-	0.1	-	0	-	0.1	-	0	-	0	-	0	-	0.1	-	0.2	-	0.1	-	0	-	0	-	0	-	0	-	0.2	-	0.1	-	0.1	-	0	-	0.1	-	0.1	-	0.1
Glyma.01G024500	1	+	1.7	+	4.5	+	1	+	0.9	+	1.2	+	0.8	+	0.9	+	1.6	+	2.1	+	1.5	+	1	-	1.1	+	1.2	+	1.1	+	0.3	-	2.5	+	1.2	+	0.4	+	0.3	+	0.7	+	0.7	+	1.8	+	1.2	+	1.6
Glyma.01G024600	57	+	58.8	+	37.8	+	37.8	+	33.7	+	25.7	+	30.5	+	33.2	+	34.2	+	29	+	25.1	+	17.4	+	42.9	+	29	+	21.8	+	44.6	+	64	+	57.8	+	28.9	+	54.1	+	43.4	+	28.5	+	34.7	+	23.9	+	24.5
Glyma.01G024700	38.9	+	38.6	+	27.1	+	19.5	+	24.2	+	38.2	+	13.6	+	21.9	+	24.4	+	31.4	+	21	+	15.6	+	17	+	12.4	+	17.8	+	34	+	36.7	+	46.4	+	65.4	+	201.4	+	157	+	85.3	+	17.6	+	13.5	+	20.3
Glyma.01G024800	0.1	+	0.1	-	0.2	+	0.5	+	0	-	0.1	-	0.3	-	0.1	-	0.1	-	0.2	+	0.1	-	0.3	-	0.3	-	0.2	-	0.2	+	0.9	+	1	+	0.7	-	3.1	+	4.9	+	12.6	+	3.3	+	0.1	-	0.1	-	0.2
Glyma.01G024900	0	-	0	-	0	-	0	-	0	-	0	-	0	-	0	-	0	-	0	-	0	-	0	-	0	-	0	-	0	-	0	-	0	-	0	-	0	-	0	-	0	-	0	-	0	-	0	-	0
Glyma.01G025000	1.5	+	11	+	28	+	0.2	+	1.6	+	0.2	-	0.6	+	20.8	+	2.3	+	23.8	+	3	+	4.4	+	20.2	+	13.2	+	2.6	+	0.2	-	0.9	+	1.2	+	2	+	14.1	+	46.2	+	25.5	+	10.6	+	0.5	+	0.1
Glyma.01G025100	42.8	+	13	+	149.1	+	0.8	+	21.2	+	40.3	+	128.3	+	150.6	+	115.5	+	185.7	+	168.4	+	61	+	262.9	+	349.6	+	152.6	+	5.9	-	24.9	+	87.5	+	14.6	+	1	+	1.2	+	1.7	+	47.5	+	28.1	+	62.7
Glyma.01G025200	0	-	1.6	+	46	+	0.1	-	30.6	+	0	-	0	-	0	-	0	-	0.8	+	0	-	0	-	0.7	+	4.8	+	3.9	+	0	-	0	-	0	-	0.4	+	1.9	+	0.9	+	0	-	0.1	-	0.1	-	0.1
Glyma.01G025300	0	-	0.2	+	0.2	+	0	-	0.3	+	1.8	+	0.9	+	1.4	+	0.7	+	1.6	+	0.1	-	0.2	-	0	-	0	-	0	-	0	-	0	-	0	-	0.3	-	0	-	0.1	-	0	-	1.3	+	0.3	+	0.7
Glyma.01G025400	18	+	1.4	+	0.4	+	30.6	+	0.1	-	0	-	0	-	0	-	0.2	-	0	-	0.6	+	0	-	0	-	0.1	-	0	-	1.1	+	0.3	-	0.1	-	0.2	-	0.4	+	0.2	+	0	-	0.1	-	0	-	0
Glyma.01G025500	0.2	-	0.4	+	0.5	+	0.1	+	0.1	-	0.2	-	0.2	-	0.4	-	1.1	+	0.4	+	0.5	+	1.2	+	0.8	+	1.4	+	6.8	+	3	+	0.8	+	0	-	1.7	+	0.5	+	4.3	+	1.5	+	26.2	+	47.4	+	92.7
Glyma.01G025600	4.2	+	2.3	+	2.8	+	19.8	+	2.9	+	2.6	+	2.2	+	2.9	+	2.2	+	3.6	+	5.6	+	4.1	+	3.7	+	2.4	+	4.2	+	9.3	+	3.6	+	5.3	+	23.2	+	1.9	+	2.6	+	3.5	+	11.2	+	9.6	+	17.3
Glyma.01G025700	0	-	0	-	0	-	3.4	+	0.1	-	0.1	-	0	-	0	-	0.1	-	0.7	-	0	-	0	-	0	-	0	-	0.1	-	0.1	-	0	-	0	-	0	-	0.1	-	0.2	+	0	-	0	-	0	-	0.1
Glyma.01G025800	2.4	+	0.6	+	1.9	+	4.6	+	1.3	+	3.8	+	2.8	+	1.6	+	2	+	2.2	+	2	+	2.3	+	4.9	+	10.1	+	1.6	+	3.9	+	1.8	+	2.1	+	6.4	+	2.2	+	4.4	+	7.2	+	4	+	2.9	+	7.5
Glyma.01G025900	0	-	0	-	0	-	0	-	0	-	0	-	0	-	0.1	-	0.4	-	0	-	0	-	0	-	0.1	-	0.4	-	0	-	0	-	0.2	-	0	-	0.1	-	0	-	0	-	0.3	+	0	-	0	-	0
Glyma.01G026000	15.8	+	13.8	+	8.4	+	12.9	+	11.5	+	19.7	+	10.2	+	11.3	+	10.5	+	9.3	+	12.6	+	16.7	+	11.8	+	9.6	+	12.1	+	11.8	+	7.5	+	6.7	+	8.5	+	8.9	+	8.2	+	10.4	+	11.1	+	12.9	+	13.1
Glyma.01G026100	70.6	+	41	+	62	+	14.7	+	21.7	+	21.8	+	25.2	+	49.4	+	30.1	+	40.4	+	25.9	+	23.1	+	33.9	+	45.7	+	21.6	+	61.4	+	41.3	+	41.8	+	63.7	+	54.7	+	51.7	+	12.9	+	25.8	+	31.7	+	40
Glyma.01G026200	1.1	-	0.1	-	1.9	+	0.1	-	1.1	+	6	+	0.1	-	9.3	+	11.8	+	35.6	+	0.4	-	0	-	4.2	+	1.6	+	2.1	+	0.2	-	0	-	0	-	1	+	9	+	1.1	+	0.4	-	0.2	-	0	-	0.1
Glyma.01G026300	0	-	0	-	0	-	0	-	0	-	0	-	0	-	0	-	0	-	0	-	0	-	0	-	0	-	0	-	0	-	0	-	0	-	0	-	0	-	0	-	0	-	0	-	0	-	0	-	0
Glyma.01G026400	3.4	+	1.8	+	1.7	+	0.8	-	2.4	+	2	+	1.6	+	2	+	2.1	+	2.6	+	2.3	+	2.6	+	1.3	+	3	+	1.5	+	3.7	+	4.9	+	2.9	+	10.2	+	8.8	+	9.3	+	5.3	+	4.5	+	4.8	+	2.5
Glyma.01G026500	10.5	+	3.9	+	5.7	+	13.8	+	15.9	+	12.4	+	12.4	+	10.2	+	14	+	9.4	+	8.6	+	8.3	+	20	+	9.2	+	11.7	+	14.1	+	20.7	+	15.8	+	15.8	+	13.2	+	15.1	+	22.2	+	17.1	+	14	+	9.6
Glyma.01G026600	0	-	0	-	0	-	0.7	-	0	-	0	-	0	-	0.1	-	0	-	0	-	0	-	0	-	0	-	0.2	+	0	-	0.7	-	0	-	0	-	0	-	0	-	0	-	0	-	0	-	0	-	0
Glyma.01G026700	6.8	+	7.8	+	12.9	+	10.8	+	8.8	+	10.5	+	11.1	+	20.8	+	10.6	+	20.6	+	12.6	+	16.5	+	7.8	+	11.4	+	12.2	+	2.4	+	7.4	+	10.7	+	9.6	+	14.1	+	15.8	+	16.7	+	10.4	+	9.2	+	12.1
Glyma.01G026800	4.1	+	5.4	+	10.1	+	4.3	+	5.9	+	9.2	+	8.2	+	19.3	+	6.4	+	21	+	14	+	18.8	+	15	+	19.9	+	9.2	+	13.4	+	15	+	14.8	+	12.7	+	11.9	+	18.7	+	17.9	+	10.4	+	10.6	+	16.5
Glyma.01G026900	3.9	+	4.1	+	2.2	+	11.2	+	8.1	+	7.6	+	5	+	6.8	+	8.7	+	5.9	+	3.7	+	7.4	+	5.9	+	2.6	+	5.1	+	7.6	+	3.1	+	4.5	+	0.6	+	4.2	+	2.3	+	3.7	+	4.1	+	2.4	+	2.4
Glyma.01G027000	0.2	-	0.1	-	0.2	+	0	-	0	-	0.1	-	0	-	0.2	-	0.2	-	0	-	0	-	0.2	-	0	-	0	-	0	-	0	-	0.4	-	0.2	-	0	-	0.5	+	0.5	+	0.7	+	0	-	0	-	0
Glyma.01G027100	0	-	0	-	0.2	-	0	-	0	-	0	-	0	-	0	-	0	-	0	-	0	-	0	-	0	-	0	-	0	-	0	-	0	-	0	-	0	-	0.1	+	0	-	0	-	0	-	0	-	0
Glyma.01G027200	0	-	0	-	0	-	0.3	-	0	-	0	-	0	-	0	-	0	-	0	-	0	-	0	-	0	-	0	-	0	-	0	-	0	-	0	-	1	+	0.3	-	0.1	+	0	-	0	-	0	-	0
Glyma.01G027300	27.9	+	37.7	+	38.6	+	29.2	+	36.3	+	34.3	+	44.9	+	38.8	+	36.5	+	39.2	+	40.4	+	31	+	30.2	+	34.9	+	47.5	+	32.5	+	43.5	+	61.6	+	71.7	+	51.5	+	41.1	+	18.4	+	39.5	+	40.5	+	68.5
Glyma.01G027400	0.3	-	0	-	0	-	0	-	0	-	0.1	-	0.1	+	0	-	0	-	0	-	0	-	0	-	0	-	0	-	0	-	2.7	+	1.8	+	0.6	+	42.7	+	4.1	+	1.6	+	0	-	0	-	0	-	0
Glyma.01G027500	8.3	+	3.1	+	1.6	+	2.5	+	2.7	+	2	+	1.5	+	0.1	-	1.6	+	1.1	+	2.1	+	1.2	+	1.6	+	0.2	-	1.2	+	20.6	+	12.5	+	8.1	+	6.1	+	4.1	+	2.7	+	3.1	+	4	+	4.3	+	3.7
Glyma.01G027600	0.8	+	1.5	+	1.7	+	1.7	+	3.7	+	6.3	+	0.5	-	4.9	+	2.4	+	4.5	+	0.8	+	0.9	+	5.3	+	7.3	+	3.8	+	0.3	+	0.3	-	0.2	-	0.1	-	0.2	+	0.1	-	0.4	+	3.8	+	2.1	+	2.8
Glyma.01G027700	14.4	+	21.9	+	14	+	7.9	+	8.2	+	6	+	6.1	+	8.5	+	6.8	+	4.8	+	5	+	6.4	+	7.4	+	5	+	6.1	+	15.3	+	21.1	+	19.4	+	6.9	+	12.1	+	10.3	+	6.2	+	11.7	+	10.3	+	12.9
Glyma.01G027800	0.3	+	1.3	+	4.8	+	0	-	1.2	+	13.7	+	2.1	+	0	-	17.1	+	0	-	1	+	0	-	0	-	0.1	-	18.4	+	0.4	+	1.5	+	2.2	+	0.3	+	0.2	+	0	-	0.1	+	2.2	+	4.8	+	7.7
Glyma.01G027900	0	-	0	-	0	-	0	-	0	-	0	-	0	-	0	-	0	-	0	-	0	-	0	-	0	-	0	-	0	-	0	-	0	-	0	-	0	-	0	-	0	-	0	-	0	-	0	-	0
Glyma.01G028000	0	-	0	-	0	-	0	-	0.1	-	0	-	0	-	0	-	0	-	0	-	0	-	0	-	0	-	0	-	0	-	0.1	-	0	-	0	-	0.5	+	0	-	0.1	-	0.1	-	0	-	0	-	0
Glyma.01G028100	0.6	+	1.2	+	0.3	+	2	+	1.3	+	1	+	1	+	0.4	-	0.6	+	0.8	+	1	+	0.6	+	0.3	-	1.8	+	0.4	-	18.5	+	9.6	+	4.9	+	0.3	-	0.1	-	0.1	-	0.2	-	0.8	+	1.3	+	0.9
Glyma.01G028200	3.7	+	8.5	+	7.7	+	8.7	+	5.8	+	4.4	+	4.8	+	6.4	+	5.2	+	5.5	+	4.3	+	3.7	+	2.3	+	2.6	+	2.6	+	0.5	-	0.8	+	0.9	+	0.8	+	0.5	+	0.3	+	0.1	-	2.5	+	3.3	+	4.5
Glyma.01G028300	14.7	+	4.5	+	3.8	+	36.2	+	4.8	+	28.4	+	43.4	+	30	+	40	+	4.4	+	0.1	-	0.1	-	0	-	0	-	0.1	-	0.6	+	2	+	1.5	+	0.3	+	5.6	+	8.3	+	2.4	+	1.4	+	4	+	0.2
Glyma.01G028500	0	-	0.3	+	0.2	+	0.8	-	0.2	+	0	-	0	-	0.3	+	1.2	+	0.3	-	0	-	0	-	0	-	0.1	-	3.1	+	0	-	0	-	0.1	-	0	-	0.1	-	0.1	-	0	-	0.3	-	0.2	+	0
Glyma.01G028600	2.6	+	4.7	+	3.1	+	6.9	+	7.5	+	10.2	+	6	+	4.6	+	6.4	+	6.4	+	3.8	+	1.6	+	3.4	+	2.7	+	4.6	+	1.6	+	2.6	+	4.4	+	0.5	-	2.9	+	3.1	+	3.1	+	3.9	+	3.7	+	2.1
Glyma.01G028700	15.8	+	20.3	+	45.2	+	3.3	+	16	+	21.5	+	3.9	+	23.6	+	20.1	+	15.2	+	7	+	3.8	+	44.6	+	31.5	+	24.1	+	1	+	2.6	+	2.9	+	3.7	+	2.7	+	8.1	+	9.8	+	6.9	+	6.8	+	7.9
Glyma.01G028800	12.5	+	3.9	+	1.3	+	0	-	3.6	+	4.3	+	5	+	5.1	+	1	+	2	+	2.6	+	1.9	+	1.9	+	2.1	+	3.2	+	4.3	+	3.5	+	4.8	+	12	+	6.3	+	5.8	+	10.3	+	1.9	+	0.6	+	0.2
Glyma.01G028900	21.3	+	35	+	41.4	+	24.2	+	14.8	+	27.3	+	27.5	+	45.6	+	23.6	+	38.5	+	38.3	+	21.7	+	17.7	+	20.7	+	30.6	+	66.8	+	68.9	+	58.1	+	104.7	+	45.1	+	37.4	+	10.8	+	54.3	+	92.7	+	122.8
Glyma.01G029000	15.6	+	16.1	+	24.2	+	15.2	+	15	+	11	+	15.4	+	24.8	+	12.6	+	21.4	+	18.8	+	15	+	14.2	+	23.2	+	14.4	+	27.4	+	20.8	+	25.6	+	23	+	28.5	+	18.6	+	6.1	+	13.5	+	10.1	+	19.4
Glyma.01G029100	19	+	10.2	+	11.9	+	21.6	+	10.7	+	12.9	+	18.9	+	18.8	+	10.6	+	13.3	+	14.7	+	22	+	12.5	+	18.1	+	14.7	+	22.8	+	23.8	+	15.7	+	33.3	+	15	+	21.5	+	36.5	+	27.3	+	22.9	+	19.2
Glyma.01G029200	113.6	+	68.3	+	103	+	38.9	+	32.4	+	37.3	+	46.7	+	61.1	+	42	+	48.9	+	48.7	+	40.6	+	43.9	+	56.7	+	42.6	+	66.5	+	49.2	+	83.2	+	51.2	+	46.6	+	63.9	+	24.5	+	32.4	+	37.3	+	35.3
Glyma.01G029300	0	-	0	-	0.2	+	0	-	0.1	+	0	-	0	-	0.1	-	0.3	-	0	-	0	-	0.1	-	0.1	-	0.5	-	0.4	-	0	-	0	-	0.1	-	0	-	0	-	0	-	0	-	0	-	0	-	0
Glyma.01G029400	4.2	+	7.3	+	4.6	+	6.8	+	7.4	+	5.2	+	3.4	+	5	+	5.6	+	3.9	+	3.3	+	2.3	+	2.3	+	2.4	+	2	+	2.8	+	3.3	+	4.3	+	1.9	+	8.6	+	7.3	+	2.1	+	2.9	+	3	+	2.6
Glyma.01G029500	6.6	+	4.7	+	9.9	+	20	+	9.7	+	16.6	+	21.5	+	23.6	+	16.4	+	19.7	+	32	+	36.1	+	12	+	16.4	+	19.2	+	5.2	+	5.8	+	6.7	+	2.8	+	2.3	+	5.1	+	3.7	+	4.4	+	5.6	+	5.9
Glyma.01G029600	21.2	+	28.3	+	20.3	+	20	+	17.6	+	13.9	+	10.9	+	19.3	+	14.2	+	17.2	+	14	+	15.2	+	15.3	+	11.5	+	12.5	+	26.5	+	40.7	+	35.8	+	30.1	+	48	+	34.7	+	17.9	+	14.2	+	13.4	+	19.1
Glyma.01G029700	1.5	+	4.8	+	3.3	+	5.2	+	6.3	+	5.3	+	1.7	+	5	+	5.6	+	6.1	+	2.4	+	4.6	+	3.3	+	6.5	+	3	+	2.7	+	3.5	+	2.1	+	2.1	+	3.4	+	3.7	+	2	+	3.6	+	5.5	+	4.3
Glyma.01G029800	87.8	+	125.4	+	100.3	+	121.4	+	111.3	+	65.2	+	128	+	105.9	+	110.2	+	108.8	+	118.8	+	103	+	74.4	+	71.4	+	95.3	+	113.3	+	175.5	+	226.3	+	70.6	+	136.7	+	130.1	+	111.3	+	71.3	+	83.8	+	105
Glyma.01G029900	2.2	+	3.4	+	3.9	+	3.5	+	4.5	+	3.9	+	2.9	+	2.2	+	5.1	+	2.8	+	1.9	+	1.7	+	3	+	3	+	9.5	+	0	-	2.6	+	1.2	+	0.7	+	1.5	+	1.5	+	4.9	+	1.6	+	3.8	+	2.7
Glyma.01G030000	0.3	+	0.7	+	4	+	0	-	2.1	+	0.2	+	0.1	-	0	-	14.3	+	0.6	+	0	-	0	-	0	-	0.2	-	17.6	+	0	-	0	-	0	-	0	-	0	-	0	-	0	-	0	-	0	-	0
Glyma.01G030100	0	-	0	-	0	-	0	-	0	-	0	-	0	-	0	-	0	-	0.1	-	0	-	0	-	0	-	0	-	0	-	0	-	0	-	0	-	0	-	0	-	0	-	0	-	0	-	0	-	0
Glyma.01G030200	0.3	-	0.1	-	0	-	0	-	0.1	-	0.2	-	0.1	-	0	-	0	-	0	-	0	-	0	-	0	-	0.2	-	0	-	0.1	-	0	-	0	-	0	-	0	-	0	-	0.1	-	0.2	-	0	-	0
Glyma.01G030300	0.6	+	0.2	+	1.5	+	1.2	+	0.6	+	0.4	+	0.8	+	0.4	+	0.8	+	0.2	-	0.5	-	0.8	+	0.3	-	0.1	-	0.3	+	2.5	+	8.9	+	7	+	0.3	+	0.1	-	0.3	-	0	-	1	+	0.5	+	0.8
Glyma.01G030400	1.4	+	1.4	+	0.5	+	0	-	1	+	1.6	+	0.5	+	1.6	+	1.5	+	2.3	+	0.5	+	0.6	+	1.4	+	1.6	+	2.5	+	1.1	+	1.2	+	2.2	+	2.5	+	0	-	0	-	0.1	-	0.5	+	0.4	-	0.2
Glyma.01G030500	4.2	+	2.6	+	1.2	+	0.2	-	0	-	0.1	-	2	+	0.1	-	0	-	0.2	-	1.1	+	4.6	+	0.5	-	1.1	+	0.3	+	25.7	+	18.2	+	9.8	+	3.4	+	0.2	-	0.2	+	0.2	-	0	-	0.2	-	0.1
Glyma.01G030600	44.8	+	67	+	60.5	+	34.5	+	35.6	+	29.8	+	26.2	+	53.5	+	29.2	+	40.8	+	25.4	+	26.1	+	23.6	+	34.2	+	22.8	+	51.9	+	87.9	+	88.5	+	61.8	+	106.1	+	113.8	+	27.2	+	42.7	+	38.1	+	50.3
Glyma.01G030800	62.8	+	66.3	+	67.5	+	69.3	+	74.2	+	67.4	+	60.7	+	82.4	+	58.7	+	74.1	+	83.3	+	81.2	+	81.9	+	60.5	+	62.1	+	50.8	+	74.6	+	77.7	+	57	+	44.8	+	66.8	+	67.4	+	57.1	+	56.9	+	61.5
Glyma.01G030900	5.3	+	4.1	+	7	+	6.7	+	4.7	+	4.7	+	3.4	+	5.2	+	2.8	+	4.1	+	17.7	+	4.8	+	4.6	+	1.9	+	5.4	+	3.9	+	32.7	+	45.8	+	1	+	0.5	+	0.8	+	1.1	+	13	+	8.1	+	6.3
Glyma.01G031000	0	-	0	-	0	-	0	-	0.1	-	0	-	0	-	0	-	0	-	0.1	-	0	-	0.2	-	0	-	0	-	0	-	0	-	0	-	0	-	0	-	0	-	0	-	0	-	0	-	0	-	0
Glyma.01G031100	0	-	0	-	0	-	0	-	0	-	0	-	0	-	0	-	0	-	0	-	0	-	0	-	0	-	0	-	0.1	-	0	-	0	-	0	-	0	-	0	-	0	-	0	-	0	-	0	-	0
Glyma.01G031200	5	+	2.9	+	2	+	1.1	+	1	+	0.6	+	1.2	+	1.9	+	0.7	+	0.6	+	1	+	1	+	0.6	+	1.1	+	1	+	2.5	+	3.7	+	4.7	+	1	+	2.2	+	2.5	+	0.3	-	1.6	+	1.9	+	1.9
Glyma.01G031300	13.5	+	25.8	+	33	+	10.5	+	19	+	13.3	+	19.2	+	21	+	22.3	+	20.1	+	33.5	+	25.1	+	20.7	+	11.1	+	28.4	+	2.9	+	3.9	+	12.6	+	0.5	+	6	+	12.1	+	10.3	+	13.9	+	13.8	+	30.9
Glyma.01G031400	234.8	+	154	+	181.4	+	819.5	+	337.4	+	498.1	+	493.3	+	336.9	+	347.5	+	320.9	+	421	+	454.3	+	361.4	+	438.9	+	331.4	+	325.8	+	260.6	+	225.5	+	275	+	159.4	+	175.4	+	390.9	+	281.9	+	237.7	+	199.8
Glyma.01G031500	4.5	+	1.3	+	0.4	+	0.7	+	0.3	+	0.6	+	0.1	-	0.7	+	0.1	-	0.3	-	0.8	+	0.4	+	0.4	+	0.2	-	0.1	+	20.5	+	8.3	+	4.3	+	49.6	+	43.6	+	5.6	+	3	+	0.2	-	0.1	+	0.3
Glyma.01G031600	0.1	-	0	-	0	-	0.1	-	0	-	0.1	-	0	-	0.1	-	0	-	0	-	0.1	-	0	-	0.1	-	0	-	0	-	0.1	-	0	-	0	-	0.4	+	0.3	+	0.1	-	0	-	0.1	-	0.1	+	0
Glyma.01G031700	20.9	+	25	+	13.6	+	5.9	+	6.6	+	9.3	+	6.2	+	14.4	+	4.9	+	5.7	+	6.3	+	6.8	+	10.1	+	7.5	+	3.4	+	8.5	+	13.3	+	18.9	+	16.6	+	19.6	+	13.5	+	4.9	+	6.9	+	7.7	+	8.7
Glyma.01G031800	16.2	+	9.6	+	10.9	+	29.7	+	18	+	25.7	+	67	+	15.5	+	11.5	+	7.4	+	15.9	+	14.4	+	12.4	+	8.5	+	10.2	+	6.7	+	5	+	5.7	+	15.1	+	8.3	+	3.8	+	2.2	+	4	+	1.2	+	0.4
Glyma.01G031900	44.5	+	29.7	+	14.1	+	16.8	+	10.5	+	11.6	+	14	+	10.7	+	8.7	+	5.4	+	8.9	+	12.9	+	7.4	+	7.1	+	10.2	+	54.8	+	50	+	39	+	264.1	+	5.5	+	1.7	+	1.1	+	2.4	+	1.3	+	0.6
Glyma.01G032000	12.2	+	16.2	+	18.4	+	26.4	+	21.9	+	15.5	+	17.7	+	14.6	+	20.5	+	17.6	+	15.4	+	10.6	+	10.3	+	4	+	22	+	7.8	+	11.2	+	15.7	+	5.8	+	27.5	+	21.9	+	14.2	+	13.6	+	8.5	+	7.8
Glyma.01G032100	18.2	+	17.9	+	19.9	+	13	+	12.5	+	14.6	+	19.1	+	17.5	+	15	+	11.4	+	19.7	+	21.5	+	15.2	+	17.8	+	21.6	+	33.1	+	36.4	+	28.1	+	38.5	+	35.2	+	36.6	+	28.8	+	23.2	+	30.6	+	30
Glyma.01G032200	1	+	5	+	23.5	+	1.7	+	0.9	+	0.9	+	1.1	+	4.9	+	1.2	+	0.8	+	4.1	+	8.5	+	8	+	12.7	+	1.2	+	0	-	0.7	+	1.4	+	0.3	+	2.4	+	2.1	+	0.9	+	0.6	+	0.4	+	1.6
Glyma.01G032300	0.4	+	0	-	0.1	-	0.2	+	0.3	+	0.1	-	0	-	0.1	-	0.2	+	0.8	+	0.5	-	0	-	0.1	-	0.1	-	0	-	1.6	-	1.5	+	1.1	+	1.3	+	0.6	+	0.8	+	0.3	+	0.7	+	0.6	+	0.5
Glyma.01G032400	0	-	0	-	0	-	0	-	0	-	0	-	0	-	0.1	+	0	-	0	-	0	-	0	-	0	-	0	-	0	-	0.5	-	0	-	0	-	1.3	-	0.5	+	0.2	+	0	-	0	-	0	-	0
Glyma.01G032500	189.3	+	223.5	+	137.3	+	48.9	+	63.8	+	54.8	+	71.2	+	95.1	+	67.3	+	69.1	+	70.5	+	58.5	+	95.6	+	87.6	+	60.9	+	104.3	+	207.4	+	189.8	+	126	+	137.4	+	106.7	+	74.8	+	95.7	+	95.6	+	102.7
Glyma.01G032600	0	-	0	-	14.6	+	0	-	0.6	+	0.6	+	1	+	12.4	+	115.5	+	62.6	+	3	+	0.3	+	13.6	+	13.1	+	1.3	+	1.8	+	0.3	-	0	-	0.5	+	0.2	+	0.1	-	0	-	6	+	1.9	+	2.6
Glyma.01G032700	0	-	0	-	0.2	+	0	-	0	-	0	-	0.1	-	0.2	-	1.1	+	0.1	-	0	-	0	-	0.4	+	2.7	-	0.1	-	1.3	+	0	-	0	-	0	-	0	-	0	-	0	-	0.1	-	0	-	0
Glyma.01G032800	0	-	0	-	0	-	0	-	0	-	0	-	0	-	0	-	0.5	+	0	-	0	-	0	-	0	-	0	-	0	-	0	-	0.1	-	0	-	0	-	0	-	0	-	0	-	0	-	0	-	0
Glyma.01G032900	0.2	-	0.2	+	1	+	1.1	+	1.4	+	1	+	1.1	+	2.1	+	4.1	+	4.2	+	0.6	+	0.9	+	1.8	+	4.4	+	1	+	0.3	-	0.1	-	0.1	-	0.2	+	0.1	+	0.7	+	0.5	-	0.5	+	0.3	+	0.2
Glyma.01G033000	0.1	-	0.2	+	1.1	+	0.9	-	4.1	+	1.4	+	0.9	+	5.2	+	9.9	+	9.3	+	1.8	+	1.6	+	2.4	+	7.4	+	3.8	+	0.1	-	0.4	+	0.3	-	0.6	+	0.3	+	0.6	+	0.5	-	0.6	+	0.7	+	0.3
Glyma.01G033100	0.7	+	0.5	+	0.2	+	0.6	+	0.2	+	1	+	0.7	+	0.6	+	0.4	+	0.6	+	0.4	+	0.6	+	0.7	+	0.5	+	0.2	-	0	-	0.2	+	0.2	-	1.5	+	0.2	-	0.3	+	0.4	-	1	+	1.2	+	0.7
Glyma.01G033200	0.7	+	0.2	-	0.4	+	0.5	-	1.6	+	0.1	-	2.1	+	0.6	+	0.6	+	4.7	+	0.9	+	0.9	+	0.4	-	3.8	+	1	+	2.1	+	1.5	+	1.8	+	4	+	0.2	+	0.2	-	0	-	2.6	+	0.8	+	0.1
Glyma.01G033300	1.2	+	0.9	+	0.6	+	2.6	+	3.7	+	1.1	+	1	+	4.7	+	4.6	+	16.6	+	2.9	+	3.5	+	2.2	+	10.6	+	7.8	+	19.6	+	27.9	+	12.7	+	19.7	+	1.3	+	1.6	+	2.8	+	0.6	+	0.2	-	0.1
Glyma.01G033400	0	-	0.1	-	0.4	-	0.2	-	0.2	-	0.1	+	0.1	-	0.2	+	0.3	-	1.4	+	0.1	+	0.3	-	0.1	-	0.7	-	0.7	+	4.7	+	6.7	+	8.5	+	2.5	+	0.4	+	0.3	+	0.1	-	0	-	0.1	-	0
Glyma.01G033500	0	-	0.5	+	0.1	-	0.1	-	0	-	0	-	0	-	0	-	0	-	0.1	-	0	-	0.7	-	0	-	0.1	-	0	-	0.1	-	0	-	0.7	-	0	-	0	-	0.1	+	0.3	+	0	-	1.4	-	1.5
Glyma.01G033600	0	-	0	-	0	-	0	-	0	-	0	-	0	-	0	-	0	-	0	-	0	-	0	-	0	-	0	-	0	-	0	-	0	-	0	-	0	-	0	-	0	-	0	-	0	-	0	-	0
Glyma.01G033700	2	+	14.2	+	20.2	+	11.8	+	106.3	+	2.5	+	4.2	+	9.8	+	12.4	+	5.5	+	8.2	+	1.8	+	9.1	+	20.2	+	6.2	+	0.8	+	0.6	+	0.3	+	2.2	+	0.8	+	0.7	+	1.8	+	12	+	7.5	+	2.8
Glyma.01G033800	0	-	0.3	+	0.7	+	0.9	+	2.4	+	0	-	0	-	0	-	0.4	+	0	-	0.2	-	0	-	0	-	0.1	-	4	+	0	-	0	-	0	-	0.1	+	0.5	+	0.1	+	0.5	-	0.4	-	0.5	-	0.6
Glyma.01G033900	0	-	0	-	0.2	-	0.4	-	0.5	+	0.2	-	0	-	0	-	0.5	+	0	-	0	-	0.1	-	0	-	0	-	1.3	+	0	-	0	-	0.2	-	0	-	0	-	0	-	0	-	2.6	+	1.5	+	2.6
Glyma.01G034000	0	-	0	-	0	-	0.1	-	0.4	+	0	-	0	-	0	-	0	-	0	-	0	-	0	-	0	-	0	-	0	-	0	-	0	-	0	-	0.2	+	0.4	-	0.1	-	0	-	14.4	+	0.3	+	0.3
Glyma.01G034100	0	-	0	-	0	-	0	-	0	-	0	-	0.1	-	0	-	0.2	-	0.5	+	0.3	+	0	-	0	-	0	-	0.4	-	0	-	0	-	0	-	0.1	-	0	-	0.1	-	0.5	-	0	-	0	-	0.2
Glyma.01G034200	0.1	-	0	-	0.2	+	0	-	0.1	-	0	-	0	-	0.3	-	0.2	+	0.1	-	0.2	-	0	-	0.1	-	0	-	0.1	-	0	-	0	-	0	-	0.2	-	0	-	0	-	0	-	0.1	-	0.2	-	0.1
Glyma.01G034300	4.6	+	9.3	+	11.9	+	8.8	+	8.3	+	6.3	+	7.3	+	9.8	+	5.9	+	10.9	+	8.2	+	6.4	+	8.6	+	13.2	+	7.4	+	1.1	+	2.7	+	2.6	+	0.6	+	0.4	+	0.5	+	0.7	+	1.5	+	1.3	+	0.7
Glyma.01G034400	0.2	-	0.3	-	0.2	-	0.2	-	0.5	+	0.5	+	3.3	+	0	-	0.2	-	0	-	3.2	+	0.6	-	0	-	0	-	0	-	0	-	0	-	0	-	0	-	0	-	0	-	0.1	-	2.9	+	0.6	+	0.5
Glyma.01G034500	1.1	+	0.5	+	0.6	+	1.8	+	0	-	0.2	-	0	-	0.6	+	0.2	+	0.1	-	0.1	-	0.1	-	0.3	+	0.1	-	0.1	-	0.9	+	1.2	+	0.3	+	0.1	-	0.4	+	1.7	+	3.6	+	0.2	-	0	-	0.1
Glyma.01G034600	1.4	+	1.8	+	0.3	+	2	+	1	+	0.9	-	0.1	-	0.7	+	0.2	+	0	-	0.1	-	0.1	-	0	-	0.1	-	0.1	-	3	+	3	+	1.6	+	21.8	+	0.9	+	1.1	+	1.3	-	0	-	0	-	0
Glyma.01G034700	0	-	0	-	0	-	0.1	-	0	-	0	-	0	-	0	-	0	-	0	-	0	-	0	-	0	-	0	-	0	-	0	-	0	-	0	-	0	-	0	-	0	-	0	-	0	-	0	-	0
Glyma.01G034800	0	-	0	-	0	-	0	-	0.1	-	0	-	0	-	0	-	0	-	0	-	0	-	0	-	0.3	-	0.1	-	0	-	0.9	-	0	-	0	-	0	-	0	-	0	-	0	-	0	-	0	-	0
Glyma.01G034900	0.2	-	0.4	+	5.2	+	0	-	1	+	0.2	-	0	-	0	-	2.6	+	1	+	7.5	+	4.5	-	54.2	+	34.9	+	21.1	+	0.2	-	0	-	0	-	0.8	-	0.1	-	0.1	-	0.1	-	4.1	+	1.3	+	0.1
Glyma.01G035000	18.2	+	42.6	+	15.1	+	1.4	+	7.2	+	2.3	+	0.7	+	1	+	4.6	+	0.4	+	3.9	+	11.6	+	9	+	3.3	+	5	+	6	+	12.5	+	17.5	+	17.2	+	27.2	+	37.5	+	33.1	+	6.4	+	6.7	+	3.4
Glyma.01G035100	13.5	+	33.7	+	49.8	+	11	+	14.3	+	17.1	+	9.1	+	60.1	+	13.4	+	42.9	+	26.6	+	18.8	+	100.2	+	55.7	+	17.4	+	9.8	+	42.9	+	48	+	12.4	+	25.5	+	16.3	+	10.3	+	7	+	5.9	+	7.9
Glyma.01G035200	0.1	-	0.3	+	0.2	+	1.5	-	0.3	-	0	-	0	-	0	-	0	-	0	-	2.4	+	0.2	-	0	-	0	-	0	-	0	-	0	-	0	-	0	-	0	-	0.5	+	0	-	0	-	0	-	0.1
Glyma.01G035300	0.9	+	0	-	0.1	-	0	-	0.1	-	1.3	+	0.8	+	0.4	+	0	-	0	-	0.1	-	0	-	0	-	0.2	-	0	-	1.9	+	4.4	+	8.5	+	0	-	0	-	0	-	0	-	2.1	+	0.4	+	0.6
Glyma.01G035400	0.1	-	0.1	-	0.4	+	0.1	-	0.4	+	0.6	+	0.3	-	0.4	+	0.3	+	0.8	+	0.3	+	0.9	+	0.6	+	1.9	+	1	+	0	-	0	-	0	-	0.1	-	0	-	0.1	-	0.2	-	0.3	+	0.6	+	0.2
Glyma.01G035500	0	-	0.5	+	1.4	+	1	-	3.3	+	14.3	+	14.7	+	5.8	+	18.2	+	7.2	+	0.4	+	0	-	1.1	+	1.3	+	12.9	+	0	-	5.1	+	11.8	+	0	-	0	-	0	-	0.1	-	0.2	+	0.1	-	0
Glyma.01G035600	0.1	-	0.3	-	0.4	+	0.4	-	0.9	+	4.1	+	7	+	1.4	+	12.1	+	3.9	+	0.2	-	0.1	-	0.4	+	0.3	-	7.3	+	0.8	+	2.2	+	6.1	+	0	-	0	-	0.4	-	0	-	0	-	0	-	0
Glyma.01G035700	5.7	+	7.8	+	3.7	+	1.1	+	4.1	+	1.9	+	1.5	+	4	+	4	+	4.3	+	2	+	1.1	+	3.9	+	2.6	+	1.5	+	2.4	+	3.7	+	1.9	+	1.5	+	2.1	+	1.5	+	1.2	+	2.6	+	2.7	+	3.1
Glyma.01G035800	0	-	0	-	0	-	0	-	0.1	-	0.5	-	0.1	-	0	-	0.2	-	0	-	0	-	0	-	0.3	-	0.3	-	0	-	0	-	0	-	0	-	0	-	0	-	0	-	0	-	0	-	0.1	-	0
Glyma.01G035900	0	-	0	-	0	-	0	-	0	-	0	-	0	-	0	-	0	-	0	-	0	-	0	-	0	-	0	-	0	-	0	-	0	-	0	-	0	-	0	-	0	-	0	-	0	-	0	-	0
Glyma.01G036000	0.4	+	0.5	+	2.1	+	1.5	+	5.2	+	6.6	+	0.5	+	6.1	+	0.5	+	3.7	+	1.3	+	0.5	+	5.2	+	3.5	+	1.2	+	0.3	-	1.7	+	4	+	6.5	+	24.1	+	26.4	+	6.5	+	1.1	+	0.1	-	0.2
Glyma.01G036100	0.4	-	0.4	+	0.2	+	0.1	-	0.6	+	0.6	+	0.2	-	0.3	+	0.1	-	0.5	+	0.4	+	0.7	+	0.1	-	0.6	+	0.1	+	0	-	0.3	+	0.6	-	0.6	-	0.1	-	0.5	-	0.8	+	0.1	-	0.4	-	0.4
Glyma.01G036200	52.3	+	55.5	+	38.6	+	76.9	+	53.6	+	56.7	+	68.7	+	50.5	+	53.6	+	47.6	+	59.7	+	95.4	+	63.7	+	60.4	+	44.7	+	33.6	+	39.5	+	25.9	+	36.1	+	27.6	+	39.1	+	87.1	+	38.7	+	53.5	+	40.2
Glyma.01G036300	0	-	0.1	-	0.3	+	0	-	0	-	0	-	0	-	0.4	-	0	-	0	-	0	-	0.2	+	0	-	0	-	0	-	0.4	-	0.4	+	0.3	+	0	-	0	-	0.6	+	0	-	0	-	0	-	0
Glyma.01G036400	0	-	0	-	0	-	0	-	0	-	0	-	0	-	0	-	0	-	0	-	0	-	0	-	0	-	0	-	0	-	0	-	0	-	0	-	0	-	0	-	0	-	0	-	0	-	0	-	0
Glyma.01G036500	11.8	+	27.7	+	27.1	+	12.7	+	13.6	+	11.6	+	15	+	12.6	+	9.7	+	9.6	+	9.9	+	8	+	12.1	+	10.4	+	8.1	+	16.4	+	14.8	+	19.9	+	37.6	+	24.5	+	19.6	+	27.1	+	15.5	+	16.7	+	16.7
Glyma.01G036600	0.1	-	0	-	0	-	0	-	0	-	0	-	0	-	0	-	0	-	0	-	0	-	0	-	0	-	0	-	0	-	0	-	0	-	0	-	0	-	0	-	0	-	0	-	0	-	0	-	0
Glyma.01G036700	15.4	+	20.5	+	16.6	+	23.5	+	23.7	+	19.9	+	16	+	16.7	+	20.6	+	17.7	+	20.3	+	22.9	+	21.7	+	20.7	+	18	+	13.2	+	14	+	13.2	+	23.8	+	24.2	+	22.2	+	31.3	+	19.3	+	19.9	+	16.1
Glyma.01G036800	0	-	0.1	-	0.1	-	0.1	-	0.1	-	1	+	0.3	-	0.2	+	0.7	+	0.1	-	0.1	-	0.4	+	0.2	+	0.2	+	0.2	-	8.4	+	35	+	28.5	+	1.7	+	0.4	+	1.5	+	0.4	+	2.6	+	1	+	4.7
Glyma.01G036900	0	-	0	-	0	-	0	-	0.3	-	0.3	+	0	-	0.5	+	0	-	4.5	+	0.1	-	0	-	0	-	0	-	0.2	+	0	-	0	-	0	-	0	-	0	-	0	-	0	-	0	-	0	-	0
Glyma.01G037000	0	-	0	-	0	-	0	-	0	-	0	-	0	-	0	-	0	-	0	-	0	-	0	-	0	-	0	-	0	-	0	-	0	-	0	-	0	-	0	-	0	-	0	-	0	-	0	-	0
Glyma.01G037100	0	-	0	-	0	-	0	-	0	-	0	-	0	-	0	-	0	-	0	-	0	-	0	-	0	-	0	-	0	-	0	-	0	-	0	-	0	-	0	-	0	-	0	-	0	-	0	-	0
Glyma.01G037200	0.3	+	0.1	-	0.1	-	0	-	0	-	0.2	+	0.1	-	0.1	-	0	-	0.1	-	0	-	0	-	0.5	+	0	-	0.2	-	0.2	-	0.9	+	1.3	+	0.6	+	0.7	+	0.6	+	0.2	+	0.1	-	0.2	-	0.2
Glyma.01G037300	6.6	+	8.9	+	10.5	+	12.2	+	11.5	+	8.4	+	8.4	+	9.4	+	8.2	+	13.7	+	8.4	+	6.3	+	9.6	+	13.9	+	7.3	+	21.8	+	16.9	+	16	+	21	+	16.6	+	11.8	+	8.2	+	7.7	+	7.9	+	10.1
Glyma.01G037400	4.5	+	3.2	+	3.5	+	6.6	+	1.8	+	2.9	+	2.2	+	3.2	+	3.1	+	2.5	+	4.3	+	3.5	+	2.9	+	3.5	+	3.8	+	3.7	+	5.2	+	4.2	+	5.8	+	3.8	+	3.4	+	2.5	+	2.6	+	3	+	3.2
Glyma.01G037500	1.5	+	0.1	-	0.3	+	32.5	+	0.8	+	2.3	+	0.4	-	0.2	+	0.2	+	2	+	1.9	+	0	-	0.1	-	0.1	-	1.2	+	4	+	0.8	+	2.1	+	1.1	+	0.5	+	0.7	+	0.1	-	0	-	0	-	0
Glyma.01G037600	8.3	+	2.1	+	0.3	-	0.7	+	1.3	+	0.3	-	0.7	+	0.6	+	0.3	-	1	+	0.2	-	0.4	-	0.2	-	0.2	-	0.1	-	2.9	+	5.1	+	3.1	+	1.3	-	6.5	+	5.2	+	1.7	+	0.6	+	0.2	-	0.2
Glyma.01G037700	6	+	7.3	+	9.2	+	25.4	+	30.4	+	34.1	+	18	+	20.3	+	33.6	+	13.5	+	21.3	+	22.7	+	9.2	+	6.5	+	33.7	+	3.6	+	5.5	+	7.1	+	1	+	10.1	+	8.2	+	11	+	0.1	-	0.1	-	0.5
Glyma.01G037800	0	-	0	-	0	-	0	-	0	-	0	-	0	-	0	-	0	-	0	-	0	-	0	-	0	-	0	-	0	-	0	-	0	-	0	-	0	-	0.2	-	0	-	0	-	0	-	0	-	0
Glyma.01G037900	23.7	+	18.5	+	36.3	+	8.2	+	10.2	+	4.5	+	15.8	+	17.1	+	6.3	+	18.8	+	9.2	+	4.8	+	8.7	+	5.5	+	7	+	36.7	+	290.9	+	289.9	+	67.6	+	38.2	+	66	+	10.7	+	76.2	+	62.3	+	51.1
Glyma.01G038000	0.9	+	4.2	+	10.4	+	7	+	8.6	+	32.5	+	8.7	+	7.7	+	23.9	+	16.4	+	21.9	+	7.9	+	22	+	10	+	26.4	+	0	-	1.3	-	2.6	+	4.7	+	9.1	+	11.4	+	27.7	+	9.6	+	10.8	+	10.2
Glyma.01G038100	15.8	+	19.8	+	10.4	+	9.1	+	14.7	+	13	+	9.8	+	8.4	+	13.4	+	12	+	9.7	+	9.2	+	13.1	+	8.8	+	10.3	+	3.2	+	6.7	+	6.3	+	15.6	+	11.8	+	9.7	+	16.1	+	10.1	+	10.7	+	13
Glyma.01G038200	13.9	+	9.2	+	14.4	+	5.7	+	4.6	+	2.6	+	4.1	+	8.3	+	6.2	+	6	+	6	+	7.7	+	6.4	+	4.8	+	5	+	18	+	12.4	+	14.8	+	18.1	+	37.8	+	28.2	+	11.4	+	14.6	+	17.1	+	18.3
Glyma.01G038300	24.5	+	15.1	+	20	+	32.1	+	36.2	+	40.3	+	47.1	+	40.4	+	40.1	+	43.3	+	45.4	+	51.8	+	52	+	45.2	+	39.9	+	25.4	+	15.7	+	10.1	+	63.7	+	59.8	+	59.9	+	102	+	48.1	+	58.4	+	45.5
Glyma.01G038400	9	+	12.9	+	20.3	+	10.6	+	14.8	+	15.3	+	16.3	+	15.5	+	14.3	+	16.1	+	9.5	+	8.7	+	7.6	+	22.8	+	10.3	+	5.5	+	4.9	+	5.7	+	15	+	5.9	+	5.1	+	5	+	12.2	+	13.1	+	10.8
Glyma.01G038500	10.7	+	2.5	+	5.3	+	70.7	+	18.7	+	9.1	+	12.4	+	4.9	+	15.6	+	4.2	+	26.4	+	13.1	+	25.2	+	13.4	+	14.6	+	33.3	+	17.4	+	7.2	+	6.7	+	2.4	+	3	+	15.2	+	6.6	+	1.5	+	0.7
Glyma.01G038600	0.6	+	4.9	+	6	+	0.4	-	0.1	-	3.3	+	0	-	3.5	+	4.8	+	2.7	+	0.1	-	0.4	+	2.8	+	8.2	+	6.5	+	0.9	+	2.7	+	5.4	+	0.6	+	1	+	0.9	+	0.1	-	0	-	0	-	0
Glyma.01G038700	4.7	+	4.1	+	14.6	+	3.1	+	2	+	1.5	+	4	+	2.9	+	2.3	+	2.4	+	3.7	+	5.8	+	1.7	+	2.2	+	7.2	+	8.9	+	19.5	+	22.9	+	7.7	+	9.4	+	12.2	+	8.5	+	13.4	+	8.5	+	13.2
Glyma.01G038800	11.1	+	12.8	+	14.3	+	8.3	+	9.1	+	10.3	+	8.8	+	8.3	+	11.6	+	10.2	+	12.3	+	11.5	+	7.5	+	6	+	12.7	+	9.3	+	13.7	+	19.9	+	17.8	+	16.9	+	16.9	+	9.1	+	11.6	+	16.5	+	17.9
Glyma.01G038900	0	-	0.1	-	4.2	+	0	-	5.3	+	3.4	+	0.1	-	0	-	17.5	+	0	-	0	-	0.2	-	0	-	0.1	-	69.6	+	0	-	0.2	+	0.5	+	0	-	0.1	-	0.2	-	0.9	+	0.1	-	0	-	0
Glyma.01G039000	5.1	+	1.7	+	0.1	-	0.1	-	0	-	0.3	+	0.7	+	0	-	0	-	0	-	0.1	-	0.1	-	0	-	0	-	0	-	5.3	+	6.8	+	7.7	+	0.3	+	0.1	-	0.2	-	0	-	13.4	+	16.7	+	15.1
Glyma.01G039100	4.5	+	4.7	+	5.3	+	3.4	+	3	+	3.4	+	4.5	+	4.2	+	2.4	+	3.5	+	5	+	3.3	+	2.2	+	2.1	+	1.7	+	2.5	+	5.4	+	6.1	+	6.9	+	5.9	+	5.5	+	1.5	+	3.4	+	2.3	+	5.5
Glyma.01G039200	8	+	12.6	+	6.2	+	7.1	+	5.5	+	10.8	+	9.8	+	5.3	+	7.1	+	5.3	+	8.2	+	11.3	+	7.4	+	1.7	+	7.1	+	14.2	+	16.6	+	21.7	+	5.9	+	4.9	+	4.1	+	7.9	+	11.4	+	10.2	+	6.6
Glyma.01G039300	0	-	0	-	0	-	0.1	-	0	-	0	-	0	-	0	-	0	-	0	-	0	-	0	-	0	-	0	-	0	-	0	-	0	-	0	-	0	-	0	-	0	-	0	-	0	-	0	-	0
Glyma.01G039400	1.2	+	1.3	+	1.8	+	2.7	+	1.4	+	0.9	+	1	+	1.4	+	1	+	0.5	+	0.4	+	2	+	0.5	+	1	+	1.6	+	1.1	+	1.5	+	0.7	-	1.2	+	2.5	+	2	+	2.9	+	1.3	+	1.4	+	1.6
Glyma.01G039500	3.4	+	2.6	+	2.3	+	12.5	+	5	+	7.6	+	8.3	+	1.6	+	6.1	+	11.4	+	16	+	7.3	+	3	+	4.1	+	4.7	+	8.6	+	4.8	+	8.7	+	16.4	+	5.6	+	3.6	+	3	+	20.5	+	13.8	+	7.5
Glyma.01G039600	0.8	+	0.9	+	1.7	+	0.1	-	1.8	+	5.5	+	0.8	+	0.6	+	7	+	1.3	+	0.3	+	0.9	+	1.6	+	3.2	+	3.7	+	0	-	0.4	+	0.2	+	0.3	-	1.2	+	0.8	+	1.3	+	0.2	+	0.6	-	0.1
Glyma.01G039700	0	-	0	-	0	-	0	-	0	-	0	-	0	-	0	-	0	-	0.1	-	0	-	0.2	-	0.2	+	0	-	0	-	0.1	-	0.1	-	0	-	0.3	+	0.3	+	0.2	+	0	-	0	-	0	-	0
Glyma.01G039800	13.8	+	10.2	+	12.9	+	22.4	+	14.8	+	16.2	+	13.7	+	9.2	+	15.7	+	13.8	+	12.7	+	13.5	+	13.9	+	16.9	+	14.4	+	8.3	+	9.7	+	7.1	+	36.4	+	8.9	+	7	+	11.5	+	13.3	+	9.7	+	10.5
Glyma.01G039900	0.2	-	0.6	+	1.7	+	1.2	+	0.5	+	0.1	-	0.1	-	0.2	+	2.4	+	0.3	-	0.5	+	1.1	+	0.9	+	2.9	+	43.7	+	0	-	0.1	-	0.5	-	5.9	+	0.6	+	0.5	+	1.5	+	0.4	-	0.3	+	0.7
Glyma.01G040000	0.6	-	8.6	+	21.3	+	0.1	-	3.2	+	1.1	+	5.4	+	29.6	+	4.9	+	11.1	+	8.7	+	5.7	+	12.7	+	21.8	+	17.4	+	0.5	+	1.7	+	3.2	+	10	+	6.1	+	7.6	+	1.1	+	8.7	+	6.8	+	14
Glyma.01G040100	0	-	0	-	0.2	-	0	-	0	-	0	-	0	-	0.1	-	0	-	0	-	0.3	-	0	-	0	-	0	-	0.2	-	0	-	0	-	0	-	0	-	0.2	-	0.3	+	1.3	+	0	-	0	-	0.1
Glyma.01G040200	6.8	+	34.1	+	14.9	+	1.5	+	10.9	+	1.2	+	32.1	+	20.9	+	10.6	+	23.8	+	26.1	+	41	+	17.5	+	38.1	+	9.1	+	0.2	-	6.6	+	4.9	+	0.3	-	0	-	0.1	+	0.2	+	2.5	+	3.4	+	2.5
Glyma.01G040300	50.4	+	7.8	+	10	+	2.3	+	23	+	28.6	+	30	+	24.9	+	30.9	+	28.8	+	26.4	+	39.1	+	69.8	+	89.4	+	62.9	+	25.8	+	4.5	+	8.2	+	22	+	28.5	+	25.3	+	95	+	47.9	+	44.1	+	38.3
Glyma.01G040400	4.3	+	4.2	+	8.2	+	5.2	+	0.9	+	3.4	+	1.2	+	4	+	1.1	+	3.6	+	9.5	+	0.8	+	1.5	+	1.6	+	2.6	+	84.8	+	76.9	+	100.8	+	91.8	+	9.8	+	10.8	+	26.1	+	25.3	+	26.8	+	19.4
Glyma.01G040500	13.2	+	15.1	+	11.5	+	13.1	+	8.3	+	7.5	+	9	+	12.3	+	8.6	+	6.5	+	7.1	+	7.2	+	8.4	+	8.9	+	6.4	+	6	+	5	+	8.2	+	4.2	+	11.5	+	9.7	+	5.9	+	11.7	+	10.7	+	14.4
Glyma.01G040600	0.7	+	0.8	+	1.3	+	0.1	-	0.2	+	2.8	+	3.2	+	0.1	-	0	-	0.1	-	4.4	+	17.8	+	1.4	+	0.2	-	0.2	-	4.3	+	15	+	24	+	10.2	+	0.1	-	0.2	-	0	-	2.2	+	3.7	+	3.8
Glyma.01G040700	0	-	0	-	0	-	0	-	0	-	0.1	-	0	-	0	-	0	-	0	-	0.1	-	0.6	+	0	-	0.1	-	0	-	0	-	0	-	0.1	-	0.4	-	0.1	-	0	-	0	-	0	-	0.2	-	0.1
Glyma.01G040800	0	-	0	-	0	-	0	-	0	-	0	-	0	-	0	-	0	-	0	-	0	-	0	-	0	-	0	-	0	-	0	-	0.1	-	0.2	+	0	-	0	-	0	-	0	-	0	-	0	-	0
Glyma.01G040900	42.1	+	13.3	+	5.4	+	56.6	+	3.6	+	14	+	4.2	+	6	+	3.6	+	11.8	+	4.7	+	9.3	+	5.5	+	36.1	+	5	+	98.7	+	247.9	+	201.5	+	30.8	+	54.8	+	41.8	+	158.5	+	40.9	+	7.5	+	3.9
Glyma.01G041100	0	-	0	-	0.1	-	0	-	0	-	0	-	0	-	0	-	0	-	0	-	0	-	0	-	0	-	2.2	-	0	-	0	-	0.8	-	0.6	-	0.1	-	0.2	-	0.1	-	0.3	-	2.9	-	0	-	0
Glyma.01G041200	0	-	0	-	0	-	0	-	0	-	0	-	0	-	0	-	0	-	0	-	0	-	0.1	-	0	-	0	-	0	-	0	-	0	-	0	-	0	-	0	-	0	-	0	-	0	-	0	-	0
Glyma.01G041300	120.1	+	105.7	+	58.5	+	70.1	+	92.3	+	70.7	+	65.5	+	74.2	+	69	+	84.3	+	63	+	35.1	+	52.6	+	55.1	+	33.7	+	53.7	+	57	+	50.3	+	77.1	+	95.3	+	73.4	+	48	+	73.2	+	62.8	+	62.2
Glyma.01G041400	0	-	0	-	0	-	0	-	0.5	+	0	-	0	-	0.2	-	0.1	-	0	-	0	-	0.2	-	0	-	0.1	-	2.1	+	0	-	0	-	0	-	0.1	-	0	-	0	-	0	-	0	-	0	-	0
Glyma.01G041500	9.2	+	9	+	7.8	+	6.6	+	8.2	+	8.7	+	7.1	+	9.6	+	9.1	+	8	+	8.5	+	8.9	+	11.9	+	7.4	+	10.3	+	10.3	+	9.9	+	6.7	+	5	+	7.6	+	8.2	+	12.7	+	6.5	+	5.4	+	5.9
Glyma.01G041600	18.1	+	13.6	+	22.1	+	21.6	+	8	+	3.1	+	24.9	+	14.4	+	8.3	+	4.8	+	12.7	+	14.2	+	6.6	+	8.3	+	11.3	+	18	+	15	+	18.6	+	13.8	+	10.6	+	9.8	+	18.8	+	10.7	+	9.8	+	10.2
Glyma.01G041700	0	-	0	-	0.4	+	0	-	0.7	+	1.9	+	1.4	+	0.3	-	2.5	+	1	+	0.5	+	0.1	-	1	+	2.8	+	13.5	+	0.5	-	0.2	-	0.1	-	1.9	+	1.5	+	1	+	0.9	+	10.8	+	4.7	+	2.7
Glyma.01G041900	0	-	0	-	0	-	0	-	0	-	0	-	0	-	0	-	0	-	0	-	0	-	0	-	0	-	0	-	0	-	0	-	0	-	0	-	0	-	0	-	0	-	0	-	0	-	0	-	0
Glyma.01G042100	0.4	+	0.4	+	0.1	-	1.5	-	0.1	-	0.1	-	0.1	-	0.3	-	1.6	+	1	+	0	-	0	-	0	-	0	-	0.3	+	0.4	-	0.5	+	0.2	-	0.2	-	1.3	+	1	+	0.5	+	0	-	0.1	+	0
Glyma.01G042200	2.1	+	0.7	+	0.5	+	3.3	+	0.6	+	0.1	+	6.3	+	0.4	-	3.7	+	3.8	+	16.1	+	7.6	+	2.4	+	0.7	+	0.6	+	2.3	+	0.6	+	0.3	-	0.5	-	1.6	+	1.4	+	1.8	+	0.1	-	0.1	-	0
Glyma.01G042300	14	+	10.7	+	12.7	+	19.5	+	12.1	+	8.5	+	13.7	+	13.9	+	15.1	+	16.2	+	12.9	+	21.3	+	8.4	+	8.8	+	12.9	+	8.8	+	6	+	14.9	+	18.5	+	18.6	+	27.1	+	19.2	+	18.1	+	15.9	+	20.1
Glyma.01G042400	42.9	+	29.6	+	27.9	+	41.2	+	45.7	+	36.6	+	34.5	+	28.4	+	48.2	+	44	+	27.9	+	20.6	+	28.9	+	39.8	+	24	+	30.8	+	12.8	+	13.3	+	27.8	+	23.2	+	23.8	+	31.5	+	28	+	24.7	+	27.5
Glyma.01G042500	0	-	0.3	-	0	-	0	-	0	-	0.1	-	0	-	0	-	0	-	0	-	0	-	0	-	0	-	0	-	0	-	0	-	0	-	0.1	-	0	-	0	-	0	-	0	-	0	-	0	-	0
Glyma.01G042600	0.6	-	0.9	+	0	-	0	-	0.1	-	0.1	-	0	-	0	-	0	-	0	-	0	-	0	-	0	-	0	-	0	-	0.3	-	0	-	0.2	-	0.1	+	0	-	0	-	0.1	-	0.1	+	0.1	-	0.1
Glyma.01G042700	0	-	0	-	0	-	0	-	0	-	0	-	0	-	0	-	0	-	0	-	0	-	0	-	0	-	0	-	0	-	0	-	0	-	0	-	0	-	0	-	0	-	0	-	0	-	0	-	0
Glyma.01G042800	9.6	+	10.8	+	7.5	+	8.4	+	6.1	+	5.2	+	5.9	+	6.1	+	5.4	+	7.1	+	4	+	4.7	+	4	+	3.4	+	7.1	+	15.8	+	21.8	+	17.1	+	12.7	+	9.4	+	7	+	4.9	+	7.6	+	8.1	+	9.9
Glyma.01G042900	5.4	+	2.6	+	4.1	+	3.8	+	5.2	+	7.4	+	3.7	+	4.5	+	4.9	+	5.5	+	5.6	+	4.7	+	2.8	+	5.7	+	2.3	+	16.2	+	9.4	+	7.2	+	8.8	+	10	+	9.7	+	7.4	+	5.5	+	6.2	+	5.7
Glyma.01G043000	3.6	+	2.4	+	2.6	+	4.9	+	4.1	+	5.7	+	5.1	+	3.7	+	5.1	+	6.7	+	9.1	+	5.9	+	11	+	5.9	+	4.7	+	3.4	+	0.8	+	1.5	+	2.1	+	3.1	+	2.2	+	9.7	+	2.8	+	1.6	+	1.5
Glyma.01G043100	0	-	0	-	0	-	0	-	0	-	0	-	0	-	0	-	0	-	0	-	0	-	0	-	0	-	0.1	-	0	-	0	-	0	-	0	-	0	-	0	-	0	-	0	-	0	-	0	-	0
Glyma.01G043200	0	-	0	-	0	-	0	-	0	-	0	-	0	-	0	-	0	-	0	-	0	-	0	-	0	-	0	-	0	-	0	-	0	-	0	-	0	-	0	-	0	-	0	-	0	-	0	-	0
Glyma.01G043300	0	-	0	-	0	-	0	-	0	-	0.3	-	0.1	-	0	-	0	-	0	-	0.1	-	1.6	-	0	-	0	-	0	-	0	-	0	-	0	-	0.4	-	0	-	0	-	0	-	0	-	0	-	0
Glyma.01G043400	1	+	0.2	-	1.1	+	21.4	+	36.1	+	12.7	+	3.2	+	8.3	+	19.9	+	27.6	+	2.5	+	3.5	+	5.7	+	15.2	+	8.9	+	1.2	+	2.9	+	5.4	+	13.6	+	2	+	13.5	+	50.9	+	0.3	-	0.2	+	0.2
Glyma.01G043500	0	-	0	-	0.1	-	0.4	-	2.6	+	2.3	+	0.2	-	0.4	-	1.7	+	1.2	+	0.1	-	0.1	-	1.1	+	0.4	+	1.2	+	0	-	0.1	-	0	-	0.9	+	0.1	-	1	+	6.2	+	0	-	0	-	0
Glyma.01G043600	0.2	-	0.2	+	0.2	-	0	-	0	-	0	-	0	-	0.1	-	0	-	0.1	-	0	-	0	-	0	-	0.1	-	0.1	-	0.1	-	0.4	-	0.2	+	0.1	-	0.8	+	0.3	+	0	-	0.1	-	0.1	+	0.2
Glyma.01G043700	0	-	0	-	0	-	0	-	0	-	0	-	0	-	0	-	0.1	-	0	-	0	-	0	-	0	-	0	-	0	-	0.1	-	0	-	0	-	0	-	0.1	-	0.1	-	0	-	0	-	0	-	0
Glyma.01G043800	23.3	+	21.4	+	28.2	+	14.6	+	16.1	+	18.6	+	11.7	+	15.7	+	22.3	+	14.7	+	14.8	+	11.6	+	22.7	+	18.2	+	31.8	+	33.1	+	20.1	+	25.7	+	6.6	+	16.2	+	21.9	+	5.2	+	13.7	+	9.6	+	7
Glyma.01G043900	0	-	0.1	-	0	-	0.2	+	0.2	-	0.4	+	0.2	-	0.1	-	0.4	+	0	-	0.2	-	0.1	+	0.3	-	0	-	0.2	-	1	+	0.1	-	0	-	1.4	+	0.5	+	0.8	+	5.2	+	0	-	0	-	0
Glyma.01G044000	3.2	+	12	+	29.7	+	14.2	+	13.3	+	7.5	+	18.7	+	44.8	+	13.2	+	35.3	+	23.7	+	23	+	27.6	+	54.9	+	22	+	50.5	+	49.9	+	41.6	+	22.2	+	15.7	+	17.6	+	8.8	+	6	+	4.3	+	11.8
Glyma.01G044100	3.6	+	3.5	+	3.9	+	15.5	+	6	+	5.7	+	6.5	+	4.8	+	5.2	+	1	+	9.4	+	3.9	+	8.2	+	4.6	+	4.8	+	0.1	-	1.4	+	4.1	+	2.8	+	1.2	+	1.3	+	0.8	+	13	+	9.6	+	6.2
Glyma.01G044200	2.3	+	4.5	+	4.4	+	1.4	+	2.6	+	2.1	+	1.8	+	2.3	+	2.3	+	3.2	+	3.3	+	2.6	+	3.3	+	5.9	+	2.6	+	19	+	26	+	22.7	+	35.8	+	24	+	31.2	+	10.1	+	8.2	+	7.4	+	9
Glyma.01G044300	3.3	+	4.7	+	8.6	+	36.6	+	4	+	27.6	+	14.3	+	18.7	+	37.7	+	46.3	+	11.4	+	6.8	+	5.7	+	3.6	+	29.6	+	1.1	+	0.5	-	0.9	-	2.4	+	3.1	+	2.5	+	4.3	+	13.2	+	28.8	+	16.5
Glyma.01G044500	0.6	+	0.1	+	0	-	0.2	-	0.4	+	1.1	-	0.7	-	0.4	-	0.2	-	0.1	-	0.1	-	0	-	0.5	-	0	-	0.1	-	0	-	0	-	0	-	0.5	-	0	-	0	-	0	-	0.1	+	0.4	+	0.3
Glyma.01G044600	0	-	0	-	0	-	0.1	-	0.1	-	0.3	+	4.8	+	7.6	+	2.8	+	1.8	+	0.1	-	0.1	-	3.1	+	8.3	+	0.9	+	0.2	-	0	-	0	-	0.2	+	0.1	-	0	-	0.1	-	0	-	0	-	0.1
Glyma.01G044700	0.2	-	0	-	0	-	0.1	-	0	-	0	-	0.1	-	0	-	0	-	0	-	0	-	0	-	0	-	0	-	0	-	0	-	0.1	-	0	-	0	-	0	-	0	-	0	-	0	-	0	-	0
Glyma.01G044800	3.1	+	1.2	+	0.5	+	0.2	+	0.2	-	0.7	-	0.4	-	0.2	-	0.2	+	0	-	0.1	-	0.1	-	0	-	0	-	0	-	0.1	-	0	-	0	-	0	-	0	-	0	-	0	-	0	-	0	-	0
Glyma.01G044900	5.3	+	3.8	+	3.7	+	4.3	+	3.3	+	3.9	+	4.5	+	3.2	+	4.5	+	2.6	+	4.1	+	4.7	+	4	+	4.5	+	5.7	+	2.6	+	4.8	+	2.7	+	6.1	+	3.6	+	4.1	+	4.2	+	10.2	+	12.4	+	9.1
Glyma.01G045000	0	-	0	-	0	-	0	-	0	-	0	-	0	-	0	-	0	-	0	-	0	-	0	-	0	-	0	-	0	-	0	-	0	-	0	-	0	-	0	-	0	-	0	-	0	-	0	-	0
Glyma.01G045100	20.5	+	20.6	+	23.3	+	7.5	+	10.7	+	13	+	9.8	+	10.8	+	10	+	9.4	+	12.8	+	17.6	+	9.5	+	14.2	+	14.2	+	20.7	+	29.4	+	29.2	+	32.8	+	27	+	38.4	+	18.9	+	23.3	+	29.2	+	39.6
Glyma.01G045200	14.2	+	7.2	+	4.4	+	2.4	+	4.9	+	10.4	+	1.2	+	1	+	2.5	+	0.4	-	0.7	+	1.1	+	0.1	-	0.4	-	2.6	+	18.1	+	11.7	+	10.6	+	4	+	0.3	+	0.3	+	0.6	+	2.4	+	1	+	0.2
Glyma.01G045300	7.4	+	12.5	+	11.5	+	8.7	+	8.4	+	6.5	+	6.4	+	9.1	+	7.4	+	8.1	+	7.5	+	6.7	+	6.1	+	7.6	+	6.6	+	7	+	12.3	+	17.8	+	6.2	+	12.4	+	11	+	7.2	+	9.5	+	7.9	+	9.5
Glyma.01G045400	0.7	+	2.2	+	1.7	+	0.6	-	1.7	+	0.7	+	0.1	-	0.5	+	1.7	+	0.6	+	0	-	0	-	0.1	-	0.1	-	1.2	+	0.1	-	0.1	-	0.2	-	0.1	-	0.4	+	0.5	+	0	-	7.6	+	5.3	+	4.8
Glyma.01G045500	0	-	0	-	0.2	+	0	-	0.8	+	0	-	0	-	0	-	1.7	+	1.8	+	0.1	-	0	-	0	-	0	-	0.8	+	0.2	-	0	-	0	-	0	-	0	-	0.1	-	0	-	7.8	+	6.9	+	3.9
Glyma.01G045600	0	-	0	-	0	-	0.1	-	0	-	0	-	0	-	0	-	0.1	-	0	-	0.2	-	0.1	-	0	-	0	-	0	-	0	-	0	-	0	-	0	-	0	-	0	-	0	-	0	-	0	-	0
Glyma.01G045700	12.1	+	9.4	+	6.5	+	7.2	+	5.2	+	6.6	+	7	+	6.1	+	4.9	+	6.3	+	4.6	+	6.8	+	3.3	+	7.4	+	5.2	+	13.4	+	29	+	15.1	+	13.7	+	25.3	+	15.9	+	18.1	+	19.1	+	25.4	+	21.5
Glyma.01G045800	5.8	+	2.2	+	2.3	+	8	+	3.3	+	2.1	+	4.8	+	3.9	+	1.5	+	3.3	+	4.2	+	12.3	+	2.8	+	4.1	+	1.7	+	24.5	+	14.1	+	9.8	+	13.3	+	5.2	+	6.6	+	3.9	+	12.7	+	23.2	+	30.6
Glyma.01G045900	0	-	0	-	0	-	0	-	0	-	0	-	0	-	0	-	0	-	0	-	0	-	0	-	0	-	0	-	0	-	0	-	0	-	0	-	0	-	0	-	0	-	0	-	0	-	0	-	0
Glyma.01G046000	6.2	+	9	+	16.8	+	10.4	+	5.2	+	4.3	+	9.3	+	10.7	+	10.1	+	10.2	+	12.4	+	11.2	+	10.8	+	10.8	+	11.6	+	1.6	+	4.3	+	6.5	+	2.7	+	15	+	8.6	+	4.1	+	11.4	+	11	+	11.3
Glyma.01G046100	0.1	+	0.3	+	0.1	-	0.2	-	0.1	-	0	-	0.9	-	0	-	0.1	-	0	-	0.2	-	0.3	+	0	-	0	-	0.4	+	0	-	0.3	-	0	-	3.2	+	0.5	+	0.2	-	0.3	-	0	-	0.2	-	0.1
Glyma.01G046200	17.6	+	20.9	+	37.6	+	13.2	+	8.2	+	8.1	+	19.3	+	27.3	+	16.3	+	17.4	+	17.5	+	16.3	+	17.5	+	18.8	+	22.5	+	15.4	+	14.1	+	21	+	21.5	+	16.3	+	8.2	+	2.9	+	9.5	+	6.5	+	17.4
Glyma.01G046300	0	-	0	-	0.1	-	0.1	-	2.6	+	1.1	-	2.4	-	0.2	+	0	-	1.9	+	0.1	-	9	+	0	-	21.1	+	65.4	+	0	-	0.1	-	0	-	0	-	0	-	0.1	-	0.1	-	6.3	+	1.3	+	0
Glyma.01G046400	10.5	+	11.4	+	12.6	+	6.8	+	6.6	+	5.1	+	7.8	+	5.8	+	6.4	+	5.2	+	6.8	+	9.3	+	5.3	+	3.7	+	6.5	+	4.9	+	3.9	+	9.2	+	5.1	+	17.3	+	13.2	+	4.8	+	5.7	+	8.2	+	13.3
Glyma.01G046500	4.4	+	5.8	+	7.2	+	7	+	4	+	3.5	+	8.4	+	6	+	6	+	4.4	+	6.5	+	12.6	+	4.2	+	4.8	+	7.5	+	10.5	+	8.4	+	10.7	+	13.7	+	7.3	+	9.2	+	8	+	6.5	+	5.5	+	7.6
Glyma.01G046600	0	-	0.1	-	0.3	+	0	-	0	-	0	-	0	-	0.2	-	0.1	-	0	-	0.4	-	0.6	+	0	-	0	-	0	-	0.1	-	0	-	0.1	-	3	+	0.6	+	1.3	+	2.1	+	2.8	+	0.2	+	1.8
Glyma.01G046700	17.4	+	24.7	+	19.4	+	8.7	+	5.6	+	11	+	15.7	+	9.5	+	8.4	+	7.4	+	12.3	+	17	+	1.3	+	0.6	+	10.2	+	87.1	+	90.5	+	62.1	+	47.4	+	44.5	+	40	+	20.3	+	24.8	+	29.7	+	24.1
Glyma.01G046800	0.1	-	0.2	-	0.7	+	0	-	0	-	9.8	+	0	-	0	-	0.1	-	0	-	0	-	0.2	-	0.4	-	0	-	0	-	1.6	+	4.8	+	14.9	+	0	-	0	-	0	-	0.6	-	0	-	0	-	0
Glyma.01G046900	0	-	0	-	0	-	0	-	0	-	0	-	0	-	0	-	0	-	0.2	-	0	-	0	-	0	-	0	-	0	-	0	-	0.2	-	0	-	0	-	0.1	-	1.7	+	0.1	-	0	-	0.1	-	0
Glyma.01G047000	225.6	+	165.8	+	220.2	+	75.9	+	46.9	+	39.9	+	81.7	+	149.6	+	69	+	77.9	+	58	+	69.7	+	52.8	+	101.1	+	75.1	+	131.2	+	115.6	+	149.8	+	73	+	105.9	+	94.1	+	40.5	+	61.8	+	68.1	+	87
Glyma.01G047100	20.8	+	25.4	+	24	+	25.4	+	19.4	+	19.4	+	22	+	20.9	+	20.9	+	30.2	+	23.5	+	23.9	+	24.1	+	24.6	+	26.5	+	30.7	+	46.3	+	40.8	+	54.7	+	28.2	+	25.8	+	25.3	+	41.3	+	33.9	+	46.9
Glyma.01G047300	2.3	+	1.1	+	1.2	+	2.7	+	2.3	+	2.8	+	2.4	+	1.3	+	1.5	+	1.9	+	3	+	5.8	+	3.3	+	1.6	+	2	+	1.7	+	0.9	+	0.8	+	0.6	+	0.9	+	1.5	+	2	+	0.8	+	1.4	+	1.1
Glyma.01G047400	22.8	+	23.2	+	17.4	+	56.5	+	28.1	+	34.1	+	43.6	+	22.8	+	26.8	+	23.3	+	47.9	+	77.4	+	28.1	+	30.1	+	38.5	+	22.2	+	14.6	+	25.1	+	2.9	+	12.2	+	17.1	+	35.7	+	14.1	+	11.3	+	11.2
Glyma.01G047500	0.2	-	0.1	-	0.1	-	0	-	0	-	0	-	0.2	-	0	-	0	-	0	-	0.1	-	0.4	+	0	-	0	-	0.1	-	0.1	-	0.1	-	0.1	-	0.4	+	0.6	+	0.8	+	0.4	+	0.1	-	0.5	-	0.1
Glyma.01G047600	0	-	0	-	0	-	0	-	0	-	0	-	0	-	0	-	0	-	0.1	-	0	-	0	-	0.1	-	0	-	0	-	0.1	-	0	-	0.2	-	0	-	0.2	+	0	-	0	-	0	-	0	-	0.1
Glyma.01G047700	17.8	+	7.6	+	6.3	+	7.7	+	7.5	+	9.6	+	9.5	+	6.7	+	8.5	+	7.9	+	8	+	8.2	+	9.9	+	10	+	10.9	+	26.7	+	26.5	+	21.6	+	28.1	+	11.5	+	18.2	+	22	+	17.6	+	20.9	+	19.9
Glyma.01G047800	0.2	-	0	-	0	-	0	-	0.1	-	0	-	0	-	0	-	0.1	-	0	-	0	-	0	-	0	-	0	-	0.6	+	0	-	0	-	0	-	0	-	0	-	0	-	0	-	0	-	0	-	0
Glyma.01G047900	1.1	+	0.8	+	1.7	+	8.7	+	5.7	+	2.2	+	6.5	+	11.1	+	9.4	+	39.8	+	71.5	+	89.7	+	3.6	+	5.1	+	6	+	0.6	-	0	-	1	-	5.3	+	0.3	-	0.6	+	4	+	10.6	+	8.3	+	6.1
Glyma.01G048000	0.1	-	0.1	-	0.5	+	0.1	-	0.6	+	0.2	-	0.2	-	0	-	3.6	+	1.9	+	0.3	-	0.3	+	0.4	+	0	-	6	+	5.9	+	1.3	+	1.5	+	0.3	+	0.4	+	1	+	4.2	+	0.7	+	1.1	+	0.9
Glyma.01G048100	17.7	+	7.5	+	13.2	+	92.5	+	35.9	+	58.4	+	24.1	+	36.9	+	40.2	+	42.2	+	50.6	+	52.5	+	85.3	+	72.7	+	36.4	+	40.6	+	16.5	+	15.4	+	13.3	+	10	+	11.9	+	86.5	+	15.9	+	14.7	+	14.1
Glyma.01G048200	0	-	0	-	0	-	0	-	0	-	0	-	0	-	0	-	0	-	0.1	-	0.1	-	0	-	0	-	0	-	0	-	0	-	0.1	-	0	-	0	-	0	-	0	-	0	-	0	-	0	-	0
Glyma.01G048300	0	-	0	-	0	-	0	-	0	-	0	-	0	-	0	-	0.1	-	0.1	-	0	-	0	-	0	-	0	-	0	-	0	-	0	-	0	-	0	-	0.2	-	0	-	0	-	0.2	-	0	-	0
Glyma.01G048400	0	-	0	-	0	-	0	-	0	-	0	-	0	-	0	-	0	-	0	-	0	-	0	-	0	-	0	-	0	-	0	-	0	-	0	-	4	+	0.3	+	0.1	-	0	-	0	-	0	-	0
Glyma.01G048500	12.6	+	10.4	+	21.3	+	18	+	8.8	+	12.9	+	20.6	+	60.1	+	17.6	+	30.3	+	17.8	+	16.5	+	15.7	+	19.2	+	27.1	+	16	+	22.3	+	24.3	+	48.8	+	23	+	21	+	32.9	+	21	+	21.2	+	22.9
Glyma.01G048600	1.8	+	2	+	1.5	+	1.6	+	0.5	+	1.9	+	1.5	+	1.2	+	0.8	+	0.7	+	0.9	+	2.3	+	3.5	+	2.1	+	2.3	+	3.2	+	1.6	+	2	+	1.5	+	0.6	+	1.2	+	0.7	+	1.6	+	0.7	+	0.8
Glyma.01G048700	15	+	10.1	+	1	+	2.2	+	4	+	2	+	3.5	+	2.9	+	4.6	+	3.1	+	1.4	+	1.1	-	2.2	+	3.7	+	2.8	+	35	+	21.8	+	13.7	+	9.8	+	11.1	+	2.9	+	2.1	-	25.2	+	2.4	+	0.9
Glyma.01G048800	0.5	-	0.2	+	0.3	-	0.1	-	0.2	+	0.3	-	0	-	0.2	+	1.7	+	0.1	-	0.3	-	0	-	0.1	-	0.8	-	5.4	+	0	-	0	-	0.4	+	0.5	-	0.4	+	0.5	+	0	-	0.5	+	0	-	0
Glyma.01G048900	0	-	0	-	0	-	0	-	0	-	0	-	0	-	0	-	0	-	0	-	0.1	-	0	-	0	-	0	-	0	-	0.1	-	0	-	0	-	0.3	-	0.1	-	0	-	0	-	0	-	0	-	0
Glyma.01G049000	0	-	0	-	0	-	0	-	0	-	0	-	0	-	0	-	0	-	0	-	0	-	0	-	0	-	0	-	0	-	0	-	0	-	0	-	0	-	0	-	0	-	0	-	0	-	0	-	0
Glyma.01G049100	0.1	-	0.2	-	1	+	0	-	1.1	+	2.1	+	0.5	+	0.1	-	7	+	1.1	+	0	-	0.1	-	0	-	0.4	-	4.6	+	0	-	0.1	-	0.3	-	0	-	0.1	-	0	-	0	-	0.1	-	0	-	0
Glyma.01G049200	0	-	0	-	0	-	0	-	0	-	0	-	0	-	0	-	0.1	-	0	-	0	-	0	-	0	-	0	-	1.5	+	0	-	0	-	0	-	0	-	0	-	0	-	0	-	0	-	0	-	0
Glyma.01G049300	0	-	0	-	0	-	0	-	0	-	0	-	0	-	0	-	0.1	-	0	-	0.1	-	0	-	0	-	0	-	1.7	+	0	-	0	-	0	-	0	-	0	-	0	-	0	-	0	-	0	-	0
Glyma.01G049400	0.2	-	0.1	-	0	-	0.3	-	0	-	0	-	0	-	0	-	0.3	+	0	-	0.5	+	0	-	0	-	0	-	0.8	+	0	-	0.3	-	0.1	-	0	-	0.1	-	0	-	0	-	0	-	0.3	+	0
Glyma.01G049500	0	-	0.1	-	0	-	2.2	-	0	-	0	-	0	-	0	-	0	-	0	-	0	-	0	-	0	-	0	-	0	-	0	-	0	-	0.9	-	0	-	0.1	-	0	-	0	-	0	-	0	-	0
Glyma.01G049600	0	-	0	-	1.3	+	7	+	1.2	+	2.3	+	1.3	+	0	-	0.1	-	0	-	0.1	-	0	-	0	-	0	-	0	-	0	-	0	-	0	-	0.3	+	0	-	0	-	0	-	0.2	-	0	-	0.1
Glyma.01G049700	0.2	-	0.1	-	0.1	-	3.4	+	0.2	+	0.3	-	0	-	0.1	-	0.1	+	0.4	+	0.2	-	0.3	+	0.5	+	0.9	-	0.1	-	0.3	-	0.1	-	0.1	-	2.9	+	1.5	+	1	+	7.1	+	0.3	+	0.3	+	0.2
Glyma.01G049800	0	-	0	-	0	-	0	-	0	-	0	-	0	-	0	-	0	-	0	-	0	-	0	-	0	-	0	-	0	-	0	-	0	-	0	-	0	-	0.1	-	0.1	-	0	-	0	-	0	-	0
Glyma.01G049900	3.3	+	3.4	+	3.7	+	1.9	-	4	+	5.7	+	5.1	+	3.3	+	3.1	+	5.1	+	3.7	+	1.7	+	2.5	+	2.4	+	2.3	+	3.6	+	3.4	+	2.9	+	4.2	+	7	+	6.7	+	6.3	+	2.6	+	2.5	+	3.2
Glyma.01G050000	0.1	-	0.1	-	0.2	+	0.3	+	0	-	0	-	0.5	+	0	-	0	-	0.1	-	0.3	-	0.1	-	0.3	+	0.1	-	0.1	-	0.4	+	0.1	-	0.1	-	0.1	-	0.3	+	0.4	-	0.6	+	0	-	0.2	-	0
Glyma.01G050100	0.8	+	21.7	+	102.2	+	5.5	+	8.6	+	0.3	-	0.5	-	0.7	+	8	+	7.1	+	2.5	+	0.9	+	24.8	+	5.7	+	17	+	0.3	-	0	-	0.7	-	2.1	+	0.5	+	0.5	+	0.1	-	10.1	+	17.5	+	28.2
Glyma.01G050200	0	-	0	-	0	-	0	-	0	-	0.1	-	0	-	0	-	0	-	0	-	0	-	0	-	0	-	0	-	0	-	0.2	-	0	-	0.1	-	0.2	-	0.2	+	0.3	+	0.7	+	0	-	0	-	0
Glyma.01G050300	0	-	0	-	0	-	0	-	0	-	0	-	0	-	0	-	0	-	0	-	0	-	0	-	0	-	0	-	0	-	0	-	0	-	0	-	0	-	0	-	0	-	0	-	0	-	0	-	0
Glyma.01G050400	21.7	+	26	+	21.5	+	31.2	+	26.6	+	27	+	32.2	+	20.9	+	30	+	21.6	+	33.8	+	26.3	+	21.8	+	13.2	+	35.7	+	9.7	+	13.5	+	17.1	+	22.2	+	8.7	+	10.6	+	19.6	+	34.9	+	33.3	+	32.4
Glyma.01G050500	5.7	+	5.6	+	4.1	+	6.1	+	3.8	+	3.1	+	4.1	+	6.6	+	3.3	+	4.1	+	3.8	+	3.4	+	6.2	+	7.4	+	5.7	+	7.7	+	11	+	12.1	+	8.2	+	9.7	+	7.7	+	7.4	+	2.5	+	3.5	+	6.4
Glyma.01G050600	0	-	0	-	0	-	0	-	0	-	0	-	0	-	0	-	0	-	0	-	0	-	0	-	0	-	0	-	0	-	0	-	0	-	0	-	0	-	0	-	0	-	0	-	0	-	0	-	0
Glyma.01G050700	0	-	0	-	0	-	0	-	0	-	0	-	0	-	0	-	0	-	0	-	0	-	0	-	0	-	0	-	0	-	0	-	0	-	0	-	0	-	0	-	0	-	0	-	0	-	0	-	0
Glyma.01G050800	0	-	0	-	0	-	0	-	0	-	0	-	0	-	0	-	0	-	0	-	0	-	0	-	0	-	0	-	0	-	0	-	0	-	0	-	0	-	0	-	0	-	0	-	0	-	0	-	0
Glyma.01G050900	1	+	3.4	+	1.8	+	0	-	1	+	0	-	0.6	+	1.4	+	0.4	+	0.5	-	1.4	+	1.3	-	1.9	+	1.5	+	1.4	+	0	-	0	-	0	-	0.3	-	0.2	+	0	-	0.1	-	0.7	+	0.4	+	0.3
Glyma.01G051000	0	-	0	-	0	-	0.1	-	0	-	0	-	0	-	0	-	0	-	0.1	-	0.1	-	0	-	0	-	0	-	0	-	0	-	0	-	0	-	0	-	0	-	0	-	0.2	-	0	-	0	-	0
Glyma.01G051200	0	-	0	-	0	-	0.1	-	0	-	0	-	0	-	0	-	0	-	0	-	0	-	0.1	-	0	-	0	-	0	-	0	-	0	-	0	-	0	-	0	-	0.1	-	0	-	0	-	0	-	0
Glyma.01G051300	0	-	0	-	0	-	0	-	0	-	0	-	0	-	0	-	0	-	0	-	0	-	0	-	0	-	0	-	0	-	0	-	0	-	0	-	0.4	-	0	-	0	-	0	-	0	-	0	-	0
Glyma.01G051400	293.8	+	256.4	+	237.5	+	248.4	+	212.9	+	211	+	223.8	+	221.2	+	216.8	+	167	+	188.1	+	204.9	+	217.5	+	205.9	+	201.4	+	211.4	+	218.6	+	179.9	+	251.7	+	240.7	+	216.2	+	257.1	+	194.8	+	197.3	+	190.5
Glyma.01G051500	0	-	0.1	-	0	-	1	-	0.1	-	0	-	0.1	+	0.1	-	0	-	0.1	-	0	-	0.2	-	0.1	-	0	-	0.1	-	0	-	0	-	0	-	0	-	0	-	0.1	-	0.1	-	0.1	-	0.1	-	0
Glyma.01G051600	0	-	0	-	0	-	1.8	+	0.1	-	0.1	-	0	-	0.1	-	0.1	-	0.1	-	0	-	0.1	-	0.1	-	0.1	-	0	-	0.1	-	0	-	0	-	0.1	-	0	-	0	-	0	-	0	-	0	-	0
Glyma.01G051700	0	-	0	-	0	-	0.2	-	0	-	0	-	0	-	0	-	0	-	0	-	0.1	-	0	-	0	-	0	-	0	-	0	-	0	-	0	-	0	-	0	-	0	-	0	-	0.1	-	0	-	0.1
Glyma.01G051800	4.2	+	1.2	+	2.3	+	0.7	+	0.5	+	0.8	+	1.2	+	0.3	+	0.6	+	0.2	+	1.4	+	2.4	+	0.7	+	1.5	+	4.8	+	2.6	-	2	+	0.7	+	0.9	+	1.3	+	0.9	+	5.4	+	4	+	5.2	+	1.6
Glyma.01G051900	0	-	0	-	0	-	0	-	0	-	0	-	0	-	0	-	0	-	0	-	0	-	0	-	0	-	0	-	0	-	0	-	0	-	0	-	0	-	0	-	0	-	0	-	0	-	0	-	0
Glyma.01G052000	0	-	0	-	0	-	0	-	0	-	0	-	0	-	0	-	0	-	0	-	0	-	0	-	0	-	0	-	0	-	0	-	0	-	0	-	0	-	0	-	0	-	0	-	0	-	0	-	0
Glyma.01G052100	0	-	0	-	0	-	0	-	0	-	0	-	0	-	0	-	0	-	0	-	0	-	0	-	0	-	0	-	0	-	0	-	0	-	0	-	0	-	0	-	0	-	0	-	0	-	0	-	0
Glyma.01G052200	41.7	+	47.7	+	38.4	+	67.2	+	25.6	+	26.2	+	46.9	+	46.5	+	32.6	+	23	+	31.2	+	44.6	+	33.7	+	33.9	+	42.9	+	36	+	48.1	+	41.3	+	29.6	+	27	+	22.8	+	24.4	+	25.5	+	23.1	+	29
Glyma.01G052300	12.9	+	6.3	+	4.6	+	27.8	+	11.3	+	10.9	+	2.9	+	4	+	6.8	+	6.5	+	40.7	+	1.1	+	3	+	10.1	+	8.9	+	6.4	+	6.8	+	7.8	+	6	+	8.9	+	4.3	+	2	+	11.7	+	8.2	+	7
Glyma.01G052400	12.9	+	14.9	+	15.1	+	22.7	+	18.8	+	11.1	+	16.1	+	15.9	+	14.2	+	16.9	+	22.6	+	12.4	+	13.7	+	10.4	+	13.3	+	41.2	+	37.3	+	47.7	+	22.9	+	25.7	+	34.6	+	34.6	+	15.8	+	15.4	+	15.9
Glyma.01G052500	8.3	+	8.7	+	8.8	+	6.8	+	6.1	+	6.1	+	4.9	+	9	+	6.4	+	6.9	+	12.6	+	7.1	+	7.3	+	10.9	+	5.9	+	26.8	+	8.2	+	7.3	+	19.8	+	16	+	5.9	+	7	+	16.4	+	12	+	14.8
Glyma.01G052600	8.3	+	8	+	5.6	+	20.2	+	7	+	10.9	+	9	+	4.8	+	6.2	+	9.1	+	7.6	+	7.5	+	2.8	+	2.8	+	6.6	+	12	+	8.5	+	8.9	+	14.3	+	6.9	+	7.2	+	3.7	+	4.5	+	3.6	+	2.7
Glyma.01G052700	1.8	+	1.3	+	1.7	+	0.4	+	1.3	+	0.4	+	0.9	+	0.5	+	2.7	+	0.5	+	1.1	+	1.8	+	0.9	+	0.4	-	0.7	+	0.7	+	1.7	+	2.3	+	5	+	2.4	+	2.2	+	1.3	+	1.8	+	0.9	+	1.1
Glyma.01G052800	4.2	+	7.5	+	6.4	+	5.1	+	4.2	+	3.4	+	5.5	+	5.7	+	5	+	5.6	+	4.5	+	3.2	+	2.4	+	2.9	+	3.8	+	12.2	+	8.4	+	8.6	+	10.8	+	12.7	+	8.8	+	2.6	+	4.8	+	4.7	+	5.7
Glyma.01G052900	2.8	+	3	+	4.3	+	12.1	+	3.2	+	5	+	5.5	+	6.2	+	9.6	+	3.7	+	4.5	+	4.9	+	5.1	+	5.1	+	6	+	2.3	+	1.2	+	0.9	+	3.7	+	7.4	+	10.7	+	19.5	+	4.4	+	4.9	+	2.3
Glyma.01G053100	14.4	+	37.7	+	40.7	+	18.4	+	51.7	+	67.8	+	0.6	+	17.7	+	4.4	+	71.8	+	5.3	+	0.1	-	22.1	+	38.1	+	0.9	+	0.4	+	1.3	+	0	-	0.3	-	0	-	0.1	-	1	+	0.9	+	1.4	-	0.1
Glyma.01G053200	22.5	+	22.3	+	16.1	+	18.2	+	12.7	+	16.5	+	15	+	12.7	+	17.7	+	10.7	+	12.4	+	20.4	+	15.4	+	13.9	+	12.9	+	24.7	+	23.9	+	17.5	+	17.4	+	19.4	+	15.9	+	8	+	16.1	+	11.1	+	12.5
Glyma.01G053300	33.7	+	36.5	+	45.2	+	64.4	+	44.3	+	32.2	+	63.8	+	25	+	37.1	+	11.3	+	60.8	+	99.1	+	38.3	+	29.4	+	50.3	+	12.8	+	7.6	+	9.1	+	50.4	+	52.3	+	30.9	+	22.9	+	12	+	12.7	+	7.6
Glyma.01G053400	5.2	+	3.7	+	5.3	+	3.3	+	1.4	+	1.9	+	1.8	+	5.7	+	2.8	+	4.8	+	6.7	+	4	+	3.4	+	4.1	+	2.7	+	1.9	+	1.9	+	2.6	+	6.3	+	3.4	+	3.5	+	2.7	+	6.2	+	7.3	+	4.5
Glyma.01G053600	0.4	+	1.1	+	0.8	+	0.1	-	1	+	0.3	+	0.9	+	1.3	+	0.7	+	1.3	+	1.1	+	1.3	+	0.1	-	0.5	+	0.8	+	0.1	-	0.2	-	0	-	0.7	+	0	-	0.2	+	0.6	-	0.1	-	0.3	+	0.2
Glyma.01G053700	15	+	24.3	+	13.4	+	11.6	+	9.8	+	8.5	+	10	+	11.4	+	9.5	+	8.8	+	8.1	+	9.2	+	9.2	+	9.5	+	8.5	+	19	+	14.8	+	15.3	+	11.5	+	19.9	+	14.9	+	9.6	+	12.4	+	15.3	+	12.1
Glyma.01G053800	1.4	+	2.6	+	1.5	+	9.9	+	5.8	+	1.4	+	8.9	+	0.9	+	0.2	-	0.4	+	4.2	+	3.2	+	0.1	-	0.3	-	0.1	-	6.2	+	7.1	+	13.7	+	0.7	+	1.1	+	1	+	2	+	0.4	+	0.3	+	0.4
Glyma.01G053900	0	-	0	-	0	-	0	-	0	-	0	-	0	-	0	-	0	-	0	-	0	-	0	-	0	-	0	-	0	-	0	-	0	-	0	-	0	-	0.4	+	0.3	-	0.5	-	0	-	0	-	0.1
Glyma.01G054000	7.1	+	8.4	+	11.5	+	8.6	+	10.8	+	2.1	+	11.2	+	5.6	+	5	+	5.4	+	9	+	8.8	+	4.3	+	4.2	+	8.1	+	10.7	+	10	+	14.9	+	23.7	+	3.2	+	1.4	+	0.2	-	9.2	+	9.3	+	13.5
Glyma.01G054100	8.9	+	7.9	+	7.6	+	4.9	+	6.7	+	5.3	+	7.2	+	3.5	+	5.3	+	3.1	+	6.8	+	8.9	+	4.5	+	2.3	+	3.2	+	2.7	+	1.7	+	1.6	+	2.2	+	3.7	+	5.1	+	2.6	+	11.2	+	15.3	+	12.2
Glyma.01G054200	28.9	+	23.5	+	39.5	+	24.6	+	15.6	+	15	+	17.6	+	24.9	+	14.1	+	14.2	+	19.9	+	22.9	+	19.2	+	29.5	+	26.7	+	28.6	+	22.8	+	30.1	+	18.4	+	10.2	+	12.9	+	12	+	21.9	+	20.9	+	24.9
Glyma.01G054300	12.8	+	11.1	+	11	+	18	+	8.1	+	12.4	+	9.1	+	8.5	+	8	+	4.7	+	7.3	+	12.1	+	10	+	11.2	+	12	+	11.7	+	11.1	+	8.6	+	9.9	+	10.1	+	8.1	+	6.8	+	8.3	+	8.5	+	7.8
Glyma.01G054400	19.1	+	35.9	+	43.9	+	57.5	+	32.9	+	18.3	+	18	+	25.8	+	30.7	+	32.7	+	31.9	+	17.2	+	27	+	38	+	35.5	+	9.8	+	12.3	+	17.5	+	18.1	+	13.6	+	9.1	+	5.8	+	9.3	+	15.7	+	14.7
Glyma.01G054500	17.4	+	22.2	+	18.2	+	63.8	+	13.8	+	25.5	+	37.9	+	33.6	+	38.2	+	21.6	+	17.6	+	232.9	+	5.3	+	8.5	+	37.8	+	9.1	+	7.6	+	10.8	+	4.6	+	6.1	+	3.5	+	8.3	+	4.6	+	3.6	+	2
Glyma.01G054600	1	+	0.2	-	0.3	+	0	-	0	-	0	-	0.1	-	0	-	0.1	-	0	-	0	-	2.4	+	0	-	0	-	0	-	1.2	+	2.4	+	3.4	+	3.7	+	14.9	+	30.2	+	10.4	+	0	-	0	-	0.2
Glyma.01G054700	0	-	0	-	0	-	0	-	0	-	0	-	0	-	0	-	0	-	0	-	0	-	0	-	0	-	0	-	0	-	0	-	0	-	0	-	0	-	0	-	0.1	-	0	-	0	-	0	-	0
Glyma.01G054800	8.6	+	7.2	+	8.7	+	5	+	4.8	+	8.2	+	10.6	+	5	+	9	+	6.1	+	8	+	18	+	6.5	+	9.5	+	8.7	+	19.7	+	8	+	10	+	27.6	+	11.3	+	8.1	+	9.2	+	5.2	+	2.2	+	1.7
Glyma.01G054900	8.9	+	7	+	5.7	+	7.8	+	4.7	+	7.3	+	5.8	+	4	+	5.3	+	3.5	+	3.5	+	4.8	+	5.6	+	5.2	+	3	+	11	+	7.6	+	5	+	3.8	+	6.6	+	4.1	+	5.1	+	6.7	+	6.8	+	5.7
Glyma.01G055000	1.8	+	1.7	+	2.3	+	5.1	+	1.8	+	1.7	+	1	+	1.8	+	1.1	+	2.2	+	2.3	+	3.8	+	2.1	+	2	+	1.7	+	2.1	-	1.3	+	1.4	+	1.2	+	1.5	+	1.9	+	4.4	+	1.9	+	1.5	+	1.5
Glyma.01G055200	0	-	0	-	0	-	0	-	0	-	0	-	0	-	0	-	0	-	0	-	0	-	0	-	0	-	0	-	0.1	-	0	-	0	-	0	-	0	-	0	-	0	-	0.1	-	0	-	0	-	0
Glyma.01G055300	5.8	+	4.9	+	6.4	+	2.9	+	3.1	+	4.2	+	4.7	+	3.2	+	4	+	3.1	+	4.9	+	7.6	+	3.8	+	5.4	+	3.2	+	3.7	+	5	+	8.1	+	9.2	+	7.7	+	10.8	+	8	+	6.8	+	7.9	+	8.4
Glyma.01G055400	0.8	+	1.3	+	0.7	+	0	-	0.8	+	0.2	+	0.3	-	0.7	+	1.1	+	1.1	-	0.9	+	0.3	+	2.4	+	5	+	4.3	+	0.1	-	0	-	0	-	6.3	+	0.3	-	0.1	-	0.1	-	0.9	+	0.8	+	0.6
Glyma.01G055500	31.6	+	36.8	+	28.4	+	40.6	+	37.8	+	26.2	+	38.7	+	38.3	+	33.5	+	32.3	+	29.7	+	23.8	+	26.5	+	19.8	+	22.3	+	44	+	43.6	+	44.1	+	31.7	+	69.8	+	46	+	29.2	+	21.3	+	15.8	+	29.6
Glyma.01G055600	0	-	0	-	0	-	0	-	0	-	0	-	0	-	0	-	0	-	0	-	0	-	0	-	0	-	0	-	0	-	0	-	0	-	0	-	0	-	0	-	0	-	0.1	-	0	-	0	-	0
Glyma.01G055700	0.2	+	1.2	+	0.3	-	1.1	-	0.1	-	0	-	0	-	0	-	0.1	-	0	-	0	-	0.1	-	0	-	0	-	0.1	-	1	-	0.2	-	0.2	+	1.7	+	0	-	0	-	0.2	-	0	-	0.4	+	0
Glyma.01G055800	0.1	-	0.1	-	0	-	0	-	0	-	0	-	0	-	0	-	0.1	-	0	-	0.1	-	0	-	0.1	-	0	-	0	-	0	-	0.1	-	0.1	-	0.1	-	0.1	-	0.2	+	0	-	0	-	0	-	0.1
Glyma.01G055900	2.6	+	1.1	+	4.1	+	0.4	+	1	+	1.9	+	1.5	+	1.5	+	1.1	+	1.5	+	2	+	2.1	+	1.9	+	0.6	+	1.9	+	8.6	+	3.9	+	5	+	6.9	+	1.9	+	3.9	+	1.4	+	3.4	+	2.6	+	5.4
Glyma.01G056000	1.8	+	6.2	+	6.5	+	2	+	1.9	+	5	+	2.5	+	3	+	2.1	+	2.6	+	9	+	35.9	+	3.3	+	8.4	+	1.3	+	0.1	-	1.1	+	0.8	+	1.3	+	1.5	+	2.1	+	1.2	+	0.6	+	1.3	+	0.9
Glyma.01G056100	5	+	49	+	153.3	+	2.4	+	8.6	+	11.1	+	28.3	+	79.2	+	3.5	+	38.4	+	172.5	+	482.9	+	62.8	+	60.3	+	24.4	+	31.2	+	37.3	+	57.5	+	1.5	+	33.5	+	4.2	+	2.6	+	2	+	2.1	+	2
Glyma.01G056200	0.9	+	1.2	+	0.9	+	0.8	-	1.1	+	1.6	+	1.1	+	1	+	2.1	+	1	-	1.6	+	3	+	2.4	+	3.3	+	1.4	+	0.6	+	0.5	+	1.2	+	0.6	+	0.7	+	0.6	+	1.7	+	0.5	+	1	+	0.5
Glyma.01G056300	5.6	+	5.6	+	6	+	6.6	+	8.2	+	7.7	+	6.9	+	6.1	+	5.7	+	8.6	+	14.9	+	10.8	+	7.4	+	18.7	+	7.6	+	11.3	+	16.5	+	14.9	+	26.4	+	11.5	+	13.8	+	26.7	+	12.8	+	14.7	+	15
Glyma.01G056400	0	-	0	-	0.1	-	0.3	-	0	-	0	-	1.1	+	0	-	0.1	-	0	-	26	+	20.5	+	0.2	-	0	-	0	-	3.6	+	10.1	+	10.5	+	14.8	+	0.3	-	0.2	-	0.1	-	5.8	+	4.5	+	3.9
Glyma.01G056500	0.1	-	0.1	-	0.1	-	0	-	0.2	-	0	-	0	-	0	-	0.2	-	0.2	-	0	-	0.1	-	0	-	0.5	-	0	-	7	+	1.6	+	0.7	+	0.1	-	0.1	-	0.1	-	0.1	-	0	-	0	-	0
Glyma.01G056600	0	-	0	-	0	-	0	-	0	-	0	-	0	-	0	-	0	-	0	-	0	-	0	-	0	-	0	-	0	-	0	-	0	-	0	-	0	-	0	-	0.2	+	0	-	0	-	0.1	-	0.1
Glyma.01G056700	0	-	0	-	0	-	0.4	-	0	-	0	-	0	-	0	-	0	-	0	-	0	-	0	-	0	-	0	-	0	-	0	-	0	-	0	-	0	-	0	-	0	-	0	-	0	-	0	-	0
Glyma.01G056800	0.4	+	0	-	0.1	-	1.2	-	0.1	+	0	-	0.3	+	0.1	-	0.2	+	0	-	0.2	-	0	-	0	-	0	-	4	+	0.7	-	1	+	1.9	+	4	+	3.4	+	1.1	+	0.7	+	0.6	+	2	+	0.1
Glyma.01G056900	1.6	+	0.9	+	0.6	+	0.2	-	0.2	-	2.5	+	2.5	+	0.1	-	0.2	-	0	-	0.3	+	2.2	+	0.1	-	0.6	-	0.2	+	1.6	+	12.4	+	8.6	+	63.6	+	28	+	39.8	+	42.2	+	2.4	+	3	+	5.6
Glyma.01G057000	1.3	+	1.3	+	0.7	+	0.2	-	0.3	+	0.3	+	0.7	+	0.7	+	0.5	+	0.3	+	0	-	0.1	-	0.1	-	0.5	-	0.1	-	0.4	-	1	+	0.6	-	1	+	0.9	+	0.5	+	0.1	-	1	+	1.4	+	0.6
Glyma.01G057100	1.7	+	3	+	32.3	+	5.9	+	7.2	+	5.8	+	16.3	+	14.4	+	12.5	+	22.4	+	34.7	+	32	+	19.1	+	20.1	+	21.6	+	22.7	+	39.1	+	55	+	50.9	+	106.2	+	225.1	+	24.3	+	15	+	18.7	+	34.9
Glyma.01G057200	0	-	0	-	0	-	0	-	0	-	0	-	0	-	0	-	0	-	0	-	0	-	0	-	0	-	0	-	0	-	0	-	0	-	0	-	0	-	0.5	+	0.1	-	0	-	0	-	0	-	0
Glyma.01G057300	0	-	0	-	0	-	0	-	0	-	0	-	0	-	0	-	0	-	0	-	0	-	0	-	0	-	0	-	0	-	0	-	0	-	0	-	0	-	0	-	0	-	0	-	0	-	0	-	0
Glyma.01G057400	10.2	+	17.7	+	11.4	+	6.6	+	4.6	+	5.3	+	5.1	+	7.3	+	4.3	+	3.9	+	5.2	+	5.9	+	4.7	+	8.5	+	5.3	+	10.2	+	25.6	+	26.9	+	22.9	+	31.5	+	20.1	+	4.9	+	6.1	+	7.3	+	8.9
Glyma.01G057500	1	+	3.4	+	6.9	+	4.2	+	6.1	+	5.9	+	6.8	+	4.1	+	9.3	+	5.4	+	10	+	5.7	+	8	+	16.1	+	9	+	0.8	+	1	+	1	+	6.9	+	1.9	+	2.8	+	3.9	+	6.1	+	4.7	+	3.9
Glyma.01G057600	11.8	+	7.6	+	5.2	+	14.6	+	6.7	+	9.7	+	8.5	+	6.4	+	6.7	+	6.5	+	5.1	+	6.2	+	5.4	+	3.5	+	5.1	+	16	+	6.7	+	5.2	+	5.5	+	10.6	+	11.7	+	17.5	+	10.3	+	7.2	+	5.3
Glyma.01G057700	0.6	+	1.9	+	2.2	+	12.1	+	0.5	+	0.1	-	0.3	+	0.9	+	0	-	2.2	+	1	+	1.4	+	6.8	+	2.8	+	0.4	+	0.1	-	0.2	-	0	-	0.1	+	0.4	+	0.4	+	0.9	+	0.3	+	0.1	+	0.2
Glyma.01G057800	0.1	-	0.1	+	0.3	+	1	+	0	-	0	-	0	-	0	-	0.1	-	0	-	0	-	0	-	0.1	-	0.1	-	0	-	0	-	0	-	0	-	0	-	0	-	0	-	0	-	0	-	0	-	0
Glyma.01G057900	0	-	0.1	-	0	-	0	-	0	-	0	-	0	-	0	-	0	-	0	-	0	-	0	-	0.4	-	0	-	0	-	0.1	-	0	-	0	-	0	-	0.1	-	0	-	0	-	0	-	0	-	0
Glyma.01G058000	71	+	54.2	+	66	+	37.4	+	35.7	+	40.9	+	37.6	+	46.4	+	35	+	42	+	47.9	+	47.1	+	42	+	36.3	+	34.6	+	110.7	+	58.7	+	51.4	+	40.9	+	136.3	+	115.2	+	78.4	+	25.9	+	36	+	31.3
Glyma.01G058100	37.1	+	28.6	+	19.9	+	14.4	+	7.3	+	7.2	+	17	+	21.3	+	15.1	+	8	+	11.3	+	24.6	+	10.9	+	13.5	+	23.6	+	6.8	+	26.2	+	24	+	16.4	+	23	+	21.6	+	14.4	+	19.3	+	18.7	+	19.7
Glyma.01G058200	10.5	+	12	+	9	+	7.7	+	10.1	+	12	+	10	+	9.8	+	10.4	+	8.3	+	9.1	+	9.1	+	8.8	+	8.9	+	6.3	+	9.6	+	8.4	+	4.9	+	9.4	+	9.2	+	9.7	+	10.1	+	9.7	+	14.5	+	9.6
Glyma.01G058300	17.5	+	14.3	+	17.1	+	64.1	+	44.5	+	60.7	+	36.8	+	42.7	+	70.2	+	62.9	+	8.6	+	6.5	+	18.7	+	32.7	+	46.2	+	2.1	+	1.2	+	2.6	+	1.1	-	2.1	+	5.1	+	22.8	+	7.8	+	3.1	+	4.9
Glyma.01G058400	0.4	+	11.5	+	13.2	+	10.7	+	9.1	+	10	+	16.3	+	6.7	+	5.6	+	6.3	+	6	+	13.3	+	3.3	+	3.6	+	12.3	+	0.7	+	4.3	+	6.1	+	0.9	+	2.2	+	1.9	+	7.5	+	0.1	-	0.3	+	0
Glyma.01G058500	0.5	+	2.8	+	2.2	+	0.3	+	0.3	-	0.3	+	0.7	+	0.4	+	0.1	-	1.1	+	0.3	-	9.1	+	0	-	0	-	0.1	-	0.6	-	0.2	-	0	-	5.8	+	0.3	+	0.2	-	0	-	3.8	+	8.5	+	6.6
Glyma.01G058600	32.7	+	61.6	+	30.7	+	6.4	+	27.1	+	13	+	17.7	+	36.2	+	19	+	25.9	+	12.3	+	11.3	+	18.7	+	20.7	+	7.8	+	8.4	+	10.2	+	5.8	+	28.3	+	8.5	+	8.8	+	2.9	+	13.7	+	34.7	+	26
Glyma.01G058700	1.3	+	1.5	+	1.2	+	1.5	+	0.7	+	0.6	+	1.7	+	0.8	+	0.8	+	0.6	+	0.8	+	3.2	+	1.7	+	2.5	+	1.1	+	0.7	+	0.6	+	0.7	+	2	+	2	+	1.8	+	2.8	+	2.3	+	1.3	+	1.2
Glyma.01G058800	0	-	0	-	0	-	0	-	0	-	0	-	0	-	0	-	0	-	0	-	0	-	0	-	0	-	0	-	0	-	0	-	0	-	0	-	0	-	0	-	0	-	0	-	0	-	0	-	0
Glyma.01G058900	0	-	0	-	0	-	0	-	0	-	0	-	0	-	0	-	0	-	0	-	0	-	0	-	0	-	0	-	0	-	0.1	-	0.1	-	0	-	0.1	-	0.2	+	0	-	0	-	0.1	-	0.1	-	0.1
Glyma.01G059000	0.7	+	0.3	+	0.4	+	0.1	-	0.2	+	0.1	-	0.1	-	0.2	+	0.1	+	0	-	0.4	-	0.4	-	0.3	+	0.8	+	0.4	+	0.2	-	0.5	+	0.1	-	1.3	+	0.4	+	0.3	-	0.4	-	0.8	+	0.9	+	0.6
Glyma.01G059100	11.9	+	9	+	11	+	12.2	+	10.8	+	17.8	+	11.2	+	14.9	+	12.7	+	11.4	+	13.8	+	17.3	+	16.2	+	17.8	+	20.6	+	10	+	3.5	+	5.5	+	6	+	5.9	+	9.8	+	14.5	+	12.6	+	13.5	+	9.8
Glyma.01G059200	5.4	+	6.5	+	10.5	+	4.6	+	1.6	+	3.2	+	8.1	+	7.6	+	5.2	+	4.2	+	8.2	+	7.3	+	4.7	+	4.8	+	7.9	+	10.1	+	12.5	+	13.2	+	4	+	5.7	+	5.9	+	2.6	+	6.6	+	5.1	+	10.2
Glyma.01G059300	0	-	0	-	0	-	0	-	0	-	0	-	0	-	0	-	0	-	0	-	0	-	0	-	0	-	0	-	0	-	0	-	0	-	0	-	0	-	0	-	0	-	0	-	0	-	0	-	0
Glyma.01G059400	0	-	0	-	0	-	0	-	0	-	0	-	0	-	0	-	0	-	0	-	0	-	0	-	0	-	0	-	0	-	0	-	0	-	0.1	-	0.1	-	0	-	0.1	-	0	-	0.1	-	0.1	+	0
Glyma.01G059500	0	-	0	-	0	-	0	-	0	-	0	-	0	-	0	-	0	-	0	-	0	-	0	-	0	-	0	-	0	-	0	-	0	-	0	-	0	-	0	-	0	-	0	-	0	-	0	-	0
Glyma.01G059600	0	-	0	-	0	-	0	-	0	-	0	-	0	-	0	-	0	-	0	-	0	-	0.1	-	0	-	0	-	0	-	0	-	0	-	0	-	0	-	0	-	0	-	0	-	0	-	0	-	0
Glyma.01G059700	0	-	0	-	0	-	0	-	0	-	0	-	0	-	0	-	0	-	0	-	0	-	0	-	0	-	0	-	0	-	0	-	0	-	0	-	0	-	0.1	-	0	-	0	-	0	-	0	-	0
Glyma.01G059800	0	-	0	-	0	-	0	-	0	-	0	-	0	-	0	-	0	-	0	-	0	-	0	-	0	-	0	-	0	-	0	-	0	-	0	-	0	-	0	-	0	-	0	-	0	-	0	-	0
Glyma.01G059900	3.9	+	3.1	+	3.3	+	7.1	+	2.4	+	3	+	1.7	+	3.2	+	1.4	+	2.1	+	1.4	+	3.6	+	1.1	+	2.2	+	3.7	+	2.7	+	2.3	+	3.3	+	5.2	+	8.5	+	5.9	+	9.5	+	5.7	+	5.2	+	3.1
Glyma.01G060000	0	-	0	-	0	-	0	-	0	-	0	-	0	-	0	-	0	-	0	-	0	-	0	-	0	-	0	-	0	-	2.8	+	1.4	+	0.4	+	0.4	+	0.9	+	0.4	+	0	-	0	-	0	-	0
Glyma.01G060100	0	-	0	-	0	-	0	-	0	-	0	-	0	-	0	-	0	-	0	-	0	-	0	-	0	-	0	-	0	-	0	-	0	-	0	-	0	-	0.3	+	0.1	-	0.1	-	0	-	0	-	0
Glyma.01G060200	0.8	+	0.6	+	0.3	+	0.6	+	0.4	+	0.2	-	0.3	+	0.7	+	0.3	-	0.6	-	0.4	+	0.5	+	0.2	-	0.3	-	0.2	-	0.2	+	0.3	+	0.3	+	0.7	+	0.7	+	1.1	+	0.7	+	1	+	0.5	+	0.3
Glyma.01G060300	5.5	+	4.6	+	8	+	4.4	+	6.3	+	11.4	+	5.7	+	7.3	+	9.2	+	11	+	5	+	6.4	+	13.9	+	5.7	+	7.1	+	2.4	+	6.8	+	6.7	+	1.4	+	18.7	+	12.3	+	12.3	+	2	+	1.5	+	1.7
Glyma.01G060400	0.1	-	0.3	+	0.1	+	0.3	-	0	-	0.1	-	0.3	+	0.1	-	0	-	0	-	0.3	-	0.2	+	0	-	0.1	-	0.2	+	0	-	0.1	-	0	-	0.1	+	0.1	+	0.1	+	0	-	0.1	+	0.1	+	0.1
Glyma.01G060500	0.3	+	0	-	0	-	0.2	-	0.1	-	0.2	-	0.1	-	0	-	0.1	-	0	-	0.1	-	0.2	-	0.1	-	0.1	-	0	-	19.4	+	7.8	+	1.7	+	0.4	+	0.2	-	0.5	+	0.7	+	0.1	-	0	-	0
Glyma.01G060600	0.1	-	0	-	0.1	+	0.1	-	0.2	-	0.1	-	0.1	-	0.1	-	0.2	-	0	-	0	-	0.1	-	0.1	-	0	-	0.1	-	0	-	0	-	0	-	0	-	0	-	0.1	-	0	-	0.1	-	0	-	0
Glyma.01G060700	68.9	+	81.2	+	60.1	+	60.1	+	53.1	+	71	+	58.5	+	57.3	+	57.1	+	52.2	+	50.6	+	68.6	+	75.1	+	78.3	+	60	+	75.4	+	68.3	+	55.4	+	58.3	+	41.3	+	44.2	+	76.4	+	49.6	+	55	+	49.1
Glyma.01G060900	38.8	+	21.8	+	64.4	+	68.5	+	24.2	+	26.2	+	94.1	+	94.8	+	35.1	+	54.5	+	71.8	+	55.7	+	38.1	+	80.8	+	75.5	+	106.2	+	48.7	+	88.8	+	63.6	+	50.8	+	66	+	50.9	+	24.4	+	19.1	+	32.3
Glyma.01G061000	0	-	0.1	-	3.4	+	0	-	0	-	0	-	0	-	0.1	-	0	-	0	-	0.5	+	0	-	8.4	+	25.9	+	0.6	+	0	-	0.1	-	0.2	-	0.6	-	1.8	+	0.5	-	0	-	0.5	-	0	-	0
Glyma.01G061100	88.3	+	77.1	+	345.3	+	0.9	+	22	+	0.5	+	8.5	+	20.5	+	263.7	+	70	+	2.8	+	0.6	+	1.6	+	2.4	+	194.6	+	726.7	+	176.7	+	56.2	+	5.5	+	1	+	0.8	+	0.6	-	0.2	-	0.7	-	0.9
Glyma.01G061200	0	-	0	-	0	-	0	-	0	-	0	-	0	-	0	-	0	-	0	-	0	-	0	-	0	-	0	-	0	-	0	-	0	-	0	-	0	-	0	-	0	-	0	-	0	-	0	-	0
Glyma.01G061300	0	-	0	-	0	-	0	-	0	-	0	-	0	-	0	-	0	-	0	-	0	-	0	-	0	-	0	-	0	-	0	-	0	-	0	-	0	-	0	-	0	-	0	-	0	-	0	-	0
Glyma.01G061400	0	-	0	-	0	-	0	-	0	-	0	-	0	-	0	-	0	-	0	-	0	-	0	-	0	-	0	-	0	-	0	-	0	-	0	-	0	-	0	-	0	-	0	-	0	-	0	-	0
Glyma.01G061500	82.2	+	69.9	+	49.6	+	60.5	+	64.8	+	72.1	+	70.4	+	60.5	+	62.2	+	61.4	+	67.2	+	74.5	+	54.7	+	79.5	+	59.5	+	49	+	59.1	+	33.2	+	85.6	+	45.7	+	39.8	+	56.7	+	79.2	+	110.7	+	79.2
Glyma.01G061700	90.6	+	59	+	81.1	+	67.3	+	42.5	+	46.4	+	67	+	62.8	+	83.1	+	64	+	73.8	+	77.4	+	66.4	+	76.8	+	94.7	+	9.8	+	20.3	+	26.4	+	50.2	+	68.6	+	51.5	+	59.9	+	98.7	+	81.2	+	81.4
Glyma.01G061800	58.3	+	25	+	11.2	+	41.8	+	29.5	+	12.2	+	17.9	+	15.7	+	22.4	+	19	+	22	+	12.6	+	12.1	+	42.6	+	9.8	+	249.8	+	2114.5	+	976.4	+	218.6	+	108	+	79.2	+	63.2	+	82.7	+	53.9	+	60
Glyma.01G061900	0	-	0	-	0	-	0	-	0	-	0	-	0	-	0	-	0.1	-	0	-	0	-	0	-	0	-	0	-	0	-	0	-	0	-	0	-	0	-	0	-	0	-	0	-	0.5	+	3.3	+	3.1
Glyma.01G062000	15.8	+	17.6	+	21.3	+	25.3	+	18.9	+	17.8	+	23.7	+	11.6	+	23.5	+	8.9	+	27.1	+	30.2	+	23.9	+	34.2	+	34.3	+	33.1	+	30.6	+	29	+	27.9	+	22.3	+	18.2	+	11.1	+	19.5	+	24	+	26
Glyma.01G062100	16.5	+	13	+	10.5	+	10.2	+	10.6	+	10.1	+	9.1	+	9.7	+	11.7	+	9.4	+	9	+	5.3	+	10.8	+	8.1	+	7.9	+	3.1	+	2.6	+	4.8	+	5.1	+	8.6	+	6.7	+	7.9	+	5.9	+	7.4	+	8.8
Glyma.01G062200	9.4	+	17.8	+	15.3	+	16.1	+	12.2	+	10.6	+	12.5	+	10.3	+	13.9	+	8.2	+	8.8	+	7.1	+	8.3	+	15.2	+	12.7	+	4.6	+	12.9	+	12.3	+	6.5	+	8.3	+	5.5	+	4.3	+	8.7	+	12.1	+	11.2
Glyma.01G062300	49.1	+	57.9	+	37.8	+	33.1	+	71.1	+	42.4	+	56.8	+	32.2	+	47.8	+	43.1	+	32	+	22.1	+	35	+	23.6	+	32.3	+	61.8	+	63.2	+	73	+	65	+	87.6	+	74.4	+	49.7	+	39.6	+	38.1	+	46.6
Glyma.01G062400	0	-	0	-	0.4	+	0	-	0	-	4.5	+	0	-	0	-	17.9	+	0.2	-	0	-	0	-	0	-	0	-	0.1	-	0	-	0	-	0	-	4.3	-	0.1	-	0	-	0	-	22.7	+	14.9	+	50.1
Glyma.01G062500	0	-	0	-	0	-	0.1	-	0	-	0.1	-	0.1	-	0.1	-	0	-	0	-	0	-	0	-	0	-	0	-	0	-	0	-	0	-	0	-	0	-	0	-	0.1	-	0	-	0	-	0	-	0
Glyma.01G062600	0	-	0	-	0	-	0	-	0	-	0	-	0.2	-	0.1	-	0	-	0	-	0.1	-	0.1	-	0	-	0	-	0.1	-	0	-	0	-	0	-	0	-	0.2	-	0	-	0	-	0	-	0	-	0.1
Glyma.01G062700	0	-	0	-	0	-	0	-	0	-	0	-	0	-	0	-	0	-	0	-	0	-	0	-	0	-	0	-	0	-	0	-	0	-	0	-	0	-	0	-	0	-	0	-	0	-	0	-	0
Glyma.01G062800	0	-	0	-	0	-	0	-	0	-	0	-	0	-	0	-	0	-	0	-	0	-	0	-	0	-	0	-	0	-	0	-	0	-	0	-	0	-	0	-	0	-	0	-	0	-	0	-	0.1
Glyma.01G062900	0	-	0	-	1	+	0.1	-	0.2	-	17.8	+	0	-	0.1	-	26.6	+	6.1	+	0	-	0	-	0	-	0	-	0.2	-	0.1	-	0	-	0	-	0	-	18.1	+	33.3	+	1.8	+	0	-	0	-	0
Glyma.01G063000	16.2	+	25.8	+	27.4	+	13.2	+	22.6	+	21.8	+	23.3	+	23.6	+	27	+	37.8	+	40.3	+	16.7	+	29.5	+	16.9	+	24.6	+	14.2	+	27.7	+	33.3	+	17.1	+	46	+	74.3	+	34.5	+	15.5	+	16.2	+	18.1
Glyma.01G063100	0.2	-	1.2	-	1.2	+	0	-	1.4	+	0.3	-	0.1	-	0	-	2.9	+	0.2	-	0	-	0.1	-	0	-	0	-	9.9	+	0	-	0	-	0	-	0.2	-	0.1	-	0.3	+	0.2	-	0.2	+	0.1	-	0
Glyma.01G063200	0.4	+	1.3	+	0.7	+	0.6	+	0.2	+	0.2	+	0.3	+	0.8	+	0.2	+	0.1	-	0.5	-	0.7	+	0.2	-	0.2	-	0.5	+	1.2	+	1.4	+	2.4	+	0.7	+	2.5	+	1.3	+	0.8	+	0.7	+	1	+	0.8
Glyma.01G063300	0	-	0	-	0	-	0	-	0	-	0	-	0	-	0	-	0	-	0	-	0	-	0	-	0	-	0	-	0	-	0	-	0	-	0	-	0	-	0	-	0	-	0	-	0	-	0	-	0
Glyma.01G063400	0	-	0	-	0	-	0	-	0.1	-	0	-	0	-	0	-	0	-	0	-	0	-	0	-	0	-	0	-	0	-	0	-	0	-	0	-	0	-	0	-	0	-	0	-	0	-	0	-	0
Glyma.01G063500	0	-	0	-	0	-	2.1	-	0.3	+	0	-	0	-	0	-	0	-	0	-	0	-	0	-	0	-	0	-	0	-	0.1	-	0	-	0	-	0	-	0	-	0	-	0	-	0	-	0	-	0
Glyma.01G063600	50.6	+	37.8	+	32.6	+	35.8	+	33.8	+	42.6	+	43.4	+	35.7	+	36.4	+	23.2	+	35.8	+	38.2	+	27.7	+	30.6	+	29.8	+	48.5	+	49.3	+	39.4	+	36.4	+	21.9	+	27	+	49.7	+	49.4	+	47.9	+	41.4
Glyma.01G063700	13.6	+	16.8	+	15.2	+	6.3	+	9.8	+	8	+	21.5	+	38.8	+	31.6	+	22.1	+	3.2	+	8.2	+	5.5	+	15.8	+	15.1	+	5.6	+	3.2	+	6.2	+	0.5	+	3.4	+	8.6	+	8.7	+	3.6	+	1.4	+	1.5
Glyma.01G063800	0	-	0	-	0.1	-	0	-	0.2	-	0.9	-	0.1	-	0	-	7.4	+	0	-	0	-	0	-	0	-	0	-	11	+	0	-	0	-	0	-	0	-	0	-	0	-	0	-	0	-	0	-	0
Glyma.01G063900	0	-	0	-	0	-	0	-	0	-	0	-	0	-	0	-	0	-	0	-	0	-	0	-	0	-	0	-	0	-	0	-	0	-	0	-	0	-	0	-	0	-	0	-	0	-	0	-	0
Glyma.01G064000	0	-	0	-	0	-	0	-	0	-	0	-	0	-	0	-	0	-	0	-	0.1	-	0	-	0	-	0	-	0	-	0.4	-	0	-	0.8	-	0	-	0	-	0.1	-	0	-	0	-	0	-	0.2
Glyma.01G064100	0.3	+	0.7	+	1.4	+	0.3	+	0.2	-	0.1	-	0.1	-	0.1	-	0.2	+	0.3	-	0.4	+	0.4	+	0.4	-	0.1	-	0.2	+	1.6	+	0.9	+	1.3	+	10.3	+	1.2	+	0.7	+	0.4	+	14.3	+	15.8	+	14.5
Glyma.01G064200	0	-	0	-	0	-	0	-	0	-	0	-	0	-	0	-	0	-	0	-	0	-	0	-	0	-	0	-	0	-	0	-	0	-	0	-	0	-	0	-	0	-	0	-	0	-	0	-	0
Glyma.01G064300	0	-	0	-	0	-	0	-	0	-	0	-	0	-	0	-	0	-	0	-	0	-	0	-	0	-	0	-	0	-	0	-	0	-	0	-	0	-	0	-	0	-	0	-	0.2	-	0.1	-	0
Glyma.01G064400	14.5	+	15.9	+	14.1	+	12.1	+	13.4	+	11.5	+	15.2	+	8.4	+	10.9	+	10.8	+	14.2	+	16.6	+	11.4	+	5.6	+	12.3	+	27.2	+	39.4	+	23.1	+	30.5	+	17	+	23.4	+	30.4	+	22.3	+	22.8	+	20.7
Glyma.01G064500	0	-	0	-	0.1	-	0	-	0	-	0.6	+	0	-	0.4	+	0	-	0	-	0	-	0	-	0	-	0	-	0	-	0	-	0	-	0	-	0	-	0.1	-	0.1	-	2.5	+	0	-	0	-	0
Glyma.01G064600	7.9	+	2.2	+	1	+	0	-	0.3	+	0.6	+	0.1	-	0.2	-	0.6	+	0.1	-	0	-	0.1	-	0.2	-	0.1	-	0.4	-	1.5	+	3.6	+	1.4	+	9.5	+	3.7	+	5.2	+	3.7	+	1.3	+	1	+	0.8
Glyma.01G064800	0.3	-	0.9	+	0.8	+	0	-	0	-	0	-	0.1	-	0	-	0	-	0	-	0	-	0.2	-	0.4	+	0.6	+	0.2	-	0	-	0	-	0.1	-	0.1	-	0.8	+	0.4	+	0	-	0.6	+	0.4	+	0.3
Glyma.01G064900	7.4	+	8.5	+	5.5	+	15.1	+	4.3	+	1	+	13.7	+	0.2	-	2.4	+	0.1	-	14.7	+	12.3	+	2.1	+	0.8	+	3.7	+	24.1	+	22.3	+	13.7	+	19	+	20.8	+	7	+	1.7	+	30.5	+	27	+	21.4
Glyma.01G065000	0	-	0.1	-	0.2	-	0	-	0	-	2.7	+	0.7	+	0	-	0	-	0	-	0	-	0.1	-	0	-	0	-	0	-	0	-	0.1	-	0	-	0	-	0	-	0.1	-	0.1	-	0.1	-	0.1	-	0.1
Glyma.01G065100	11.1	+	19.8	+	17.5	+	8.8	+	11.9	+	12.3	+	19.8	+	12.9	+	14.5	+	10.1	+	19.4	+	17.2	+	14.7	+	20.5	+	17.3	+	23.7	+	32.4	+	28.8	+	25.1	+	28.3	+	22.5	+	15.8	+	17.4	+	20.8	+	22
Glyma.01G065200	0	-	0	-	0	-	0	-	0	-	0	-	0	-	0	-	0	-	0	-	0	-	0	-	0	-	0	-	0	-	0	-	0	-	0	-	0	-	0	-	0	-	0	-	0	-	0	-	0
Glyma.01G065300	0.3	+	0.4	+	0.5	+	1.9	-	0.3	+	0.5	+	0.5	+	0.7	+	0.3	+	0	-	0.5	-	0.6	+	0.1	-	0.4	-	0.2	+	1.4	-	0.5	+	0.7	+	1.1	+	2	+	1.6	+	0.9	+	0.4	+	0.2	+	0.4
Glyma.01G065400	0	-	0.1	-	0	-	0	-	0.1	-	0	-	0	-	0	-	0	-	0	-	0.3	+	0.5	-	0	-	0.1	-	0	-	0.1	-	0.1	-	0.1	-	2.5	+	0.7	+	1.3	+	0.6	+	0.5	+	0.3	-	0.3
Glyma.01G065500	5	+	4.8	+	4.6	+	4	+	3.7	+	4.9	+	6.8	+	4.3	+	5.2	+	4.3	+	5.7	+	5.9	+	5.9	+	5	+	5.1	+	3.7	+	0.7	+	1.1	-	2	+	0.3	+	0.2	+	0.4	+	13.2	+	7.7	+	4.7
Glyma.01G065600	10.7	+	9.1	+	8.7	+	6.7	+	10.1	+	10.7	+	8.6	+	7.4	+	12.9	+	9.5	+	11.3	+	8.2	+	10.4	+	7.8	+	8.8	+	2.2	+	1.3	+	0.8	+	7.3	+	5	+	10.5	+	8.4	+	23.9	+	22.6	+	11.1
Glyma.01G065800	0.1	-	0.4	+	0.3	+	0	-	0	-	3.7	+	0	-	0	-	0.1	-	0	-	0	-	0.2	-	0	-	0	-	0	-	8.6	+	28.1	+	26.9	+	0.2	-	4.2	+	4.8	+	3.4	+	0.2	-	0.1	-	0
Glyma.01G066200	0	-	0	-	0	-	0	-	0	-	0	-	0	-	0	-	0	-	0	-	0	-	0	-	0	-	0	-	0	-	0	-	0	-	0	-	0	-	0	-	0	-	0	-	0	-	0	-	0
Glyma.01G066400	0.1	-	0.1	-	0	-	0	-	0	-	0	-	0.1	-	0	-	0.1	-	0	-	0	-	0.1	-	0	-	0.1	-	0	-	0.1	-	0	-	0	-	0.1	-	0.1	-	0.1	-	0.1	-	0.2	+	0.3	+	0.1
Glyma.01G066500	0	-	0.1	-	0	-	0	-	0	-	0.8	+	0	-	0.1	-	0	-	0.1	-	0.1	-	0	-	0	-	0.1	-	0	-	0.7	-	0	-	0.1	-	14.1	+	1.5	+	1.1	+	0.1	-	0.2	-	0.4	-	0.2
Glyma.01G066600	5.4	+	3.6	+	4.4	+	2.7	+	2.8	+	2.7	+	4.3	+	3.5	+	3.5	+	4.3	+	4.8	+	5.1	+	2.5	+	2.3	+	1.8	+	4.1	+	3.2	+	4.4	+	8.2	+	7.7	+	6.9	+	4.3	+	4.1	+	5.3	+	6.2
Glyma.01G066700	0	-	0	-	0	-	0	-	0	-	0	-	0	-	0	-	0	-	0	-	0	-	0.1	-	0	-	0	-	0	-	0	-	0	-	0	-	0	-	0	-	0	-	0	-	0	-	0	-	0
Glyma.01G066900	0	-	0	-	0	-	0	-	0	-	0	-	0	-	0	-	0	-	0	-	0	-	0	-	0	-	0	-	0	-	0	-	0	-	0	-	0	-	0	-	0	-	0	-	0	-	0	-	0
Glyma.01G067000	109.4	+	80	+	75.7	+	32.3	+	35.8	+	32.8	+	61	+	69.6	+	66.1	+	60	+	49.4	+	37.3	+	33.5	+	39.4	+	65	+	337.8	+	194.9	+	176.4	+	127	+	64.2	+	77.3	+	79.5	+	118.3	+	71.1	+	58.7
Glyma.01G067100	19.2	+	12.9	+	13.4	+	1.3	+	11.4	+	8.2	+	4.3	+	14.7	+	31.6	+	26.2	+	9.6	+	2.7	+	8.6	+	4	+	17.7	+	6.5	+	15.1	+	11.5	+	4.2	+	10.3	+	6.8	+	1.3	-	19.9	+	8.5	+	15.6
Glyma.01G067200	0.1	-	0.6	+	0.4	-	0	-	0	-	0	-	0	-	0	-	0	-	0.1	-	0.9	-	1.6	+	0	-	0.3	-	0.1	-	1.3	+	0.6	+	1.5	+	0.6	+	5.8	+	43.8	+	33.6	+	0.2	-	0.1	-	0.6
Glyma.01G067300	1.4	+	1.3	+	1.8	+	0	-	0.9	+	0.8	+	0.1	-	2	+	1.2	+	1.4	+	0	-	0.1	-	1.3	+	21.8	+	0.6	+	1.1	+	0.1	-	0.4	-	2.8	+	2.3	+	1.1	+	0.6	+	0.8	+	0.9	+	0.8
Glyma.01G067400	0	-	0	-	0	-	0	-	0	-	0	-	0	-	0	-	0	-	0	-	0	-	0	-	0	-	0	-	0	-	0	-	0	-	0	-	0	-	0	-	0	-	0	-	0	-	0	-	0
Glyma.01G067500	0	-	0	-	0	-	0	-	0	-	0	-	0	-	0	-	0	-	0	-	0	-	0	-	0	-	0	-	0	-	0	-	0	-	0	-	0	-	0	-	0	-	0	-	0	-	0	-	0
Glyma.01G067600	0.2	+	0.3	+	0	-	0.1	-	0.3	+	0	-	0	-	0	-	0.1	-	0.1	+	0.3	-	0.5	+	0.2	-	0.3	-	0.9	+	0.5	-	0.4	-	0.3	-	5.2	+	0.5	+	0.4	-	1.6	+	5.4	+	2.4	+	6.5
Glyma.01G067700	0	-	0	-	0	-	0	-	0	-	5.2	+	0	-	0	-	0	-	0	-	0	-	0	-	0	-	0	-	0	-	4.2	+	22.4	+	21.6	+	0	-	0	-	0	-	0	-	0	-	0	-	0
Glyma.01G067800	0	-	0	-	0	-	0	-	0	-	0	-	0	-	0	-	0	-	0	-	0	-	0	-	0	-	0	-	0	-	0	-	0	-	0	-	0	-	0	-	0	-	0	-	0.1	-	0.5	+	0.5
Glyma.01G067900	17.5	+	17.1	+	19.1	+	19.4	+	14.9	+	14.3	+	19.3	+	10.4	+	11	+	11.1	+	16.2	+	16.2	+	11.6	+	11.7	+	12.2	+	17.8	+	13.7	+	12.1	+	20.5	+	23.1	+	17.5	+	16	+	15.9	+	17.3	+	13.7
Glyma.01G068000	371.2	+	266.4	+	147.9	+	114.5	+	90.2	+	64.7	+	77.2	+	119.8	+	74.8	+	82.9	+	59.8	+	90.7	+	93.6	+	93.1	+	54.8	+	118.7	+	113.1	+	92.2	+	94.7	+	72.1	+	45.1	+	19.5	+	75.9	+	76	+	73.9
Glyma.01G068200	0.4	-	0	-	0	-	0	-	0	-	0	-	0.3	-	0	-	0	-	0	-	0	-	0	-	0	-	0	-	0	-	12.4	+	26.8	+	7.9	+	0	-	0	-	0	-	0	-	0	-	0.2	-	0
Glyma.01G068300	0	-	0.2	-	0	-	0	-	0.1	-	0.1	-	0	-	0	-	0	-	0	-	0	-	0	-	0	-	0.2	-	0	-	0.1	-	0	-	0.1	-	0	-	0.5	+	0.2	-	0	-	0	-	0	-	0
Glyma.01G068400	0	-	0	-	0	-	0	-	0	-	0	-	0	-	0	-	0	-	0	-	0	-	0	-	0	-	0	-	0	-	0	-	0	-	0	-	0	-	0	-	0	-	0	-	0	-	0	-	0
Glyma.01G068500	0	-	0	-	0	-	0	-	0.1	-	0	-	0	-	0.1	-	0	-	0	-	0	-	0	-	0	-	0	-	0.1	-	0	-	0	-	0	-	0	-	0.1	-	0	-	0	-	0	-	0	-	0
Glyma.01G068600	9.7	+	21.3	+	27.3	+	59.3	+	75.4	+	114.9	+	99	+	31.6	+	111	+	87.8	+	40.4	+	32.8	+	46.4	+	38.6	+	28.7	+	22.2	+	14.2	+	14.6	+	27.4	+	37.9	+	22.6	+	48.5	+	45.3	+	58.5	+	34.4
Glyma.01G068700	3.7	+	3.8	+	8.6	+	6.6	+	9.3	+	11	+	12.1	+	5.3	+	14.3	+	9	+	6.4	+	7.5	+	10.4	+	12.2	+	6	+	1.5	-	2.4	+	2.2	+	10.9	+	14.1	+	8.3	+	10.6	+	7.3	+	15.1	+	11.2
Glyma.01G068800	21.2	+	18.2	+	17.7	+	36.6	+	21.4	+	22.8	+	41.7	+	25.3	+	31.7	+	18.7	+	37.7	+	32.5	+	14.9	+	20.6	+	24.9	+	11	+	7.5	+	7.2	+	6.7	+	10	+	5.5	+	10.8	+	46.6	+	46.3	+	39.1
Glyma.01G068900	17.2	+	14.5	+	10.5	+	6.1	+	4.1	+	5.2	+	6.9	+	11	+	5.3	+	4.9	+	3	+	5.9	+	8.1	+	12.9	+	3.8	+	6.3	+	7.4	+	3.9	+	19.9	+	10.7	+	11.3	+	6.3	+	6.9	+	8.6	+	8.5
Glyma.01G069000	0	-	0	-	0	-	0	-	0	-	0	-	0	-	0	-	0	-	0	-	0	-	0	-	0	-	0	-	0	-	0	-	0	-	0	-	0	-	0	-	0	-	0	-	0	-	0	-	0
Glyma.01G069200	0.2	-	0.1	-	0	-	0	-	0	-	0	-	0	-	0	-	0	-	0	-	0	-	0.2	-	0	-	0	-	0.1	-	0.8	+	0.5	+	1.3	+	7.2	+	9	+	7	+	3.8	+	0	-	0	-	0
Glyma.01G069300	0.1	-	0	-	0	-	0.1	-	0	-	0	-	0	-	0.1	-	0.2	-	0	-	0	-	0	-	0	-	0.3	-	0.5	-	0.5	-	0	-	0.1	-	21.3	+	1.9	+	0	-	0	-	0	-	0	-	0
Glyma.01G069400	5.1	+	5.2	+	8.1	+	5.9	+	2.9	+	6	+	27.4	+	0	-	0	-	0	-	16.1	+	80.4	+	0	-	0	-	0	-	186.2	+	98.3	+	127.9	+	0.2	-	0	-	0.7	+	5	+	0	-	0.2	-	0.1
Glyma.01G069500	7.8	+	8.3	+	6.7	+	4.5	+	3.7	+	6.6	+	5.5	+	5.5	+	3.4	+	2.3	+	6.4	+	12.3	+	11.1	+	7.7	+	7.2	+	12.3	+	5.9	+	7.8	+	1.4	+	4.4	+	3.4	+	5.8	+	3.7	+	5.5	+	7.1
Glyma.01G069600	3.6	+	3.6	+	4.4	+	3.7	+	3.1	+	2.6	+	2.3	+	1.8	+	2.8	+	2.3	+	2.4	+	2	+	1	+	1.2	+	3.7	+	6.2	+	5.2	+	3.1	+	4	+	3.6	+	4	+	2.7	+	3.4	+	3.2	+	4
Glyma.01G069700	0	-	0	-	0	-	0	-	0	-	0	-	0	-	0	-	0	-	0	-	0	-	0	-	0	-	0	-	0	-	0	-	0	-	0	-	0	-	0	-	0	-	0	-	0	-	0.1	-	0
Glyma.01G069800	0	-	0	-	0	-	0	-	0	-	0	-	0	-	0	-	0	-	0	-	0	-	0	-	0	-	0	-	0	-	0	-	0	-	0	-	0	-	0	-	0	-	0	-	0	-	0	-	0
Glyma.01G069900	0	-	0	-	0	-	0	-	0	-	0	-	0	-	0	-	0	-	0	-	0	-	0	-	0	-	0	-	0	-	0	-	0	-	0	-	0.2	-	0.1	-	0	-	0	-	0	-	0	-	0
Glyma.01G070100	0	-	0	-	0	-	0.2	-	0	-	0.1	-	0	-	0.1	-	0.1	-	0	-	0	-	0	-	0	-	0.1	-	0	-	0	-	0	-	0	-	0.1	-	0.1	-	0.2	+	0.1	-	0.1	+	0.3	+	0.3
Glyma.01G070200	23.2	+	15.4	+	30.2	+	23.5	+	15.3	+	6.5	+	17.5	+	23.4	+	11.3	+	19.8	+	10.9	+	9.5	+	11.3	+	22.5	+	5.8	+	16.2	+	10.7	+	18.1	+	19.8	+	34.4	+	35.5	+	21.3	+	7.7	+	8.6	+	12.1
Glyma.01G070300	16.5	+	13.8	+	11.3	+	9.4	+	12.2	+	10.7	+	14.6	+	7.9	+	5.6	+	3.7	+	11.2	+	13.4	+	6.8	+	9.3	+	8.5	+	7.3	+	5.6	+	7.7	+	26.8	+	18.1	+	9.2	+	15.4	+	10.9	+	14.7	+	17.3
Glyma.01G070400	0.1	-	0.1	+	2.1	+	0.7	+	3.6	+	2.4	+	1.4	+	19.3	+	0.6	+	5.7	+	4.8	+	4.5	+	1.4	+	7.5	+	2.4	+	0.6	+	0	-	0	-	3.3	+	0.8	+	0.5	+	0.2	-	0.4	+	0.2	+	0.9
Glyma.01G070600	0	-	0	-	0	-	0	-	0	-	0	-	0	-	0	-	0.2	-	0	-	0	-	0	-	0	-	0	-	0.5	+	0.1	-	0	-	0	-	0.1	-	0	-	0	-	0	-	0	-	0.1	-	0
Glyma.01G070700	14.7	+	17.8	+	12.7	+	18.3	+	14.8	+	20.1	+	14.4	+	11	+	12.6	+	14.5	+	13.1	+	12.1	+	14	+	15	+	16.4	+	7.8	+	12.6	+	8.5	+	13.9	+	11.3	+	12.6	+	10.3	+	14.9	+	19.3	+	16.3
Glyma.01G070900	0	-	0	-	0	-	0	-	0	-	0	-	0	-	0	-	0	-	0	-	0	-	0	-	0	-	0	-	0	-	0	-	0	-	0	-	0	-	0.1	-	0	-	0	-	0	-	0	-	0
Glyma.01G071000	0	-	0	-	0	-	0	-	0	-	0	-	0	-	0	-	0	-	0	-	0	-	0	-	0	-	0	-	0	-	0.4	-	0	-	0	-	0	-	0	-	0	-	0	-	0.1	-	0.1	-	0.2
Glyma.01G071100	0	-	0	-	0	-	0	-	0	-	0	-	0	-	0	-	0	-	0	-	0	-	0	-	0	-	0	-	0	-	0	-	0	-	0	-	0	-	0	-	0	-	0	-	0	-	0	-	0
Glyma.01G071200	0	-	0	-	0.2	+	1.4	-	0.2	-	0.3	+	0.5	-	0	-	0.2	-	0	-	0.4	+	0.6	-	0	-	0.2	-	0.4	+	3.5	-	0.4	+	0.1	-	0.2	+	0.7	+	1.1	+	1.1	+	0.9	-	0.2	-	0.1
Glyma.01G071300	293	+	685.3	+	403.8	+	52.6	+	179.1	+	99.4	+	120.8	+	611.8	+	76.9	+	415.8	+	113.1	+	51.1	+	193.8	+	229.5	+	58.2	+	468.2	+	1415.7	+	1573.2	+	646	+	335.2	+	170.5	+	59.3	+	166.7	+	166.4	+	121.6
Glyma.01G071500	0	-	0.1	+	0.6	+	0.1	-	0	-	0	-	0.1	-	0.2	+	0.1	-	0.1	-	0.8	-	0	-	0.5	+	0.2	+	0.6	+	0.3	-	0.2	-	0.2	-	0.2	-	0.3	+	0.6	+	0.1	-	0.2	+	0.4	+	1
Glyma.01G071700	0	-	0.9	+	6.5	+	0	-	1.9	+	4.4	+	0.2	-	0.2	+	34.1	+	0.4	-	0.1	-	0.1	-	0	-	0.4	+	64.3	+	0.1	-	0	-	0.1	-	0	-	0.1	-	0.2	+	0	-	0	-	0	-	0.2
Glyma.01G071800	0	-	0	-	0	-	0	-	0	-	0	-	0	-	0	-	0	-	0	-	0	-	0	-	0	-	0	-	0.1	-	0	-	0	-	0	-	0	-	0	-	0	-	0	-	0	-	0	-	0
Glyma.01G071900	0	-	0	-	0	-	0	-	0	-	0	-	0	-	0	-	0	-	0	-	0	-	0	-	0	-	0	-	0	-	0	-	0	-	0	-	0	-	0	-	0	-	0	-	0	-	0	-	0
Glyma.01G072000	4.1	+	3.6	+	10.4	+	5.8	+	3.5	+	10.1	+	3.8	+	4.9	+	4.1	+	4.9	+	22.7	+	12.8	+	8.1	+	10.1	+	8.7	+	18.4	+	11.9	+	17.1	+	8.3	+	10.9	+	13.5	+	15.1	+	5.1	+	4.3	+	5.1
Glyma.01G072100	0.2	+	0.2	-	0.3	+	0.8	+	0.2	-	0.1	-	0.7	+	0.2	-	0.4	+	0.1	-	0.3	+	0.3	+	0.3	-	0.5	+	0.3	-	0.2	-	0	-	0.1	+	0.1	-	0.4	+	0.5	+	0.5	+	0.4	+	0.6	+	0.4
Glyma.01G072200	0	-	0	-	0	-	0	-	0	-	0	-	0	-	0	-	0	-	0	-	0	-	0	-	0	-	0	-	0	-	0	-	0	-	0	-	0	-	0	-	0	-	0.1	-	0	-	0	-	0
Glyma.01G072300	0	-	0	-	0	-	0	-	0	-	0	-	0	-	0	-	0	-	0	-	0	-	0	-	0	-	0	-	0	-	0	-	0	-	0	-	0	-	0	-	0	-	0	-	0	-	0	-	0
Glyma.01G072400	0.1	-	0	-	0.1	-	0.2	-	0	-	0	-	0	-	0	-	0	-	0	-	0	-	0.1	-	0.1	-	0	-	0	-	0.1	-	0	-	0	-	0.1	-	0.1	-	0	-	0	-	0.1	+	0.1	+	0.1
Glyma.01G072500	0	-	0	-	0	-	0.1	-	0	-	0	-	0	-	0	-	0	-	0	-	0	-	0	-	0	-	0	-	0	-	0.1	-	0	-	0	-	0	-	0	-	0.1	-	0.1	-	0	-	0	-	0
Glyma.01G072600	3.7	+	1.5	+	1.7	+	6.5	+	2.1	+	4.3	+	4.2	+	2.3	+	2.5	+	3	+	4	+	4.4	+	4	+	4.2	+	2.7	+	9.5	+	5.7	+	1.8	+	3.6	+	2.4	+	3.5	+	16.2	+	6.3	+	4.4	+	3.4
Glyma.01G072700	0.7	+	0.2	+	0.5	+	52.6	+	3.3	+	4.6	+	1.8	+	1.2	+	1.4	+	4.4	+	6.1	+	2	+	2.6	+	3	+	0.6	+	4.9	+	0.4	+	0.4	+	0.6	+	0.3	+	0.3	+	2.6	+	0.9	+	0.3	-	0.2
Glyma.01G072800	0.2	-	0	-	0	-	4	+	0.8	+	0.5	+	0.6	+	0.3	+	0.2	+	0.5	+	0.9	+	0.3	+	0.5	+	0.4	+	0.1	-	0.4	-	0	-	0.1	-	0	-	0	-	0	-	0.4	+	0	-	0.1	-	0
Glyma.01G072900	5.6	+	5.1	+	5.7	+	2.1	+	1.6	+	2.9	+	3	+	4.4	+	2.2	+	1.6	+	2.2	+	3	+	3.6	+	5	+	4.8	+	3.4	+	3.3	+	2.7	+	4.7	+	1.2	+	1.2	+	0.7	+	7.8	+	8.1	+	5.8
Glyma.01G073000	37.1	+	25.3	+	22.6	+	54.3	+	31.8	+	76.7	+	45	+	38.8	+	64.5	+	35.5	+	39.9	+	39	+	49.1	+	54.7	+	60.6	+	75.7	+	48.3	+	35.9	+	21.3	+	5.8	+	6.5	+	18	+	36.3	+	25.9	+	22.2
Glyma.01G073100	2.4	+	4.7	+	2.2	+	2.3	+	1.4	+	6.6	+	3.5	+	3.3	+	10.6	+	3.7	+	0.5	+	1.9	+	1.9	+	4.4	+	7	+	4.9	+	6	+	14.8	+	2.1	+	1	+	0.8	+	1.3	+	1.8	+	1.9	+	1.4
Glyma.01G073200	0	-	0	-	0	-	0	-	0	-	0	-	0	-	0	-	0	-	0	-	0	-	0	-	0	-	0	-	0	-	0	-	0	-	0	-	0	-	0	-	0	-	0	-	0	-	0	-	0
Glyma.01G073300	0	-	0	-	0	-	0	-	0	-	0	-	0	-	0	-	0	-	0	-	0	-	0	-	0	-	0	-	0	-	0	-	0	-	0	-	0	-	0	-	0	-	0	-	0	-	0	-	0
Glyma.01G073400	43.2	+	29.4	+	32.9	+	40.1	+	43.2	+	57.5	+	54.3	+	28.1	+	54.7	+	33.6	+	62	+	69.8	+	45.9	+	22.2	+	50.8	+	25.9	+	19.4	+	16.1	+	37	+	27	+	41.6	+	117.2	+	47.1	+	51	+	38.2
Glyma.01G073500	13	+	13.5	+	15.6	+	19.5	+	17.9	+	41.7	+	18.8	+	17.3	+	20.4	+	17.7	+	26.7	+	26.5	+	25	+	28.6	+	27.9	+	68.8	+	35.5	+	16.6	+	9.9	+	11.3	+	12.4	+	24.5	+	14.6	+	20.9	+	13.7
Glyma.01G073600	0	-	0.1	-	0	-	0.2	-	0.1	-	0	-	0	-	0	-	0.2	+	0	-	0.6	+	0.2	-	0.1	-	0.1	-	0.1	-	0	-	0	-	0	-	0	-	0	-	0.1	-	0	-	0	-	0	-	0
Glyma.01G073800	0	-	0	-	0	-	0	-	0	-	0	-	0	-	0	-	0	-	0	-	0.2	-	0	-	0	-	0	-	0	-	0	-	0	-	0	-	0	-	0	-	0	-	0	-	0	-	0	-	0
Glyma.01G073900	0	-	0	-	0	-	0	-	0	-	0	-	0	-	0	-	0	-	0	-	0	-	0	-	0	-	0	-	0	-	0	-	0	-	0	-	0	-	0	-	0	-	0	-	0	-	0	-	0
Glyma.01G074000	221.7	+	159.5	+	132.9	+	233.2	+	224.3	+	258.7	+	242.7	+	183.9	+	217.4	+	196.4	+	267.2	+	268.2	+	257.2	+	268.2	+	214.3	+	223.4	+	164.8	+	103.4	+	207.7	+	69.6	+	88.9	+	168.2	+	293.4	+	249	+	177.8
Glyma.01G074100	1.5	+	0.9	+	0.8	+	2.1	+	0.7	+	0.7	+	0.5	+	0.8	+	0.7	+	0.8	+	0.6	+	0.7	+	0.3	-	0.4	-	0.4	+	1.4	+	1.2	+	1	+	1.2	+	0.8	+	1.1	+	0.8	+	1.1	+	0.7	+	1
Glyma.01G074200	1.8	+	0.8	+	1	+	12.2	+	4.8	+	4.5	+	2.2	+	2.4	+	4.1	+	3.3	+	1.8	+	2.5	+	1.9	-	0.2	+	1.5	+	0	-	0.4	+	0.6	+	2.2	+	0	-	0.3	+	0.4	-	1.5	+	1.6	+	1.9
Glyma.01G074300	0	-	0	-	0	-	0	-	0	-	0	-	0	-	0	-	0	-	0	-	0.1	-	0	-	0	-	0	-	0	-	0	-	0	-	0	-	0	-	0	-	0	-	0	-	0	-	0	-	0
Glyma.01G074400	15	+	18.7	+	17.5	+	30.4	+	30.2	+	45.2	+	28.4	+	21.9	+	32.2	+	28.4	+	39.4	+	41.7	+	35.7	+	41	+	31.2	+	19.6	+	11.8	+	7.8	+	25.2	+	15.2	+	21.3	+	54.2	+	33.7	+	37.9	+	30.4
Glyma.01G074500	1.6	+	2.5	+	1.8	+	1.3	+	2.7	+	1.2	+	1.6	+	0.6	+	1	+	0.8	+	1.3	+	0.4	+	1.2	+	0.3	+	0.6	-	1.4	+	1.1	+	1.2	+	3.7	+	1.1	+	0.6	+	0.6	+	5.5	+	5.2	+	5.7
Glyma.01G074600	0.1	-	0	-	0.9	+	0	-	0	-	0.4	+	0.1	-	0.9	+	0.1	-	0.2	-	0.1	-	0.5	+	0.4	-	0.3	+	0.1	+	0.3	-	0.7	+	0.2	+	2	+	3	+	0.8	-	0.1	-	0.1	-	0.2	-	0
Glyma.01G074700	133.9	+	92.4	+	76.2	+	103.2	+	153.6	+	190.5	+	169.5	+	112.6	+	145	+	133.9	+	153.8	+	158.6	+	168.5	+	141.1	+	118.4	+	86.1	+	69.4	+	46.5	+	102.6	+	92.1	+	94.9	+	168.9	+	163.4	+	157.9	+	113.1
Glyma.01G074800	1.3	+	1.1	+	0.7	+	0	-	0.3	+	0.2	-	0.7	+	0.2	-	0.3	-	0	-	0.7	+	2.6	+	0.1	-	0	-	0.6	+	0.1	-	0.1	-	0.5	-	1.1	+	0.5	-	0.8	+	0.5	-	2.9	+	3.7	+	3.6
Glyma.01G074900	0	-	0	-	0.1	-	0	-	0	-	0	-	0	-	0	-	0	-	0	-	0	-	0.4	-	0	-	0	-	0	-	0.2	-	0	-	0.2	+	0.2	-	0.2	-	0.2	+	0.1	-	0	-	0.1	-	0
Glyma.01G075000	0.1	-	0.1	-	0.2	+	0.5	-	0.1	-	0.1	-	0.3	+	0.2	+	0.2	+	0	-	0	-	0.5	+	0.2	-	0	-	0.1	+	0.4	-	0	-	0	-	0.4	+	0.4	+	0.1	-	0	-	0.4	+	0.2	+	0
Glyma.01G075100	0	-	0.1	-	0.1	-	0.3	-	0.3	+	0.4	+	0.2	+	0.3	+	0.3	+	0.2	-	0.9	+	0.7	-	0.3	-	0.3	-	0.8	+	0.5	-	0.1	-	0.1	-	0.4	+	0.1	-	0.1	-	0.7	+	0.5	+	0.3	+	0.2
Glyma.01G075200	3.4	+	2.9	+	3.8	+	5.9	+	7.5	+	11.8	+	8.9	+	4.3	+	9.3	+	5.5	+	12.1	+	9.6	+	13.4	+	10	+	7.7	+	4.9	+	2.1	+	1.2	+	2.9	+	3.2	+	4.9	+	16.2	+	4.6	+	8.1	+	5.2
Glyma.01G075300	6.1	+	5.4	+	5.9	+	13.4	+	7.4	+	6.7	+	7.4	+	5.5	+	6.6	+	6.1	+	6.5	+	12.4	+	7.9	+	7.9	+	8.4	+	5.6	+	12.8	+	3.7	+	13.8	+	5.3	+	5.8	+	8.3	+	17	+	14.8	+	7.6
Glyma.01G075400	24.3	+	24.2	+	20.2	+	27.5	+	22.7	+	25	+	20.7	+	20.3	+	20	+	18.7	+	26.1	+	33.4	+	22	+	21.2	+	23	+	27.1	+	27.8	+	22.3	+	19.8	+	17.6	+	22.3	+	36.3	+	33.8	+	35.9	+	24.9
Glyma.01G075500	0	-	0	-	0	-	0.9	+	0.5	+	0	-	0.2	-	0	-	0.1	-	0	-	0.1	-	0	-	0.1	-	0.1	-	0	-	0	-	0	-	0	-	0	-	0	-	0	-	0.2	-	0.4	+	0	-	0
Glyma.01G075600	0.1	+	0.5	+	0.3	+	0.1	-	0.4	+	0.5	+	0.2	-	0.6	+	0.3	+	0.6	+	0.1	-	0.3	+	0.6	+	0.6	+	0.3	+	1.5	+	0.3	+	0.3	+	0.3	-	0.1	-	0.1	+	0	-	0.7	+	0.8	+	0.5
Glyma.01G075700	0	-	0	-	0	-	0	-	0	-	0	-	0	-	0.2	+	0	-	0	-	0	-	0	-	0	-	0	-	0	-	0	-	0	-	0	-	0	-	0.1	-	0	-	0	-	0	-	0	-	0
Glyma.01G075800	0.1	-	4.9	+	2.5	+	107.9	+	20.7	+	0	-	0	-	0.1	-	8.7	+	0.5	+	0.1	-	0.1	-	0	-	0	-	0.5	-	0	-	0	-	0	-	0	-	0	-	0	-	0	-	0	-	0.1	-	0
Glyma.01G075900	0	-	0	-	0.4	+	0	-	0	-	0	-	0.1	-	0	-	0.2	-	0	-	0	-	0	-	0.1	-	0.5	-	0	-	0	-	0	-	0	-	0.1	-	0.3	+	0.2	+	0.9	-	0.6	-	0	-	0.2
Glyma.01G076000	45.1	+	52.1	+	19	+	4.4	+	35.2	+	6.2	+	14.3	+	24	+	16.2	+	19.6	+	6.3	+	5	+	6.9	+	9.7	+	3.8	+	6.2	+	10.8	+	4.8	+	32.5	+	23.9	+	18.5	+	2	+	25	+	37	+	28.7
Glyma.01G076100	17.8	+	16.3	+	18.7	+	18	+	21.2	+	22	+	28.4	+	15.9	+	23.3	+	18.9	+	23.6	+	27.6	+	21.1	+	22.6	+	22.7	+	26.9	+	11.4	+	12.5	+	19.4	+	10.7	+	14.3	+	31	+	30.5	+	31.8	+	38.5
Glyma.01G076200	0.9	+	4	+	3	+	0.8	+	2.3	+	62.4	+	0.6	+	0.2	-	0.3	+	0.1	-	1.2	+	3.5	+	0	-	0.1	-	1.6	+	62.8	+	105.3	+	162.4	+	15	+	2.2	+	6.1	+	2.4	+	0.2	-	1	-	0.3
Glyma.01G076300	0	-	0.1	-	0	-	0.2	-	0.1	-	0.1	-	0.1	-	0	-	0.1	-	0.1	-	0.1	-	0	-	0	-	0	-	0	-	0	-	0	-	0	-	0.2	-	0	-	0.1	-	0.2	-	0.1	-	0	-	0.1
Glyma.01G076400	0	-	0	-	0	-	0	-	0	-	0	-	0	-	0	-	0	-	0	-	0	-	0	-	0	-	0	-	0	-	0	-	0	-	0	-	0	-	0	-	0	-	0	-	0	-	0	-	0
Glyma.01G076500	0	-	0	-	0	-	0	-	0	-	0	-	0	-	0	-	0.2	+	0	-	0	-	0	-	0	-	0	-	0.3	+	0.1	-	0	-	0	-	0	-	0	-	0	-	0	-	0	-	0	-	0.1
Glyma.01G076600	0	-	0	-	0	-	0	-	0	-	0	-	0	-	0	-	0	-	0	-	0	-	0	-	0	-	0	-	0	-	0	-	0	-	0	-	0	-	0	-	0	-	0	-	0	-	0	-	0
Glyma.01G076700	0	-	0	-	0	-	0	-	0	-	0	-	0	-	0	-	0	-	0	-	0	-	0	-	0	-	0	-	0	-	0	-	0	-	0	-	0.1	-	0.2	-	0	-	0	-	1.2	+	0.6	+	0.3
Glyma.01G076800	0	-	0	-	0	-	0	-	0	-	0	-	0	-	0	-	0	-	0	-	0	-	0	-	0	-	0	-	0	-	0	-	0	-	0	-	0	-	0	-	0	-	0	-	0	-	0	-	0.1
Glyma.01G076900	0.1	-	0.1	-	0	-	4	-	0	-	0	-	0.1	-	0.1	-	0	-	0	-	0.5	-	0	-	0	-	0	-	0	-	4.7	+	0.5	+	0	-	0	-	0.1	-	0.1	-	0	-	0	-	0	-	0
Glyma.01G077000	0	-	0	-	0	-	0	-	0	-	0	-	0	-	0	-	0	-	0	-	0	-	0	-	0	-	0	-	0	-	0	-	0	-	0	-	0	-	0	-	0	-	0	-	0	-	0	-	0
Glyma.01G077100	0	-	0	-	0	-	0	-	0.1	+	0.2	-	0	-	0	-	1	+	0	-	0	-	0	-	0	-	0	-	5	+	0	-	0	-	0	-	0	-	0	-	0	-	0	-	0	-	0	-	0
Glyma.01G077200	88.7	+	90.4	+	70.1	+	121.7	+	71.5	+	79.9	+	72.7	+	69.8	+	65.4	+	69.5	+	63	+	58.4	+	55.2	+	72	+	75.5	+	72.7	+	103.3	+	103.5	+	94.4	+	65.3	+	68.3	+	99.9	+	68.4	+	54.7	+	60.2
Glyma.01G077300	34.4	+	30.1	+	26.8	+	21.6	+	29.4	+	33.2	+	16.8	+	20.3	+	25.4	+	16.6	+	23.7	+	26	+	26.3	+	22.1	+	19.7	+	26.8	+	23	+	18.9	+	25.5	+	30.2	+	23.7	+	34.6	+	27.2	+	32.5	+	31.1
Glyma.01G077400	72.7	+	57.2	+	51.3	+	75.6	+	80.1	+	93.4	+	75.2	+	63.4	+	79.2	+	66.1	+	93.1	+	85.1	+	81.7	+	83	+	76.9	+	42.9	+	33.3	+	30	+	75.7	+	66.4	+	54.4	+	90.5	+	88.5	+	105	+	82
Glyma.01G077600	11.4	+	13.9	+	9.7	+	4.7	+	8.6	+	7.8	+	8.5	+	9	+	8	+	6.1	+	9.7	+	8.1	+	6.6	+	9.1	+	8.5	+	6.9	+	16.6	+	11.2	+	19.5	+	22.1	+	19.5	+	13.2	+	12.8	+	14.5	+	15.9
Glyma.01G077700	0	-	0.1	-	0.1	-	0.3	-	0.8	+	1.9	+	0.1	-	0.3	+	3.3	+	0.8	+	0.2	+	0.2	-	1	-	2.4	+	2.1	+	9.1	-	0.9	+	1	+	0.2	+	0.3	+	0.2	+	0.3	+	0.2	+	0.3	-	0.1
Glyma.01G077800	0.2	-	0.1	-	0.1	+	0.2	-	0.1	-	0.2	+	0.4	+	0.4	-	0.4	+	0.2	-	0.7	+	0.5	+	0.6	-	0.5	+	0.2	-	0.2	-	0.1	-	0	-	0.1	-	0.1	-	0.2	+	0.4	+	0.1	-	0.2	+	0.3
Glyma.01G077900	3.6	+	5.3	+	5.6	+	1.6	+	2.4	+	2	+	1.6	+	3.6	+	3	+	2.7	+	2.1	+	3.1	+	3.1	+	3.7	+	1.6	+	1.8	+	3.9	+	4.3	+	4.2	+	5.6	+	5.4	+	2.6	+	3.1	+	3.5	+	4.5
Glyma.01G078000	0	-	0.1	-	0.4	+	0	-	0	-	0.2	-	0	-	0.3	+	7	+	0.1	-	0	-	0	-	0	-	0	-	4	+	0	-	0	-	0	-	0	-	0	-	0	-	0	-	0	-	0	-	0
Glyma.01G078100	0	-	0.1	-	0	-	0.1	-	0	-	0	-	0	-	0	-	0	-	0	-	0.1	-	0	-	0	-	0	-	0	-	0.1	-	0	-	0	-	0.1	+	0	-	0.1	-	0.2	+	0	-	0	-	0
Glyma.01G078200	0.2	+	0.1	-	0.1	-	0	-	0.2	-	0	-	0	-	0.5	+	0	-	0	-	0.1	-	0	-	0	-	0.2	+	0.1	-	0.1	-	0.1	-	0.5	+	2.5	+	1.6	+	1.7	+	0	-	0.6	+	0.1	-	0.3
Glyma.01G078300	0	-	0	-	0	-	0	-	0	-	0	-	0	-	0	-	0	-	0	-	0	-	0	-	0	-	0	-	0	-	0	-	0	-	0	-	0	-	0	-	0	-	0	-	0	-	0	-	0
Glyma.01G078400	4.8	+	3.1	+	3.9	+	4.5	+	6.2	+	10.6	+	6.1	+	4.9	+	6.3	+	5.5	+	6	+	4.2	+	6.7	+	6.6	+	6.6	+	5.2	+	8.1	+	8.6	+	4.7	+	6.6	+	3.1	+	7.8	+	3.3	+	3.4	+	2.9
Glyma.01G078600	15	+	4.3	+	3.8	+	13.6	+	3.1	+	7.6	+	2.6	+	1.1	+	9.4	+	0.5	+	0.3	-	0.4	-	0.2	+	0.3	+	1.5	+	0.7	+	1.9	+	2.6	+	9.3	+	8.2	+	3	+	2.2	+	0.1	+	0.1	-	0.4
Glyma.01G078700	0	-	0	-	0	-	0	-	0	-	0	-	0	-	0	-	0	-	0	-	0	-	0	-	0	-	0	-	0	-	0	-	3.3	+	1.6	+	0	-	0	-	0	-	0	-	0.1	-	0	-	0
Glyma.01G078800	0	-	0.1	-	0.7	+	0	-	0	-	0	-	0	-	0.2	+	0	-	0.3	-	0.1	+	0.1	+	0.8	+	2.3	+	0.1	-	0	-	0	-	0	-	0	-	0	-	0	-	0	-	0	-	0	-	0
Glyma.01G078900	0	-	0	-	0	-	0	-	0	-	0	-	0	-	0	-	0	-	0	-	0	-	0	-	0	-	0	-	0	-	0	-	0	-	0	-	0	-	0	-	0	-	0	-	0	-	0	-	0
Glyma.01G079100	5.5	+	5.1	+	4.4	+	2.6	+	3.5	+	3.5	+	3.8	+	1.7	+	2.3	+	1.4	+	3.5	+	2.8	+	3.2	+	2.6	+	3.1	+	9.6	+	4.5	+	3.4	+	54.3	+	3.1	+	3.9	+	3.6	+	5.3	+	7.5	+	5
Glyma.01G079200	10.2	+	8.8	+	6.7	+	13.4	+	5	+	9	+	6.1	+	6.9	+	6	+	6.2	+	3.8	+	6.9	+	8.9	+	8.1	+	7.2	+	11.4	+	9.6	+	8.9	+	8.2	+	7.1	+	6	+	4.4	+	6.6	+	4.2	+	5
Glyma.01G079300	5.5	+	8.6	+	9.9	+	5.9	+	6.8	+	2.4	+	9	+	9.4	+	5.6	+	5.1	+	9.5	+	7.7	+	12.5	+	15.3	+	7	+	11.8	+	16	+	22.5	+	35.5	+	20	+	21.2	+	15.1	+	27.5	+	28.2	+	31.6
Glyma.01G079400	0	-	0	-	0	-	0	-	0	-	0	-	0	-	0	-	0	-	0	-	0	-	0	-	0	-	0	-	0	-	0	-	0	-	0	-	0.6	-	0	-	0	-	0	-	0	-	0	-	0
Glyma.01G079500	13.8	+	20.5	+	34.1	+	26.1	+	66.5	+	59.1	+	32.8	+	43	+	73.3	+	72.4	+	41.3	+	39	+	40.7	+	52.4	+	53.8	+	7.2	+	5.1	+	5.9	+	18.1	+	11.4	+	13.3	+	15.1	+	19.9	+	18.9	+	15.8
Glyma.01G079600	0.6	+	0.6	+	0.4	+	0.3	-	0.3	+	0.3	+	0.4	+	0.3	+	0.4	+	0.1	-	0.1	-	0.4	+	0.1	-	0.3	-	0.2	+	0.5	+	0.6	+	0.2	+	0.2	+	0.7	+	0.7	+	0.5	-	0.3	+	0.3	+	0.2
Glyma.01G079700	0	-	0.2	+	0	-	0.2	-	0.3	-	0.3	+	0.1	+	0.2	-	0.3	+	0.3	-	0.5	+	0.3	+	0.5	-	0.2	-	0.1	-	0	-	0.3	+	0.1	-	0	-	0.2	+	0.2	+	0.1	-	0.1	-	0.1	-	0
Glyma.01G079800	0	-	0	-	0	-	0	-	0	-	0	-	0	-	0	-	0	-	0	-	0	-	0	-	0	-	0	-	0	-	0	-	0	-	0	-	0	-	0	-	0	-	0	-	0	-	0	-	0
Glyma.01G079900	0.2	-	0	-	0.1	-	0	-	0.2	+	0	-	0.1	-	0	-	0	-	0.1	-	0	-	1	-	0	-	0	-	0.2	-	0.1	-	0.5	+	1	+	4.5	+	1.2	+	1.6	+	2.6	+	1	-	1.7	+	0.5
Glyma.01G080000	0	-	0	-	0	-	0	-	0	-	0	-	0	-	0	-	0	-	0	-	0	-	0	-	0	-	0	-	0	-	0	-	0	-	0	-	0	-	0	-	0.1	+	0	-	0	-	0	-	0
Glyma.01G080100	0.1	-	0.3	+	0.2	-	0.6	+	0.3	-	0.5	+	0.6	+	0.3	+	0.5	+	0.3	+	0.3	+	0.8	+	0.2	-	0.3	+	0	-	0.8	-	0.4	+	0.1	-	0.3	+	0.3	+	0.8	+	0.5	+	0.4	+	0.4	+	0.2
Glyma.01G080200	46.3	+	47.5	+	53.1	+	13.8	+	13.8	+	11.1	+	19	+	26.5	+	17.5	+	12.7	+	10	+	15.8	+	16.5	+	20.6	+	18.9	+	29	+	32.4	+	31.9	+	26.9	+	26.2	+	26.7	+	6.5	+	18.2	+	21	+	27.8
Glyma.01G080300	0	-	0	-	0	-	0	-	0	-	0	-	0	-	0	-	0	-	0	-	0	-	0	-	0	-	0	-	0	-	3	+	1.8	+	0.2	-	0.2	-	0.4	+	0.2	+	0.1	-	0.4	+	0.1	-	0.1
Glyma.01G080400	10.1	+	6.8	+	28.4	+	7.3	+	4.9	+	6.6	+	9.6	+	10.1	+	10.2	+	11.4	+	17.8	+	8.4	+	19.1	+	14	+	13.7	+	7.1	+	5.9	+	5.7	+	4.6	+	3.5	+	4.3	+	5.5	+	4.4	+	3.2	+	3.3
Glyma.01G080500	1.9	+	2.8	+	1.2	+	1.2	+	0.6	+	0.6	+	3	+	1.1	+	1.1	+	2.1	+	3.5	+	0.8	+	2	+	2.6	+	1.6	+	1.2	+	4.6	+	4.6	+	4.1	+	2.8	+	2.6	+	1.4	+	7.6	+	9	+	2.1
Glyma.01G080600	19.3	+	9	+	8.9	+	6.9	+	5	+	10.3	+	5.3	+	4.9	+	5.4	+	5.2	+	4.1	+	5.2	+	6	+	3.5	+	5.6	+	12.6	+	12.1	+	10.9	+	6.1	+	6.5	+	11.3	+	14.5	+	9.1	+	8.7	+	8.9
Glyma.01G080700	22	+	32.9	+	34.1	+	40	+	38.3	+	47.3	+	31.9	+	44.6	+	28.4	+	41	+	30.4	+	33.5	+	52.8	+	49.1	+	27.3	+	11.9	+	14.7	+	11.4	+	9.4	+	18.1	+	17.2	+	38	+	42.1	+	39.1	+	32.9
Glyma.01G080800	0	-	0	-	0	-	0.1	-	0	-	0	-	0	-	0	-	0	-	0	-	0	-	0	-	0	-	0	-	0	-	0	-	0	-	0	-	0	-	0	-	0	-	0	-	0	-	0	-	0
Glyma.01G080900	36.4	+	24.2	+	43.9	+	21.1	+	21.3	+	16.3	+	14.6	+	10.9	+	38.1	+	9.8	+	15.5	+	14.9	+	3.5	+	4.9	+	40.7	+	15.5	+	19.6	+	22.5	+	5.8	+	22.3	+	27.5	+	17.6	+	16.1	+	22.4	+	16.7
Glyma.01G081000	0	-	0.2	+	0.2	+	0	-	0	-	0	-	0	-	0	-	0	-	0	-	0	-	0.4	-	0	-	0	-	0	-	0	-	0	-	0.1	-	0	-	13.9	+	44.1	+	13.5	+	0	-	0	-	0.1
Glyma.01G081100	1.7	+	8.8	+	9.1	+	11.5	+	6.2	+	16.4	+	12.2	+	15.2	+	17.5	+	17.5	+	20.9	+	8	+	16	+	11.4	+	21.4	+	6.5	+	3.5	+	4.2	+	153	+	129.7	+	68.3	+	33.5	+	18.7	+	22.8	+	40.3
Glyma.01G081200	0	-	0	-	0	-	0	-	0	-	0	-	0	-	0	-	0	-	0	-	0	-	0	-	0	-	0	-	0	-	0	-	0	-	0	-	0	-	0	-	0	-	0	-	0	-	0	-	0
Glyma.01G081300	36.9	+	40.7	+	49.6	+	17.2	+	32.9	+	54.6	+	38.8	+	61.5	+	24.2	+	72.6	+	61.1	+	51.9	+	130.1	+	77.1	+	25.8	+	1.5	+	1.3	+	3.5	+	16.2	+	19.4	+	41.2	+	25.8	+	39.4	+	54.5	+	70.9
Glyma.01G081400	0	-	0.3	+	0.4	-	0.4	-	0	-	0.1	-	0.5	+	0.1	-	0.2	-	0.1	-	0.1	+	1.2	+	0.1	-	0.1	-	0.1	+	0	-	0.7	+	1.8	+	0.4	+	3.6	+	12	+	20	+	0.1	+	0	-	0.1
Glyma.01G081500	77.6	+	49.2	+	83.9	+	69.1	+	46.7	+	38.7	+	48.9	+	64.9	+	52.5	+	51.6	+	53.4	+	59.3	+	51.4	+	47	+	57.1	+	118.5	+	66.1	+	89.5	+	104.6	+	132.2	+	101.7	+	90.8	+	52.2	+	45.4	+	50.9
Glyma.01G081600	0	-	0	-	0	-	0	-	0	-	0	-	0	-	0	-	0	-	1.6	+	0	-	0	-	0.1	-	0	-	0	-	0	-	0	-	0	-	0.1	-	0	-	0	-	0	-	0.4	+	0	-	0.1
Glyma.01G081700	0	-	0	-	0	-	0	-	0	-	0	-	0	-	0	-	0	-	0.1	-	0	-	0.9	-	0	-	0	-	0	-	0	-	0	-	0	-	0.2	+	0.3	-	0.1	-	0	-	0	-	0	-	0
Glyma.01G081800	0	-	0	-	0.1	-	0	-	0	-	0	-	0	-	0	-	0	-	0	-	0	-	0	-	0	-	0	-	0	-	0	-	0	-	0	-	0	-	0	-	0	-	0	-	0	-	0	-	0
Glyma.01G081900	9.1	+	7.4	+	22.2	+	16.2	+	1.8	+	4.7	+	5	+	8.9	+	13.8	+	13.9	+	25.1	+	10.4	+	21.8	+	7.6	+	15.5	+	3.9	+	6.3	+	6.9	+	0.5	+	2.9	+	2	+	0.9	+	0.9	+	1	+	1.1
Glyma.01G082000	0	-	0	-	0	-	0	-	0	-	0	-	0	-	0	-	0	-	0	-	0	-	0	-	0	-	0	-	0	-	0	-	0	-	0	-	0	-	0	-	0	-	0	-	0	-	0	-	0
Glyma.01G082100	0.2	-	0	-	0.1	+	0.2	-	0.2	+	0.3	+	0.2	+	0.2	+	0.3	+	0.3	-	0.2	-	0.3	+	0.2	-	0.7	+	0.2	+	0	-	0	-	0.2	-	0	-	0.1	-	0.1	-	0.1	-	0.2	+	0.1	+	0.1
Glyma.01G082200	31.7	+	48.1	+	35.1	+	30.4	+	26.6	+	35.1	+	36.9	+	42.3	+	31.2	+	36.3	+	32.6	+	39.4	+	25.8	+	25.6	+	24.7	+	74.4	+	59.9	+	66.3	+	76.2	+	59.2	+	47.8	+	29.1	+	35.6	+	39.4	+	50.1
Glyma.01G082300	0	-	0	-	0	-	0	-	0	-	0	-	0	-	0	-	0	-	0	-	0	-	0	-	0	-	0	-	0	-	0	-	0	-	0	-	0	-	0	-	0.1	-	0	-	0	-	0	-	0
Glyma.01G082400	25.5	+	18.3	+	31.4	+	50.9	+	37.2	+	47.2	+	52.4	+	28.5	+	27.4	+	31.8	+	56.4	+	40.4	+	47.4	+	48.8	+	32.9	+	32	+	41	+	47.2	+	70.1	+	34	+	53.4	+	53	+	60.4	+	63.9	+	61.2
Glyma.01G082500	1.1	+	1	+	1.6	+	0.5	+	0.5	+	0.7	+	0.3	+	1.5	+	5.1	+	3.1	+	1.2	+	2.2	+	1.3	+	3.3	+	5.1	+	0	-	0.1	-	0	-	0.2	+	3	+	0.4	-	0.2	+	0.5	-	0.2	+	0.1
Glyma.01G082600	0	-	0	-	0.1	-	0.1	-	0	-	0	-	0	-	0	-	0	-	0	-	0	-	0.1	-	0	-	0	-	0.1	-	0	-	0	-	0	-	0	-	0	-	0	-	0	-	0	-	0	-	0
Glyma.01G082700	103.9	+	63	+	123.9	+	660.8	+	186.6	+	287	+	349.5	+	264.6	+	208.4	+	324	+	365.5	+	386.8	+	275.5	+	400.3	+	275.9	+	349.4	+	201.8	+	176.8	+	191.8	+	82	+	158.1	+	551	+	176.9	+	163.7	+	138.3
Glyma.01G082800	5.5	+	4.1	+	4	+	22.4	+	6.8	+	7.3	+	6.3	+	6.4	+	7	+	9.4	+	8	+	5.8	+	5.1	+	8.8	+	4.5	+	11.4	+	5.8	+	3.9	+	9.5	+	4.5	+	7	+	17	+	5.9	+	8.4	+	5.5
Glyma.01G082900	0	-	0.1	-	0.2	+	0.1	-	0	-	0.1	-	0.5	-	0	-	0.2	+	0	-	0.3	-	0.1	-	0	-	0.1	-	0.1	+	0	-	0.3	-	0	-	0.1	-	0	-	0.1	+	0.2	-	0.1	-	0.2	+	0.2
Glyma.01G083000	0.2	-	0.5	+	0.4	+	0.1	-	0	-	0.1	-	0.1	-	0	-	0.5	-	0	-	0.4	-	0.2	-	1.9	+	0.8	-	0.1	-	0.2	-	0.4	-	1.2	+	3	+	6	+	1.4	+	0.4	-	1.1	+	0.5	+	0.3
Glyma.01G083100	6.8	+	11.4	+	11.5	+	3.6	+	5.2	+	2.7	+	3.4	+	3.3	+	5.7	+	4.3	+	4	+	5.4	+	3	+	2.6	-	4.4	+	4.4	+	8.8	+	15.4	+	4.1	+	45.1	+	32.2	+	6.7	+	5.2	+	7.3	+	14.9
Glyma.01G083200	0.6	+	0.9	+	0.7	+	1.4	+	0.7	+	0.9	+	0.5	+	0.4	+	0.6	+	0.2	-	0.9	+	1.1	+	0.4	+	0.4	-	0.5	+	2	+	1.8	+	0.4	+	1.6	+	0.6	+	0.8	+	0.8	-	1.9	+	3.2	+	1.3
Glyma.01G083300	0.6	-	0	-	0	-	0	-	0	-	0.4	-	0	-	0	-	0	-	0	-	0	-	0	-	0	-	0	-	0.5	-	0	-	1.6	+	1.1	+	0	-	0.8	+	0.1	-	0	-	0	-	0	-	0
Glyma.01G083400	26.3	+	20	+	20.9	+	31.9	+	44.2	+	72.5	+	30.7	+	22.7	+	33.3	+	34.9	+	39	+	35.7	+	37.7	+	30.2	+	25.4	+	14	+	14.9	+	11.8	+	22.2	+	11.2	+	12.3	+	11.1	+	32.9	+	37.2	+	28.9
Glyma.01G083500	1.3	-	1.9	+	2.2	+	5.6	+	3.3	+	6.5	+	2.5	+	2.4	+	3.7	+	1.3	+	3.8	+	7	+	2	+	2.2	+	5.2	+	0.8	+	1.7	+	1.2	+	4.5	+	0.7	+	1.1	+	0.7	-	4.3	+	7	+	6.1
Glyma.01G083600	0.2	+	0.2	-	0.7	+	0.7	+	1.5	+	2.5	+	0.9	-	0.5	+	0.2	+	1.9	-	1.5	+	1.7	+	0.8	-	0.1	-	0.7	+	0	-	0	-	0.1	-	1.7	+	0.1	-	0.2	+	0.2	-	0.4	+	4.6	+	2.9
Glyma.01G083700	1.3	+	0.5	+	0.8	+	0.7	-	0.4	+	2.3	+	0	-	3	+	1	+	0.9	+	0.1	-	0	-	0	-	0.6	+	1.5	+	0.1	-	2.4	+	1.8	+	2.8	+	2.8	+	0.9	+	1.7	+	0.4	-	0	-	0
Glyma.01G083900	1.6	+	2	+	0.2	-	0.1	-	0.8	+	0.4	-	0.1	-	0	-	0	-	0	-	0	-	0	-	0	-	0	-	0	-	0.1	-	0	-	0	-	0	-	0.6	+	1	+	0	-	0	-	0.1	-	0
Glyma.01G084000	0	-	0	-	0	-	0	-	0	-	0	-	0	-	0	-	0	-	0	-	0	-	0	-	0	-	0	-	0.1	-	0	-	0	-	0	-	0	-	0	-	0	-	0	-	0	-	0	-	0
Glyma.01G084100	0	-	0	-	0	-	0	-	0	-	0	-	0	-	0	-	0	-	0	-	0	-	0	-	0	-	0	-	0	-	0	-	0	-	0	-	0	-	0	-	0	-	0	-	0	-	0	-	0
Glyma.01G084200	3.6	+	0.9	+	0.5	+	0.4	-	0.2	-	1.9	+	0.2	-	0	-	0.5	+	0.6	+	0	-	0.4	-	0	-	0	-	0	-	0	-	0	-	0.4	-	0	-	0	-	0	-	0	-	0	-	0	-	0
Glyma.01G084300	12.3	+	8	+	9.8	+	16.1	+	11.1	+	15.6	+	14.9	+	7.4	+	11.5	+	6.2	+	13.8	+	11.4	+	8.9	+	10.4	+	13.3	+	24.3	+	8	+	6.2	+	6.7	+	5	+	8.2	+	11.9	+	10.9	+	9.6	+	10.2
Glyma.01G084400	7.5	+	3.6	+	3.8	+	12.4	+	14.2	+	17.4	+	8.5	+	7.3	+	8.3	+	7.6	+	15.3	+	11.8	+	9.3	+	4.6	+	6.4	+	9.5	+	5.5	+	2.1	+	4	+	4.4	+	5.4	+	13.2	+	8.6	+	7.8	+	7.9
Glyma.01G084500	13.4	+	13.7	+	20.7	+	67.2	+	42.5	+	67.8	+	54.1	+	38.8	+	98.9	+	78.3	+	85.7	+	43.6	+	36.4	+	36.7	+	95.7	+	28.1	+	7.8	+	8.6	+	29.2	+	19.6	+	15.4	+	47	+	36.4	+	28	+	22.1
Glyma.01G084600	3.6	+	4.5	+	12.4	+	3.2	+	9.8	+	28.3	+	14	+	17.7	+	23	+	17.4	+	27.7	+	9.2	+	29	+	21.7	+	25	+	75.6	+	8.6	+	7	+	1.3	+	6.7	+	3.9	+	11	+	1.9	+	2.1	+	3.4
Glyma.01G084700	3.5	+	5.6	+	4.7	+	2.8	+	2.7	+	1.7	+	3.5	+	3.3	+	3.1	+	2.4	+	2.9	+	2.2	+	2.5	+	3	+	2.2	+	9.9	+	9.7	+	8.3	+	8.1	+	9.2	+	9.6	+	6.4	+	4.9	+	5.7	+	8.8
Glyma.01G084800	1	+	0.6	-	0.5	+	1.5	+	0	-	3	+	0.3	-	0.9	+	0.8	+	0.7	+	0	-	0	-	0	-	0.1	-	0.2	+	5.1	+	18.3	+	19.7	+	16.7	+	42.1	+	19.3	+	3	+	0	-	0.8	+	0.1
Glyma.01G084900	0	-	0	-	0	-	1.1	-	0	-	0.1	-	0	-	0	-	0	-	0.1	-	0	-	0	-	0	-	0	-	0	-	0.1	-	0	-	0	-	0	-	0.1	-	0	-	0.1	-	0.1	-	0	-	0
Glyma.01G085000	0	-	0.2	-	0.2	-	0	-	0	-	0	-	0	-	0	-	0	-	0	-	0	-	0.4	-	0	-	0	-	0	-	0	-	0	-	0	-	0	-	4.5	+	15.5	+	16.2	+	0	-	0	-	0.1
Glyma.01G085100	0	-	0	-	0	-	0	-	0	-	0	-	0	-	0	-	0.1	-	0.1	-	0	-	0	-	0	-	0	-	0	-	0	-	0	-	0	-	0	-	0	-	0	-	0	-	0	-	0	-	0
Glyma.01G085200	0.5	+	0.7	+	1.2	+	0.6	+	0.3	-	0.6	+	0.4	+	0.9	+	0.8	+	1.8	+	0.4	+	0.4	+	1.1	+	0.5	+	2.1	+	0.2	+	0.1	-	0.4	+	0.2	+	0.6	+	1.4	+	1.3	+	0.6	+	0.6	+	0.4
Glyma.01G085300	3.9	+	7.6	+	12.4	+	3.8	+	4.7	+	6.8	+	2.2	+	13.1	+	2.6	+	7.8	+	2.8	+	1.8	+	11.3	+	15.9	+	3.3	+	0.4	+	2	+	0.9	+	1.1	+	1.8	+	2.7	+	1.5	-	1.7	+	2.3	+	4.8
Glyma.01G085400	3	+	2.5	+	2.2	+	20.5	+	2.9	+	6.4	+	7.7	+	2.9	+	4.2	+	3.8	+	4.7	+	7.9	+	4.5	+	4	+	4.2	+	4.1	+	1.6	+	1.7	+	4.7	+	3.4	+	3	+	6.6	+	2.9	+	2.3	+	1.6
Glyma.01G085500	1.4	+	2.9	+	5.6	+	1.8	-	0.7	+	0.9	+	0.5	+	7.4	+	1.5	+	2.7	+	0.8	+	1.7	+	1.9	+	4.4	+	0.9	+	0.1	-	0	-	0.1	-	0.1	-	0.2	+	0.1	+	0.7	+	1.3	+	1.1	+	1.1
Glyma.01G085600	0	-	0	-	0	-	0	-	0	-	0	-	0	-	0	-	0	-	0	-	0	-	0	-	0	-	0	-	0	-	0	-	0	-	0	-	0	-	0	-	0.1	-	0	-	0	-	0	-	0
Glyma.01G085700	0	-	0	-	0	-	0	-	0	-	0	-	0	-	0	-	0	-	0	-	0	-	0	-	0	-	0	-	0	-	0	-	0	-	0	-	0	-	0	-	0	-	0	-	0	-	0	-	0
Glyma.01G085800	0	-	3	+	7.7	+	0	-	1.5	+	15.1	+	1.5	+	47.3	+	2.6	+	115.8	+	0	-	0.1	-	0	-	0.3	-	0	-	0	-	0	-	0	-	0.1	-	0	-	0	-	0	-	0.4	-	0	-	0.2
Glyma.01G085900	0.1	-	0.2	+	0.2	+	0	-	0	-	0.2	-	0.1	-	0	-	0	-	0.1	-	0	-	0.1	+	0.1	-	0	-	0.1	-	0	-	0.1	-	0	-	0.2	-	0.3	-	0.2	-	0	-	0.5	+	0.3	+	0.3
Glyma.01G086000	18.3	+	15.8	+	11.2	+	17.8	+	9.9	+	11.1	+	7.6	+	12.4	+	10.7	+	8.2	+	6.8	+	9.1	+	7.8	+	8	+	8.2	+	9.8	+	12.1	+	8.3	+	5.8	+	10.3	+	10.5	+	6.6	+	9.7	+	8.9	+	8.6
Glyma.01G086100	0	-	0	-	0	-	0	-	0	-	0	-	0	-	0	-	0	-	0	-	0	-	0	-	0	-	0	-	0	-	0	-	0	-	0	-	0	-	0	-	0	-	0	-	0	-	0	-	0
Glyma.01G086200	42.9	+	25.5	+	25.5	+	115.3	+	65.4	+	84.3	+	72.3	+	40	+	58.9	+	60.2	+	68.5	+	92.1	+	70.7	+	85.2	+	63.5	+	61.1	+	37.3	+	22	+	54.6	+	20.4	+	33.5	+	122.2	+	69.7	+	61.4	+	38.2
Glyma.01G086300	0	-	0	-	0	-	0	-	0	-	0	-	0	-	0	-	0	-	0	-	0	-	0.1	-	0	-	0	-	0	-	0	-	0.3	+	0	-	0	-	0.2	-	0.1	+	0.1	-	0	-	0	-	0
Glyma.01G086400	0	-	0	-	0	-	0	-	0	-	0	-	0	-	0	-	0	-	0	-	0	-	0	-	0	-	0	-	0	-	0	-	0	-	0	-	0	-	0	-	0	-	0	-	0	-	0	-	0
Glyma.01G086500	0	-	0.2	+	0.1	-	0.1	-	0	-	0	-	0	-	0	-	0	-	0	-	0	-	0.2	-	0	-	0	-	0.1	-	0.1	-	0.1	-	0	-	0.2	+	0.2	+	0.2	+	0.2	-	0.1	-	0	-	0
Glyma.01G086600	77.6	+	43.3	+	35.7	+	104.5	+	58.3	+	76.8	+	143	+	44	+	54	+	45.1	+	75.7	+	216.9	+	46.5	+	51.7	+	60.6	+	50.5	+	48.3	+	43.8	+	200.5	+	185.5	+	153	+	294.5	+	89.2	+	91.2	+	53.3
Glyma.01G086700	11.4	+	2.5	+	3.9	+	1.6	-	4.8	+	21.7	+	1.1	+	12.7	+	12.5	+	14.2	+	27.3	+	10.2	+	7.7	+	12.4	+	15.7	+	9.8	+	6	+	6.7	+	1.6	+	0.8	+	1.6	+	4.7	+	7	+	6.3	+	4.2
Glyma.01G086800	4.6	+	2.8	+	6.4	+	0.4	-	2.7	+	6.5	+	17.6	+	23.2	+	0.9	+	1.3	+	0	-	2.6	+	0	-	0.9	+	0.6	+	0	-	0.1	-	0.1	-	0	-	0	-	0	-	0	-	0.2	-	0.2	-	0
Glyma.01G086900	0.2	+	0.1	-	1.3	+	0.1	-	0.4	-	3.6	+	2.1	+	11.5	+	0.9	+	10.8	+	0.3	-	1.1	+	1.5	+	2.4	+	0.8	+	5.8	+	1.6	+	1.8	+	0.3	+	0.1	+	0.2	+	0.1	-	2	+	1.2	+	3.7
Glyma.01G087000	17.5	+	26	+	15.7	+	9.2	+	9.4	+	6.6	+	6.9	+	11.9	+	8.4	+	6.6	+	6.6	+	7.2	+	7.7	+	6.5	+	8.1	+	17.7	+	24.5	+	17.6	+	8.3	+	13	+	12	+	5.3	+	14.7	+	11.3	+	16.2
Glyma.01G087100	0.5	-	0.4	+	0.5	+	0.3	-	0.6	+	1.2	+	0.3	+	0.5	+	0.5	+	0.3	-	0.8	+	1.6	+	1.1	+	1	+	0.2	+	0.5	-	0.4	+	0.2	-	0.4	+	0.5	+	0.6	+	0.6	+	0.7	+	0.6	+	0.6
Glyma.01G087200	0	-	0	-	0	-	0	-	0	-	0	-	0	-	0	-	0	-	0	-	0	-	0	-	0	-	0	-	0	-	0	-	0	-	0	-	0	-	0	-	0	-	0	-	0	-	0	-	0
Glyma.01G087300	1.7	+	0.5	+	0.1	-	0.8	+	0.8	+	0.9	+	1	+	0.9	+	0.4	+	0.6	+	0.4	-	0.6	+	0.5	+	0.6	+	0.3	+	1.7	+	1	+	0.5	+	1.7	+	1.1	+	1.1	+	0.4	-	0.9	+	0.8	+	0.5
Glyma.01G087400	13.2	+	5.4	+	4.9	+	16.7	+	9.3	+	12	+	7.4	+	9.3	+	7.8	+	8	+	8.8	+	4.5	+	7.8	+	5.1	+	9.5	+	14.8	+	11.5	+	10	+	13.5	+	5.8	+	6.6	+	13.1	+	24.7	+	12.8	+	8.1
Glyma.01G087500	6.3	+	0.6	+	0.3	+	0.1	-	0	-	0.1	-	0	-	0	-	0.2	-	0	-	0	-	0.2	-	0	-	0	-	0.3	-	0.8	-	0	-	0.3	-	8.2	+	1.3	+	0.3	+	0	-	2.7	+	0.4	+	0
Glyma.01G087600	3.9	+	2.4	+	2.4	+	2.4	+	1.4	+	1.4	+	0.7	+	1.9	+	2.4	+	0.2	-	0.1	-	0.8	+	1.2	+	0.6	+	0.3	+	0.2	-	0.4	+	0.6	+	0	-	0.1	-	0	-	0	-	1.2	+	0.8	+	0.3
Glyma.01G087700	13.7	+	16.6	+	14.5	+	20	+	13.8	+	17	+	16.5	+	14.5	+	10.9	+	14.2	+	13	+	10.4	+	8.3	+	8.7	+	10.4	+	10.7	+	8.1	+	8.1	+	9.3	+	11.2	+	5.8	+	8.3	+	21.1	+	9.7	+	8.7
Glyma.01G087800	47.6	+	46.9	+	164.4	+	45.9	+	65.4	+	63.5	+	86.9	+	133.8	+	58.8	+	131.4	+	114.4	+	73.9	+	79.7	+	90.5	+	61.9	+	14.8	+	66.6	+	100.4	+	160.9	+	42.7	+	95.3	+	59.1	+	230.8	+	176	+	304.1
Glyma.01G087900	0.5	+	3	+	3.4	+	0.5	+	2.6	+	6.4	+	1.9	+	5.9	+	3.6	+	3.2	+	1.5	+	0.8	+	7.9	+	14.7	+	2.2	+	0.3	-	0.1	-	0.4	-	0.2	-	0.2	-	0.2	-	0.5	+	1.4	+	2	+	2
Glyma.01G088000	0.1	-	1	+	2.1	+	0	-	0	-	22.6	+	0.1	-	0.3	+	0.4	+	0.1	-	0	-	0.2	-	0	-	0	-	0.7	+	0.2	-	0.1	-	0	-	0.1	-	0	-	0.1	-	0	-	0.2	+	0.2	+	0.1
Glyma.01G088100	0.4	+	0.2	-	0.1	+	0.4	+	0	-	0.1	-	0.2	-	0.1	+	0.1	-	0.3	-	0.1	-	0	-	0.2	+	0.1	-	0.1	+	0.1	-	0.1	-	0.4	+	0.3	+	0.3	+	0.5	+	0.2	+	0.4	+	0.5	+	0.5
Glyma.01G088200	3.6	+	4.7	+	6.9	+	9.2	+	6.2	+	4.6	+	3.2	+	5.9	+	4	+	4.6	+	5.4	+	2.7	+	5.6	+	1.2	+	1.6	+	2.2	+	2.7	+	4.2	+	4.3	+	11.6	+	7.6	+	2	+	7.8	+	6.3	+	6.8
Glyma.01G088300	31.4	+	2.5	+	3.9	+	0	-	3.7	+	31.4	+	0.2	-	0	-	16.5	+	0.1	-	0.1	-	0	-	0	-	0.1	-	20.7	+	0.2	-	0	-	0	-	0	-	0	-	0	-	0	-	0	-	0	-	0
Glyma.01G088400	2.7	+	2.8	+	3.7	+	4.1	+	1.6	+	1.8	+	2.6	+	3.2	+	3.1	+	4.7	+	3.4	+	1.9	+	1.7	+	1.9	+	4.2	+	3.7	+	2.3	+	1.5	+	2.5	+	1.9	+	0.8	+	0.3	-	4.1	+	3.4	+	5.5
Glyma.01G088500	0	-	0	-	0	-	0	-	0	-	0.1	-	0	-	0	-	0	-	0	-	0	-	0.1	-	0	-	0	-	0.1	-	0	-	0	-	0	-	0.1	-	0	-	0	-	0	-	0	-	0.1	-	0.1
Glyma.01G088600	0	-	0	-	0	-	0	-	0	-	0	-	0	-	0	-	0	-	0	-	0	-	0	-	0	-	0	-	0	-	0	-	0	-	0	-	0	-	0	-	0	-	0	-	0.1	-	0	-	0
Glyma.01G088700	0.2	+	0.1	-	1.2	+	2.1	-	0.1	-	0.1	-	0.8	-	0.3	-	0.2	+	1.5	+	0.2	+	0.2	+	0.1	-	0.3	-	0.4	-	0.4	-	0.4	+	0.5	+	0.3	+	0.6	+	0.6	+	0.1	-	0.8	+	0.6	+	0.6
Glyma.01G088800	0	-	0	-	0	-	0	-	0	-	0	-	0	-	0.1	-	0	-	0	-	0	-	0.1	-	0	-	0	-	0	-	0.1	-	0	-	0	-	0.1	-	0.1	-	0	-	0	-	0	-	0	-	0
Glyma.01G088900	0.1	-	0.2	-	0.2	-	0.6	+	0.3	+	0.3	+	0.5	+	0.4	+	0.5	+	0.3	+	0.6	+	0.6	+	0.4	+	0.3	-	0.4	-	0.2	+	0.1	-	0	-	0.2	+	0.1	-	0.1	+	0.4	-	0.3	+	0.3	+	0.1
Glyma.01G089000	23.1	+	25.3	+	20.6	+	13.4	+	14.1	+	12.4	+	14.3	+	14.5	+	11.1	+	11.9	+	10.4	+	15.5	+	14.9	+	14	+	12.3	+	19.9	+	16.6	+	11.3	+	27.3	+	29.6	+	27.4	+	20	+	33.9	+	37.3	+	24.3
Glyma.01G089100	13	+	12	+	10	+	17.8	+	14.7	+	12.2	+	11.5	+	10.2	+	13.1	+	12.6	+	14.2	+	11	+	10.9	+	15.5	+	12.8	+	16.8	+	13.2	+	12.5	+	30.1	+	21.6	+	15.4	+	19.5	+	20.6	+	13.9	+	15.1
Glyma.01G089200	0	-	0.1	-	0.1	+	0.1	-	0	-	0.2	-	0.1	-	0.2	-	0	-	0.2	-	0	-	0	-	0	-	0.6	-	0.3	+	0.1	-	0	-	0	-	0	-	0	-	0	-	0	-	0.1	-	0.1	-	0.1
Glyma.01G089300	0.7	+	0.5	+	0.8	+	1.3	+	0.1	-	0.2	+	0.2	-	0.4	+	0.3	-	0.1	+	0.4	-	0.5	+	0.7	+	1.9	+	3.1	+	2.8	+	1	+	1	+	3.6	+	1.4	+	0.8	+	1.5	+	5.1	+	4.3	+	5.2
Glyma.01G089400	0.1	-	0	-	0.1	+	0.7	+	0.1	-	0.1	-	0.2	-	0.1	-	0.3	-	0	-	0.4	-	0.3	+	0.2	-	0	-	0.1	-	0.4	-	0.1	-	0.1	-	0.1	-	0.1	-	0.2	+	0.1	-	0.4	+	0.3	+	0.2
Glyma.01G089500	23.3	+	25.4	+	24.3	+	57.9	+	29.7	+	42.6	+	31.1	+	34.3	+	33.3	+	38.6	+	40.9	+	63.2	+	54.1	+	54.8	+	31.6	+	28.1	+	20.8	+	23.8	+	27.6	+	29	+	19	+	31	+	22.5	+	24.3	+	28.3
Glyma.01G089600	6.9	+	3	+	4.3	+	3.4	+	8.3	+	10.8	+	5.7	+	6.1	+	8	+	11.4	+	10.3	+	4.4	+	11.5	+	9.9	+	5.3	+	3.4	+	3.8	+	5.1	+	11.6	+	7.2	+	8.8	+	8.3	+	4.4	+	4.2	+	3.5
Glyma.01G089700	0	-	0	-	0	-	0.9	+	0	-	0	-	0.1	-	0	-	0	-	0	-	0.1	-	0	-	0	-	0.1	-	0	-	0	-	0	-	0	-	0	-	0	-	0	-	0	-	0.1	-	0	-	0.1
Glyma.01G089800	0	-	0	-	0.4	+	0	-	0	-	0	-	0	-	0.1	-	0.4	+	0.1	-	0.1	-	0.3	-	0.1	-	0.7	+	1.2	+	0	-	0	-	0	-	0	-	0	-	0	-	0	-	0	-	0	-	0
Glyma.01G089900	121.9	+	147.5	+	108.7	+	190.1	+	121.1	+	117.6	+	105.3	+	123.4	+	124.5	+	101.8	+	89.5	+	74	+	80	+	105.2	+	87.2	+	115.9	+	144.6	+	153.8	+	116.7	+	62.1	+	69.3	+	49.3	+	156.8	+	172.4	+	254.5
Glyma.01G090000	0	-	0.1	-	0	-	0	-	0	-	0	-	0	-	0	-	0	-	0	-	0	-	0	-	0	-	0	-	0.1	-	0.1	-	0	-	0	-	0.1	-	0	-	0.1	-	0	-	0	-	0.1	-	0
Glyma.01G090100	14	+	9.8	+	12.4	+	19.7	+	13.8	+	17.3	+	14.7	+	11.8	+	14.7	+	11.7	+	13.5	+	14.7	+	12.9	+	9.1	+	13.3	+	15.2	+	4.6	+	5.4	+	10.2	+	4.7	+	5.4	+	11.5	+	13.8	+	14.9	+	13.1
Glyma.01G090200	6.5	+	29	+	19.2	+	1.6	-	27.6	+	0	-	0	-	4.8	+	0	-	0.1	-	6.6	+	0.5	+	8.6	+	6.3	+	7.7	+	0.1	-	0	-	0	-	0	-	0.1	-	0	-	0.1	-	0.1	-	1.2	-	0.2
Glyma.01G090300	0	-	0	-	0	-	0	-	0	-	0	-	0	-	0	-	0.2	-	0	-	0	-	0.1	-	0	-	0	-	0	-	0	-	0	-	0	-	0	-	0	-	0	-	0.3	-	0	-	0	-	0
Glyma.01G090400	0	-	0	-	0	-	4.1	-	0	-	0	-	0	-	0	-	0	-	0	-	0	-	0.2	-	0	-	0	-	0.1	-	0.1	-	1	+	0.4	+	0.1	-	0	-	0	-	0	-	0	-	0	-	0
Glyma.01G090500	0	-	0	-	0	-	0	-	0	-	0	-	0	-	0	-	0	-	0	-	0	-	0	-	0	-	0	-	0	-	0.1	-	0	-	0	-	1.3	+	0.9	+	0.4	+	0.5	+	0	-	0	-	0
Glyma.01G090600	0	-	0	-	0	-	0	-	0	-	0	-	0	-	0	-	0	-	0	-	0	-	0	-	0	-	0	-	0	-	0	-	0.1	-	0	-	0.8	+	0.8	+	0.9	+	0.5	-	0	-	0	-	0
Glyma.01G090700	12.1	+	11.7	+	8.3	+	8.8	+	15.9	+	4.1	+	0.5	-	0	-	0.9	+	0	-	0	-	0	-	0	-	0	-	23	+	27	+	34.6	+	34.9	+	0.3	-	0.3	+	0.2	-	0	-	1.2	+	0.9	+	0.1
Glyma.01G090800	0.2	+	0.1	-	0.3	+	0.6	-	0	-	0	-	0	-	0	-	0.2	-	0	-	0.3	-	0.4	-	0.1	+	0.1	-	0.1	-	25	+	2.7	+	3	+	0.1	-	0.9	+	1.5	+	14.8	+	0.1	-	0.1	-	0
Glyma.01G090900	31.1	+	38.8	+	15.8	+	1.6	+	4.5	+	2.3	+	20.5	+	1.9	+	6	+	4.8	+	2	+	1.3	+	0.4	+	0.1	-	4.1	+	63.1	+	39.3	+	38.1	+	8.2	+	2.6	+	3.1	+	0.9	+	30.1	+	16.3	+	23.4
Glyma.01G091000	6.2	+	6.1	+	3.1	+	9.9	+	6.6	+	6.9	+	24.5	+	1	+	9.2	+	2.6	+	1.9	+	1.1	+	0.2	+	0.1	-	6.7	+	10.1	+	6.9	+	5.1	+	2.3	+	2.7	+	21.4	+	22.3	+	1	+	0.8	+	0.4
Glyma.01G091100	0	-	0	-	0	-	0.3	-	0	-	0	-	0	-	0	-	2.2	+	0.1	-	0	-	0	-	0	-	0	-	0.5	-	0	-	0	-	0.1	-	0.1	-	0.1	+	0.4	+	0.3	-	0	-	0	-	0
Glyma.01G091200	0.2	-	0	-	0	-	0.1	-	0	-	0	-	0	-	0	-	0.1	-	0	-	0	-	0	-	0	-	0.1	-	0.1	-	0	-	0	-	0	-	0	-	0	-	0.1	-	0	-	0	-	0	-	0.1
Glyma.01G091300	0	-	0.1	-	0	-	0	-	0	-	0	-	0	-	0	-	0	-	0	-	0	-	0	-	0	-	0	-	0	-	0	-	0	-	0	-	0	-	0	-	0	-	0	-	0	-	0	-	0
Glyma.01G091400	0	-	0	-	0	-	0	-	0	-	0	-	0	-	0	-	0	-	0	-	0	-	0	-	0	-	0	-	0	-	0	-	0	-	0	-	0	-	0	-	0	-	0	-	0	-	0.1	-	0.1
Glyma.01G091500	0	-	0	-	0	-	0	-	0	-	0	-	0	-	0	-	0	-	0	-	0	-	0	-	0	-	0	-	0	-	0	-	0	-	0	-	0	-	0	-	0	-	0	-	0	-	0	-	0
Glyma.01G091600	0	-	0.2	+	0	-	0.1	-	0.1	-	0.1	+	0.1	-	0.1	-	0.1	-	0.2	+	0	-	0	-	0.2	-	0	-	0	-	0.1	-	0	-	0.1	-	0.1	+	0.1	-	0.1	-	0.1	-	0.1	+	0.1	-	0.1
Glyma.01G091700	0	-	0	-	0	-	1.4	-	0.2	-	0	-	0	-	0	-	0	-	0.1	-	0	-	0.1	-	0	-	0	-	0	-	0	-	0.1	-	0	-	1.3	+	1	+	0.7	+	0.3	+	0	-	0	-	0
Glyma.01G091800	0	-	0	-	0	-	0	-	0.1	-	0	-	0	-	0	-	0	-	0	-	0.1	-	0	-	0	-	0	-	0	-	0.4	-	0	-	0.5	-	0	-	0	-	0.3	+	0.2	-	0	-	0.3	-	4
Glyma.01G091900	18.6	+	10.1	+	6.7	+	0.8	+	1.2	+	0.2	-	1.8	+	4.1	+	1.3	+	0.9	+	0.7	+	1.7	+	0.7	+	1.5	+	0.9	+	4.7	+	4.7	+	2.1	+	10.1	+	5.6	+	4.2	+	0.8	+	5	+	10.3	+	6
Glyma.01G092000	0	-	0	-	0	-	0	-	0	-	0.1	-	0	-	0	-	0	-	0	-	0	-	0	-	0	-	0	-	0	-	0	-	0	-	0	-	0	-	0.2	-	0	-	0	-	0	-	0	-	0
Glyma.01G092100	3.6	+	4.4	+	4.4	+	2.8	+	1.9	+	1.4	+	1.6	+	3.3	+	2.4	+	2.9	+	2.1	+	1.7	+	3	+	2.4	+	2.7	+	5.2	+	5.7	+	2	+	8.1	+	4.4	+	3.4	+	2.4	+	3.3	+	3.4	+	4.3
Glyma.01G092200	0.8	+	2.8	+	0.6	+	1.9	-	4.8	+	3.1	+	3.1	+	1.7	+	2.8	+	2.9	+	1.9	+	3.8	+	2.3	+	2.7	+	1.4	+	3.4	+	4.5	+	5.1	+	5	+	5.3	+	2.8	+	2.9	+	1.3	+	2.5	+	2.4
Glyma.01G092300	0.6	-	0.4	+	0.1	-	0.5	+	0.8	+	1.1	-	0.4	+	0.2	-	0.4	+	0.3	-	0.8	+	0.5	+	0.2	-	0.7	+	0.1	-	0.2	-	0.3	+	0.2	+	0.4	+	0.2	+	0.4	+	1.7	+	0.6	+	4.5	+	2.8
Glyma.01G092400	60.5	+	51.2	+	45.5	+	63.7	+	55.2	+	52.2	+	51.2	+	62.3	+	48.6	+	65.2	+	47.1	+	48.4	+	50.6	+	60.4	+	53.1	+	48.4	+	37.1	+	24.3	+	66.3	+	42.7	+	45.9	+	72.8	+	54.2	+	44	+	36.7
Glyma.01G092500	0	-	0	-	0	-	0	-	0	-	0	-	0	-	0	-	0	-	0	-	0	-	0	-	0	-	0	-	0	-	0	-	0	-	0	-	0	-	0	-	0	-	0	-	0	-	0	-	0
Glyma.01G092700	0	-	0	-	0	-	0	-	0	-	0	-	0	-	0	-	0	-	0	-	0	-	0	-	0	-	0	-	0	-	0	-	0	-	0	-	0	-	0	-	0.1	-	0	-	0	-	0	-	0
Glyma.01G092800	0.2	+	0	-	0	-	0.5	+	0.1	-	0.1	-	0.6	-	0	-	0.1	-	0	-	0.1	-	0.3	-	0	-	0	-	0	-	0.8	+	0.7	+	0.5	-	0.3	+	0.3	+	0.6	+	0.2	-	0.1	-	0	-	0.1
Glyma.01G092900	11.2	+	8.4	+	9.8	+	26.8	+	11.7	+	12.1	+	25.2	+	8.4	+	11.8	+	8.3	+	20.2	+	24	+	8.3	+	5.9	+	11.6	+	28.4	+	18.5	+	16.1	+	55.7	+	6.5	+	6.5	+	8.5	+	24.8	+	19.9	+	12.8
Glyma.01G093000	3.6	+	3.3	+	2.5	+	2.2	+	1.6	+	2	+	2.6	+	2.6	+	1.8	+	2.8	+	2.2	+	2.3	+	2.1	+	3.3	+	2.1	+	4.7	+	6.7	+	4.3	+	4.6	+	5.8	+	4.7	+	2.3	+	2.9	+	3.3	+	3.4
Glyma.01G093100	9.6	+	2.5	+	3.5	+	68.5	+	8.4	+	18.1	+	13.3	+	10.4	+	4.6	+	17.9	+	6.8	+	1.2	+	6.4	+	3.8	+	2.1	+	17.3	+	32.7	+	25.6	+	21.2	+	1	+	2.1	+	2.9	+	31.1	+	22	+	16
Glyma.01G093200	26.4	+	12.4	+	11	+	25.8	+	20	+	21.9	+	29.2	+	12.2	+	15.3	+	13.2	+	17.8	+	20	+	8.5	+	21.1	+	12.7	+	38.1	+	26	+	10.2	+	29	+	9.3	+	13	+	38.3	+	26.3	+	23.4	+	16.9
Glyma.01G093400	0	-	0	-	0	-	0.1	-	0	-	0	-	0	-	0.1	-	0	-	0	-	0.1	-	0	-	0	-	0	-	0	-	0.6	-	0	-	0	-	0	-	0	-	0	-	0	-	0	-	0	-	0
Glyma.01G093600	0	-	0	-	0	-	0	-	0	-	0	-	0	-	0	-	0	-	0.1	-	0	-	0	-	0	-	0	-	0	-	0	-	0	-	0	-	0	-	0.1	-	0.1	-	0	-	0	-	0	-	0
Glyma.01G093700	0	-	0	-	0	-	0	-	0	-	0	-	0	-	0	-	0	-	0	-	0	-	0	-	0	-	0	-	0	-	0	-	0	-	0	-	0	-	0	-	0	-	0	-	0	-	0	-	0
Glyma.01G093800	0	-	0	-	0	-	0	-	0.1	-	0	-	0	-	0	-	0.2	-	0	-	0	-	0	-	0	-	0	-	0	-	0	-	0	-	0	-	0.1	-	0.3	+	0	-	0	-	0.2	-	0.1	-	0.1
Glyma.01G093900	181.1	+	130.1	+	81.3	+	154	+	211	+	226.7	+	204.4	+	120.9	+	162.4	+	141.5	+	155.3	+	152.8	+	191.1	+	170.2	+	129.5	+	109.7	+	95.3	+	63.3	+	147.3	+	124.4	+	95.1	+	188.5	+	191.6	+	191.5	+	133.5
Glyma.01G094000	4.4	+	5.2	+	3.2	+	4.5	+	2.5	+	2.7	+	2.5	+	4.2	+	2.3	+	2.2	+	3	+	2.6	+	2.8	+	3.6	+	2.9	+	3.6	+	1.3	+	1.6	+	3.1	+	4.7	+	7	+	3.6	+	1.4	+	1.7	+	1.7
Glyma.01G094100	0	-	0.1	-	0.1	-	0.2	-	0	-	0	-	0	-	0	-	0	-	0	-	0	-	0.2	-	0.1	-	0.5	-	0.1	-	0	-	0	-	0	-	0.1	-	0.1	-	0.3	+	0.3	+	0.1	-	0	-	0
Glyma.01G094200	128.3	+	97.2	+	91.4	+	105.1	+	119.8	+	108.8	+	116.4	+	89.4	+	101.2	+	103.7	+	110.9	+	129.1	+	93.6	+	84.8	+	78.4	+	131.1	+	115.3	+	76.1	+	177.8	+	99	+	118.1	+	192.8	+	124.4	+	139.2	+	102
Glyma.01G094300	0	-	0	-	0	-	0	-	0	-	0	-	0	-	0	-	0	-	0	-	0	-	0	-	0	-	0	-	0.1	-	0	-	0	-	0	-	0	-	0	-	0	-	0	-	0	-	0	-	0
Glyma.01G094400	0	-	0	-	0	-	0.4	-	0	-	0	-	0	-	0	-	0	-	0	-	0	-	0	-	0	-	0.1	-	0	-	0	-	0	-	0	-	0	-	0	-	0	-	0	-	0	-	0	-	0
Glyma.01G094500	0.2	+	0	-	0.1	-	0.1	+	0.1	-	0	-	0	-	0.2	-	0	-	0.1	-	0	-	0	-	0	-	0	-	0.1	+	0.1	-	0.1	-	0.1	-	0.2	-	0.1	-	0.1	-	0	-	0.2	+	0	-	0.1
Glyma.01G094600	2.9	+	1.5	+	2.1	+	3	+	1	+	1.9	+	1.1	+	1.1	+	1.3	+	1.1	+	1.2	+	1	+	2.1	+	4	+	1.4	+	1.6	+	1.5	+	0.7	+	1.4	+	2.3	+	2.2	+	0.8	+	1.6	+	1.5	+	1.1
Glyma.01G094700	0	-	0	-	0	-	0	-	0	-	0	-	0	-	0	-	0	-	0	-	0	-	0	-	0	-	0	-	0	-	0	-	0	-	0	-	0	-	0	-	0	-	0	-	0.1	-	0	-	0
Glyma.01G094800	21	+	16.3	+	17.5	+	29.2	+	26.5	+	33.6	+	29.8	+	20.2	+	30.8	+	22.3	+	34.9	+	39.7	+	26.7	+	20.2	+	31.4	+	18.9	+	14.9	+	10	+	36.9	+	15.9	+	17.2	+	41.9	+	31	+	37	+	25.6
Glyma.01G094900	3.2	+	2.3	+	2.5	+	4.6	+	1.4	+	1.9	+	0.9	+	1.4	+	0.3	+	1.1	+	3	+	1.2	+	2.5	+	3.6	+	0.8	+	5.4	+	21.4	+	17.9	+	3.9	+	3.7	+	6	+	4.5	+	3.8	+	4.9	+	4.3
Glyma.01G095000	1.2	+	0.1	-	0.9	+	0.7	-	0.3	-	0	-	0.5	-	0.2	+	0.1	-	0.2	-	0.8	-	28.3	+	17.8	+	275.5	+	0.8	-	2.2	+	0.3	-	0	-	0.4	+	0.3	-	0.4	-	1	+	0.6	-	0.2	-	0
Glyma.01G095100	8.9	+	12	+	14.2	+	4	+	7.8	+	5.1	+	9.9	+	7.1	+	8.2	+	6.2	+	10.1	+	13.5	+	6.2	+	7.9	+	9.6	+	10.2	+	11.1	+	10.7	+	12.6	+	18.4	+	17.5	+	10.8	+	15	+	21.3	+	25.3
Glyma.01G095200	0	-	0	-	0	-	0	-	0.3	-	0.3	-	0.1	-	0	-	0	-	0.1	-	0	-	0	-	0.4	-	2.7	-	0	-	0	-	0	-	0	-	0	-	0.2	+	0.5	+	1.7	-	0	-	0	-	0.1
Glyma.01G095300	0	-	0	-	0	-	0	-	0	-	0.1	-	0.1	-	0	-	0	-	0	-	0	-	0	-	0	-	0	-	0	-	0	-	0	-	0	-	0	-	0	-	0	-	0	-	0.1	-	0.2	+	0
Glyma.01G095400	0	-	0	-	0.1	-	0.1	-	0	-	0.1	-	0.1	-	0	-	0.1	-	0	-	0	-	0	-	0.2	+	0.1	-	0.1	-	0	-	0	-	0	-	0	-	0	-	0.1	-	0.1	-	0.1	-	0.1	-	0.1
Glyma.01G095500	0.5	+	20.6	+	113.2	+	0.5	-	28.1	+	13.4	+	6.5	+	75.1	+	7.2	+	120.1	+	13.1	+	11.3	+	121.2	+	142.1	+	7.7	+	0.1	-	0	-	0.2	-	3	+	0.2	+	0.2	+	0.1	+	13.1	+	6.6	+	16.5
Glyma.01G095600	0	-	0	-	0	-	0	-	0	-	0	-	0	-	0	-	0.1	-	0	-	0	-	0	-	0	-	0	-	0.2	-	0	-	0	-	0	-	0	-	0	-	0	-	0	-	0	-	0	-	0
Glyma.01G095700	0.4	-	2.1	+	0.1	-	0.1	-	0.2	-	0.3	+	0.1	-	0	-	0	-	0	-	0	-	0.1	-	0	-	0	-	0	-	0.7	-	0.9	-	1	+	0	-	0.1	-	1.5	+	3.4	+	0.1	-	0.1	-	0.3
Glyma.01G095800	0	-	0	-	0	-	0	-	0	-	0.1	-	0	-	0	-	0	-	0	-	0	-	0	-	0	-	0	-	0	-	0	-	0	-	0	-	0	-	0	-	0	-	0	-	0	-	0	-	0
Glyma.01G095900	9.3	+	26.1	+	26	+	1.1	+	5.4	+	1.1	+	6	+	21.9	+	5.5	+	11.3	+	4.8	+	7	+	7.8	+	10.8	+	4.1	+	2	+	2.7	+	2.4	+	12.9	+	3	+	2.8	+	0.5	+	5.1	+	13.6	+	16.3
Glyma.01G096000	12.5	+	4.8	+	5.1	+	0.7	+	2.4	+	3.7	+	18.1	+	5.5	+	2.5	+	5.9	+	9.6	+	19.6	+	5.5	+	9.9	+	1.9	+	17.8	+	34.6	+	33.2	+	7.3	+	7.3	+	8.5	+	7.3	+	7.4	+	4.3	+	2
Glyma.01G096200	0.4	-	0	-	0.1	-	0	-	0	-	0	-	0	-	0	-	0	-	0	-	0	-	0	-	0.2	-	0	-	0	-	0	-	0.2	-	0	-	0	-	0.1	-	0.1	-	0	-	0	-	0	-	0
Glyma.01G096300	14.8	+	14.1	+	14.3	+	7.7	+	10.3	+	8.4	+	10.8	+	10.3	+	10	+	6.7	+	15.2	+	11.6	+	11.5	+	12.5	+	10.6	+	15.1	+	27	+	15.4	+	32.9	+	31.6	+	24.1	+	22.4	+	18.1	+	22.8	+	20.7
Glyma.01G096500	0	-	0	-	0	-	0.2	-	0	-	0	-	0	-	0	-	0	-	0	-	0	-	0	-	0	-	0	-	0	-	0	-	0	-	0	-	0	-	0	-	0	-	0	-	0	-	0	-	0
Glyma.01G096600	5.9	+	3.5	+	7.6	+	1.5	+	2.2	+	3.4	+	2.3	+	3.8	+	4.2	+	4	+	3.6	+	2.5	+	6.9	+	6.2	+	4.5	+	1.7	+	1.8	+	1	+	2.3	+	5.6	+	8.1	+	2.5	+	4.1	+	2.1	+	1.1
Glyma.01G096700	2.2	+	1.8	+	3.5	+	2.9	+	1.1	+	1.4	+	1.1	+	8.1	+	0.6	+	3.9	+	0.8	+	0.8	+	0.7	+	2.3	+	0.7	+	11.6	+	5.1	+	4.5	+	0.5	+	3.2	+	2.3	+	1.4	+	1	+	1.7	+	0.6
Glyma.01G096800	13.4	+	12.3	+	9.4	+	35.2	+	21.7	+	24.8	+	21.7	+	14.9	+	23.3	+	15.1	+	17.9	+	12.7	+	17.8	+	18.5	+	23.2	+	82.9	+	93.3	+	68	+	4.9	+	6.9	+	8.1	+	22.7	+	9.7	+	15.1	+	8.9
Glyma.01G096900	0.4	+	0.3	-	0.6	+	0.4	-	0.1	-	0.3	-	0.3	+	0.6	+	0.2	-	0.1	-	0.4	+	0.2	+	0.2	+	0.2	-	0.6	+	0.2	+	0.5	-	0.4	+	0.4	+	0.3	+	0.4	+	0.1	-	0.3	+	0.5	+	0.2
Glyma.01G097000	0.9	+	2	+	4.8	+	1	+	2.1	+	0.5	+	1.2	+	1.4	+	2	+	4.2	+	4.1	+	2.9	+	4.6	+	2.4	+	2.6	+	0.2	-	0	-	1	+	0.2	-	0.4	+	0.6	+	0.5	-	0.7	+	0.7	+	0.5
Glyma.01G097100	4	+	5.2	+	4.2	+	3.1	+	7.7	+	4.9	+	6.4	+	3.5	+	5.4	+	4	+	5.8	+	3.7	+	2.4	+	2.4	+	4.9	+	6.4	+	3.9	+	3.7	+	11	+	11.8	+	6.7	+	3	+	9.1	+	9.2	+	10.4
Glyma.01G097200	52.5	+	40.5	+	46.6	+	57.4	+	72.1	+	92.5	+	76.6	+	63.7	+	63	+	85.6	+	58.6	+	73.4	+	69.3	+	85.5	+	55.7	+	43.1	+	56.3	+	33.1	+	108.6	+	100.1	+	90.1	+	203.1	+	63.9	+	78.8	+	52
Glyma.01G097300	2.1	+	2.2	+	2.1	+	2.2	+	1.4	+	1.4	+	1.9	+	1.4	+	1	+	0.9	+	1.9	+	2.2	+	1.8	+	2.2	+	1.3	+	2.3	+	1.6	+	1.4	+	5.9	+	1.6	+	3.1	+	0.4	+	3.7	+	5.2	+	3
Glyma.01G097400	0	-	0	-	0	-	0	-	0	-	0	-	0	-	0.1	-	0	-	0	-	0	-	0	-	0	-	0	-	0	-	0.1	-	0	-	0	-	0.5	+	0	-	0	-	0	-	0	-	0	-	0
Glyma.01G097500	5	+	4.5	+	4	+	4.3	+	2.9	+	3.5	+	3.2	+	2.9	+	2.6	+	2.1	+	4	+	4.7	+	2.8	+	3.2	+	4.3	+	5.4	+	3.7	+	2.6	+	3.6	+	3.2	+	3.4	+	3.4	+	5.4	+	5.8	+	6.6
Glyma.01G097700	2.1	+	2.3	+	4.1	+	3.1	+	2.8	+	2.4	+	3	+	3.7	+	2.9	+	3.4	+	3.3	+	2.4	+	2.8	+	3.5	+	3.4	+	1.1	+	1.5	+	2.6	+	3.1	+	1.5	+	1.3	+	1.1	+	4.9	+	3.7	+	3.6
Glyma.01G097800	0	-	0	-	0	-	0	-	0	-	0	-	0	-	0	-	0	-	0	-	0	-	0	-	0	-	0	-	0	-	0	-	0	-	0	-	0	-	0	-	0	-	0	-	0	-	0	-	0
Glyma.01G097900	0.2	-	0.2	+	1.3	+	0	-	0	-	0.3	+	0.3	+	0.1	-	16	+	0.4	-	3.3	+	1.4	+	1.6	+	0.9	-	31.7	+	0.6	-	0.4	-	0.6	+	4.9	+	2.7	+	12.1	+	6.3	+	26.3	+	23.2	+	17.4
Glyma.01G098000	16.9	+	58.3	+	31.2	+	10.4	+	27.9	+	12.8	+	12.7	+	11.7	+	16.9	+	12.8	+	14.1	+	8	+	24.6	+	9.7	+	12.3	+	6.8	+	10.6	+	12.7	+	3.6	+	9.3	+	3.5	+	0.9	+	17.9	+	20.2	+	15.6
Glyma.01G098200	0	-	0	-	0	-	0	-	0	-	0	-	0	-	0	-	0	-	0	-	0	-	0	-	0	-	0	-	0	-	0	-	0.8	+	0.7	+	0	-	0	-	0	-	0	-	0	-	0	-	0
Glyma.01G098300	0.1	-	0	-	0	-	0.1	-	0	-	0	-	0	-	0.2	-	0	-	0	-	0	-	0	-	0	-	0	-	0	-	0	-	0.6	+	0.5	+	0	-	0	-	0	-	0	-	0.1	-	0.1	-	0
Glyma.01G098400	12	+	10.8	+	7.8	+	26.7	+	10.2	+	2.9	+	49.4	+	0.2	-	1.5	+	0.1	-	38.7	+	54.4	+	0.5	+	0.3	-	6.6	+	17.5	+	24	+	41.8	+	1	+	0.7	+	1.1	+	0.5	+	14.9	+	15.1	+	9.1
Glyma.01G098500	0	-	0	-	0	-	0.1	-	0	-	0.3	-	0	-	0	-	0.5	-	0	-	0.2	-	0	-	0.1	-	0.2	-	0	-	0	-	0.2	-	0	-	0	-	0	-	0	-	0	-	0	-	0	-	0.1
Glyma.01G098700	0	-	0.1	-	0.1	-	0.5	-	0	-	0.4	-	0	-	0.1	-	0	-	0.1	-	0.1	-	0.2	+	0.7	+	0.1	-	0.2	-	0.1	-	0.4	+	0.4	-	0.4	-	0.1	-	0.2	-	0	-	23.6	+	9.4	+	7.4
Glyma.01G099000	8.9	+	16.8	+	13.9	+	18.3	+	16.8	+	8.8	+	6.2	+	6.8	+	11.3	+	6.6	+	12.8	+	11.5	+	12.9	+	3.6	+	10.6	+	0.2	+	0.5	+	0.9	+	0.2	+	0.6	+	0.4	+	0.7	+	5	+	6.9	+	7.2
Glyma.01G099100	11.8	+	12	+	10.4	+	21.2	+	9.1	+	10.1	+	11.7	+	10.9	+	8.4	+	8.6	+	10.3	+	11.8	+	7.9	+	6.5	+	10.4	+	17.3	+	9.8	+	13.3	+	8.1	+	10.1	+	5.2	+	7.2	+	12.8	+	12.3	+	12.5
Glyma.01G099200	3.7	+	0.8	+	0.6	+	0.7	+	1.4	+	4.6	+	2.7	-	1.2	+	0.9	+	1.8	+	1.2	+	0.3	-	0.9	+	0.4	-	0.3	-	0.5	+	2	+	2.1	+	2.2	+	1.6	+	1	+	3.4	+	1.1	+	0.9	+	1.1
Glyma.01G099300	0.9	+	0.3	-	0	-	0	-	0	-	0	-	0	-	0	-	0.1	-	0	-	0	-	0	-	0	-	0	-	0	-	0	-	0	-	0.2	-	0.1	-	0.4	+	0.4	+	0.1	-	0.1	-	0.1	-	0
Glyma.01G099400	0.4	+	0.4	+	0.3	+	0.1	-	0.6	+	0	-	0.2	-	0.5	+	0.5	+	0.4	-	0.1	-	0.2	-	0	-	0.6	-	0.1	-	0	-	0.4	+	0.1	-	0	-	0.1	-	0.1	-	0	-	0.2	-	0	-	0.2
Glyma.01G099500	0.2	-	0	-	0	-	0	-	0.1	-	0	-	0	-	0	-	0	-	0	-	0	-	0	-	0	-	0	-	0	-	0.2	-	0.3	-	0	-	0	-	0.1	-	0.1	+	0	-	0.1	+	0	-	0.1
Glyma.01G099600	14.7	+	12.3	+	8.3	+	11.5	+	9.9	+	10.4	+	7.8	+	9.6	+	10.6	+	9	+	10.8	+	15.1	+	8	+	6.6	+	12.5	+	12	+	11.7	+	9.6	+	16.5	+	10.5	+	6.3	+	9.7	+	17.5	+	16.7	+	12.6
Glyma.01G099700	28.7	+	17.9	+	22.5	+	14.9	+	12.8	+	16.9	+	14.4	+	13.6	+	18.5	+	11.6	+	15.1	+	13.8	+	12.6	+	11.1	+	17.1	+	25.2	+	22	+	14.3	+	36.8	+	24.1	+	25.2	+	13.5	+	35.7	+	35.9	+	34.4
Glyma.01G099800	1.2	+	3.5	+	1.6	+	3.3	+	2.9	+	4.3	+	1	+	4.6	+	0.9	+	3.5	+	0	-	0.3	-	0.3	+	1.8	+	0.6	+	16.8	+	17.3	+	11.2	+	90.9	+	17.5	+	7.1	+	1.7	+	50	+	70.7	+	53
Glyma.01G099900	0.6	+	0.6	+	0.4	+	2.3	-	0.4	+	0.2	+	0.8	+	0.1	-	0.2	-	0.1	+	0.3	-	0.5	-	0.1	-	0.1	-	0.1	+	0.4	+	0.2	+	0.2	+	1.1	+	1.5	+	1.2	+	1	+	0.5	+	0.3	+	0.3
Glyma.01G100000	0	-	0	-	0	-	0	-	0	-	0.1	-	0	-	0	-	0.1	-	0	-	0	-	0	-	0	-	0	-	0	-	0	-	0	-	0	-	0	-	0	-	0	-	0	-	0.2	-	0.6	+	0
Glyma.01G100100	10.9	+	9.6	+	25.4	+	7.1	+	5.5	+	3.4	+	21.2	+	17.7	+	8.4	+	7.3	+	15.5	+	18	+	6.7	+	13.7	+	14.3	+	11.8	+	13.6	+	18.1	+	8.7	+	9.5	+	21.6	+	15	+	11.9	+	9.9	+	15.4
Glyma.01G100200	5.6	+	6.8	+	10.6	+	4.3	+	3.9	+	2.1	+	3.7	+	3.4	+	3.3	+	2.7	+	3.7	+	6.4	+	2.3	+	3.5	+	5	+	10	+	9.8	+	9.6	+	5.2	+	2.3	+	4.1	+	2.5	+	7.6	+	5.2	+	7.2
Glyma.01G100300	0	-	0	-	0	-	0	-	0	-	0	-	0	-	0	-	0	-	0	-	0	-	0	-	0	-	0	-	0	-	0.1	-	0.1	-	0	-	0.5	+	0.9	+	0.6	+	0.3	+	0	-	0	-	0
Glyma.01G100400	0.1	-	0	-	0	-	0	-	0	-	0	-	0	-	0	-	0	-	0	-	0	-	0	-	0	-	0	-	0	-	0.3	-	0.1	-	0.3	+	0.8	+	1.9	+	1.2	+	0.1	-	0	-	0	-	0
Glyma.01G100500	0	-	0	-	0	-	0	-	0	-	0	-	0	-	0	-	0	-	0	-	0	-	0	-	0	-	0	-	0	-	0	-	0	-	0	-	0	-	0	-	0	-	0	-	0	-	0	-	0
Glyma.01G100600	3.1	+	4.3	+	4.4	+	4.6	+	1.6	+	1.8	+	2.9	+	4	+	1.8	+	2.1	+	2.2	+	4	+	2.9	+	4	+	3.1	+	5.5	+	6.8	+	8.5	+	4.7	+	2.6	+	3.2	+	3.5	+	5	+	3.9	+	5.2
Glyma.01G100700	0.1	+	0	-	0	-	0.2	+	0	-	0.2	+	0.2	+	0	-	0.2	-	0	-	0	-	0.3	+	0.1	-	0.1	+	0	-	0.2	-	0.1	-	0.2	-	0.2	+	0.3	+	0.2	-	0.1	-	0.1	+	0	-	0
Glyma.01G100800	0	-	0	-	0	-	0	-	0	-	0	-	0	-	0	-	0	-	0	-	0	-	0	-	0	-	0	-	0	-	0	-	0	-	0	-	0	-	0	-	0	-	0	-	0	-	0	-	0
Glyma.01G100900	64.7	+	94	+	56	+	37	+	34.2	+	38.2	+	59.7	+	45.4	+	42.3	+	35.6	+	39.1	+	56.8	+	35.7	+	47.5	+	37.5	+	49.6	+	93	+	58.8	+	54.8	+	105.5	+	83.8	+	55.9	+	43.6	+	68.9	+	50.4
Glyma.01G101000	5.3	+	6.1	+	7.8	+	4.9	+	4.9	+	3.7	+	5.5	+	4.5	+	4	+	5.6	+	5	+	4.3	+	3.5	+	5.8	+	3.4	+	1	-	11	+	13.8	+	1.7	+	1.8	+	2.5	+	2.4	+	5.7	+	6.3	+	9.5
Glyma.01G101100	0	-	0	-	0	-	0	-	0	-	0	-	0	-	0	-	0	-	0	-	0	-	0.1	-	0.4	-	0.2	+	0	-	0.1	-	0.6	-	0.5	+	7.2	+	0.3	+	0	-	0	-	0.3	+	0.7	-	1.7
Glyma.01G101200	0	-	0	-	0	-	0	-	0	-	0	-	0	-	0	-	0	-	0	-	0	-	0	-	0	-	0.1	-	0	-	0	-	0	-	0	-	0	-	0.5	+	0.5	+	0.2	-	0	-	0	-	0
Glyma.01G101300	0	-	0	-	0	-	0	-	0	-	0	-	0	-	0	-	0	-	0	-	0	-	0	-	0	-	0	-	0	-	0	-	0	-	0	-	0.1	-	0	-	0	-	0	-	0	-	0	-	0
Glyma.01G101400	0	-	0	-	0	-	0	-	0	-	0	-	0	-	0	-	0	-	0	-	0	-	0	-	0	-	0	-	0	-	0	-	0	-	0	-	0	-	0	-	0	-	0	-	0	-	0	-	0
Glyma.01G101500	0	-	0	-	0	-	0	-	0	-	0	-	0	-	0	-	0	-	0	-	0	-	0	-	0	-	0	-	0	-	0	-	0	-	0	-	0	-	0	-	0	-	0	-	0	-	0	-	0
Glyma.01G101600	21.6	+	14.7	+	7.2	+	8.6	+	11.7	+	6.1	+	12	+	15.4	+	9.2	+	10.7	+	6.8	+	8	+	10.3	+	9.6	+	4.5	+	9.6	+	5.9	+	4.5	+	30.7	+	7.4	+	6.4	+	7	+	6.5	+	12.3	+	7.1
Glyma.01G101700	0	-	0	-	0	-	0	-	0	-	0	-	0	-	0	-	0	-	0	-	0	-	0	-	0	-	0	-	0	-	0	-	0	-	0	-	0.1	-	0	-	0.1	-	0.1	-	0.1	-	0	-	0
Glyma.01G101800	0	-	0	-	0.1	-	0	-	0.1	-	0.7	+	0.1	-	7.6	+	0	-	4.7	+	0	-	0	-	0	-	0	-	0	-	0	-	0	-	0	-	0.1	-	0	-	0	-	0	-	2	+	1.1	+	2.7
Glyma.01G101900	0	-	0	-	0	-	0	-	0	-	0	-	0	-	0	-	0	-	0	-	0	-	0	-	0	-	0	-	0	-	0	-	0	-	0	-	0	-	0	-	0	-	0	-	0	-	0	-	0
Glyma.01G102000	0	-	0.1	-	0	-	0	-	0	-	0	-	0	-	0	-	0	-	0	-	0	-	0	-	0	-	0	-	0.1	-	0	-	0	-	0	-	0	-	0	-	0	-	0	-	0	-	0	-	0
Glyma.01G102100	0	-	0	-	0.1	-	0.1	-	0.1	-	0	-	0	-	0.1	-	0	-	0	-	0	-	0	-	0	-	0	-	0	-	0	-	0	-	0	-	0.1	-	0	-	0	-	0	-	0	-	0	-	0
Glyma.01G102200	0	-	0	-	0	-	0	-	0	-	0	-	0	-	0	-	0	-	0	-	0	-	0	-	0	-	0	-	0	-	0.1	-	0	-	0	-	0	-	0	-	0	-	0	-	0.1	-	0	-	0
Glyma.01G102300	0	-	0	-	0.1	+	0.1	-	0	-	0	-	0	-	0	-	0	-	0.2	-	0	-	0	-	0	-	0	-	0.1	-	0	-	0	-	0	-	0	-	0	-	0	-	0	-	0	-	0	-	0
Glyma.01G102400	16.2	+	19.2	+	15.9	+	11.5	+	10.1	+	11	+	9.1	+	7.4	+	9.4	+	7.4	+	8.7	+	6.5	+	7.1	+	7.3	+	9.1	+	10.7	+	7.2	+	9.4	+	8.7	+	2.1	+	1.8	+	1.9	-	13.6	+	16.3	+	20.2
Glyma.01G102500	0	-	0	-	0.1	-	0	-	0.1	-	0	-	0	-	0	-	0.1	-	0	-	0	-	0	-	0	-	0	-	3.1	+	0	-	0	-	0	-	0	-	0.1	-	0	-	0	-	0	-	0	-	0
Glyma.01G102600	9.3	+	33	+	206.6	+	29.8	+	62.4	+	29.7	+	21.9	+	79.2	+	36	+	77.8	+	28.2	+	31.8	+	45.2	+	98.5	+	47.3	+	25.1	+	30.8	+	54.3	+	73.4	+	96.5	+	106.5	+	39.3	+	37	+	24.2	+	38.9
Glyma.01G102700	0.1	-	0.4	-	2	+	0.2	-	0.3	+	0.1	+	0.2	-	0.5	+	0.3	+	0.3	-	0.3	+	0.1	-	0.3	+	1.2	+	0.3	+	0.1	-	0	-	0	-	0.3	+	0.3	+	0.2	+	0.4	+	0.2	-	0.2	+	0
Glyma.01G102800	5.1	+	9.5	+	15.4	+	5.7	+	3.1	+	3.8	+	11.5	+	5.8	+	4.6	+	3.4	+	8.9	+	13.3	+	4.5	+	7.7	+	9.2	+	12.7	+	13	+	5.7	+	6.4	+	6.8	+	6.3	+	5.7	+	6	+	6.5	+	4.1
Glyma.01G102900	5.6	+	3.1	+	2.8	+	7.3	+	4.2	+	6.4	+	20.4	+	7.7	+	4.8	+	3.2	+	3.2	+	8.8	+	1	+	0.6	+	2	+	27.2	+	15.7	+	11.8	+	2.1	+	1.8	+	0.9	+	1.5	+	0.2	-	0.2	-	0.3
Glyma.01G103000	0	-	0	-	0	-	0.1	-	0	-	0	-	0	-	0	-	0	-	0	-	0	-	0	-	0	-	0	-	0	-	0	-	0	-	0	-	0	-	0	-	0.1	-	0	-	0	-	0	-	0
Glyma.01G103100	1.5	+	2.1	+	2.8	+	1.4	+	1.2	+	1	+	1.3	+	2.3	+	1.3	+	1.5	+	0.8	+	0.7	+	1	+	0.9	-	1.1	+	3.2	+	5.2	+	5.2	+	6	+	6.1	+	5.1	+	2	+	4	+	4	+	3.2
Glyma.01G103200	14.4	+	7.3	+	7.2	+	8.8	+	6.8	+	5.1	+	3.9	+	6.1	+	6.8	+	5	+	6.4	+	5.7	+	4	+	8.5	+	6.3	+	24.6	+	15.4	+	10.6	+	25.3	+	12.5	+	9.4	+	10.7	+	11.1	+	10.4	+	7.9
Glyma.01G103400	0	-	0	-	0	-	0	-	0	-	0	-	0	-	0	-	0	-	0	-	0	-	0	-	0	-	0	-	0	-	0	-	0	-	0	-	0	-	0	-	0.1	-	0	-	0	-	0	-	0
Glyma.01G103500	50.1	+	79.9	+	69.7	+	21	+	41.8	+	21.6	+	68.4	+	30.1	+	36.2	+	32.1	+	110.3	+	71.3	+	44.3	+	36.1	+	27.1	+	23.8	+	37.5	+	32.9	+	21.9	+	30.5	+	37.1	+	16.7	+	43	+	33.6	+	6.4
Glyma.01G103600	0	-	0	-	0	-	0	-	0	-	0	-	0	-	0	-	0	-	0	-	0	-	0	-	0	-	0	-	0.1	-	0	-	0	-	0	-	0	-	0	-	0.1	-	0	-	0	-	0	-	0
Glyma.01G103700	0	-	0	-	0	-	0	-	0	-	0	-	0	-	0	-	0	-	0	-	0	-	0	-	0	-	0	-	0	-	0	-	0	-	0	-	0.1	+	0.2	+	0.5	+	0	-	0	-	0	-	0
Glyma.01G103800	0.4	+	0.2	+	0.1	+	0.3	+	0.3	+	0.5	+	0.3	+	0.2	-	0.3	+	0.5	+	0.3	+	0.1	+	0.4	+	0.9	+	0.2	+	0.1	-	0	-	0	-	0.1	-	0	-	0	-	0	-	0.4	+	0.1	+	0.2
Glyma.01G103900	0	-	0	-	0	-	0	-	0	-	0	-	0	-	0	-	0	-	0	-	0	-	0	-	0	-	0	-	0	-	0	-	0	-	0	-	0	-	0	-	0	-	0	-	0	-	0	-	0
Glyma.01G104000	0.6	+	10.9	+	9.1	+	4.2	+	3.8	+	0.1	-	9.3	+	1.2	+	0.2	-	2.1	+	5.9	+	12.2	+	2.9	+	3.1	+	0	-	0.4	-	0	-	0	-	0	-	0.1	-	0.2	-	0	-	3.7	+	3	+	1.8
Glyma.01G104100	0.7	-	12.7	+	12.6	+	16.8	+	18.2	+	0.3	+	46.5	+	7.6	+	0.9	+	10.3	+	45.7	+	75.2	+	14.2	+	14.4	+	0.4	+	0	-	0	-	0.2	-	0.2	-	0.1	-	0.3	+	0.2	-	5	+	4.5	+	2.8
Glyma.01G104200	0.8	+	7.7	+	8.7	+	101.4	+	36.3	+	0.4	-	29	+	17.3	+	15.5	+	45.6	+	0.7	+	13	+	0	-	0.8	+	2.7	+	0	-	0.6	+	1.5	+	11.5	+	19.9	+	17.6	+	19.4	+	0.1	-	0.1	-	0.3
Glyma.01G104300	0	-	0	-	0	-	0	-	0	-	0	-	0	-	0	-	0	-	0	-	0	-	0.1	-	0	-	0	-	0	-	0	-	0	-	0	-	0	-	0	-	0	-	0	-	0	-	0	-	0
Glyma.01G104400	0	-	0	-	0	-	0	-	0	-	0	-	0	-	0	-	0	-	0	-	0	-	0	-	0	-	0	-	0	-	0.9	+	0.1	-	0.1	-	0	-	0	-	0	-	0	-	0	-	0	-	0
Glyma.01G104500	0	-	0	-	0	-	0	-	0	-	0	-	0	-	0	-	0	-	0	-	0	-	0	-	0	-	0	-	0	-	0	-	0	-	0	-	0	-	0	-	0	-	0	-	0	-	0	-	0
Glyma.01G104600	10.2	+	13.1	+	21.9	+	7.9	+	6.9	+	6.5	+	7.3	+	5.8	+	9.9	+	3.5	+	6.6	+	11.7	+	4.8	+	1.3	+	8.8	+	10.2	+	10.2	+	10.3	+	7.6	+	31.4	+	23.8	+	23	+	9.7	+	13	+	15
Glyma.01G104700	0	-	0	-	0	-	0	-	0	-	0	-	0	-	0	-	0	-	0	-	0	-	0.3	-	0	-	0	-	0	-	0	-	0	-	0	-	0	-	0	-	0.1	-	0	-	0	-	0	-	0
Glyma.01G104800	3.3	+	3	+	3.6	+	1.2	+	2.3	+	9.3	+	10.6	+	4.3	+	1.4	+	6.5	+	1.9	+	2.7	+	2.6	+	11.8	+	2.8	+	44.4	+	46.9	+	39.7	+	70.7	+	13.7	+	14.6	+	9.4	+	12.1	+	16.3	+	15.5
Glyma.01G104900	0	-	0	-	0	-	0	-	0.1	-	0.1	-	0	-	0	-	0	-	0	-	0	-	0	-	0.1	-	0	-	0	-	0	-	0	-	0	-	0	-	0	-	0	-	0	-	0	-	0.1	-	0
Glyma.01G105000	0	-	0	-	0	-	0	-	0.1	-	0	-	0.1	-	0	-	0	-	0	-	0	-	0.1	-	0	-	0	-	0	-	0.3	-	0.2	-	0.1	-	1.8	+	10.8	+	0	-	0	-	0.1	-	0.1	-	0
Glyma.01G105100	0.2	-	0	-	0.1	+	0.2	-	0	-	0.1	-	1.5	-	0	-	0.1	-	0	-	0	-	0.2	-	0	-	0.3	-	0	-	0.5	-	0.5	-	0.3	+	0.3	-	0.3	+	0.2	+	0.1	-	0.4	+	0.8	+	0.7
Glyma.01G105300	0	-	0.1	-	0	-	0	-	0	-	0	-	0	-	0	-	0	-	0.1	-	0	-	0.1	-	0.2	-	0	-	0	-	0	-	0	-	0	-	0.1	-	0	-	0	-	0	-	0.1	-	0	-	0
Glyma.01G105400	0	-	0	-	0	-	0.1	-	0	-	0	-	0	-	0	-	0	-	0	-	0	-	0	-	0	-	0	-	0	-	0	-	0	-	0	-	0	-	0	-	0	-	0	-	0.3	-	0	-	0.2
Glyma.01G105500	131	+	149.3	+	115.8	+	62	+	67.1	+	47.5	+	60.3	+	71	+	65.7	+	63.8	+	54.9	+	57.8	+	63.2	+	67.7	+	57.1	+	103.5	+	143.8	+	147.6	+	88.5	+	107.3	+	88.4	+	41.9	+	87.9	+	71.8	+	78.5
Glyma.01G105600	0.3	-	1.5	+	1	+	0	-	0	-	0.1	-	0.1	-	0	-	0	-	0	-	0.1	-	1.1	+	0.4	-	0.2	+	0	-	0.2	-	1.1	+	1.9	+	9.5	+	11.2	+	41.3	+	36.5	+	0.3	+	0.7	+	3.3
Glyma.01G105700	0	-	0	-	0	-	0	-	0	-	0	-	0	-	0	-	0	-	0	-	0	-	0	-	0	-	0	-	0	-	0	-	0	-	0	-	0	-	0	-	0	-	0	-	0	-	0	-	0
Glyma.01G105800	0.2	+	0.2	+	0.1	-	0.1	-	0	-	0.2	-	0.1	-	0.1	+	0.1	-	0	-	0	-	0.2	-	0	-	0.1	+	0.1	-	0.7	-	0.1	+	0.1	-	0.2	-	0.5	+	0.9	+	0.1	-	0.3	+	0.5	+	0.3
Glyma.01G105900	0	-	0.1	-	0	-	0.5	+	0	-	0	-	0	-	0.1	-	0	-	0	-	0	-	0.2	+	0	-	0	-	0.1	-	0.4	-	0.2	-	0.2	-	0.5	-	5.3	+	6.7	+	4.1	+	5.2	+	6.7	+	5.1
Glyma.01G106000	7.2	+	16.9	+	58.6	+	5	+	4.9	+	20.6	+	9.2	+	71.8	+	16.1	+	47.7	+	40.3	+	30.4	+	18.4	+	10.7	+	16.9	+	177.2	+	147.9	+	118.9	+	0.7	+	1.4	+	2.3	+	1.3	+	6.9	+	15.4	+	29.4
Glyma.01G106100	0.4	+	0.8	+	0	-	0.7	+	0.5	+	0.6	-	0.7	+	0	-	0.2	+	0.1	-	0.5	-	1	+	0.1	-	0	-	0.5	+	46.4	+	85	+	119.2	+	0.7	-	0.1	-	0.2	-	0.1	-	120.4	+	214.5	+	258.4
Glyma.01G106200	0.9	+	3	+	3.4	+	2.1	+	1.8	+	0.2	-	1	+	1.8	+	0.8	+	3.2	+	1.5	+	1.8	+	2.8	+	3.8	+	6.5	+	0.2	-	0.6	-	3.2	+	7.1	+	8.1	+	10.1	+	7.3	+	5.1	+	6.5	+	18.3
Glyma.01G106300	0.3	-	0.1	-	0.1	-	0.1	-	0	-	0.1	-	0.8	+	0.1	-	0	-	0	-	0.2	-	2.1	+	0	-	0.3	+	0.2	+	0.6	+	1.2	+	3.7	+	1.4	+	1.8	+	11.1	+	55.2	+	0.1	-	0	-	0
Glyma.01G106400	0	-	0	-	0	-	0	-	0	-	0	-	0	-	0	-	0	-	0	-	0	-	0	-	0	-	0	-	0	-	0	-	0	-	0	-	0	-	0	-	0	-	0	-	0	-	0	-	0
Glyma.01G106500	12.7	+	21.4	+	27.7	+	13.8	+	18.3	+	14.5	+	10.3	+	10.1	+	51.8	+	5.6	+	16.2	+	16.5	+	16.5	+	15.6	+	61.5	+	7.8	+	5.8	+	16.4	+	150.9	+	209.5	+	141.8	+	33.8	+	18.4	+	26.2	+	47
Glyma.01G106600	6.9	+	9.1	+	7.1	+	12.7	+	11.1	+	7.2	+	9.7	+	6.6	+	7.9	+	6.5	+	10.2	+	7.9	+	7.6	+	6.6	+	8.6	+	11.2	+	15.3	+	11.5	+	13.8	+	13.1	+	10.3	+	7.2	+	21.7	+	23.9	+	17
Glyma.01G106700	0.1	-	0	-	0	-	0	-	0.2	+	0	-	0.1	-	0.2	-	0.1	-	0.1	-	0.2	-	0.2	-	0	-	1.1	+	0.2	-	0	-	0	-	0	-	0	-	0.1	-	0	-	0	-	0.1	+	0	-	0.5
Glyma.01G106800	0.1	-	0	-	0.2	-	0	-	0	-	0.1	+	0	-	0.2	-	0.1	-	0.1	-	0	-	0.1	-	0	-	0	-	0	-	3.1	-	0.2	-	0	-	0.1	-	0.1	+	0.1	+	0	-	1	+	0.3	-	0
Glyma.01G106900	0	-	0	-	0.5	+	0	-	0.1	-	0	-	0	-	0	-	0.1	-	0	-	3.3	+	0	-	0	-	0	-	0	-	0	-	0	-	0	-	0.1	-	0	-	0	-	0	-	0.1	-	0.2	-	0.5
Glyma.01G107000	3	+	1.1	+	2.8	+	1.2	+	2.8	+	4.7	+	3.8	+	2	+	5.4	+	4.7	+	4.8	+	5.1	+	2	+	1.6	+	11.2	+	3.1	+	2.8	+	3.7	+	1.8	+	3.1	+	10	+	17.9	+	6	+	4.2	+	3.4
Glyma.01G107100	16.5	+	13.5	+	18	+	51.1	+	9.6	+	17.1	+	19.1	+	35.5	+	22.9	+	23.4	+	27.9	+	34.5	+	26.6	+	40.3	+	37.3	+	14.5	+	11.6	+	19.6	+	11.4	+	11	+	12	+	17.5	+	12	+	12.6	+	18.2
Glyma.01G107200	0	-	0	-	0	-	0	-	0	-	0	-	0	-	0	-	0	-	0	-	0	-	0	-	0	-	0	-	0	-	0	-	0	-	0	-	0	-	0	-	0	-	0	-	0	-	0	-	0
Glyma.01G107300	25.1	+	25.8	+	32.8	+	3.4	+	12.7	+	5.4	+	13	+	24.1	+	10.4	+	16.9	+	8.9	+	9.9	+	13.5	+	15.3	+	5.5	+	12.7	+	17	+	7.4	+	22.9	+	13.5	+	11.7	+	7	+	10.8	+	21.4	+	17.5
Glyma.01G107400	0	-	0	-	0	-	0	-	0	-	0	-	0	-	0	-	0	-	0	-	0	-	0	-	0	-	0	-	0	-	0	-	0	-	0	-	0	-	0	-	0	-	0	-	0	-	0	-	0
Glyma.01G107500	31.9	+	28.7	+	22.2	+	22.6	+	27.8	+	26.2	+	22.1	+	21.4	+	24.1	+	17.9	+	23.1	+	22.8	+	19.9	+	16.1	+	21.8	+	25.4	+	22.1	+	27	+	19.8	+	30.2	+	34.8	+	34.3	+	22.1	+	26.4	+	22.7
Glyma.01G107600	0.2	-	0.1	-	0.1	-	0	-	0	-	0.1	-	0	-	0	-	0	-	0	-	0.1	-	0	-	0	-	0	-	0.1	-	9.6	+	0.2	-	0	-	0	-	0	-	0	-	0.1	-	0	-	0	-	0.1
Glyma.01G107700	9.7	+	6.4	+	3.2	+	8.7	+	5.9	+	11	+	3	+	0.5	+	4.6	+	2	+	0	-	1.7	+	0.4	-	0.7	-	9.8	+	0.4	-	0.5	+	0.1	-	6.5	+	6.5	+	1.4	+	0	-	1.5	+	1.3	+	2.3
Glyma.01G107800	0	-	0	-	0	-	0	-	0	-	0	-	0	-	0	-	0	-	0	-	0	-	0	-	0	-	0	-	0	-	0	-	0	-	0	-	0	-	0	-	0	-	0	-	0	-	0	-	0
Glyma.01G107900	1.7	+	2.9	+	16.1	+	1.1	+	7	+	4.6	+	0.5	+	2.8	+	15.7	+	2.8	+	2.7	+	4.1	+	10	+	10.4	+	66.8	+	0	-	0.1	-	0.3	+	0	-	0.6	+	1.1	+	1.3	+	3.6	+	2.7	+	4.8
Glyma.01G108000	9.5	+	12	+	29.3	+	10.5	+	13.3	+	10.6	+	10.1	+	11.1	+	13.5	+	8.5	+	5	+	4.4	+	10.4	+	7.4	+	17	+	14.7	+	20.7	+	17	+	10.6	+	5.5	+	6.5	+	4.8	+	4.4	+	4	+	4.4
Glyma.01G108100	0	-	0	-	0	-	0	-	0	-	0	-	0	-	0	-	0	-	0.1	-	0	-	0	-	0	-	0.1	-	0	-	0	-	0	-	0	-	0	-	0	-	0	-	0.1	-	0	-	0	-	0
Glyma.01G108200	0	-	0	-	0	-	0	-	0.2	-	0	-	0.1	-	0.1	-	0.1	+	0	-	0	-	0.3	-	0.1	-	0	-	0.9	-	0	-	0	-	0.3	-	0	-	0.1	-	0	-	0	-	0	-	0.1	-	0
Glyma.01G108300	0	-	0	-	0.1	-	0	-	0	-	0	-	0	-	0	-	0	-	0	-	0	-	0	-	0	-	0.1	-	0	-	0	-	0	-	0	-	0	-	0	-	0	-	0	-	0	-	0	-	0
Glyma.01G108400	0	-	0	-	0	-	0	-	0	-	0	-	0	-	0	-	0	-	0	-	0	-	0	-	0	-	0	-	0	-	0.1	-	0	-	0	-	0	-	0	-	0	-	0	-	0	-	0	-	0
Glyma.01G108500	0.2	-	0.1	-	0	-	0	-	0	-	0	-	0	-	0.1	-	0	-	0	-	0	-	0.1	-	0	-	0	-	0	-	0.6	-	0.4	-	0	-	0.3	-	0.9	+	1.7	+	0.9	+	0	-	0	-	0
Glyma.01G108600	0	-	0	-	0	-	0	-	0	-	0.1	-	0	-	0	-	0	-	0	-	0	-	0	-	0	-	0	-	0	-	0	-	0.1	-	0.4	+	0.2	-	3	+	3.7	+	1.8	-	0	-	0	-	0
Glyma.01G108700	0.8	+	0.3	-	45.5	+	0.1	-	0.6	+	0	-	7.7	+	1.2	+	0.2	+	2.5	+	27.6	+	0.8	-	55.4	+	6.8	+	2.7	+	21.7	+	170.3	+	287.9	+	0	-	0.4	-	1	+	0.6	+	0.2	-	0.8	-	0.4
Glyma.01G108800	0.5	+	0.1	+	0.4	+	1.1	+	0.1	+	0.1	+	0.4	+	0.4	+	0.2	+	0.4	+	0.4	+	0.2	+	0.4	+	0.4	+	0.8	+	1.6	+	0.9	+	1.2	+	0.6	+	0.1	-	0.7	+	0.7	+	0.1	+	0.1	-	0.3
Glyma.01G108900	0.2	+	0	-	0.2	+	0	-	0	-	0	-	0.1	-	0.1	-	0	-	0	-	0.1	-	0.1	-	0.1	-	0	-	0.4	+	0.1	-	0.1	-	0.2	-	0.1	-	0.3	+	0.3	+	0.3	+	0	-	0.1	-	0.1
Glyma.01G109000	0	-	0	-	0	-	0	-	0	-	0	-	0	-	0	-	0	-	0	-	0	-	0	-	0	-	0	-	0	-	0	-	0	-	0	-	0	-	0	-	0	-	0	-	0	-	0	-	0
Glyma.01G109100	12.5	+	9.5	+	8.2	+	8.5	+	8.8	+	9.4	+	8.7	+	6.1	+	8.5	+	7.9	+	6.1	+	5.2	+	8.8	+	9	+	4.8	+	7.8	+	4.3	+	4.8	+	10	+	2.4	+	2.6	+	0.7	+	8.8	+	9.1	+	12.1
Glyma.01G109200	14.4	+	29.8	+	26.8	+	7.4	+	15	+	8.5	+	8.2	+	16	+	17.8	+	12.4	+	2.8	+	7.1	+	2.6	+	4.6	+	17.9	+	19	+	13.1	+	12.1	+	9.5	+	6.3	+	7.3	+	3.5	+	17.1	+	16.7	+	26.9
Glyma.01G109300	848.3	+	985.5	+	1709.8	+	1830.3	+	1717.6	+	1519.2	+	1948.2	+	2904.8	+	2047.4	+	2786.2	+	2252.7	+	1522.3	+	2093.3	+	1177.9	+	1536.1	+	636.2	+	729.1	+	1193.8	+	573.3	+	1054.8	+	747.3	+	640.4	+	1135	+	1036.7	+	1313.9
Glyma.01G109400	0	-	0	-	0	-	0	-	0	-	0	-	0	-	0	-	0	-	0	-	0	-	0	-	0	-	0	-	0	-	0	-	0	-	0	-	0	-	0.1	-	0	-	0	-	0	-	0	-	0
Glyma.01G109500	16.9	+	15.5	+	6.4	+	4.7	+	13.1	+	11.5	+	7.9	+	26.3	+	10.7	+	21	+	4.1	+	2.5	+	10.9	+	17.1	+	2.8	+	16.5	+	18.7	+	11.8	+	79.9	+	53.7	+	37.4	+	30	+	10.6	+	9	+	8
Glyma.01G109600	8.3	+	11	+	25.6	+	11	+	3.5	+	10.8	+	10.1	+	19.1	+	15	+	15.6	+	16.7	+	16.7	+	17.4	+	16.1	+	20.3	+	13.1	+	22.6	+	34.2	+	9.7	+	22.1	+	17.1	+	11.1	+	2	+	1.3	+	2.4
Glyma.01G109700	44.8	+	48.2	+	26.2	+	28.9	+	22.5	+	17.2	+	19.6	+	20.6	+	19.2	+	17	+	22	+	20.4	+	24.4	+	30.2	+	15.1	+	9.4	+	16.2	+	8.6	+	20.9	+	21.9	+	17.9	+	10.3	+	19.5	+	31	+	27.6
Glyma.01G109800	5.1	+	3.5	+	8.6	+	1.5	+	4.1	+	2.6	+	0.8	+	3.2	+	1.7	+	1.8	+	1.9	+	1.7	+	4	+	1.4	+	4.2	+	3.2	+	21.8	+	24.6	+	29.2	+	9.5	+	3	+	0.7	+	2.8	+	0.7	+	0.6
Glyma.01G109900	0	-	0	-	0	-	0	-	0	-	0	-	0	-	0	-	0	-	0	-	0	-	0	-	0	-	0	-	0	-	0.8	-	0.5	+	0	-	0	-	0	-	0	-	0	-	0	-	0	-	0
Glyma.01G110000	0	-	0	-	0	-	0	-	0	-	0	-	0	-	0	-	0	-	0	-	0	-	0	-	0	-	0	-	0	-	0	-	0	-	0	-	0.1	-	0	-	0	-	0	-	0	-	0	-	0
Glyma.01G110100	0	-	0	-	0.8	+	0	-	0	-	0.1	-	0	-	0	-	0	-	0	-	0.6	+	0.1	-	10.2	+	12.1	+	0.2	-	0	-	0	-	0	-	0.2	-	0.1	-	0.1	-	0	-	0	-	0	-	0
Glyma.01G110200	6.1	+	10.3	+	10.3	+	4.6	+	17.7	+	17.2	+	18.6	+	12.3	+	16.6	+	17.4	+	21.4	+	19.8	+	14	+	26.1	+	16.3	+	10.7	+	8	+	8.4	+	7.4	+	20	+	13.4	+	39.6	+	4.6	+	10.1	+	9.5
Glyma.01G110300	0	-	0	-	0	-	0	-	0	-	0	-	0	-	0	-	0	-	0	-	0	-	0	-	0	-	0.1	-	0	-	0.1	-	0.1	-	0.1	-	0.2	-	0.2	+	0.5	+	0.1	-	0	-	0	-	0
Glyma.01G110400	0.7	+	9.2	+	12.5	+	2	+	1.9	+	2.8	+	2.7	+	8.3	+	6.1	+	5.4	+	4.1	+	4.9	+	4.3	+	5.9	+	4	+	2.2	+	15.8	+	9	+	1.9	+	5.6	+	7.9	+	3.2	+	1.1	+	1.5	+	2.4
Glyma.01G110500	3.4	+	3.1	+	5.9	+	1.1	+	1.6	+	2.2	+	1.5	+	2.6	+	3.5	+	2.9	+	1.9	+	1.4	+	1.6	+	1	+	3.9	+	2.6	+	5.8	+	3.5	+	2.2	+	3.2	+	2.8	+	2.6	+	2.4	+	1.8	+	2.4
Glyma.01G110600	4.1	+	3	+	4.2	+	6.8	+	4.4	+	3.4	+	3.2	+	4.9	+	5.4	+	4.5	+	3.9	+	2.9	+	4.4	+	4.3	+	1.5	+	4.9	+	4.9	+	2.8	+	2.5	+	2.1	+	2	+	1.8	+	1.8	+	1.4	+	2.2
Glyma.01G110700	0	-	0	-	0	-	0.1	-	0	-	0	-	0	-	0	-	0	-	0	-	0	-	0	-	0	-	0	-	0	-	0	-	0	-	0	-	0	-	0	-	0	-	0	-	0	-	0	-	0
Glyma.01G110800	0	-	0.1	-	0.1	-	0	-	0	-	0	-	0.1	-	0	-	0	-	0	-	0	-	0.1	-	0.2	+	0	-	0.5	-	0	-	0	-	0	-	0	-	0.1	-	0	-	0	-	0	-	0	-	0.1
Glyma.01G110900	18.3	+	15.2	+	15.1	+	8.8	+	12.1	+	14.5	+	13	+	13	+	10.3	+	15.1	+	20.6	+	24.1	+	13.5	+	13.1	+	12.4	+	23.4	+	24.7	+	26	+	16.8	+	13.5	+	18.1	+	29.1	+	10.9	+	10.2	+	9.6
Glyma.01G111000	0	-	0	-	0.1	-	0.2	+	0	-	0	-	0	-	0	-	0.1	-	0	-	0	-	0.2	-	0	-	0.1	-	0	-	0.1	-	0	-	0	-	0.1	-	0	-	0.1	-	0	-	0.1	-	0.1	-	0.1
Glyma.01G111100	0	-	0	-	0	-	0	-	0	-	0	-	0	-	0	-	0	-	0	-	0	-	0	-	0	-	0	-	0	-	0	-	0.2	-	0	-	0.1	-	0.3	+	0.2	+	0	-	0	-	0	-	0
Glyma.01G111200	67.3	+	64	+	43.7	+	71.8	+	49.4	+	48.7	+	54.1	+	46.1	+	50.8	+	39.1	+	56.2	+	71	+	42.9	+	36.8	+	50.2	+	73.1	+	58.8	+	57.7	+	64.8	+	77.7	+	63.3	+	72	+	77	+	71.9	+	69.7
Glyma.01G111300	35.5	+	34	+	37.4	+	43.7	+	40.2	+	39.6	+	44	+	46.8	+	39.4	+	43.5	+	56.2	+	57.3	+	49.7	+	42.9	+	42.1	+	62.1	+	55.2	+	37.6	+	53.9	+	58.9	+	53.1	+	68.5	+	60.4	+	58.8	+	51.2
Glyma.01G111400	0	-	0	-	0.1	-	0.3	-	0	-	0	-	0.1	-	0	-	0	-	0	-	0	-	2.3	+	0	-	0	-	0.1	-	0	-	0	-	0	-	0	-	0	-	0	-	0	-	0	-	0	-	0
Glyma.01G111500	0.4	-	0.7	+	0.9	+	4.3	+	2.2	+	2.7	+	1.6	+	2.2	+	3.9	+	3.2	+	0.2	-	1.3	+	1.6	+	0.6	+	2.4	+	4.4	+	3.5	+	1.6	+	2.9	+	1.5	+	0.8	+	1	+	1.2	+	2.3	+	3.2
Glyma.01G111600	0.4	+	0.2	+	0.4	+	0	-	0.1	-	0.2	+	0.6	-	0.1	-	0.3	-	0.2	-	0.2	-	0.1	-	0.2	-	0.1	-	0.1	-	0	-	0.2	-	0.1	-	0.4	-	0.3	+	0.3	+	0	-	0.2	+	0.3	-	0.1
Glyma.01G111700	0.2	-	0.3	+	0.2	+	0	-	0.1	-	0.2	+	0.2	-	0.1	-	0.1	-	0.1	-	0.5	+	0	-	0.2	-	0	-	0.4	-	0	-	0	-	0.1	-	0.3	+	0.2	+	0.4	+	0.3	+	0.7	+	0.3	+	0.2
Glyma.01G111800	0	-	0	-	0	-	0	-	0	-	0	-	0	-	0	-	0	-	0	-	0	-	0	-	0	-	0	-	0	-	0	-	0	-	0	-	0	-	0	-	0	-	0	-	0	-	0	-	0
Glyma.01G111900	27.5	+	39.7	+	44.4	+	58.9	+	76.4	+	48	+	44.8	+	20.4	+	136.1	+	18.5	+	29.3	+	16.5	+	7.7	+	1.8	+	108.1	+	20.6	+	38.7	+	47.1	+	13	+	24.6	+	27.6	+	36.7	+	24	+	21.2	+	20.6
Glyma.01G112100	0	-	0	-	0	-	0	-	0	-	0	-	0	-	0	-	0	-	0	-	0	-	0	-	0	-	0	-	0	-	0	-	0	-	0	-	0	-	0	-	0	-	0	-	0	-	0	-	0
Glyma.01G112200	3.2	+	2.1	+	0.8	+	0.2	-	0.8	+	4.2	+	35.8	+	1.3	+	0	-	0	-	0	-	0.2	-	0	-	0	-	0.1	-	7	+	2.7	+	4.1	+	0	-	0.1	-	0.2	+	0.2	-	6.1	+	6.7	+	4.5
Glyma.01G112300	1.6	+	1	+	2.7	+	0.5	-	1.1	+	2.1	+	0	-	0.5	+	6.1	+	0.4	+	0	-	0.1	-	0	-	0	-	21.1	+	11.1	+	4.9	+	2.2	+	0.3	+	1.6	+	0.5	+	1.3	+	0.2	-	0.2	-	0
Glyma.01G112400	0	-	0	-	0	-	0	-	0	-	0	-	0	-	0	-	0	-	0	-	0	-	0	-	0	-	0	-	0	-	4.7	-	0	-	0.1	-	0.2	-	0	-	0	-	0	-	0	-	0	-	0
Glyma.01G112500	0	-	0.3	+	0.1	-	0.1	-	0.4	-	0.4	+	0.3	+	0.2	-	0.5	-	0.1	-	0.2	-	0	-	1.5	+	0	-	2.5	+	4.9	+	3.4	+	1.8	+	0	-	0	-	0.1	-	0	-	0.1	-	0.1	+	0
Glyma.01G112600	0	-	0	-	0	-	0	-	0	-	0	-	0	-	0	-	0	-	0	-	0	-	0	-	0	-	0	-	0	-	0.2	-	0	-	0	-	0	-	0	-	0	-	0	-	0	-	0	-	0
Glyma.01G112700	6.5	+	3.4	+	1.6	+	0.4	+	0.3	+	1.7	+	0.1	-	0	-	3.9	+	0.1	-	0.1	-	0	-	0.1	-	0	-	0.6	+	5.4	+	2.2	+	1.4	+	7	+	18.2	+	9	+	1.1	+	0.4	+	0.1	+	0.4
Glyma.01G112800	0	-	0	-	0	-	0	-	0	-	0	-	0	-	0	-	0	-	0	-	0	-	0	-	0	-	0	-	0	-	0	-	0	-	0	-	0	-	0	-	0	-	0	-	0	-	0	-	0
Glyma.01G112900	45.9	+	14.8	+	9	+	4.7	+	18.5	+	60.7	+	29.1	+	29.4	+	9.9	+	7.9	+	3.4	+	5.2	+	0.8	-	1.3	+	27.9	+	64.7	+	147.7	+	155.2	+	44.5	+	0.7	+	2.1	+	85.5	+	260.4	+	265.3	+	121.2
Glyma.01G113000	1.2	+	1.9	+	8.5	+	0.9	+	3.3	+	2.7	+	4	+	7.2	+	5.7	+	12	+	16.9	+	4.8	+	15.1	+	13.6	+	5.8	+	0.6	+	0.6	+	1.6	+	21.1	+	7	+	7.7	+	11.8	+	12.7	+	17.3	+	21.1
Glyma.01G113100	0	-	0.3	+	1.7	+	0	-	0.1	-	0	-	0.1	-	0	-	0.5	+	0.3	-	0	-	0	-	0	-	0	-	3.9	+	0	-	0	-	0	-	0	-	0	-	0	-	0	-	0	-	0	-	0
Glyma.01G113200	0	-	0.1	+	0.1	-	0.1	-	0	-	0.1	-	0.2	-	0	-	0.1	-	0	-	0	-	0.1	-	0	-	0	-	0.1	-	0	-	0.6	+	0.7	+	0.2	-	0.2	+	0.3	+	0.1	-	0	-	0.1	-	0
Glyma.01G113300	0	-	0	-	0.2	+	0	-	0.1	-	0.1	-	0	-	0	-	0	-	0	-	0	-	0	-	0	-	0	-	0.1	-	0	-	0	-	0	-	0	-	0	-	0	-	0	-	0	-	0	-	0
Glyma.01G113400	0	-	0	-	0.1	-	0	-	0	-	0.6	+	0.2	-	0	-	0	-	0	-	0.1	-	0.2	-	0.8	-	0	-	0.1	-	0	-	0	-	0	-	0.1	-	0	-	0.1	-	0	-	0	-	0	-	0
Glyma.01G113900	0	-	0	-	0	-	0	-	0	-	0	-	0.1	-	0	-	0	-	0	-	0	-	0	-	0	-	0	-	0	-	0	-	0	-	0	-	0	-	0	-	0	-	0	-	0.1	-	0	-	0
Glyma.01G114000	0.7	+	0.6	+	0	-	0.1	-	4.2	+	0.1	-	0	-	0	-	0.8	+	0	-	0	-	0	-	0.2	-	0	-	3	+	0	-	0.1	-	0	-	0.2	-	0.2	-	0.1	-	0.1	-	9	+	10.9	+	8
Glyma.01G114100	0	-	0	-	0	-	0	-	0	-	0	-	0	-	0	-	0	-	0	-	0	-	0	-	0	-	0	-	0	-	0	-	0.1	-	0	-	0	-	0	-	0	-	0	-	0	-	0	-	0
Glyma.01G114200	0	-	0	-	0	-	0	-	0	-	0	-	0.1	-	0	-	0	-	0	-	0	-	0	-	0	-	0	-	0	-	0	-	0	-	0	-	0	-	0	-	0	-	0	-	0	-	0	-	0
Glyma.01G114300	22.5	+	29.3	+	22.6	+	8.1	+	11.6	+	4.7	+	9.7	+	19.7	+	9.9	+	10.9	+	9.6	+	9.8	+	12.3	+	11.3	+	6.9	+	8.5	+	10.3	+	5.3	+	30.5	+	21.4	+	12.2	+	12.1	+	7.3	+	17.2	+	10.7
Glyma.01G114400	0.2	-	0	-	1.2	+	0	-	0.3	-	1.2	+	1.7	+	3	+	0.8	+	3.8	+	0.1	-	0.2	-	1	-	0.3	-	1.9	+	0	-	0	-	0	-	0.1	-	0	-	0.1	-	0	-	0.3	-	0	-	0.1
Glyma.01G114500	0.3	+	0.5	+	3.7	+	3.7	+	1.7	+	16.2	+	3	+	14.5	+	2.1	+	17.7	+	0.8	+	0.9	+	1.8	+	2.5	+	0.1	-	0.2	-	0.3	+	0.3	-	0	-	0	-	0.1	-	0.1	-	0.3	-	0.1	-	0.8
Glyma.01G114600	0.2	-	0.1	-	0.1	-	0	-	0	-	0.7	+	0	-	0.9	+	0	-	0.6	-	0	-	0	-	0	-	0	-	0	-	0.2	-	0	-	0	-	0	-	0	-	0	-	0	-	0	-	0	-	0
Glyma.01G114700	0.8	+	0.4	+	0.5	+	0.9	+	0	-	0.1	+	0.6	+	1.3	+	0.2	+	0.1	-	0.6	+	0.5	+	0.3	-	1.8	-	0.9	+	1.5	+	1.2	+	1.9	+	3.9	+	5.7	+	9.9	+	5.5	+	0.3	+	0.7	+	0.7
Glyma.01G114800	35.3	+	22.8	+	51.2	+	96.2	+	27.1	+	25.7	+	53.1	+	72	+	35.3	+	43.5	+	45.8	+	53	+	82.9	+	108.3	+	62.5	+	84.1	+	20.4	+	26.4	+	18.7	+	16.1	+	30.9	+	49.9	+	18.9	+	14.6	+	29.3
Glyma.01G114900	0.3	+	0.4	+	0.3	+	0.5	+	0.3	+	0.4	+	0.2	-	0.2	+	0.2	+	0.2	+	0.2	-	0.3	-	0.2	-	0	-	0.1	-	1	-	0.3	+	0.3	+	0.1	-	0.2	+	0.2	+	0.2	+	0.4	+	0.8	+	0.1
Glyma.01G115000	6.3	+	9.8	+	16.3	+	13.4	+	19.2	+	77.4	+	22.9	+	37.5	+	18.9	+	38.3	+	15.5	+	11.1	+	18.9	+	24.4	+	28.5	+	13.6	+	10.6	+	21.4	+	0.6	+	5.3	+	9	+	20	+	10.5	+	11	+	6.2
Glyma.01G115100	0	-	0	-	0	-	0	-	0	-	0	-	0	-	0	-	0	-	0	-	0	-	0	-	0	-	0	-	0	-	0	-	0.2	-	0.2	-	0	-	0.2	-	0.5	+	1.1	+	0	-	0	-	0
Glyma.01G115200	0.1	-	0.1	-	0	-	0	-	0	-	0	-	0	-	0	-	0	-	0	-	0	-	0	-	0	-	0	-	0	-	0	-	0.1	-	0	-	0.2	+	0.2	-	0.1	-	0.1	-	0	-	0	-	0.1
Glyma.01G115400	0	-	0	-	0	-	0	-	0	-	0	-	0	-	0	-	0	-	0	-	0	-	0	-	0	-	0	-	0	-	0	-	0	-	0	-	0	-	0	-	0	-	0	-	0	-	0	-	0
Glyma.01G115500	0.2	-	0	-	0	-	0	-	0	-	0	-	0	-	0	-	0	-	0	-	0.2	-	0	-	0	-	0	-	0	-	25.4	+	44.1	+	20.9	+	0.1	-	0	-	0	-	0	-	0	-	0	-	0.1
Glyma.01G115600	0	-	0	-	0.1	-	0	-	0	-	0.1	-	0	-	0.2	-	0	-	0.1	-	0	-	0	-	0.2	-	0	-	0	-	0.1	-	0	-	0.5	-	0	-	0.1	-	0	-	0.1	-	0	-	0	-	0
Glyma.01G115700	0	-	0	-	0	-	0	-	0	-	0	-	0	-	0	-	0	-	0	-	0	-	0	-	0	-	0	-	0	-	0	-	0	-	0	-	0	-	0	-	0.1	-	0	-	0	-	0	-	0
Glyma.01G115800	0	-	0	-	0	-	0	-	0	-	0	-	0	-	0	-	0	-	0	-	0	-	0	-	0	-	0	-	0	-	0	-	0	-	0	-	0	-	0	-	0	-	0	-	0	-	0	-	0
Glyma.01G115900	11	+	19.5	+	48.9	+	7	+	19.3	+	8.4	+	23.3	+	41.9	+	18.4	+	48.6	+	37.6	+	37.2	+	56.3	+	83.2	+	27.9	+	1.9	+	0.8	+	1.5	+	14.5	+	0.5	-	0.3	+	0.2	-	14.2	+	11.1	+	18.3
Glyma.01G116000	123.5	+	120.5	+	183.8	+	274	+	80.1	+	96.9	+	155.4	+	191.1	+	152.8	+	118	+	88.4	+	129.8	+	84.7	+	120.4	+	156	+	148.8	+	151.5	+	185.8	+	170.7	+	161.5	+	173.2	+	171.4	+	150.4	+	138.8	+	258.5
Glyma.01G116100	6	+	8.4	+	4.1	+	3.9	+	5.2	+	6.3	+	2.2	+	3.4	+	4.3	+	2.9	+	2	+	3.8	+	4.6	+	2.1	+	3.6	+	3.5	+	3.6	+	4.7	+	6.5	+	14.1	+	9.4	+	2.9	+	4.1	+	5.5	+	5.8
Glyma.01G116200	0.2	-	0.5	+	0.5	+	2.5	+	0.4	+	0.5	+	0.6	+	0.5	+	0.5	+	0.5	+	0.4	-	1	+	0.6	+	0.6	+	0.1	+	0.7	+	0.5	+	0.7	+	2	+	3.8	+	4.6	+	2	+	0.5	+	0.5	+	0.3
Glyma.01G116300	0.4	+	0.1	-	0.2	+	0.6	+	0.2	-	0.2	-	0.2	-	0.1	-	0.1	-	0	-	0	-	0.1	-	0.1	+	0.1	-	0.1	-	0.3	-	0.2	+	0.6	-	1.5	+	0.4	+	0.1	-	0	-	0.1	-	0.1	+	0.9
Glyma.01G116500	0	-	0	-	0	-	1	-	0	-	0	-	0	-	0	-	0	-	0	-	0.1	-	0	-	0	-	0	-	0	-	0	-	0	-	0	-	0	-	0	-	0	-	0	-	0	-	0	-	0
Glyma.01G116600	0	-	0.1	-	0	-	0	-	0	-	0	-	0	-	0	-	0	-	0	-	0	-	0	-	0	-	0.2	-	0	-	0.3	-	0.5	+	0.2	+	0	-	0.1	-	0	-	0	-	0	-	0	-	0
Glyma.01G116700	0	-	0	-	0	-	0.1	-	0	-	10.8	+	0.5	+	0.1	-	0.1	-	0	-	0.1	-	0	-	0	-	0	-	0	-	0.1	-	0.3	-	0	-	0.1	-	0.1	-	0	-	0	-	0	-	0	-	0
Glyma.01G116800	0	-	0	-	0	-	0	-	0	-	0	-	0	-	0	-	0	-	0	-	0.1	-	0.1	-	0	-	0	-	0	-	0	-	0	-	0	-	0.1	+	0	-	0	-	0	-	0	-	0	-	0
Glyma.01G116900	0	-	0	-	0	-	0	-	0	-	0	-	0	-	0	-	0	-	0	-	0	-	0	-	0	-	0	-	0	-	0	-	0	-	0	-	0	-	0	-	0	-	0	-	0	-	0	-	0
Glyma.01G117000	0	-	0	-	0	-	0	-	0	-	0	-	0	-	0	-	0	-	0.2	-	0	-	0	-	0.1	-	1.4	+	0	-	0	-	0	-	0	-	0	-	0	-	0	-	0	-	0	-	0	-	0
Glyma.01G117100	0	-	0	-	0	-	0	-	0	-	0	-	0	-	0	-	0	-	0	-	0	-	0	-	0	-	0	-	0	-	0	-	0	-	0	-	0	-	0	-	0	-	0	-	0	-	0	-	0
Glyma.01G117200	0	-	0	-	0.1	-	1	-	0	-	0	-	0	-	0	-	0	-	0.1	-	0	-	0	-	0.4	-	0.6	+	0	-	0	-	0.8	+	0	-	0	-	0.2	-	0.3	+	0.3	+	0.1	-	0	-	0
Glyma.01G117300	0	-	0	-	0	-	0.1	-	0	-	0	-	0	-	0	-	0	-	0	-	0	-	0	-	0	-	0	-	0	-	0	-	0	-	0	-	0	-	0	-	0	-	0	-	0	-	0	-	0
Glyma.01G117400	0	-	0	-	0	-	0	-	0	-	0	-	0	-	0	-	0	-	0	-	0	-	0	-	0	-	0	-	0	-	0	-	0	-	0	-	0	-	0	-	0	-	0	-	0	-	0	-	0
Glyma.01G117500	0	-	0	-	0	-	0	-	0	-	0	-	0	-	0	-	0	-	0	-	0	-	0	-	0	-	0	-	0	-	0	-	0	-	0	-	0	-	0	-	0	-	0	-	0	-	0	-	0
Glyma.01G117600	0	-	0	-	0	-	0	-	0	-	0	-	0	-	0	-	0	-	0	-	0	-	0	-	0	-	0	-	0	-	0	-	0	-	0	-	0	-	0	-	0	-	0	-	0	-	0	-	0
Glyma.01G117800	45	+	43.2	+	28.9	+	51.7	+	33.5	+	30.1	+	22.4	+	29.7	+	30.4	+	29.6	+	16.8	+	17.1	+	23.5	+	21.7	+	16.2	+	31.7	+	34.2	+	27.9	+	22.4	+	24.2	+	19.4	+	17.2	+	35.4	+	36.9	+	31.9
Glyma.01G117900	0.7	+	0.9	+	0.4	+	0.1	-	0.4	+	0.1	-	0.1	-	0.1	-	0.6	+	0	-	0.1	-	0.2	-	0.4	+	0.2	-	0.6	+	1	+	0.3	+	0	-	0.8	+	0.4	+	0.9	+	1.2	+	0.8	+	0.8	+	0.8
Glyma.01G118000	0.4	-	3.4	+	11.5	+	0.9	-	0.5	+	2.6	+	3.5	+	14.7	+	0.6	+	13.9	+	0.4	-	0.5	-	2.5	+	48.2	+	1.2	+	3.3	+	1.1	+	0.5	+	4.3	+	22.7	+	9.3	+	6.1	+	0.1	-	0.1	-	0
Glyma.01G118100	0	-	0.1	-	0	-	0	-	0.2	+	0	-	0	-	0.1	-	0	-	0	-	0	-	0.1	-	0	-	0	-	0	-	0.1	+	0.2	-	0	-	0	-	0.1	-	0.1	-	0	-	0.2	+	0	-	0.2
Glyma.01G118200	6.5	+	5.2	+	6.3	+	2.3	+	3.7	+	3.8	+	4.8	+	3.8	+	4.9	+	2.8	+	6.5	+	4.1	+	3.5	+	4.2	+	6.3	+	5.6	+	6.2	+	4.3	+	7.3	+	9.2	+	7.4	+	7.4	+	4.8	+	6.2	+	6.1
Glyma.01G118300	20.8	+	18.2	+	17.8	+	20	+	24.4	+	26.4	+	26.1	+	26	+	24.9	+	19.8	+	14.1	+	19.5	+	21.7	+	34.3	+	23.8	+	39	+	16.8	+	10.1	+	49.9	+	14.1	+	11.9	+	23.4	+	26.2	+	35.2	+	28.5
Glyma.01G118400	5.9	+	7.4	+	8.5	+	6.9	+	6.2	+	8.2	+	7.8	+	13.6	+	8.2	+	10.5	+	6.5	+	7.5	+	9.8	+	15.1	+	8.2	+	16.3	+	6.1	+	6.5	+	6.2	+	3.6	+	3.7	+	2.5	+	13.3	+	16.3	+	10.1
Glyma.01G118700	0	-	0	-	0	-	0	-	0	-	0	-	0	-	0	-	0	-	0	-	0	-	0	-	0	-	0	-	0	-	0	-	0	-	0	-	0	-	0	-	0	-	0	-	0.1	-	0.1	-	0
Glyma.01G118800	14.6	+	19.1	+	24.1	+	16.6	+	14.9	+	16	+	16.7	+	33.5	+	17.2	+	15.5	+	10.1	+	18	+	14.8	+	37.1	+	23.7	+	38.9	+	20.3	+	27.4	+	11.2	+	6.5	+	4.1	+	7.3	+	31.6	+	32.4	+	24.7
Glyma.01G118900	13.9	+	15.1	+	26.6	+	12.8	+	19	+	24.1	+	23.4	+	44.2	+	23.4	+	31.6	+	7.5	+	19.9	+	21.3	+	41.8	+	29.4	+	62.1	+	31.3	+	22	+	14.8	+	9.1	+	8.9	+	14.6	+	20.8	+	21.2	+	16.8
Glyma.01G119000	2	+	2	+	1.3	+	0.7	+	0.5	+	0.9	+	0.8	+	0.8	+	0.7	+	0.7	+	0.3	+	0.5	+	1.1	+	0.4	+	0.6	+	1.1	+	1.2	+	0.7	+	0.8	+	0.4	+	0.5	+	0.5	-	2.6	+	2.1	+	1.2
Glyma.01G119100	6	+	6.8	+	2.4	+	2.5	+	2.8	+	2.4	+	3.1	+	3.8	+	2.4	+	1.9	+	1.8	+	2.2	+	1.8	+	3.1	+	1.9	+	4.7	+	3	+	1.4	+	4.5	+	3.1	+	1.4	+	1.1	+	4.4	+	6.4	+	4.9
Glyma.01G119200	0	-	0	-	0	-	0	-	0	-	0	-	0	-	0	-	0	-	0	-	0	-	0	-	0	-	0	-	0	-	0.1	-	0	-	0	-	0	-	0.2	-	0.1	-	0	-	0	-	0	-	0
Glyma.01G119300	2.7	+	1.8	+	3.1	+	0.3	+	0.9	+	0.8	+	0.3	+	1.1	+	16.3	+	0.7	+	5.2	+	0.4	+	2.1	+	1.8	+	46.9	+	9.5	+	1.1	+	0.6	+	4.2	+	0.6	+	0.5	+	0.3	-	0.1	-	0.1	-	0
Glyma.01G119400	49.5	+	72.4	+	57.4	+	40.2	+	40	+	39.2	+	35.4	+	49	+	41.4	+	44.9	+	28.9	+	30.8	+	43.4	+	43.5	+	32.6	+	22.2	+	52.4	+	40.6	+	44.5	+	91.8	+	80.9	+	45.1	+	32.3	+	36.2	+	38.1
Glyma.01G119500	43.3	+	29.9	+	23	+	17.2	+	16.5	+	22.3	+	17.4	+	31.9	+	21.4	+	27.3	+	10.5	+	14.8	+	29.1	+	33.5	+	24.2	+	23	+	13	+	14.7	+	166	+	63.8	+	50.5	+	46.8	+	11.6	+	7.8	+	11.2
Glyma.01G119600	0	-	0	-	0	-	14.4	+	1	+	0.1	-	0	-	0	-	0	-	0	-	0	-	0	-	0	-	0	-	0	-	0	-	0	-	0.1	-	0	-	0	-	0	-	0	-	0	-	0	-	0
Glyma.01G119700	0	-	0	-	0	-	0	-	0	-	0	-	0	-	0	-	0	-	0	-	0	-	0	-	0	-	0	-	0	-	0	-	0	-	0	-	0	-	0	-	0	-	0	-	0	-	0	-	0
Glyma.01G119800	0.1	+	0.1	-	0.2	+	0.2	+	0.1	-	0.1	-	0	-	0.1	-	0.6	+	0.7	+	0.1	-	0.4	+	0	-	0	-	0.8	+	0.1	-	0	-	0	-	0.2	+	0	-	0	-	0.1	-	0	-	0	-	0.1
Glyma.01G119900	19.5	+	15.7	+	31.3	+	11.8	+	11.5	+	9.5	+	11.9	+	16.8	+	11.9	+	11.6	+	11.9	+	8.6	+	13.4	+	13.8	+	8.2	+	18.4	+	21.5	+	23.4	+	17.5	+	18.8	+	19.3	+	9.7	+	12.2	+	10.1	+	15.9
Glyma.01G120000	0	-	0	-	0	-	0	-	0	-	0	-	0	-	0	-	0	-	0	-	0	-	0	-	0	-	0	-	0	-	0	-	0	-	0	-	0	-	0	-	0	-	0	-	0	-	0	-	0
Glyma.01G120100	0	-	0	-	0	-	0	-	0	-	0	-	0	-	0	-	0	-	0	-	0	-	0	-	0	-	0	-	0	-	0	-	0	-	0	-	0	-	0	-	0	-	0	-	0	-	0	-	0
Glyma.01G120200	0.1	-	0.1	-	0.1	-	1.1	+	0.1	+	0.2	+	0.3	-	0.2	+	0.4	+	0.1	-	0.2	+	0.2	-	0.1	-	0.3	+	0.1	-	0.1	-	0	-	0.1	-	0	-	0.6	+	0.4	+	0.2	-	0.3	+	0.2	+	0
Glyma.01G120300	0	-	0	-	0	-	0	-	0	-	0.5	-	0.1	-	0	-	0.1	-	0	-	0.1	-	0	-	0	-	0	-	0	-	0.1	-	0	-	0	-	0	-	0.2	+	0	-	0	-	0	-	0	-	0
Glyma.01G120400	6.5	+	5.3	+	9.3	+	2	+	4.6	+	2.3	+	4.6	+	6.1	+	4.2	+	2.9	+	4.8	+	3.4	+	4	+	4	+	3.3	+	11.6	+	4.6	+	3	+	9.5	+	4.1	+	5.1	+	2.3	+	6.1	+	7.9	+	12.9
Glyma.01G120600	0	-	0	-	0	-	0	-	0	-	0	-	0	-	0	-	0	-	0	-	0	-	0	-	0	-	0	-	0	-	0	-	0	-	0	-	0	-	0	-	0	-	0	-	0	-	0	-	0
Glyma.01G120700	0	-	0	-	0	-	0	-	0	-	0	-	0	-	0	-	0	-	0	-	0	-	0	-	0	-	0	-	0	-	0	-	0	-	0	-	0	-	0.1	-	0.1	+	0.1	-	0	-	0	-	0
Glyma.01G120800	2.6	+	0.8	+	6.9	+	0.1	-	0	-	1.9	+	1.1	+	0.7	+	0	-	0.2	+	9.2	+	4.1	+	14.3	+	3	+	0.2	-	14	+	41.3	+	75	+	0.7	+	0.6	+	0.2	+	0.1	+	6.8	+	1.3	+	0.8
Glyma.01G120900	0	-	0	-	0	-	0	-	0	-	0	-	0	-	0	-	0	-	0	-	0	-	0	-	0	-	0	-	0	-	0	-	0	-	0	-	0	-	0	-	0	-	0	-	0.1	-	0	-	0
Glyma.01G121000	0	-	0	-	0	-	0	-	0	-	0	-	0	-	0.3	-	0	-	0.2	-	0	-	0	-	0	-	0.1	-	0.3	-	0.1	-	0.1	-	1.3	-	0	-	0.1	-	0	-	0	-	0	-	0	-	0
Glyma.01G121100	0	-	0	-	0	-	0	-	0	-	0	-	0	-	0	-	0	-	0	-	0	-	0	-	0	-	0	-	0	-	0	-	0	-	0	-	0	-	0.1	-	0.1	-	0	-	0	-	0	-	0
Glyma.01G121200	0	-	0	-	0.4	+	3.1	+	0.3	-	0	-	3	+	0.3	-	0	-	0.2	-	1.6	+	2.7	+	13.5	+	6.8	+	0.2	+	0	-	0	-	0	-	0.1	-	1.1	+	0.3	+	0.1	-	5.3	+	0.6	+	0
Glyma.01G121300	5.6	+	6.1	+	5.5	+	3.1	+	6	+	4.2	+	5.3	+	2.8	+	3.5	+	5.9	+	3.6	+	3.6	+	2.6	+	5.8	+	4.8	+	6.8	+	9	+	6.2	+	12.2	+	5.2	+	3.5	+	1.4	+	10.1	+	12.4	+	11.5
Glyma.01G121400	30.8	+	24.9	+	18.5	+	41.6	+	30	+	34.1	+	32.7	+	22.8	+	27.7	+	25.1	+	34.6	+	27.9	+	27.9	+	23.3	+	25.2	+	22.6	+	20.4	+	17	+	30	+	21.7	+	24	+	32.8	+	31.5	+	32.1	+	27.8
Glyma.01G121700	0.2	-	2.3	+	4.1	+	0	-	0.7	+	0.1	-	0.6	+	2.3	+	0.1	-	1.5	+	0.8	+	0.4	+	2.3	+	2.8	+	0.6	+	0	-	0	-	0.1	-	22.4	+	0.3	+	0	-	0	-	0.3	+	0.1	-	0.7
Glyma.01G121800	0	-	0	-	0	-	0	-	0	-	0	-	0	-	0	-	0	-	0	-	0	-	0	-	0	-	0	-	0	-	0.2	-	0	-	0	-	0	-	0	-	0	-	0	-	0	-	0	-	0
Glyma.01G121900	0.2	-	0.9	+	1.1	+	8.4	+	1.1	+	0.1	+	2.3	+	0.1	-	0.3	+	0	-	19.5	+	2.3	+	0	-	0.2	-	0.2	-	2.3	+	1.2	+	2.2	+	0	-	0.1	+	0.2	+	0.2	-	0	-	0.3	-	0.2
Glyma.01G122000	0	-	0.7	+	0.1	-	0.2	-	0.1	-	0.3	-	0.1	+	0	-	0.1	-	0	-	0	-	0.2	-	0.3	-	0.5	-	16.5	+	2.6	+	0.6	+	0.1	-	0.3	-	0.3	+	0.3	+	1.6	+	0.5	-	1.7	+	0.2
Glyma.01G122100	13.1	+	19.3	+	17	+	21.8	+	18.9	+	22.6	+	27.7	+	22.7	+	19.1	+	17.6	+	26.9	+	26.1	+	25.8	+	22.9	+	24.2	+	24.6	+	22.6	+	22.8	+	25.6	+	35	+	32.4	+	30.2	+	23.7	+	30.8	+	30.2
Glyma.01G122200	0.2	+	0	-	0.1	-	0.3	+	0	-	0.1	-	0.1	-	0	-	0.1	-	0	-	0.1	-	0.4	+	0.2	-	0	-	0.1	-	0	-	0	-	0	-	0.2	+	0.1	-	0.1	-	0	-	0.1	-	0	-	0
Glyma.01G122300	6.5	+	7.5	+	5.6	+	4	+	5.4	+	6.5	+	7.4	+	4.6	+	5.7	+	3.9	+	8.6	+	9.5	+	5.7	+	7.1	+	9.1	+	3.5	+	4.5	+	3.4	+	1.4	+	4.3	+	6.1	+	6.1	+	3.8	+	4.3	+	4.3
Glyma.01G122400	0	-	0	-	0	-	0	-	0	-	0	-	0	-	0	-	0	-	0	-	0	-	0	-	0	-	0	-	0	-	0	-	0	-	0	-	0	-	0.1	-	0	-	0.1	-	0	-	0	-	0
Glyma.01G122500	0	-	0	-	0	-	0	-	0	-	0	-	0.1	-	0	-	0	-	0	-	0	-	0	-	0	-	0	-	0	-	0	-	0	-	0	-	0	-	0	-	0	-	0	-	0	-	0	-	0
Glyma.01G122600	0.3	+	0.3	+	0.1	-	0.1	-	0	-	0.4	-	0.4	+	0	-	0.1	-	0.2	-	0.1	-	0.3	+	0.1	+	0	-	0	-	0.1	-	0	-	0.1	-	0	-	0.1	-	0.2	+	0.4	-	0.1	-	0.2	-	0.1
Glyma.01G122700	0.3	+	0.4	+	0.3	+	1.4	+	1.5	+	1	+	1	+	0.7	+	0.2	+	0.2	-	0.3	-	0.7	+	1	+	3.4	+	0.3	+	0.1	-	0.1	-	0	-	0.4	-	0.6	+	1.1	+	1.1	+	0.5	+	0.5	+	0.3
Glyma.01G122800	1.8	+	4.4	+	19.8	+	11.1	+	3.7	+	9.2	+	6.2	+	5	+	4.1	+	1.1	+	3.6	+	3.1	+	11.2	+	10.8	+	2.6	+	3.3	+	0.6	+	4.1	+	33.2	+	38.8	+	5.8	+	0.9	+	3.8	+	2.1	+	33.1
Glyma.01G122900	0	-	0	-	0	-	0	-	0	-	0	-	0	-	0	-	0	-	0	-	0	-	0	-	0	-	0	-	0	-	0	-	0	-	0	-	0	-	0.2	+	0.1	+	0	-	0	-	0	-	0
Glyma.01G123000	0	-	0.1	-	0.2	+	0.1	-	0	-	0	-	0	-	0	-	0	-	0.2	-	0	-	0	-	0	-	0	-	0	-	0	-	0	-	0	-	0	-	0	-	0	-	0	-	0	-	0	-	0
Glyma.01G123100	0	-	0.1	-	0.1	-	89.9	+	24.1	+	0.5	+	0	-	0.6	-	0.1	-	1.9	+	0.1	-	0.2	-	0	-	0.1	-	0.5	+	0	-	0	-	0.5	+	0	-	0	-	0.4	+	9.2	+	0	-	0	-	0
Glyma.01G123200	0	-	0	-	0	-	0	-	0	-	0	-	0	-	0	-	0	-	0	-	0	-	0	-	0	-	0	-	0	-	0	-	0	-	0	-	0	-	0	-	0	-	0	-	0	-	0	-	0
Glyma.01G123300	30.7	+	29.4	+	24.3	+	42.1	+	24	+	25.1	+	25.6	+	25.9	+	25.8	+	28	+	27.6	+	24.7	+	25.3	+	29.6	+	23.7	+	30.4	+	35.4	+	25.7	+	35.4	+	20.8	+	16.7	+	29.6	+	31.1	+	31.5	+	28.4
Glyma.01G123400	0.7	+	0.9	+	0.5	+	0.9	-	0.8	+	1.1	+	1.3	+	0.7	+	0.9	+	0.2	+	0.2	-	0.8	-	0.9	+	0.8	+	0.6	+	0.6	+	0.6	+	0.4	-	1.6	+	0.4	+	0.3	+	1.9	+	6	+	13.4	+	22.1
Glyma.01G123500	0	-	0	-	0	-	0	-	0	-	0	-	0	-	0	-	0	-	0	-	0	-	0	-	0	-	0	-	0	-	0	-	0	-	0	-	0	-	0.1	+	0.2	+	0	-	0	-	0	-	0
Glyma.01G123600	0	-	0	-	0	-	0	-	0	-	0	-	0	-	0	-	0	-	0	-	0	-	0	-	0	-	0	-	0	-	0	-	0	-	0	-	0	-	0	-	0	-	0	-	0.1	-	0	-	0
Glyma.01G123700	0	-	0.1	-	0.1	-	0	-	0	-	0.2	+	0.2	-	0.1	-	0	-	0.1	-	0	-	0	-	1.1	+	0.2	-	0	-	0	-	0.1	-	0	-	0.3	-	0.1	-	0	-	0	-	0	-	0	-	0
Glyma.01G123800	0	-	0.1	-	0	-	0	-	0	-	0	-	0	-	0	-	0	-	0	-	0	-	0	-	0	-	0	-	0.1	-	0	-	0.3	+	0.7	-	0.1	+	10.4	+	10.5	+	0.7	+	0	-	0	-	0.1
Glyma.01G123900	13.9	+	11.5	+	8.4	+	13.7	+	15.8	+	20.9	+	24	+	12.3	+	13.8	+	18.5	+	20.2	+	24.1	+	16.2	+	17.5	+	9.6	+	5.8	+	13.3	+	11.8	+	48.4	+	14.3	+	22.8	+	29.7	+	7.7	+	11.8	+	5
Glyma.01G124000	0.2	-	0.8	+	0.3	+	0.6	+	0.8	+	0.5	+	1.5	+	0.4	+	0.2	+	0.2	-	5.6	+	4	+	0.3	-	2	+	0.2	-	0	-	0.8	+	0.3	+	0.9	+	0.8	+	0.7	+	1.2	+	0.3	+	0.8	+	0.1
Glyma.01G124100	0.1	-	0.5	+	0.5	+	0.8	+	0.9	+	0.1	-	0.5	+	0	-	0.1	-	0.1	-	2.3	+	0.8	+	0	-	0	-	0.1	-	0.1	-	0	-	0.1	-	0.2	-	0.1	+	0.1	+	0.1	-	1	+	0.5	+	0.3
Glyma.01G124200	22.5	+	22.7	+	15.9	+	12.2	+	12.2	+	10.2	+	12.4	+	17.4	+	11	+	18.9	+	12.2	+	13	+	13.2	+	19.3	+	7.9	+	2.7	+	9.4	+	17.5	+	17.9	+	20.2	+	13.3	+	5	+	19.2	+	16.8	+	20.7
Glyma.01G124300	94	+	64.5	+	81.3	+	28.5	+	45.3	+	55.3	+	34.2	+	68.4	+	50.1	+	74.9	+	35.3	+	29.8	+	59.3	+	71.1	+	35.2	+	71.3	+	66.5	+	64.6	+	82.8	+	89	+	98.3	+	30.6	+	57	+	38.6	+	43.8
Glyma.01G124400	0	-	0	-	0	-	0	-	0.1	-	0	-	0	-	0	-	0	-	0	-	0	-	0	-	0	-	0	-	0	-	0	-	0	-	0	-	0	-	0	-	0	-	0	-	0	-	0	-	0
Glyma.01G124500	106	+	170.1	+	2.5	+	60	+	1.1	+	17.1	+	14.2	+	2.3	+	0.6	-	1.1	+	0.2	+	1.7	+	0.1	-	0.7	+	0.2	-	8.5	+	48.7	+	172.3	+	17.5	+	122.7	+	15.2	+	0.6	+	35	+	15.8	+	15.3
Glyma.01G124600	25.9	+	20.5	+	48.6	+	8.5	+	5.8	+	4.2	+	10.4	+	11.7	+	6.3	+	6	+	13	+	11.7	+	7.9	+	14.4	+	6.4	+	17.3	+	6.8	+	12.5	+	59.6	+	16.6	+	22.1	+	8.4	+	5	+	11.7	+	16.6
Glyma.01G124700	9.3	+	0.7	+	1.2	+	0	-	0.1	-	0.8	+	1.1	+	2.7	+	0.2	+	3	+	0.6	+	1.6	+	0	-	1.4	+	0.1	-	8.7	+	6	+	6.7	+	0.3	+	0.3	+	0.1	-	0	-	0.4	+	0.5	+	0.1
Glyma.01G124800	0	-	0	-	0	-	0	-	0.1	-	0.1	-	0	-	0	-	0	-	0	-	0	-	0	-	0	-	0	-	0	-	0	-	0	-	0.1	-	0.1	-	0.2	-	0.1	-	0	-	0	-	0	-	0
Glyma.01G124900	17.2	+	17.6	+	20.2	+	11.6	+	28.4	+	19	+	20.3	+	22.2	+	25.8	+	24	+	24.4	+	16.2	+	28.3	+	28.5	+	20.5	+	12.7	+	27.5	+	30.1	+	17.4	+	19.9	+	28.2	+	21	+	11.7	+	14.1	+	16.1
Glyma.01G125000	8	+	10.9	+	13.6	+	23.1	+	12.4	+	17.2	+	21.1	+	14.9	+	16.7	+	15.9	+	20.8	+	10.9	+	13.5	+	12.9	+	13.3	+	1.4	-	1.1	+	2.4	+	0.5	-	0.6	+	0.7	+	1.3	+	7.2	+	8.7	+	8.6
Glyma.01G125100	19.5	+	18.4	+	24.6	+	17.3	+	20	+	25.1	+	22.6	+	30.7	+	16.8	+	24.9	+	13.4	+	10.6	+	23.8	+	23.8	+	13	+	50.3	+	34.2	+	39.2	+	37.5	+	18.3	+	23.8	+	20.6	+	16.8	+	12	+	19.2
Glyma.01G125200	1.3	+	1.6	+	0.4	+	1.8	+	1.5	+	1.2	+	2.6	+	0.6	+	1	+	0.8	+	2.4	+	1.2	+	0	-	0	-	0.3	+	4.8	+	0.4	+	0.6	-	8.3	+	1.9	+	1.1	+	0.4	+	3.4	+	4.1	+	2.9
Glyma.01G125300	0	-	0	-	0	-	0	-	0	-	0	-	0	-	0	-	0	-	0.1	-	0	-	0	-	0	-	0.1	-	0	-	0.1	-	0.1	-	0	-	0	-	0.1	-	0	-	0.1	-	0	-	0	-	0
Glyma.01G125400	0	-	0	-	0	-	0	-	0	-	0	-	0	-	0	-	0	-	0	-	0	-	0.1	-	0	-	0	-	0	-	0.6	+	0.6	+	0.6	+	0.7	+	3.8	+	4.9	+	1.5	+	0	-	0	-	0
Glyma.01G125600	25.9	+	24	+	21	+	26	+	18.2	+	15.2	+	21.7	+	19.5	+	15.4	+	25.9	+	22.1	+	20.2	+	17.7	+	21	+	14.7	+	24.2	+	27.7	+	21.5	+	38	+	24.9	+	18.4	+	22.7	+	32.7	+	40	+	36.3
Glyma.01G125800	24.9	+	40.9	+	107.4	+	10.2	+	32.4	+	25.4	+	37.5	+	40.6	+	26.5	+	48.2	+	55.5	+	56.4	+	40.7	+	23.8	+	28.8	+	5.1	+	3.9	+	11.2	+	2.6	+	18.6	+	35.9	+	10.8	+	34	+	39.1	+	43.1
Glyma.01G125900	1.2	+	1.3	+	3.3	+	0.7	+	1	+	1.2	+	1.3	+	1.4	+	0.9	+	2.2	+	2.7	+	1.3	+	2.2	+	4.4	+	1.9	+	5.7	+	7.1	+	7.6	+	7.2	+	3.3	+	6.3	+	4.2	+	1.9	+	2.6	+	2.4
Glyma.01G126000	6.8	+	12	+	8.6	+	11.4	+	12.3	+	6.4	+	6	+	8.2	+	7.9	+	9.4	+	8.1	+	7.8	+	7	+	8	+	8.6	+	11.1	+	10.5	+	12	+	15.9	+	14.3	+	18.7	+	16.6	+	9.3	+	6.3	+	10.5
Glyma.01G126100	0	-	0	-	0	-	0	-	0	-	0	-	0	-	0	-	0	-	0	-	0	-	0	-	0	-	0	-	0	-	0.1	-	0	-	0	-	0.1	-	0	-	0	-	0	-	0	-	0	-	0
Glyma.01G126200	0	-	0	-	0.1	-	0	-	0	-	0	-	0	-	0	-	0.1	-	0	-	0	-	0.2	-	0	-	0	-	0	-	0.2	-	0.1	-	0.4	+	3	+	0.1	-	0.2	-	0.1	-	0.1	-	0	-	0.2
Glyma.01G126300	0	-	0	-	0	-	0.2	-	0	-	0	-	0	-	0	-	0	-	0	-	0	-	0	-	0	-	0	-	0	-	0	-	0	-	0	-	0	-	0	-	0	-	0	-	0	-	0	-	0
Glyma.01G126400	0	-	0	-	0	-	0	-	0	-	0	-	0	-	0	-	0	-	0	-	0	-	0.1	-	0	-	0	-	0	-	0	-	0	-	0	-	0	-	0	-	0	-	0.1	-	0	-	0	-	0
Glyma.01G126500	0	-	0	-	0	-	0	-	0	-	0	-	0	-	0	-	0	-	0	-	0	-	0	-	0	-	0	-	0	-	0	-	0	-	0	-	0.1	-	0	-	0	-	0	-	0	-	0	-	0
Glyma.01G126600	0	-	0	-	0	-	0	-	0	-	0	-	0.3	-	0	-	0.1	-	0	-	0	-	0.1	-	0	-	0	-	0	-	0	-	0	-	0	-	0	-	0	-	0	-	0	-	0	-	0	-	0
Glyma.01G126700	0	-	0	-	0	-	0	-	0	-	0	-	0	-	0	-	0	-	0	-	0	-	0	-	0	-	0	-	0.7	+	0	-	0	-	0	-	0	-	0	-	0.1	-	0	-	0	-	0	-	0
Glyma.01G126800	0.2	+	0.2	-	0.1	+	1.2	-	0	-	0.2	+	0.3	-	0.1	-	0.1	-	0.1	-	0.2	+	0.8	+	0.2	-	0.1	-	0.2	-	1.3	+	1	+	0.3	+	0.2	+	0.2	+	0.2	+	0.4	+	0.6	+	0.4	+	0.2
Glyma.01G126900	0	-	0	-	0	-	0	-	0	-	0	-	0.1	-	0	-	0	-	0	-	0	-	0	-	0	-	0	-	0	-	0	-	0	-	0	-	0	-	0.1	-	0	-	0	-	0	-	0	-	0
Glyma.01G127200	0.4	+	0	-	0	-	0	-	0	-	0	-	0.3	-	0	-	0	-	0	-	0.2	-	3.4	+	0	-	0	-	0	-	34.9	+	59.4	+	101.3	+	20.5	+	0.3	+	0.1	-	0	-	0.1	-	0.1	-	0.2
Glyma.01G127300	0	-	0	-	0.1	-	0	-	0.3	+	0	-	0	-	0	-	6.9	+	0.3	-	0	-	0	-	0	-	0	-	5.3	+	0	-	0	-	0	-	0	-	0	-	0	-	0	-	0	-	0	-	0
Glyma.01G127400	0.3	-	9.1	+	38.5	+	0.3	+	3.3	+	1.3	+	1	+	0.5	+	42.5	+	19.4	+	2	+	1.4	+	0.1	-	0.2	-	32.3	+	0.5	-	0.4	-	0.7	+	0.8	+	2.7	+	3.3	+	0.2	+	0.4	+	5.4	+	7.2
Glyma.01G127500	68.8	+	76.4	+	46.7	+	49.4	+	64.9	+	30.6	+	48.5	+	12.9	+	67	+	31.7	+	8	+	21.7	+	6.5	+	4.3	+	84.4	+	14	+	11.6	+	15.9	+	2.4	+	17.4	+	42.1	+	30.3	+	6.4	+	5.7	+	3.1
Glyma.01G127600	0.1	-	0.6	+	0.2	+	0.1	-	0	-	0.2	+	0.3	-	0.4	+	0.3	+	1.4	+	0	-	0.2	-	0	-	0.2	-	0.4	-	0.1	-	0.1	-	0	-	0.2	+	0.2	-	0.1	-	0.3	+	0	-	0.1	+	0.2
Glyma.01G127700	0	-	0	-	0	-	0	-	0	-	0	-	0	-	0	-	0	-	0	-	0	-	0	-	0	-	0	-	0	-	0.1	-	0	-	0	-	0.2	-	0	-	0	-	0	-	0	-	0	-	0
Glyma.01G127800	0	-	0	-	0	-	0	-	0	-	0	-	0	-	0	-	0	-	0	-	0	-	0	-	0	-	0	-	0	-	0	-	0	-	0	-	0	-	0	-	0	-	0	-	0	-	0	-	0
Glyma.01G127900	0.8	+	0.9	+	1.3	+	0	-	0.2	+	7.1	+	9	+	0.2	-	0.5	+	0.1	-	1.9	+	0.8	+	0.6	-	0.1	-	0.6	-	2.9	+	4.5	+	16.1	+	8.3	+	17.1	+	37.5	+	18.7	+	5.6	+	18.6	+	31.4
Glyma.01G128000	0	-	0	-	0	-	0	-	0	-	0.1	-	0	-	0	-	0	-	0.1	-	0	-	0	-	0	-	0	-	0	-	0	-	0	-	0	-	0.1	-	0.7	+	2.3	+	1	+	0	-	0	-	0
Glyma.01G128100	3.4	+	1.1	+	3.2	+	3.1	+	2.9	+	3.4	+	2.9	+	2.4	+	0.4	-	0.9	-	8.4	+	0.3	-	2.5	+	0.9	+	0.6	+	7.6	+	4.1	+	2.8	+	0.9	-	0.4	+	0.3	+	0.2	-	3.3	+	1.8	+	0.3
Glyma.01G128200	13.2	+	11	+	10.4	+	8.2	+	7.7	+	9.5	+	10.8	+	5.6	+	7.3	+	4	+	8	+	11	+	10.5	+	14	+	9.4	+	15.7	+	16.1	+	9.2	+	13.1	+	16.8	+	21.7	+	13.2	+	40.3	+	40.5	+	23.3
Glyma.01G128300	3	+	0.3	-	0.5	+	0.2	-	0.2	+	0	-	0.3	+	0.6	+	0.2	-	0	-	1.6	+	3.5	+	0.2	+	0.7	-	0.5	-	5.6	+	5.4	+	2.9	+	0.3	+	10.4	+	12.7	+	14.2	+	0.1	-	0.2	+	0.2
Glyma.01G128400	0	-	0	-	0	-	0.1	-	0	-	0	-	0	-	0	-	0	-	0	-	0	-	0	-	0	-	0	-	0	-	0.1	-	0.1	-	0	-	0	-	0.1	-	0	-	0	-	0	-	0	-	0
Glyma.01G128500	43.3	+	66.1	+	79.3	+	26.2	+	34.7	+	16.2	+	24.1	+	29.3	+	26.1	+	27.6	+	23.7	+	14.8	+	16.2	+	21.2	+	21.8	+	44.8	+	60.8	+	54.2	+	44.8	+	89.9	+	72.4	+	14.8	+	21.2	+	19.5	+	26.3
Glyma.01G128700	18.3	+	14.5	+	21.6	+	18.3	+	12.9	+	16.2	+	17.3	+	16.5	+	13.6	+	17.7	+	26.9	+	26.6	+	15.4	+	18.8	+	19.1	+	12.1	+	12.1	+	12.8	+	27.1	+	17.8	+	18.6	+	22.9	+	34.6	+	26.5	+	19.9
Glyma.01G128800	0	-	0.1	-	0.1	-	0.3	-	0	-	0.1	-	0	-	0	-	0	-	0	-	0	-	0.1	-	0	-	0	-	0	-	0	-	0	-	0	-	0.4	+	0	-	0.1	-	0	-	0.6	+	1.4	+	0.2
Glyma.01G128900	0	-	0	-	0	-	0	-	0	-	0	-	0	-	0	-	0	-	0	-	0	-	0	-	0	-	0	-	0	-	0	-	0	-	0	-	0	-	0	-	0	-	0	-	0	-	0	-	0
Glyma.01G129000	0	-	0	-	0	-	0	-	0	-	0.1	-	0.1	-	0	-	0	-	0	-	0	-	0	-	0	-	0	-	0	-	0.5	-	4.2	+	14.6	+	0	-	0	-	0	-	0	-	0	-	0.1	-	0
Glyma.01G129100	0.9	+	0.8	+	0.2	+	0	-	0	-	0	-	0	-	0	-	0	-	0	-	0	-	0	-	0	-	0	-	0	-	26.8	+	89.6	+	186.1	+	0	-	0	-	0	-	0	-	0	-	0	-	0.1
Glyma.01G129200	0	-	0.2	-	1.1	+	0	-	0	-	0	-	0	-	0	-	0.1	-	0.1	-	0	-	0	-	0.2	-	0	-	0	-	0	-	0	-	0	-	0	-	0	-	0.1	-	0.1	-	0.2	-	0.3	+	0.1
Glyma.01G129300	0	-	0	-	0	-	0.3	-	0	-	0	-	0	-	0	-	0	-	0	-	0	-	0	-	0	-	0	-	0	-	0	-	0	-	0.1	-	0	-	0	-	0	-	0	-	0	-	0	-	0
Glyma.01G129400	0.9	+	0.3	+	1.3	+	0.1	-	0.2	+	0.3	-	0.1	-	0.2	+	0.7	-	2	+	0.1	-	0.7	-	6.3	+	7.2	+	0.2	-	8.6	+	2	+	2.7	+	32.1	+	10.9	+	7.8	+	8.2	+	3.8	+	7	+	3.6
Glyma.01G129600	41.6	+	7	+	0.7	+	0	-	0	-	1.9	-	1.5	+	0.5	-	0.1	-	0.1	-	0.3	-	0.2	-	0	-	0	-	0	-	216.7	+	33.7	+	24.6	+	2.8	+	0.9	+	0.4	+	4.1	+	0.2	-	0.1	-	0.1
Glyma.01G129700	0	-	0.1	-	7.3	+	0	-	0	-	0.4	+	0	-	14.6	+	0.1	-	2.5	+	0.1	-	0.6	+	1.2	+	3.8	+	0.1	-	0	-	0	-	0	-	0.3	-	0.1	-	0.1	-	0	-	0.1	-	0	-	0
Glyma.01G129800	0	-	0	-	0	-	0	-	0	-	0	-	0.1	-	0.1	-	0	-	13	+	0	-	0	-	0	-	0	-	0	-	0	-	0	-	0.4	-	1.4	-	0.2	+	0.3	-	0	-	0.1	-	0.3	-	0.5
Glyma.01G129900	0	-	0	-	0	-	0	-	0	-	0	-	0	-	0	-	0	-	0	-	0	-	0	-	0	-	0	-	0	-	0	-	0	-	0	-	0	-	0	-	0	-	0	-	0	-	0	-	0
Glyma.01G130000	0	-	0	-	0	-	0	-	0	-	0	-	0	-	0	-	0	-	0	-	0.1	-	0	-	0	-	0	-	0	-	83.5	+	88.9	+	28.3	+	0.1	-	0.1	-	0.1	-	0	-	0	-	0	-	0
Glyma.01G130100	0	-	0	-	0	-	0	-	0	-	0	-	0	-	0	-	0	-	0	-	0	-	0	-	0	-	0	-	0	-	0	-	0	-	0	-	0	-	0	-	0	-	0	-	0	-	0	-	0
Glyma.01G130200	0.2	+	0.1	-	0.1	-	1.6	+	0.2	-	0	-	0	-	0	-	0	-	0	-	0.8	+	2.7	+	0	-	0	-	0	-	26.5	+	3	+	3.4	+	0	-	0	-	0.4	+	0.8	+	0	-	0	-	0
Glyma.01G130300	0.1	-	0.1	-	0.6	+	0.1	-	0.1	-	0.1	-	0	-	0.2	-	0	-	0	-	0	-	0.1	-	0.1	-	0.1	-	0.1	-	0.1	-	0	-	0.1	-	0.1	-	0.3	+	0.2	+	0	-	0.2	+	0.1	-	0.2
Glyma.01G130400	0.1	-	0	-	0.1	+	0	-	0.2	-	0.3	-	0.1	-	0.2	-	0.2	-	0.2	+	0.3	+	0	-	0.5	+	0.1	-	0.1	-	0	-	0	-	0	-	0.1	-	0.2	+	0	-	0.2	-	0	-	0	-	0.1
Glyma.01G130500	0	-	0	-	0	-	0	-	0	-	0	-	0	-	0	-	0	-	0	-	0	-	0	-	0	-	0	-	0	-	0	-	0.2	-	0.2	+	0	-	0	-	0	-	0	-	0	-	0	-	0
Glyma.01G130600	0	-	0	-	0	-	0.4	-	0	-	0	-	0	-	0	-	0	-	0	-	0	-	0	-	0	-	0	-	0.1	-	0	-	0	-	0	-	0	-	0	-	0	-	0	-	0	-	0	-	0
Glyma.01G130700	0	-	0	-	0	-	0	-	0	-	0	-	0	-	0	-	0	-	0	-	0	-	0	-	0	-	0	-	0	-	0	-	0	-	0	-	0	-	0	-	0	-	0	-	0	-	0	-	0
Glyma.01G130800	0	-	0	-	0	-	0	-	0	-	0	-	0	-	0	-	0	-	0	-	0	-	0	-	0	-	0	-	0	-	0	-	0	-	0	-	0	-	0	-	0	-	0	-	0	-	0	-	0
Glyma.01G130900	0	-	0	-	0	-	0	-	0	-	0	-	0	-	0	-	0	-	0	-	0	-	0	-	0	-	0	-	0.1	-	0	-	0	-	0	-	0	-	0	-	0	-	0	-	0	-	0	-	0
Glyma.01G131100	9.1	+	2.3	+	1.9	+	3.5	+	6	+	11.9	+	2.6	+	5.6	+	1.4	+	8.9	+	5.8	+	8.7	+	18.8	+	12.7	+	12.1	+	27.1	+	5.5	+	4.6	+	7	+	1.1	+	3.7	+	9.2	-	0.2	-	0	-	0.1
Glyma.01G131200	0.9	-	0.2	-	0	-	0	-	0.8	+	0	-	0	-	0.2	-	0	-	0.2	-	0	-	0	-	0.1	-	0	-	0	-	0.6	-	0.2	-	0.3	-	0.6	-	0.1	-	0	-	0	-	4.4	+	7.4	+	7.3
Glyma.01G131300	17.8	+	33.5	+	24.6	+	18	+	21.5	+	13.7	+	14	+	10.9	+	20.5	+	8.1	+	14.1	+	24.9	+	5.8	+	4.8	+	23	+	9.1	+	9.4	+	9.9	+	10.4	+	26	+	16.8	+	2.2	+	23.1	+	22.4	+	28.2
Glyma.01G131400	0	-	0	-	0.1	-	0.3	+	0.1	-	0	-	0.1	-	0.1	-	0.2	-	0.1	-	0	-	0.1	-	0	-	0.1	-	0.1	-	0.1	-	0	-	0	-	0.3	+	0.2	+	0.1	-	0	-	0.7	+	0.9	+	0.4
Glyma.01G131500	5.2	+	33.8	+	77.2	+	16.5	+	19.6	+	19	+	40.5	+	31.7	+	48.1	+	46.9	+	91.9	+	75.4	+	60.3	+	68.4	+	66.3	+	7.7	+	17.6	+	33.7	+	16.3	+	29.7	+	70.5	+	17.2	+	15	+	8.6	+	20
Glyma.01G131600	0	-	0	-	0	-	0	-	0	-	0	-	0	-	0	-	0	-	0	-	0	-	0	-	0	-	0	-	0	-	0	-	0	-	0	-	0	-	0	-	0	-	0	-	0	-	0	-	0
Glyma.01G131700	0	-	0	-	0	-	0	-	0	-	0	-	0	-	0	-	0	-	0	-	0	-	0	-	0	-	0	-	0	-	0	-	0	-	0	-	0	-	0	-	0	-	0	-	0	-	0	-	0
Glyma.01G131800	1.3	+	2.5	+	3.2	+	2	+	3.8	+	3.6	+	4.1	+	3.2	+	2.7	+	3.2	+	7.2	+	3.6	+	6.3	+	3.8	+	4.4	+	0.5	+	1.9	+	2.5	+	5.5	+	7.4	+	10	+	6.5	+	6.2	+	5.5	+	6
Glyma.01G131900	0	-	0	-	0.1	-	9.6	-	0.5	+	0.6	-	0.2	+	0	-	0	-	0.1	-	0.3	-	0.1	-	0.3	-	0.7	+	0.1	-	0.1	-	0	-	0	-	0.3	-	2.6	+	1.2	+	0	-	4.3	+	2.8	+	1.8
Glyma.01G132000	0	-	0	-	0	-	0	-	0	-	0.3	-	0	-	0.1	+	0	-	0.2	-	0	-	0	-	0	-	0	-	0.5	-	0	-	0	-	0	-	0	-	0.1	-	0.2	+	0.2	+	0.1	-	0	-	0
Glyma.01G132100	0	-	0	-	0	-	0	-	0	-	0	-	0	-	0	-	0	-	0	-	0.1	-	0	-	0	-	0	-	0	-	0	-	0	-	0	-	0	-	0	-	0	-	0	-	0	-	0	-	0
Glyma.01G132200	0	-	0	-	0	-	0.2	-	0	-	0.3	+	0	-	0	-	0	-	0	-	0	-	0	-	0.1	-	0	-	0	-	0	-	0	-	0	-	0	-	0	-	0	-	0	-	0	-	0	-	0
Glyma.01G132300	28.5	+	11.6	+	12	+	37.9	+	17.9	+	16.6	+	18.6	+	10.7	+	14.7	+	13.5	+	13.9	+	12.5	+	10	+	13.2	+	15.5	+	21.2	+	21.1	+	16.5	+	28.3	+	17.8	+	20.9	+	37	+	21.5	+	20.5	+	15.3
Glyma.01G132400	35.8	+	34.1	+	26.7	+	75.1	+	31.8	+	24.9	+	51.2	+	28	+	20.9	+	22.1	+	42.3	+	52	+	31	+	29.2	+	29.9	+	64.5	+	76.9	+	82.4	+	42.8	+	57.8	+	51.7	+	74.2	+	38.2	+	37.5	+	52.1
Glyma.01G132500	203	+	31.3	+	11	+	1.3	+	3.2	+	2.2	+	51.7	+	0.1	-	0.1	-	0	-	1.7	+	4.6	+	0.1	-	1	-	0.5	+	396.6	+	247.3	+	261	+	14.9	+	4	+	13.5	+	4.7	+	244	+	289.5	+	352.4
Glyma.01G132600	11.1	+	23	+	39.1	+	552.9	+	254.7	+	14.6	+	844	+	1.1	+	0	-	0	-	334.7	+	24.2	+	0.7	+	0	-	0.8	+	1.4	+	1.4	+	3.3	+	5.4	+	1.2	+	1	+	0.7	+	505.5	+	244.6	+	331.7
Glyma.01G132700	4.4	+	5.5	+	7.4	+	9.7	+	9.1	+	5.8	+	11.1	+	4	+	8.1	+	4.8	+	11.6	+	8.9	+	4.7	+	4.6	+	5.5	+	0.5	-	0.9	+	1.9	+	5.1	+	7.2	+	5.9	+	5.1	+	5.7	+	8.9	+	9.4
Glyma.01G132800	1.5	+	2.3	+	2.9	+	0.8	+	1.5	+	2.2	+	1.6	+	2.3	+	2.3	+	1.1	+	1.7	+	2.6	+	0.9	+	2.5	+	2.4	+	4.5	+	4.7	+	2.7	+	4.6	+	1.5	+	2	+	1.9	+	1.5	+	2.6	+	4.1
Glyma.01G132900	0	-	0.7	+	0.6	+	0.3	-	1.1	+	0	-	0.1	-	0.2	+	0.1	-	0.1	-	0.1	-	0	-	0.4	-	0.6	-	0.3	+	0	-	0	-	0	-	0	-	0	-	0	-	0	-	0	-	0	-	0
Glyma.01G133000	9.5	+	10.4	+	8.3	+	40.7	+	14.5	+	24.1	+	13.2	+	9.6	+	32.6	+	21.2	+	19.9	+	19.9	+	10.1	+	5.9	+	38.1	+	7.6	+	8	+	17.7	+	7.1	+	18.7	+	15.2	+	25.6	+	3.1	+	2.1	+	2.8
Glyma.01G133100	0	-	0.1	-	0.1	-	1.6	-	0.2	-	0.2	-	1.7	-	0.2	-	0.2	+	0.1	-	0.5	-	0.1	-	0	-	0.3	-	0.1	-	0.2	-	0.2	-	0	-	0	-	0	-	0.3	+	0.2	-	0.3	+	0.1	-	0.1
Glyma.01G133200	0	-	0	-	0.1	-	0	-	0	-	0	-	0	-	0	-	0	-	0.1	-	0	-	0	-	0	-	0	-	0	-	0	-	0	-	0	-	0	-	0	-	0	-	0	-	0	-	0	-	0
Glyma.01G133300	3	+	6.7	+	22.6	+	3.6	+	4.7	+	11.6	+	0.3	-	0.4	+	46.8	+	4.1	+	2.3	+	2	+	5.9	+	5.7	+	40.3	+	0	-	0	-	0	-	0.2	-	0.2	-	0.4	-	1	+	0.1	-	0.1	+	0
Glyma.01G133400	44.5	+	37.6	+	117.5	+	140.4	+	73.8	+	74.7	+	164.9	+	219.6	+	91.3	+	140.4	+	235.4	+	193.7	+	225	+	432.2	+	205.1	+	115.3	+	70.7	+	111.4	+	65.7	+	67.2	+	169.5	+	304.3	+	31.8	+	21.3	+	47.9
Glyma.01G133500	0	-	0.1	-	0	-	0	-	0	-	0	-	0	-	0.1	-	0.2	-	0	-	0	-	0	-	0	-	0	-	0	-	0.6	+	0	-	0	-	0	-	0	-	0	-	0	-	0.2	-	0	-	0
Glyma.01G133600	0.3	-	0.2	-	0.3	-	0	-	0.2	+	1.9	+	1.4	-	3.5	+	0.5	+	1.6	+	0.3	-	0.1	-	0	-	0	-	0.1	-	0.3	+	0.5	+	1.3	+	0	-	0	-	0	-	0.1	-	0	-	0	-	0
Glyma.01G133700	0	-	0	-	0.1	+	0.1	-	0.1	-	1.2	+	0.5	-	0.7	+	0.4	-	0.2	-	0	-	0	-	0	-	0	-	0.2	-	0	-	0.2	-	0.1	-	0	-	0	-	0	-	0	-	0	-	0	-	0
Glyma.01G133800	0	-	0	-	0	-	0	-	0	-	0	-	0	-	0	-	0	-	0	-	0	-	0	-	0	-	0	-	0	-	0.1	-	0	-	0.1	-	0.1	-	0.6	+	0.4	+	0.1	+	0	-	0	-	0
Glyma.01G133900	0.6	+	0.1	-	0.1	-	0	-	0	-	0	-	0.2	+	0	-	0.4	+	0	-	0	-	0	-	0	-	0	-	2.2	+	7	+	7	+	6.2	+	0	-	0.1	-	0.1	-	0	-	0.2	-	0	-	0.3
Glyma.01G134000	0	-	0	-	0	-	0	-	0	-	0	-	0	-	0	-	0	-	0	-	0	-	0	-	0	-	0	-	0	-	0	-	0	-	0	-	0	-	0.2	+	0	-	0	-	0.1	-	0	-	0
Glyma.01G134100	0	-	0	-	0	-	0	-	0	-	0	-	0	-	0	-	0	-	0	-	0	-	0	-	0	-	0	-	0	-	0	-	0	-	0	-	0	-	0	-	0	-	0	-	0	-	0	-	0
Glyma.01G134200	0.1	-	0.1	-	0.1	-	0	-	2.6	+	0.3	-	0.3	+	0	-	9.9	+	0	-	0.1	-	0.1	-	0	-	0	-	1.3	+	1	-	0.6	+	1.6	+	75.6	+	9.1	+	13.6	+	1.9	+	0	-	0.8	-	0.4
Glyma.01G134300	1.6	+	1.7	+	2.2	+	0.9	-	0.9	+	3.4	+	1.1	+	1.2	+	1.8	+	0.6	+	0.4	-	0.7	+	0.9	+	1.4	+	0.9	-	3.7	+	2.2	+	0.6	+	2	+	4.2	+	4	+	1.8	+	1.9	+	1.2	+	2.2
Glyma.01G134400	18.1	+	13.8	+	9.3	+	15.4	+	18.4	+	19.3	+	18	+	15.7	+	19.3	+	13.4	+	18.8	+	17.1	+	17.2	+	18.7	+	16.5	+	13.6	+	16.2	+	12.7	+	24.5	+	19.1	+	21.9	+	27.6	+	17.2	+	18.8	+	18
Glyma.01G134600	0	-	0	-	0	-	0	-	0	-	0	-	0	-	0	-	0	-	0	-	0	-	0	-	0	-	0	-	0	-	0	-	0	-	0	-	0	-	0	-	0	-	0	-	0	-	0	-	0
Glyma.01G134800	0.8	+	0.3	+	0	-	0.4	-	0	-	0	-	0	-	0	-	0	-	0	-	0	-	0	-	0	-	0	-	0.1	-	1.2	+	0.3	-	0.3	+	0.1	-	0.1	-	0.1	-	0	-	0.1	-	0	-	0
Glyma.01G134900	0	-	0.1	-	0	-	0.1	-	0	-	0.1	-	0	-	0	-	0.1	-	0	-	0	-	0.1	-	0	-	0	-	0	-	0.1	-	0	-	0.1	-	0.1	+	0.3	+	0.2	+	0.1	-	0.1	-	0.1	-	0
Glyma.01G135100	0	-	0	-	0	-	0	-	0	-	0	-	0.1	-	0	-	0	-	0	-	0	-	0	-	0	-	0	-	0	-	0	-	0	-	0	-	0	-	0.2	+	0	-	0	-	0	-	0	-	0
Glyma.01G135200	0	-	0	-	0	-	0	-	0	-	0	-	0	-	0	-	0	-	0	-	0	-	0	-	0	-	0.1	-	0	-	0	-	0	-	0	-	0.1	-	0	-	0.1	-	0	-	0	-	0	-	0
Glyma.01G135300	0	-	0	-	0	-	0	-	0	-	0	-	0	-	0	-	0	-	0	-	0	-	0	-	0	-	0	-	0	-	0	-	0	-	0	-	0	-	0	-	0	-	0.1	-	0	-	0	-	0
Glyma.01G135400	4.4	+	1.5	+	1.6	+	2.1	+	0.1	-	0.1	+	0.1	+	0.5	-	0.1	-	0.1	-	0.1	-	0	-	3	+	3.6	+	0.5	+	3.2	+	2.1	+	0.9	+	6	+	5.1	+	3.3	+	1.2	+	0.1	-	0.2	-	0
Glyma.01G135500	0	-	0	-	0.1	-	0	-	0	-	0	-	0	-	0	-	0	-	0	-	0	-	0.5	-	0.1	-	0.8	-	0.1	-	0.6	-	1.3	+	0.9	+	45.8	+	1.4	+	1.2	+	1.2	+	0	-	0	-	0.1
Glyma.01G135600	0	-	0	-	0	-	0	-	0	-	0	-	0	-	0	-	0	-	0	-	0	-	0	-	0	-	0	-	0	-	0	-	0	-	0	-	0	-	0.1	-	0	-	0	-	0.1	-	0	-	0
Glyma.01G135800	0	-	0	-	0	-	0	-	0	-	0.2	-	0	-	0	-	0	-	0	-	0	-	0	-	0	-	0	-	0	-	0	-	0	-	0	-	0	-	0	-	0	-	0	-	0	-	0	-	0
Glyma.01G135900	7.9	+	7.8	+	8.2	+	3	+	4.9	+	4.9	+	6.3	+	7.6	+	6.4	+	4.7	+	4.2	+	7.9	+	5.9	+	6.9	+	6	+	11.3	+	24.5	+	17	+	24.5	+	14	+	15.5	+	15.3	+	12.3	+	12.5	+	11.4
Glyma.01G136000	14.3	+	26	+	26.9	+	18.1	+	21.7	+	13.1	+	24.2	+	20.9	+	27.5	+	26.1	+	21.7	+	20.6	+	16.2	+	16.4	+	30.9	+	25.9	+	20.7	+	25	+	17.3	+	23.6	+	21.3	+	20.3	+	13.6	+	12.1	+	16.9
Glyma.01G136100	79.9	+	92	+	70	+	161.9	+	121	+	95.9	+	118.7	+	108	+	107.9	+	80.5	+	91.6	+	81.1	+	85.7	+	75.6	+	86	+	90.4	+	58.2	+	71.8	+	59.7	+	79.1	+	61.3	+	74.5	+	51	+	52.4	+	63.6
Glyma.01G136200	0.1	-	0	-	0	-	0	-	0	-	0	-	0	-	0	-	0	-	0	-	0	-	0	-	0	-	0	-	0.1	-	0	-	0	-	0	-	2.3	+	0.4	+	0	-	0	-	0	-	0	-	0
Glyma.01G136300	4.7	+	12.9	+	8.4	+	8.8	+	22.3	+	27.6	+	14.6	+	11.6	+	16.9	+	10.1	+	9.9	+	28.3	+	4.5	+	4.3	+	9.1	+	1.1	+	1.3	+	2.1	+	3.3	+	2.6	+	3.4	+	11.6	+	7.1	+	7.5	+	6.6
Glyma.01G136400	0.1	+	0.1	-	2.1	+	0.3	-	0.6	-	0.4	+	2.8	+	1.8	+	0.2	+	0.9	-	0.5	+	0.7	+	1.9	+	1.7	+	0.4	-	2.3	+	2.4	+	3.6	+	3.4	+	0.9	+	0.5	+	0.1	-	0	-	0	-	0.4
Glyma.01G136500	4.4	+	3.9	+	3.4	+	4.5	+	3.8	+	6.1	+	4.1	+	3	+	4	+	3.3	+	5.9	+	4.9	+	5.2	+	3.1	+	6.1	+	3.8	+	3.7	+	5.3	+	3.6	+	6.1	+	5.1	+	6.9	+	2.5	+	2.4	+	3
Glyma.01G136600	0	-	0.2	+	0.2	-	0	-	0	-	5.5	+	0	-	0	-	0	-	0	-	0	-	0	-	0	-	0	-	0.1	-	0	-	0	-	0	-	0.2	-	0	-	0	-	0	-	0.1	-	0	-	0.6
Glyma.01G136700	0	-	0	-	0	-	0	-	0	-	0.1	-	0	-	0.1	-	0	-	0.1	-	0	-	0.2	+	0	-	0.1	-	0.1	-	0.1	-	0	-	0.1	-	0.3	+	0.1	+	0	-	0.1	-	0.1	+	0.1	-	0
Glyma.01G136800	25.2	+	24.3	+	5.8	+	5.4	+	21.7	+	13.3	+	14	+	13.8	+	17.2	+	12.3	+	5.5	+	3.5	+	4.5	+	10	+	2.2	+	6.7	+	20.1	+	8.4	+	14.9	+	10.7	+	7.8	+	4.6	+	12.7	+	28.8	+	10
Glyma.01G136900	60.3	+	52.5	+	15.5	+	23.8	+	37.8	+	30.3	+	32.5	+	30.8	+	27.4	+	27.6	+	16	+	20.7	+	10.6	+	18	+	8.9	+	21.5	+	61.5	+	24.8	+	47.4	+	41.6	+	37.5	+	19.3	+	31.1	+	54.4	+	22.1
Glyma.01G137000	3.7	+	4.5	+	4.9	+	2.5	+	4.2	+	3.1	+	3.5	+	2.3	+	4.8	+	2.4	+	5.3	+	3.2	+	3.3	+	1.9	+	3.3	+	1.4	+	1.5	+	1.7	+	1.5	+	4.9	+	3.9	+	2.8	+	3.8	+	4.9	+	5.2
Glyma.01G137100	0	-	0	-	0	-	0	-	0	-	0	-	0	-	0	-	0.1	-	0	-	0	-	0	-	0	-	0	-	0	-	0	-	0	-	0	-	0	-	0	-	0	-	0	-	0	-	0	-	0
Glyma.01G137200	0	-	143.9	+	213.1	+	10.7	+	371.7	+	0.3	-	0.9	+	0.2	+	1.8	+	0.1	-	0.4	+	320.3	+	0	-	156.2	+	103.6	+	0	-	0	-	0	-	0	-	0.6	+	0.5	+	4.3	-	0	-	4.3	-	0
Glyma.01G137300	22.2	+	19.4	+	33.4	+	43.9	+	41.8	+	60.6	+	54.3	+	46.1	+	52.2	+	52.6	+	81.4	+	90	+	73	+	74.2	+	64	+	61.4	+	22.6	+	17.3	+	41	+	21.9	+	43.9	+	80.3	+	54.3	+	65.1	+	61.5
Glyma.01G137400	0	-	0	-	0	-	0	-	0	-	0	-	0	-	0	-	0	-	0	-	0	-	0	-	0	-	0	-	0	-	0.1	-	0.1	-	0	-	0.1	-	0.1	-	0.1	-	0.1	-	0	-	0	-	0.1
Glyma.01G137500	4	+	1.4	+	3	+	0.5	+	1.5	+	0.4	+	1.1	+	0.7	+	1.1	+	0.9	+	3.2	+	1.9	+	0.3	+	0.6	-	2	+	31.3	+	17.5	+	17.1	+	1.9	+	0.5	+	0.9	+	0.7	-	2.3	+	0.7	+	1.1
Glyma.01G137600	0.5	+	0.6	+	1	+	0	-	0.7	+	3.4	+	0	-	0.2	-	10.4	+	1.8	+	0	-	0	-	0	-	0	-	6.5	+	0	-	0	-	0	-	0	-	0	-	0	-	0.4	-	0	-	0	-	0.1
Glyma.01G137700	0	-	0	-	0	-	0.9	-	0	-	0.2	-	0.3	-	0	-	0.1	-	0.1	-	0	-	0.3	-	0	-	0	-	0	-	0.7	-	0	-	0	-	0	-	0	-	0.1	-	0	-	0.1	-	0	-	0
Glyma.01G137800	14	+	10.6	+	5.1	+	2.3	+	3.6	+	1.9	+	3	+	7.1	+	2.7	+	3.7	+	1.8	+	1.8	+	3.2	+	2.7	+	1.2	+	5.6	+	4.5	+	2.2	+	23.5	+	5.4	+	3.3	+	1.2	+	4.7	+	9.9	+	6
Glyma.01G137900	2	+	1.7	+	0.7	+	2.4	+	0.3	+	0.3	+	0.2	-	0.3	-	0.3	+	0.2	-	0.2	+	0.4	+	0	-	0.1	-	0.2	+	24.2	+	10.9	+	10.8	+	0.2	-	0.1	-	0.1	-	0	-	1.1	+	0.4	+	0.6
Glyma.01G138000	0	-	0	-	0.1	-	0.1	-	0	-	0	-	0	-	0	-	0.1	-	0	-	0	-	0	-	0	-	0	-	0	-	0.1	-	0	-	0.1	-	0	-	0	-	0	-	0	-	0	-	0	-	0
Glyma.01G138300	50.6	+	50.9	+	39.3	+	61.9	+	46.2	+	55.2	+	56.3	+	54.6	+	55.2	+	48.4	+	40.4	+	50	+	49.5	+	68.8	+	60.7	+	47.9	+	68.5	+	54.2	+	44	+	63.2	+	51.5	+	51	+	26.6	+	33.4	+	28.6
Glyma.01G138400	0	-	0	-	0	-	0	-	0	-	0	-	0	-	0	-	0.1	-	0	-	0	-	0.2	-	0	-	0	-	0	-	0	-	0.2	-	0	-	0	-	0	-	0	-	0	-	0.1	-	0.2	-	0.7
Glyma.01G138500	0	-	0	-	0	-	0	-	0	-	0	-	0	-	0	-	0	-	0	-	0	-	0	-	0	-	0	-	0	-	0	-	0	-	0	-	0	-	0	-	0	-	0	-	0	-	0	-	0
Glyma.01G138600	0	-	0	-	0	-	0	-	0	-	0	-	0	-	0	-	0	-	0	-	0	-	0	-	0	-	0	-	0	-	0	-	0	-	0	-	0	-	0	-	0	-	0	-	0	-	0	-	0
Glyma.01G138700	0	-	0	-	0	-	0	-	0	-	0	-	0	-	0	-	0	-	0	-	0	-	0	-	0	-	0	-	0	-	0	-	0	-	0	-	0	-	0	-	0	-	0	-	0	-	0	-	0
Glyma.01G138800	107.6	+	138.7	+	143.2	+	93.1	+	82.7	+	42.8	+	78.7	+	80.8	+	82.9	+	45.7	+	53	+	60.4	+	38.2	+	54.6	+	70.2	+	76.2	+	173	+	169.9	+	86.2	+	181.3	+	133.3	+	52.2	+	135.6	+	132.5	+	139.1
Glyma.01G138900	0	-	0	-	0	-	0.1	-	0	-	0.1	-	0.1	-	0	-	0.1	-	0.3	-	0.1	-	1.3	-	0	-	0.2	-	0	-	0	-	0	-	0	-	0	-	0	-	0.1	-	0	-	0	-	0	-	0
Glyma.01G139000	6.4	+	9.8	+	16.6	+	4.9	+	5.9	+	3.1	+	8	+	7.3	+	10	+	7.1	+	10.2	+	8.8	+	8.3	+	5.5	+	10.1	+	4.3	+	6.5	+	7.7	+	6.6	+	8.6	+	9	+	0.8	-	9.6	+	11.4	+	13.2
Glyma.01G139100	1.3	+	1.3	+	2.4	+	0.8	+	0.8	+	0.5	-	1.7	+	1.3	+	2	+	0.8	+	0.9	+	1.3	+	1.4	+	1.3	-	1.7	+	2.6	+	2.4	+	2.6	+	2.1	+	1.7	+	2.2	+	1.6	+	3	+	3.3	+	3.1
Glyma.01G139300	0	-	0	-	0	-	0	-	0	-	0	-	0	-	0	-	0	-	0	-	0	-	0	-	0	-	0	-	0	-	0	-	0	-	0	-	0	-	0	-	0	-	0.1	-	0	-	0	-	0
Glyma.01G139500	2.2	+	3.7	+	3.8	+	0.9	+	1.8	+	1.6	+	1.2	+	1.7	+	2.1	+	1.7	+	2.8	+	1.2	+	1.6	+	0.7	+	2.1	+	1.5	+	4.1	+	3.7	+	1.4	+	2.6	+	4	+	1.6	+	4	+	4.7	+	7.3
Glyma.01G139600	23.3	+	18.4	+	27.9	+	41	+	16.9	+	31.9	+	30.8	+	42.7	+	37.2	+	30.3	+	49.3	+	48	+	19.3	+	25	+	40.9	+	65.9	+	52.3	+	45.6	+	30.1	+	17.9	+	22.8	+	29.7	+	57	+	127.2	+	138.3
Glyma.01G139700	22.3	+	20.3	+	16.5	+	10	+	11.6	+	14.1	+	20.4	+	12.8	+	13.3	+	13	+	15.1	+	15.6	+	19.4	+	14.7	+	13.8	+	7.7	+	18.1	+	9	+	17.6	+	17.8	+	20.4	+	20.9	+	11.6	+	18.4	+	15.4
Glyma.01G139800	0	-	0	-	0	-	0	-	0	-	0	-	0	-	0	-	0	-	0	-	0	-	0	-	0	-	0	-	0	-	0	-	0	-	0	-	0	-	0	-	0	-	0	-	0	-	0	-	0
Glyma.01G139900	0.8	+	0.4	+	0.4	+	0.2	-	0.2	-	0.2	-	0.2	+	0.3	-	0.2	-	0.1	-	0.5	+	0.2	-	0.2	-	0.5	+	0.5	-	0	-	0	-	0	-	0.2	+	0.1	-	0	-	0	-	0.7	+	1.4	+	0.7
Glyma.01G140000	17.4	+	10.6	+	10.7	+	11.8	+	13	+	19.5	+	19.7	+	13.2	+	11.6	+	13.7	+	13.3	+	18.1	+	20.9	+	18.4	+	14.8	+	6.8	+	6.9	+	4.5	+	20.7	+	5.5	+	6.2	+	23.9	+	34.6	+	28.4	+	22
Glyma.01G140100	80.9	+	92.3	+	50.3	+	76.6	+	132.9	+	101.6	+	85.3	+	100.5	+	106.9	+	144	+	84.4	+	42.3	+	120.4	+	95.6	+	54.6	+	38.8	+	84.2	+	69.4	+	47.8	+	59.1	+	52.1	+	47.9	+	58.7	+	65.1	+	50.5
Glyma.01G140200	18.5	+	18	+	16	+	61.5	+	37.6	+	57.6	+	52.8	+	31.5	+	47.1	+	46.4	+	47.8	+	37.3	+	31	+	45	+	33.1	+	23.5	+	10	+	8.3	+	16	+	11.6	+	10.3	+	37.8	+	31.7	+	37.8	+	26.2
Glyma.01G140400	0.1	-	0	-	0.1	+	0	-	0	-	0.1	-	0.2	-	0	-	0	-	0	-	0	-	0.1	-	0	-	0	-	0.1	-	0.1	+	0	-	0	-	0.1	-	0.1	+	0.1	-	0	-	0.1	-	0.1	-	0.1
Glyma.01G140500	0	-	0	-	0	-	0.2	-	0	-	0.2	-	0.2	-	0	-	0.2	-	0	-	0.3	-	0	-	0	-	0	-	0	-	0.1	-	0.1	-	0.2	+	0.2	+	0.2	+	0.6	+	0.2	+	0.1	-	0	-	0
Glyma.01G140600	100	+	65.3	+	78.1	+	221.7	+	152.9	+	238.2	+	149.8	+	140.5	+	114.8	+	153.9	+	154.3	+	194.8	+	194	+	238.8	+	135.8	+	106.7	+	58.1	+	41.6	+	96.8	+	58	+	82.3	+	389.7	+	117.4	+	112.7	+	98
Glyma.01G140700	0	-	0	-	0	-	0	-	0	-	0	-	0	-	0	-	0	-	0	-	0	-	0	-	0	-	0	-	0.1	-	0	-	0	-	0	-	0	-	0	-	0	-	0	-	0	-	0	-	0
Glyma.01G140800	0	-	0	-	0	-	0	-	0	-	0	-	0	-	0	-	0	-	0	-	0	-	0	-	0	-	0.1	-	0	-	0	-	0	-	0	-	0	-	0	-	0.2	+	0	-	0	-	0	-	0
Glyma.01G140900	1.9	+	2.6	+	2.8	+	1.3	+	3.6	+	5.2	+	2.2	+	2.5	+	3.4	+	1.9	+	2.5	+	1.8	+	2.5	+	7.1	+	3.1	+	2.9	+	4.9	+	1.8	+	6.3	+	6.3	+	5.3	+	6.5	+	2.7	+	2.8	+	2
Glyma.01G141000	0	-	0.2	+	0.1	-	0	-	0	-	0	-	0	-	0	-	0	-	0	-	0	-	0	-	0	-	0	-	0	-	0.3	-	0	-	0.1	-	1.6	+	106.8	+	47.4	+	1.7	+	0	-	0.1	-	0.2
Glyma.01G141100	0	-	0	-	0.2	-	0	-	0	-	0.5	+	0	-	0	-	0	-	0	-	0	-	0	-	0	-	0	-	0	-	0.3	-	1.1	+	1.7	+	0	-	0	-	0	-	0	-	0	-	0	-	0
Glyma.01G141200	0	-	0.1	-	0	-	0	-	0	-	0	-	0	-	0	-	0	-	0	-	0	-	0.2	-	0	-	0	-	0	-	0	-	0	-	0	-	1.6	+	50.3	+	19.4	+	1	+	0	-	0	-	0
Glyma.01G141300	0.1	-	0.8	+	0.2	+	0	-	0	-	0	-	0	-	0	-	0	-	0	-	0	-	0.1	-	0	-	0	-	0	-	0.1	-	0	-	0	-	14.2	+	573	+	131.3	+	4.1	+	0	-	0	-	0.7
Glyma.01G141400	0	-	0.1	-	0	-	0	-	0	-	0	-	0.1	-	0	-	0	-	0	-	0	-	0.1	-	0	-	0	-	0	-	0	-	0	-	0	-	1.5	+	217.4	+	32.2	+	0.6	-	0	-	0	-	0.3
Glyma.01G141500	0	-	0	-	0	-	0	-	0	-	0	-	0	-	0	-	0	-	0	-	0	-	0	-	0	-	0	-	0	-	0	-	0	-	0	-	0	-	0	-	0	-	0	-	0	-	0	-	0
Glyma.01G141600	0	-	1	+	0.2	-	0	-	0	-	0	-	0	-	0	-	0	-	0	-	0	-	0.3	-	0	-	0	-	0	-	0.1	-	0	-	0.3	+	0.5	+	198.5	+	115	+	6.9	+	0	-	0	-	0.2
Glyma.01G141700	0	-	0	-	0	-	0	-	0	-	0	-	0	-	0	-	0	-	0	-	0	-	0	-	0	-	0	-	0	-	0	-	0	-	0	-	0	-	0	-	0	-	0	-	0	-	0	-	0
Glyma.01G141800	0	-	0.1	-	0.2	+	0	-	0	-	0	-	0	-	0	-	0	-	0	-	0	-	0.1	-	0	-	0	-	0	-	0	-	0	-	0	-	0.3	+	122.5	+	56.6	+	2.8	+	0	-	0	-	0.2
Glyma.01G141900	1.2	+	0.8	+	0.6	+	1.4	+	1.7	+	1.5	+	1.5	+	1.3	+	1.9	+	1.1	+	1.8	+	1.4	+	0.5	+	1.1	+	0.7	+	6.9	+	2	+	1.5	+	15	+	13.1	+	13.1	+	15.1	+	0.6	+	0.8	+	0.5
Glyma.01G142000	1.1	+	0.5	+	0.2	+	0.1	-	0	-	0	-	0	-	0	-	0	-	0	-	0	-	0.1	-	0	-	0	-	0	-	7.4	+	1.4	+	2.1	+	248	+	548.5	+	79.5	+	1.9	+	0.1	-	0.1	-	0.4
Glyma.01G142100	0	-	0	-	0.1	-	0	-	0	-	0	-	0	-	0	-	0	-	0	-	0	-	0	-	0	-	0	-	0	-	0.9	-	0.3	+	0.4	-	35.5	+	34.9	+	11.5	+	2.3	+	0	-	0	-	0
Glyma.01G142200	0	-	0	-	0	-	0	-	0	-	0	-	0	-	0	-	0	-	0	-	0	-	0	-	0	-	0	-	0	-	0	-	0	-	0	-	0.1	-	0.6	+	0.2	-	0	-	0	-	0	-	0
Glyma.01G142300	23.3	+	18.6	+	26.1	+	30.5	+	25.8	+	23.6	+	35.4	+	23.5	+	27.5	+	24.1	+	32.1	+	33.4	+	23.5	+	29.4	+	32.2	+	16.9	+	27.6	+	20.4	+	20.7	+	25.4	+	30	+	30.2	+	31.8	+	37.6	+	32.8
Glyma.01G142400	0	-	0	-	0	-	0.2	-	0	-	0	-	0	-	0	-	0	-	0	-	0	-	0	-	0	-	0	-	0	-	0	-	0	-	0	-	0	-	0	-	0	-	0	-	0	-	0	-	0
Glyma.01G142500	0	-	0	-	0	-	0	-	0	-	0	-	0	-	0	-	0	-	0	-	0	-	0	-	0.1	-	0	-	0	-	0.1	-	0	-	0	-	5.5	+	2	+	0.7	+	0	-	0	-	0	-	0
Glyma.01G142600	0.1	-	0	-	0.1	+	0.2	+	0	-	0.1	-	0	-	0.1	-	0.1	-	0.1	-	0.1	-	0	-	0	-	0.5	+	0.2	+	1.8	+	1.3	+	0.2	-	0.1	-	0.3	+	0.4	-	0.1	+	0.1	-	0.1	-	0
Glyma.01G142700	38.6	+	27.3	+	22.8	+	26.8	+	32.8	+	26.7	+	23.6	+	26.8	+	35	+	30	+	26.3	+	31	+	40.7	+	41.8	+	26.7	+	34.5	+	27.2	+	15.1	+	41.8	+	18.3	+	10.5	+	12.2	+	35.2	+	29.4	+	25.6
Glyma.01G142800	2	+	2.5	+	1.9	+	1.8	+	0.7	+	0.6	+	1.9	+	1.8	+	0.7	+	1.2	+	1.2	+	1	+	1.2	+	1.3	+	1.6	+	3.9	+	1.2	+	1.9	+	1.8	+	1	+	0.7	+	0.5	-	3.6	+	4.2	+	5.1
Glyma.01G142900	0.8	+	0.6	+	0.5	+	1.2	+	1.2	+	0.6	+	0.3	+	0.8	+	0.7	+	0.5	+	0.3	-	0.5	+	0.6	+	0.4	+	0.7	+	0.6	-	0.1	-	0.2	+	0.3	-	0.3	+	0.4	+	1	+	1.7	+	1.2	+	1.7
Glyma.01G143000	1.8	+	1.1	+	1.6	+	10.4	+	23.7	+	25.9	+	24.9	+	28.1	+	14.7	+	44	+	31.1	+	37.9	+	38.7	+	26.6	+	12.6	+	2.9	+	0.6	+	1.5	+	2.7	+	0.6	+	1.3	+	28.2	+	0.8	+	1.1	+	0.6
Glyma.01G143100	89.7	+	94	+	50.4	+	47.6	+	88.5	+	73.8	+	71.9	+	24.1	+	71.2	+	26.2	+	43.3	+	58.2	+	10.6	+	5.5	+	49.8	+	30.1	+	50.9	+	46.7	+	6.7	+	17.2	+	12.6	+	5.4	+	131.6	+	135.8	+	143.8
Glyma.01G143200	0.5	-	0.1	-	0.2	+	0.1	-	0.2	-	0.1	-	0.2	-	0.1	+	0.1	-	0.2	+	0	-	0.2	+	0.2	+	0.2	+	0.3	-	0.2	-	0.3	-	0.1	-	0.5	+	0.7	+	0.2	+	0.1	-	0.5	+	0.6	+	0.5
Glyma.01G143300	0.2	+	0.4	+	0.4	-	1.8	+	1.1	+	0.5	+	1.2	+	2.1	+	0.9	+	1.2	+	1.4	+	1.9	+	0.4	-	1.2	+	0.9	+	1.2	+	0.6	+	1	+	0.6	+	0.6	+	0.8	+	1.4	+	0.4	+	0.2	+	0.4
Glyma.01G143400	0	-	0	-	0	-	0.1	-	0	-	0	-	0	-	0	-	0	-	0	-	0	-	0	-	0	-	0	-	0	-	0	-	0	-	0	-	0.1	-	0.2	+	0.2	-	0	-	0	-	0	-	0
Glyma.01G143700	57.9	+	47	+	34.3	+	41.8	+	50.6	+	59.3	+	53.9	+	40	+	46.9	+	49.4	+	46.5	+	48	+	40.2	+	43.3	+	45.4	+	55.8	+	64.1	+	54.8	+	65.3	+	32.6	+	35.2	+	20.9	+	73.6	+	65.3	+	53.8
Glyma.01G143800	0.1	-	0.6	+	0.2	+	0	-	0.1	-	11	+	0	-	0	-	0	-	0	-	0.1	-	0.1	-	0	-	0	-	0	-	0.1	-	0	-	0.1	-	4.1	+	0.3	+	0.3	+	0	-	0.1	-	0.3	-	0
Glyma.01G143900	0	-	0	-	0.1	-	0	-	0	-	0.9	+	0	-	0.1	-	0	-	0	-	0	-	0.1	-	0	-	0	-	0	-	0.5	-	0.1	-	0	-	18.2	+	1.1	+	0.2	+	2.1	+	0	-	0	-	0
Glyma.01G144200	12	+	12.6	+	16.9	+	8.6	+	9.1	+	8.3	+	10	+	14.3	+	10.9	+	10.2	+	14.1	+	14.1	+	12.4	+	11.9	+	11.7	+	12.1	+	13.1	+	15.2	+	21.2	+	19.7	+	21.8	+	16	+	21.1	+	22.4	+	25.9
Glyma.01G144300	0	-	0	-	0	-	0	-	0	-	0	-	0	-	0	-	0	-	0	-	0	-	0	-	0	-	0	-	0	-	0	-	0	-	0	-	0	-	0	-	0	-	0	-	0	-	0	-	0.1
Glyma.01G144400	1.3	+	5.2	+	6.1	+	0.1	-	0.1	+	46.4	+	27.4	+	8.1	+	12	+	5.4	+	0.2	+	2.7	+	0.1	-	0	-	0.6	+	0.5	+	9.4	+	14.8	+	0.6	+	4.2	+	6	+	17.5	+	0.1	-	0	-	0.1
Glyma.01G144500	33.1	+	29.1	+	48.5	+	203.4	+	118.5	+	128.9	+	129.5	+	84	+	87.4	+	72.7	+	412	+	253.3	+	266.8	+	145.6	+	113.5	+	21.3	+	21.5	+	22.9	+	33.2	+	40.6	+	50.5	+	176.1	+	134.1	+	120.9	+	90
Glyma.01G144600	0	-	0	-	0	-	0.1	-	0	-	0	-	0	-	0	-	0	-	0	-	0	-	0	-	0	-	0	-	0	-	0	-	0	-	0	-	0	-	0	-	0	-	0	-	0	-	0	-	0
Glyma.01G144700	0	-	0	-	0.3	+	0	-	0.1	-	0	-	0	-	0	-	0.1	-	2.3	+	0	-	0	-	0.7	-	0.1	-	0.2	-	0	-	0	-	0	-	0	-	0	-	0	-	0	-	0.1	-	0	-	0
Glyma.01G144800	15.2	+	13.1	+	20.3	+	40.2	+	22	+	27.3	+	29.5	+	22	+	25.9	+	17.6	+	22.3	+	27.8	+	17.2	+	17.7	+	28.8	+	38.1	+	17	+	13.7	+	18.4	+	14.3	+	16	+	29.4	+	30.2	+	28.9	+	21.5
Glyma.01G144900	31.7	+	37	+	94.7	+	188.2	+	127.8	+	60	+	115.2	+	70.4	+	52.5	+	98.9	+	137	+	79.3	+	78.2	+	90.3	+	115.4	+	3	+	8.9	+	18.1	+	1.6	+	6.1	+	15.1	+	21.2	+	3.7	+	2.6	+	3.5
Glyma.01G145000	8.3	+	14.5	+	13.5	+	3.8	+	6.9	+	5.2	+	7.7	+	12.1	+	6.9	+	9.8	+	8.2	+	8.5	+	7.5	+	8.1	+	7.3	+	21.7	+	48	+	42.9	+	8.3	+	20.7	+	17.9	+	4.8	+	7.2	+	10.8	+	18.2
Glyma.01G145100	1	+	0.8	+	0.8	+	1.5	+	0.7	+	0.4	+	1	+	0.5	+	0.6	+	0.2	-	0.3	+	1.6	+	0.6	+	0.3	+	1	+	0.5	+	0.1	-	0.1	-	0.3	+	0.6	+	0.8	+	0.4	-	0.3	+	0.2	+	0.5
Glyma.01G145200	0	-	0	-	0	-	0	-	0	-	0	-	0	-	0	-	0	-	0	-	0	-	0	-	0	-	0	-	0	-	0.1	-	0	-	0	-	0	-	0	-	0	-	0	-	0	-	0	-	0
Glyma.01G145300	29.2	+	35.9	+	22.3	+	18	+	24.2	+	25.9	+	22.6	+	20.8	+	21	+	20.6	+	12.9	+	18.5	+	11.5	+	14.8	+	14.2	+	18.2	+	31.8	+	27.9	+	22.8	+	24.6	+	22	+	10.7	+	17.1	+	20.9	+	20
Glyma.01G145400	20.4	+	25	+	13.7	+	6.9	+	11.7	+	8.9	+	8.5	+	16.1	+	11.2	+	17.8	+	11.3	+	11.8	+	25	+	25.4	+	11.2	+	3.9	+	2.7	+	2.7	+	9.6	+	11.1	+	8.8	+	7.7	+	10.8	+	13.8	+	16.9
Glyma.01G145500	0	-	0.1	-	0	-	0	-	0.1	+	0	-	0	-	0	-	0	-	0	-	0	-	0	-	0	-	0	-	0	-	0	-	0	-	0	-	0	-	0	-	0	-	0	-	0	-	0	-	0
Glyma.01G145600	2.3	+	2.1	+	1.5	+	6.1	+	1.7	+	2	+	2.5	+	1.6	+	2.5	+	0.9	+	0.7	+	3.2	+	1.4	+	0.7	+	1.4	+	0.9	+	0.8	+	1	+	2	+	1.3	+	1.1	+	1.8	+	2	+	2.1	+	1.2
Glyma.01G145900	0	-	0	-	0	-	0	-	0	-	0	-	0	-	0	-	0	-	0	-	0	-	0	-	0	-	0	-	0	-	0	-	0	-	0	-	0	-	0	-	0	-	0	-	0.1	-	0	-	0
Glyma.01G146000	0	-	0	-	0	-	0	-	0	-	0	-	0.1	-	0	-	0	-	0	-	0.2	-	0	-	0	-	0	-	0	-	0.1	-	0	-	0	-	0.1	-	0.3	+	0.1	-	0	-	0.1	-	0	-	0
Glyma.01G146100	10.8	+	11.4	+	8.7	+	11.7	+	12.1	+	23.3	+	15.1	+	16.2	+	13.3	+	17.2	+	18.5	+	16.7	+	19.8	+	20.4	+	14.1	+	30.1	+	14.5	+	11.9	+	18.4	+	18.4	+	21.9	+	43.7	+	16.7	+	13.9	+	15.5
Glyma.01G146200	0.1	-	0	-	0	-	0	-	0	-	0	-	0	-	0	-	0	-	0	-	0	-	0	-	0	-	0	-	0	-	0.1	-	0	-	0	-	0	-	0	-	0	-	0	-	0.1	-	0.5	+	1.2
Glyma.01G146300	13.6	+	16	+	19.9	+	13.9	+	5.2	+	8	+	7.5	+	18.5	+	12	+	9.3	+	8.9	+	2	+	11.6	+	15	+	9.7	+	10.1	+	5	+	6.7	+	3.2	+	2.6	+	1.1	+	1.3	+	5.6	+	3.9	+	8
Glyma.01G146400	20.9	+	17.1	+	15.2	+	17.7	+	25.4	+	20.3	+	18.6	+	14.8	+	22.6	+	18.1	+	27.1	+	20.9	+	17.3	+	9.5	+	17.5	+	11.5	+	11.8	+	12.5	+	26.6	+	14.9	+	14.9	+	23	+	25.3	+	21.6	+	17.6
Glyma.01G146500	0.1	-	0.1	-	0.1	-	0	-	0	-	0	-	0	-	0	-	0	-	0	-	0	-	0	-	0	-	0.1	-	0.2	-	0	-	0	-	0	-	0	-	0	-	0.1	-	0.7	+	0.3	-	0	-	0
Glyma.01G146600	6.1	+	7.8	+	23.4	+	10.1	+	14.1	+	10.8	+	14	+	10.7	+	20.2	+	21.6	+	20.7	+	12	+	32.1	+	34.7	+	35	+	3.9	+	2.1	+	2.9	+	11.2	+	4.6	+	3.8	+	5.5	+	14.1	+	12.5	+	9.3
Glyma.01G146700	0	-	0	-	0	-	0	-	0	-	0	-	0.1	-	0	-	0	-	0	-	0	-	0	-	0	-	0.1	-	0	-	0	-	0	-	0	-	0	-	0	-	0	-	0	-	0	-	0	-	0
Glyma.01G146900	0.3	+	0.2	+	0.5	+	0.1	-	0.2	-	0.1	-	0.5	+	0.3	+	0.3	+	0.3	-	0.5	+	1.1	+	0.7	+	0.3	+	0.3	+	1.1	+	0.3	+	0.6	+	0.7	+	0.5	+	0.4	+	1.3	+	0.6	+	0.6	+	0.5
Glyma.01G147000	0.8	+	1.4	+	1.1	+	3	+	1.8	+	1.5	+	0.9	+	1	+	1.4	+	1.3	+	1.2	+	1.6	+	1.1	+	1	+	1.3	+	1.9	+	1	+	1.2	+	1.7	+	1.6	+	1	+	3.5	+	1.3	+	2.1	+	1.5
Glyma.01G147200	0.1	-	0	-	0	-	0	-	0	-	0	-	0.1	-	0	-	0	-	0	-	0	-	0	-	0	-	0	-	0	-	0.1	-	0	-	0	-	2.4	+	8.6	+	5.1	+	0.6	-	0	-	0	-	0
Glyma.01G147300	1.1	+	0	-	0.3	+	0.1	-	0	-	0	-	0	-	0	-	0	-	0	-	0.2	-	0.2	-	0	-	0	-	0.1	-	1.9	+	0.7	-	2.3	+	21.2	+	88.4	+	45.2	+	5.8	+	0.1	-	0	-	0
Glyma.01G147400	8.9	+	10.7	+	9	+	8.6	+	10.1	+	8.1	+	7.4	+	5.4	+	8	+	6.7	+	9.4	+	6.1	+	5.8	+	8.1	+	6	+	6.9	+	9.5	+	5	+	3.3	+	2.7	+	2.6	+	2.7	+	10.6	+	11.1	+	8.8
Glyma.01G147500	5.4	+	5.9	+	5.5	+	16.9	+	6.7	+	4	+	5.4	+	8.3	+	6.2	+	5.9	+	4.4	+	9	+	3.6	+	5.2	+	5.1	+	5	+	3.1	+	4.2	+	0.4	+	1.7	+	2.5	+	2.3	+	13.1	+	13.6	+	17.6
Glyma.01G147600	0	-	0.1	-	0.2	+	0.2	-	0.1	-	1.5	+	5.2	+	0.6	-	0.3	-	1.7	+	2.3	+	4.8	+	1	+	0	-	0.1	-	0	-	0	-	0	-	0.1	-	0	-	0	-	0.9	-	16.4	+	9.3	+	4.1
Glyma.01G147700	16.9	+	15.1	+	18.7	+	32.3	+	10.7	+	13	+	13.8	+	22	+	12.6	+	15	+	10.5	+	18.1	+	12.2	+	20.4	+	15.3	+	14.5	+	15	+	16	+	7.5	+	8.6	+	8.3	+	13.7	+	23.7	+	20.1	+	22.5
Glyma.01G147800	56.7	+	50.2	+	47.5	+	45.1	+	36.7	+	39.3	+	57.8	+	45.6	+	39.8	+	37.2	+	52.3	+	59.5	+	40.3	+	51.2	+	56.4	+	42.7	+	49	+	42.1	+	96.5	+	42.8	+	43.4	+	62.5	+	65.2	+	87.6	+	58.4
Glyma.01G147900	4.5	+	2.6	+	2.2	+	6.5	+	11	+	15.3	+	11.6	+	6.3	+	11.3	+	10	+	17	+	11.8	+	13.7	+	9.6	+	9.8	+	6	+	1.1	+	1.6	-	5.7	+	3.5	+	3	+	8.1	+	6.1	+	4.8	+	3.4
Glyma.01G148000	1.7	+	1.4	+	1.3	+	0.6	-	1.2	+	1.1	+	1	+	0.8	+	0.9	+	0.9	+	0.9	+	1.1	+	0.8	+	0.9	+	1	+	1	+	0.7	+	0.7	+	1.6	+	1.8	+	1.3	+	1.3	+	2	+	1.8	+	1.4
Glyma.01G148100	53.7	+	50.8	+	44.4	+	64.8	+	63.6	+	60.5	+	47.9	+	43.7	+	49.6	+	38.1	+	43.7	+	46.2	+	48.3	+	40.7	+	44.5	+	28.8	+	41.8	+	35.6	+	31.8	+	39.3	+	36.7	+	26.9	+	61.1	+	60.7	+	57.2
Glyma.01G148300	1.1	+	0.5	+	1	+	1	+	0.6	+	0.5	+	3.2	+	0.3	+	0.6	+	0	-	2.8	+	3.7	+	0.6	+	2.2	+	0.2	+	3.2	+	7.2	+	6.5	+	13.2	+	8	+	11.3	+	8.2	+	4	+	4.1	+	3.2
Glyma.01G148400	0.3	-	0	-	0	-	0	-	0	-	0	-	0	-	0	-	0	-	0	-	0	-	0	-	0	-	0	-	0	-	0	-	0	-	0	-	0.1	-	0.1	-	0.2	+	0.1	-	0	-	0.1	-	0
Glyma.01G148500	38.8	+	26.7	+	29	+	51.5	+	36	+	42.4	+	56.4	+	37.9	+	49.6	+	29.2	+	44.9	+	67.7	+	29.8	+	35.8	+	52.6	+	53.6	+	36.8	+	48.1	+	27.3	+	22.9	+	27.1	+	50.9	+	21.8	+	17.2	+	17.3
Glyma.01G148600	46.1	+	23.3	+	41.1	+	46	+	33.5	+	8.6	+	41.4	+	23.3	+	22.4	+	15.9	+	43.8	+	27.3	+	9.2	+	9.1	+	10.7	+	21.2	+	10.9	+	9.5	+	8.2	+	16	+	13.1	+	10.4	+	14.7	+	9.4	+	4.3
Glyma.01G148700	0.6	+	25.8	+	105.7	+	35.6	+	127.6	+	138.4	+	412.5	+	606.7	+	178.1	+	820.3	+	344	+	254.9	+	132.8	+	129.3	+	108.3	+	0.1	-	2.1	+	9.9	+	2.7	+	0.5	+	1	+	6.9	+	15.9	+	27.3	+	38
Glyma.01G148800	5.4	+	4.2	+	4.7	+	0.5	-	4.6	+	1.2	+	3.8	+	11	+	3.7	+	16.9	+	3.7	+	3.7	+	6.3	+	2.6	+	2.9	+	1.4	-	0.1	+	0.2	-	4.1	+	0.1	+	0.1	-	0	-	0.9	+	1.6	+	3.8
Glyma.01G148900	15.7	+	19.1	+	13.7	+	7.4	+	9.8	+	0.8	+	0.1	-	0.2	-	16.1	+	0.1	-	0.7	-	0.3	-	3.7	+	2.2	+	13.9	+	0.7	+	0.3	-	0.2	-	4.5	+	12.6	+	10.7	+	0.7	-	1.2	+	0.3	-	0.3
Glyma.01G149000	51.9	+	30.3	+	24.6	+	37.2	+	29.1	+	26.9	+	25.3	+	32.3	+	20.9	+	44.5	+	52.9	+	44.3	+	48.3	+	47.6	+	26.7	+	130.3	+	99	+	105.9	+	85.1	+	39.7	+	58.9	+	78.7	+	33.7	+	47.2	+	40.3
Glyma.01G149100	4.7	+	3.7	+	3.4	+	7	+	4.7	+	4	+	6	+	5.1	+	3.7	+	6.8	+	5.8	+	4.8	+	6.4	+	7.6	+	3.2	+	10.9	+	11.5	+	8.2	+	17	+	4.9	+	10.7	+	10.3	+	8.3	+	10.5	+	8.7
Glyma.01G149200	0	-	0	-	0	-	0	-	0	-	0	-	0	-	0.2	-	0	-	0	-	0	-	0	-	0	-	0	-	0	-	0	-	0	-	0	-	0	-	0	-	0	-	0	-	0	-	0.1	-	0
Glyma.01G149300	4.8	+	1.8	+	0.4	-	0.4	-	0.5	+	0.3	+	0.8	+	0.5	+	0.1	-	0.3	-	0.2	-	0.8	-	0.1	-	1.1	-	0.3	+	2.2	+	1.1	+	1.7	+	11.8	+	2.3	+	2.4	+	0.9	+	15.4	+	13.7	+	9.7
Glyma.01G149400	14.8	+	9.2	+	13.5	+	13.2	+	8.6	+	10.4	+	10.5	+	9	+	8	+	6.8	+	15.1	+	19.3	+	13.2	+	13.7	+	9.5	+	38.2	+	32.2	+	35.5	+	20.8	+	24.2	+	29.6	+	18.9	+	21.6	+	19	+	20.8
Glyma.01G149500	0.1	-	0.1	-	0.1	-	0.1	-	2.2	+	0.1	-	0	-	0.2	-	0	-	0	-	0	-	0	-	0	-	0.3	-	0	-	0	-	0	-	0	-	2.9	+	0	-	0	-	0.1	-	0	-	0	-	0.1
Glyma.01G149600	0	-	0.2	+	0.1	+	0	-	0.1	-	0.1	-	0	-	0	-	0	-	0	-	0.1	-	0	-	0	-	0	-	0	-	0	-	0	-	0	-	0.2	-	0.2	+	0.1	-	0.5	-	0.2	-	0	-	0
Glyma.01G149700	35.6	+	42.9	+	34.6	+	9.4	+	13.8	+	9.5	+	18.3	+	19.5	+	13.7	+	12.9	+	15.6	+	14.5	+	18.5	+	13.8	+	8.9	+	18.3	+	23.4	+	17.1	+	28.1	+	24.3	+	20.8	+	12.1	+	19.4	+	21.5	+	23.2
Glyma.01G149800	4.7	+	4.7	+	4.6	+	16.5	+	5.3	+	8.6	+	9	+	3.1	+	6.4	+	1.1	+	12.1	+	16.3	+	3.3	+	2.3	+	8.6	+	14.9	+	9	+	10.6	+	9.8	+	5.5	+	3.9	+	3.7	+	6.5	+	4	+	3
Glyma.01G149900	19.9	+	30.3	+	46.2	+	27.9	+	21.6	+	15.6	+	17.4	+	22.9	+	25.8	+	21.1	+	26	+	21.8	+	30.2	+	23.3	+	23.9	+	22.1	+	28.9	+	39.4	+	16.1	+	31	+	33.9	+	20.4	+	17.8	+	10.7	+	19.8
Glyma.01G150000	0	-	0.4	+	11	+	0.3	-	1.4	+	3.4	+	2.2	-	1.3	+	2	+	0.7	+	2.8	+	0.6	+	12.4	+	7.7	+	1.8	+	0.1	-	0	-	0.1	-	0.1	-	0.5	+	1.6	+	0.8	+	0.6	+	1	+	0.9
Glyma.01G150100	0.1	-	0.2	-	0.4	+	0.1	-	0.2	+	0.4	+	0.5	-	0.2	-	0.4	+	0	-	0.5	+	0.6	-	0.7	+	0	-	0.4	+	0	-	0	-	0.1	-	0.1	-	0.1	+	0.2	+	0	-	0.1	+	0.1	-	0.6
Glyma.01G150200	9.3	+	17.8	+	27.7	+	9.8	+	10.9	+	9.1	+	9.9	+	13.2	+	9.2	+	9.5	+	13.6	+	8.7	+	6.3	+	12.3	+	15	+	10.2	+	25	+	21.7	+	28.1	+	24.7	+	20	+	12.2	+	19.2	+	23.5	+	28.4
Glyma.01G150300	17.7	+	14.2	+	13.3	+	2.4	+	21.1	+	11.1	+	4.2	+	0.8	+	19.5	+	0.1	+	7.5	+	2	+	4.2	+	0.9	+	44.2	+	0.2	-	2.8	+	4.8	+	0.2	+	0.3	+	0.1	-	0	-	0.7	+	1.3	+	1.5
Glyma.01G150400	43.8	+	63.5	+	53.2	+	35.8	+	33.6	+	26.5	+	42.5	+	51.1	+	38.3	+	34.2	+	45.3	+	37.8	+	23	+	29.5	+	37.3	+	55.5	+	80	+	109.2	+	49.6	+	56.7	+	45.9	+	29.9	+	46.8	+	62.7	+	74.2
Glyma.01G150500	31.6	+	23.7	+	14.3	+	28.5	+	25.1	+	24.6	+	26	+	13.1	+	24.2	+	12.2	+	8.7	+	14.6	+	10.9	+	8.4	+	17.3	+	52.4	+	165.8	+	150.7	+	51.5	+	82.6	+	56.6	+	81.5	+	25.5	+	18.8	+	20.3
Glyma.01G150600	4.2	+	5.8	+	5.5	+	3.2	+	2.6	+	2.8	+	3.3	+	3.9	+	2.5	+	4.5	+	2	+	3.6	+	2.6	+	2.4	+	2.7	+	11	+	12	+	13.4	+	13.3	+	9	+	9.4	+	3.1	+	7.5	+	5.4	+	7.1
Glyma.01G150700	13.2	+	17.3	+	28.2	+	19.1	+	15.9	+	11.8	+	14.6	+	19.2	+	19.9	+	20.1	+	16.5	+	16.5	+	21.9	+	22.6	+	22.7	+	7.8	+	4.4	+	8.4	+	35.4	+	2.4	+	1.8	+	1.6	+	23.8	+	30	+	23.4
Glyma.01G150800	2.8	+	3.6	+	4.7	+	3.9	+	4	+	2.2	+	3.9	+	3.1	+	3.8	+	3.5	+	2.5	+	2.9	+	2.4	+	3.9	+	6.2	+	2.1	+	4.3	+	6.1	+	12.3	+	2.1	+	4.7	+	4	+	6.1	+	7.1	+	4.6
Glyma.01G150900	4.7	+	3.9	+	5.4	+	8.2	+	3.9	+	8.7	+	4.9	+	4.9	+	5.9	+	4.9	+	6.5	+	4.3	+	3.6	+	2.7	+	5.3	+	5.2	+	5.1	+	6.1	+	11.4	+	12.3	+	14.4	+	6	+	3.7	+	4.5	+	6.8
Glyma.01G151000	0.3	-	0	-	0	-	0	-	0.2	-	0	-	0	-	0	-	0.2	+	0	-	0	-	0.1	-	0	-	0.1	-	0.1	-	3.6	-	2.1	+	0.5	-	50.7	+	1.8	+	0	-	0.3	-	0.1	-	0	-	0.1
Glyma.01G151100	0	-	0	-	0	-	0	-	0	-	0	-	0	-	0	-	0	-	0	-	0	-	0	-	0	-	0	-	0	-	0	-	0	-	0	-	0.1	+	0.1	-	0	-	0	-	0	-	0	-	0
Glyma.01G151200	0	-	0.1	-	0.1	-	0	-	0	-	0.3	+	0	-	0	-	0	-	0	-	0	-	0.3	+	0	-	0.2	-	0	-	0	-	0.1	-	0	-	0	-	0.5	+	7.1	+	8.3	+	0.1	-	1.1	+	1.8
Glyma.01G151300	0	-	0.1	-	0	-	0.6	-	0.1	-	0.3	+	0.2	-	0	-	0	-	0.2	-	0	-	0.1	-	0	-	0	-	0	-	0	-	0	-	0	-	0.2	-	0.1	-	0.7	+	5.1	+	0	-	0.1	-	0.3
Glyma.01G151400	0	-	0.1	-	0.1	-	0	-	0	-	0.1	-	0	-	0	-	0	-	0.1	-	0	-	0	-	0	-	0	-	0	-	0	-	0	-	0	-	0	-	0	-	0	-	0	-	0	-	0.1	-	0
Glyma.01G151500	2.8	+	2.5	+	2.2	+	14.1	+	4.2	+	4.4	+	2.1	+	2	+	2.4	+	2.1	+	2.2	+	4.2	+	2.6	+	2.5	+	4.1	+	2	+	1.5	+	0.7	+	1.1	+	0.8	+	1.3	+	1.8	+	3.9	+	3.9	+	3.7
Glyma.01G151600	0.1	-	0.5	+	0.3	+	0.1	-	0.1	-	0.1	-	0.1	-	0.5	+	0.3	+	0.1	-	0.2	+	0.1	-	0.3	+	0.1	-	0.5	-	2.8	+	1.4	+	1.4	+	18.2	+	2.9	+	5.2	+	0.8	+	0.7	-	1.1	+	2.3
Glyma.01G151700	14.1	+	17.8	+	19.2	+	19.5	+	27.5	+	39.2	+	37.3	+	16	+	49	+	17.7	+	57	+	43.9	+	17.6	+	18	+	43.6	+	13.2	+	5.2	+	8	+	7.8	+	12.5	+	15.6	+	27.4	+	10.6	+	10.6	+	14.4
Glyma.01G151800	4.7	+	3.8	+	5	+	11.1	+	6.5	+	7.8	+	6.1	+	5.8	+	7.1	+	4.6	+	8.3	+	7.9	+	8.2	+	9.7	+	7.5	+	3.7	+	4.2	+	3.1	+	3	+	3.8	+	5.3	+	7	+	5.4	+	5.8	+	6.4
Glyma.01G152000	0	-	0	-	0	-	0	-	0.1	-	0.1	-	0	-	0.2	-	0	-	0	-	0	-	0.5	-	1.6	+	1.1	+	0	-	0	-	0	-	0	-	0	-	0	-	0	-	0	-	0	-	0	-	0.1
Glyma.01G152100	3.9	+	4.3	+	4.6	+	2	+	11.6	+	4.3	+	1.7	+	6.1	+	7	+	9.4	+	48.7	+	8.8	+	1.7	+	11	+	5.7	+	2.5	+	1.1	+	0.6	-	2.4	+	1.3	+	2.7	+	6.2	+	50.4	+	54.5	+	40
Glyma.01G152200	0	-	0	-	0	-	0	-	0	-	0	-	0	-	0	-	0	-	0	-	0	-	0	-	0	-	0	-	0	-	0.2	-	0	-	0	-	0	-	0	-	0	-	0	-	0	-	0	-	0
Glyma.01G152300	0	-	0	-	0	-	0	-	0	-	0	-	0	-	0	-	0	-	0	-	0	-	0	-	0	-	0	-	0	-	0	-	0	-	0	-	0	-	0	-	0.2	-	0	-	0	-	0.1	-	0
Glyma.01G152400	0.2	+	0.5	+	0.2	+	1.5	+	0.5	+	1.2	+	0.3	-	0.4	+	1	+	1.1	+	0.9	+	0.7	+	1	+	0.5	+	0.3	+	0.5	-	0	-	0.2	-	1.4	+	2.7	+	1.6	+	0.6	-	0.5	+	0.4	-	0.8
Glyma.01G152500	15.5	+	15.6	+	26	+	28.7	+	20.7	+	20.2	+	25.5	+	53.2	+	25.3	+	35.6	+	29.9	+	28.9	+	25.5	+	43.2	+	33.9	+	15.2	+	10.7	+	10.5	+	21.8	+	11.6	+	12.7	+	19.9	+	4.8	+	4.6	+	5.1
Glyma.01G152600	0	-	0	-	0.1	-	0	-	0	-	0	-	0.2	-	0	-	0	-	0	-	0	-	0	-	0	-	0.1	-	0	-	0	-	0	-	0	-	0.1	-	0.1	-	0.2	-	0.2	-	0	-	0	-	0
Glyma.01G152700	0.5	-	0.3	+	0.7	+	0.1	-	0	-	1	+	1.1	+	1.4	-	0.7	+	0.9	+	0.1	-	0.2	+	0.1	-	0	-	0.4	-	5.4	+	3.1	+	2	+	0	-	1.1	+	1.1	+	0.2	+	7.3	+	8.6	+	7.9
Glyma.01G152900	0.8	-	0.3	+	3.6	+	0.9	-	0.7	+	1	+	0.3	+	0.7	+	0.2	+	1.5	+	6.9	+	0.7	+	1.8	+	2.9	+	0.5	+	3.3	+	1	+	0.9	+	0	-	0.5	+	0.3	+	0.1	-	0.8	+	0.6	+	0.3
Glyma.01G153000	0.8	+	0.5	+	0.7	+	0.1	-	0.8	+	0.8	+	0.6	-	0	-	0.7	-	0.1	-	0.3	-	1.4	+	1.7	+	4	+	1.6	+	42.6	+	16.9	+	7.9	+	0.5	+	0.9	+	0.2	-	0.4	-	0	-	0.2	-	1.1
Glyma.01G153100	20.5	+	10.5	+	9.5	+	8.1	+	12.9	+	11.3	+	6.1	+	8.2	+	9.7	+	8.1	+	6.5	+	8.6	+	4.9	+	8.2	+	9	+	57.8	+	18.6	+	13.9	+	25.9	+	11.5	+	11	+	9.2	+	8.6	+	10.9	+	10.7
Glyma.01G153200	27.7	+	32.4	+	34.5	+	20.3	+	57.8	+	38.1	+	39.6	+	39.9	+	36.2	+	62.4	+	58.4	+	50	+	50.3	+	97	+	47.6	+	12.7	+	13	+	12.9	+	3.9	+	3.6	+	4.3	+	10	+	27.6	+	21.7	+	21.1
Glyma.01G153300	2.3	+	5.5	+	9.6	+	1.7	+	2.2	+	3.2	+	5.7	+	10.2	+	0.2	+	5.6	-	18.2	+	8.1	+	31.8	+	7.9	+	3.9	+	10.1	+	26.8	+	31.8	+	3.8	+	0.4	+	0.1	-	0.5	+	6.7	+	15.7	+	1.8
Glyma.01G153400	39.9	+	52.9	+	31.8	+	3.6	+	11.4	+	4.3	+	9	+	19.7	+	7.9	+	9.5	+	5.4	+	5.8	+	10.9	+	12.6	+	3.7	+	11.6	+	15	+	5.8	+	32.7	+	20	+	14.3	+	3.9	+	17.8	+	38	+	26.7
Glyma.01G153500	22.8	+	35.7	+	20.4	+	7.5	+	32.8	+	12.8	+	24	+	41.3	+	26.5	+	41.3	+	15.2	+	14.3	+	23.9	+	18.1	+	8	+	12.1	+	14.8	+	8.6	+	38.5	+	17.6	+	10.4	+	12.4	+	19.8	+	38.6	+	23.2
Glyma.01G153600	6.4	+	7.9	+	10.9	+	8.2	+	7.2	+	11.2	+	9.4	+	7.8	+	7.7	+	3.7	+	11.6	+	15.1	+	10.5	+	15.5	+	12.6	+	5.4	+	6.5	+	7.1	+	5.3	+	4.7	+	6.7	+	8	+	7.1	+	6.9	+	9.2
Glyma.01G153700	0.8	+	2.4	+	1.9	+	1.7	+	1.9	+	1.9	+	1.2	+	1.6	+	2.2	+	2.2	+	2	+	1.4	+	4	+	3.8	+	1.7	+	0.4	-	2.1	+	1.8	+	0.6	+	1.7	+	1.1	+	2.1	+	1.3	+	1.9	+	1.7
Glyma.01G153800	0	-	0	-	0.1	-	0.1	-	0.1	+	0.2	-	0.1	-	0	-	0.1	-	0	-	0	-	0	-	0	-	0	-	0	-	0.7	-	0	-	0	-	0.3	+	1.1	+	1.8	+	0	-	0	-	0	-	0
Glyma.01G153900	0.4	+	0.6	+	0.4	+	0.2	-	0.6	+	0.4	+	0.7	+	0.2	-	0.4	-	1.2	+	0.5	+	0.3	-	0.5	+	0.3	-	0.9	+	0	-	0.1	-	0.3	+	0	-	0.8	+	0.8	+	1.2	+	0.2	-	0.6	+	0.3
Glyma.01G154000	12.3	+	9.7	+	10.1	+	3.7	+	1.6	+	1.4	+	7.4	+	5.7	+	3	+	4.6	+	8.3	+	4.9	+	1.6	+	1.8	+	4.6	+	80.3	+	115.8	+	108.4	+	34	+	15.9	+	25.8	+	5.6	+	3.4	+	2.8	+	2.8
Glyma.01G154100	8.5	+	10.1	+	8.6	+	10.5	+	12.6	+	6.8	+	5.8	+	4.6	+	6.5	+	6	+	5.3	+	4.8	+	4.3	+	6.4	+	6.8	+	7.8	+	11.5	+	13	+	11.1	+	25.4	+	20.1	+	22.9	+	6.7	+	6.9	+	11.2
Glyma.01G154200	25.1	+	39.6	+	29.7	+	14.3	+	8.9	+	8.7	+	7.6	+	15.1	+	13.1	+	8.2	+	9.4	+	6.6	+	7	+	6.2	+	9.5	+	14.1	+	20.2	+	21.9	+	8.2	+	19	+	14.9	+	4.2	+	10.4	+	10.2	+	14.4
Glyma.01G154300	29.3	+	19.8	+	21.1	+	28.9	+	35.4	+	29.5	+	24.7	+	20.5	+	30.3	+	29.9	+	26.3	+	26	+	34.1	+	20.9	+	28.8	+	31.9	+	20.4	+	19.1	+	44.8	+	31.9	+	27.9	+	64.3	+	27.6	+	25	+	21.7
Glyma.01G154400	0	-	0	-	0.1	-	0	-	0.9	+	0	-	0.1	-	0	-	8.1	+	0.1	-	0	-	0	-	0	-	0	-	2.9	+	0	-	0	-	0	-	0.2	-	0	-	0.1	-	0	-	0	-	0	-	0
Glyma.01G154500	2.6	+	3.4	+	2.5	+	1.8	+	2.9	+	6.2	+	4.7	+	2.8	+	3.7	+	3.5	+	7.1	+	5.8	+	5.5	+	5.1	+	5.5	+	0.7	-	2	+	1.4	-	3	+	3.3	+	3.2	+	5.4	+	4.4	+	4.8	+	4.3
Glyma.01G154600	23.2	+	17.9	+	15.4	+	12.3	+	15.8	+	18.4	+	17.1	+	22.8	+	17.5	+	15.7	+	19	+	25.7	+	21.7	+	22.3	+	27.8	+	21.1	+	14	+	12.8	+	21.4	+	13.6	+	13.6	+	20.4	+	33.6	+	30.9	+	31.9
Glyma.01G154700	11.2	+	14.1	+	12.1	+	10.4	+	11.1	+	11.2	+	10.8	+	7.4	+	9	+	8.2	+	16.4	+	14.5	+	8.8	+	5.3	+	8.6	+	27.2	+	20.6	+	14.5	+	16.6	+	24	+	20.4	+	20.6	+	14.2	+	13.3	+	13.6
Glyma.01G154800	0	-	0	-	0	-	0	-	0	-	0	-	0	-	0	-	0	-	0	-	0	-	0	-	0	-	0	-	0	-	0	-	0	-	0	-	0	-	0	-	0	-	0	-	0	-	0	-	0
Glyma.01G154900	1.8	+	4.2	+	53.3	+	2.2	+	29.5	+	0.4	+	8.4	+	5.8	+	20.1	+	55.8	+	174.2	+	138.8	+	82.4	+	46.7	+	69.7	+	0.3	-	0.4	-	1	+	12.2	+	21.1	+	21.3	+	35.4	+	113.6	+	60.5	+	81.7
Glyma.01G155000	14.4	+	11.5	+	10	+	15.6	+	16.5	+	16.5	+	10.6	+	10.5	+	12.3	+	8.5	+	8.1	+	11.3	+	12.1	+	14.6	+	12.9	+	13.4	+	13	+	10.8	+	7.2	+	8.3	+	9.5	+	17.8	+	16.6	+	13.9	+	10.5
Glyma.01G155100	0.2	-	0.1	-	0.2	-	1.8	-	0.1	-	0	-	0	-	0	-	0.1	-	0.3	+	0	-	0	-	0	-	0	-	0.1	-	0.4	-	0	-	0.1	-	0	-	0.1	-	0.3	+	0.3	+	0	-	0.2	-	0.1
Glyma.01G155200	14.4	+	13.9	+	8.6	+	37.8	+	21.3	+	23.2	+	17	+	14	+	16.9	+	18.6	+	20.3	+	29.9	+	26.5	+	16.7	+	13.6	+	12.5	+	7.1	+	6	+	7.5	+	6.9	+	7.2	+	14.5	+	12.5	+	9	+	12.8
Glyma.01G155300	30	+	47.8	+	74.6	+	64.7	+	55.9	+	41.1	+	43.6	+	78.3	+	50.6	+	51	+	90.8	+	94.7	+	46.4	+	47.6	+	57.2	+	9.9	+	14.5	+	23.4	+	5	+	31.2	+	32.3	+	42.8	+	57.5	+	43.5	+	41
Glyma.01G155400	0.1	-	0	-	0.4	+	0	-	0	-	0.7	+	0	-	2.6	+	0	-	0.1	-	0.1	-	1.2	+	0	-	0	-	0.1	-	0.2	-	0.3	-	0.6	+	49.3	+	10	+	21.6	+	33.7	+	4.1	+	4.3	+	9.1
Glyma.01G155500	0	-	0	-	0	-	0	-	0	-	0	-	0	-	0.1	-	0	-	0	-	0	-	0	-	0	-	0	-	0	-	0	-	0	-	0	-	0	-	0	-	0	-	0	-	0.1	-	0.1	-	1.5
Glyma.01G155600	1.8	+	4.4	+	9.6	+	0	-	0.6	-	19.3	+	0.8	-	23.5	+	3.8	+	24.3	+	6.9	+	0.6	-	2.5	+	5.7	+	1.7	+	0.3	-	0.2	-	0.3	+	2.1	+	4.8	+	10.4	+	2.9	+	22.9	+	16.8	+	27.2
Glyma.01G155800	3	+	4.5	+	5.9	+	3	+	3.4	+	2	+	3.3	+	3.5	+	2.8	+	2.7	+	2.7	+	2.2	+	2.7	+	1.8	+	4.3	+	11	+	11.4	+	9.9	+	6	+	9.9	+	9.6	+	4.4	+	4.8	+	5.1	+	4.9
Glyma.01G155900	0.1	-	1.4	+	0.8	+	0.1	-	0.1	+	0.4	+	0	-	0.6	+	0.4	+	0.3	-	0.1	-	0.7	+	0.1	-	0.4	+	0.6	+	0.8	-	1.3	+	0.2	-	0	-	0.8	+	0.9	+	2.1	+	0.5	+	0.6	+	1
Glyma.01G156000	5.3	+	5.5	+	9	+	9	+	8.5	+	9.3	+	5	+	6.1	+	5.5	+	6.9	+	6.2	+	6.8	+	8.3	+	8.1	+	7.7	+	5.6	+	7.5	+	5.7	+	7	+	5.4	+	9.2	+	9.8	+	7.4	+	5.7	+	6.4
Glyma.01G156100	0	-	0.1	-	0	-	0.1	-	0	-	0.1	-	0	-	0	-	0.1	-	0	-	0	-	0	-	0	-	0	-	0.1	-	0	-	0	-	0	-	0	-	0.1	-	0	-	0	-	0	-	0	-	0
Glyma.01G156200	0.3	+	0.1	+	0.8	+	0.2	-	0.4	+	0.2	-	0	-	1.4	+	0	-	0	-	0.1	-	0.2	-	0.1	-	2.7	+	0	-	0.3	-	0.2	-	0	-	10	+	5	+	1.8	+	0.1	-	0	-	0	-	0
Glyma.01G156300	0	-	0	-	0	-	0	-	0	-	0	-	0	-	0	-	0	-	0	-	0	-	0	-	0	-	0	-	0	-	0	-	0	-	0	-	0	-	0	-	0	-	0	-	0	-	0	-	0
Glyma.01G156400	14.2	+	16.7	+	29.8	+	26.5	+	37.6	+	22.5	+	25.4	+	26.5	+	26.1	+	30.6	+	39.1	+	29.5	+	39.4	+	28.9	+	17.8	+	15	+	9.1	+	14.6	+	15.1	+	21.8	+	26.6	+	48.9	+	24	+	16.9	+	21.1
Glyma.01G156500	0	-	0	-	0	-	0	-	0	-	0	-	0	-	0	-	0	-	0	-	0	-	0	-	0	-	0	-	0	-	0	-	0	-	0	-	0	-	0	-	0	-	0	-	0	-	0	-	0.1
Glyma.01G156600	99.7	+	140.3	+	65	+	27.9	+	52.2	+	39	+	57.6	+	40.9	+	49.6	+	49.3	+	36.8	+	36.5	+	39	+	33.3	+	30.6	+	43.4	+	105.9	+	78.3	+	99.2	+	136.7	+	85.8	+	37	+	56.5	+	72.2	+	68.4
Glyma.01G156700	3.7	+	6.6	+	0.7	+	2.1	+	4.1	+	7.9	+	2.5	+	11.4	+	4.2	+	28.6	+	0.2	+	0.5	+	0.2	+	0.2	-	1.4	+	7.2	+	15.6	+	27	+	4.3	+	0.5	+	0.3	+	0.1	-	0.3	+	0.7	+	0
Glyma.01G156800	32.8	+	21.1	+	23.8	+	145	+	72.4	+	101.8	+	85	+	91.2	+	121.8	+	122	+	93.9	+	111.3	+	65.3	+	79.9	+	101.9	+	23.9	+	31.7	+	26.2	+	9.6	+	13.6	+	18.9	+	158.1	+	2.7	+	1.9	+	2.7
Glyma.01G156900	0.1	-	0	-	0	-	0	-	0	-	0	-	0	-	0	-	0	-	0	-	0	-	0	-	0	-	0	-	0	-	0	-	0	-	0	-	1	+	0	-	0	-	0	-	0	-	0	-	0
Glyma.01G157000	9.9	+	11.5	+	13.9	+	10.7	+	14.9	+	15.4	+	16.1	+	8.6	+	8.7	+	11.7	+	17.7	+	14	+	10.3	+	14	+	12.3	+	2.4	+	8.2	+	17.5	+	7.4	+	4.8	+	18	+	15.8	+	19.6	+	23.2	+	14.9
Glyma.01G157100	5.4	+	4.7	+	3.4	+	8.2	+	4.1	+	5.3	+	5.3	+	1.7	+	4.7	+	1.5	+	2.1	+	1.9	+	2	+	0.2	+	2.4	+	3	+	4.3	+	4.8	+	1.2	+	3.3	+	2.4	+	0.6	-	1.5	+	2.1	+	1.2
Glyma.01G157200	0	-	0.1	-	0.1	-	0	-	0	-	0	-	0	-	0	-	0	-	0	-	0	-	0.2	-	0	-	0	-	0	-	0.2	-	0	-	0	-	17.2	+	95.8	+	30.5	+	3.5	+	0	-	0	-	0.2
Glyma.01G157300	1.8	+	0.7	+	1.7	+	1.1	+	0.7	+	0.6	+	0.9	+	0.8	+	0.5	+	0.9	+	1.8	+	1.3	+	1	+	2.8	+	0.7	+	0.5	+	0.4	+	0.5	+	13.6	+	9	+	2.3	+	1.5	+	2.6	+	3.8	+	2.4
Glyma.01G157400	0.1	-	0.1	-	0.3	+	0.1	-	0.3	+	0.5	-	0.2	-	0.3	+	0.9	+	0.7	+	1	+	0.8	+	0.3	+	0.3	-	1.6	+	0.2	-	0	-	0	-	2.5	+	0.1	-	0.4	+	0.3	-	2.1	+	0.2	-	0.8
Glyma.01G157500	0.3	+	0.1	-	0.3	+	0.4	-	0.4	+	0	-	0.3	-	0.9	+	0.1	+	0.1	-	0.1	-	0.2	-	0.8	-	0.2	+	0.2	-	0.4	+	0.1	-	0.1	-	0	-	0.5	+	0.9	+	0.1	-	2.1	+	2.1	+	2
Glyma.01G157600	21.1	+	19.2	+	30.2	+	13	+	14.9	+	21.3	+	22.9	+	14.6	+	22.7	+	19.7	+	26.5	+	18.9	+	39.1	+	26.2	+	22.9	+	4.2	+	7.5	+	6.4	+	12.1	+	15.3	+	11.7	+	10.5	+	16.1	+	11.8	+	9.7
Glyma.01G157700	0.1	-	0	-	0	-	0	-	0	-	0	-	0	-	0	-	0	-	0	-	0	-	0	-	0	-	0	-	0	-	0.1	-	0	-	0	-	0.2	-	0.1	-	0.1	-	0	-	0	-	0	-	0
Glyma.01G157800	21.5	+	21	+	24.2	+	17.7	+	18.5	+	15	+	15.9	+	18.3	+	20.2	+	16.5	+	22.2	+	30	+	17.8	+	16.9	+	19.4	+	34.7	+	20.4	+	15.2	+	21.1	+	16.5	+	18.3	+	18.4	+	17.5	+	19.9	+	16
Glyma.01G157900	11.1	+	16.5	+	19	+	2.4	+	6.5	+	4.5	+	3.7	+	11.8	+	10.1	+	9.6	+	3.4	+	5.1	+	6.9	+	10.5	+	9.2	+	2.5	+	3	+	1.3	+	8.3	+	2.4	+	2	+	1.4	+	10.8	+	18.5	+	9.7
Glyma.01G158000	0	-	0.2	-	0.3	+	0.2	+	0	-	0.1	-	0.2	+	0	-	0	-	0	-	0	-	0.3	+	0.2	-	0.3	-	0.1	-	1.4	+	2.3	+	0.8	+	0.3	-	1.3	+	1.3	+	1.7	+	0.2	-	0.1	-	0.2
Glyma.01G158100	3.1	+	2.9	+	1.8	+	1.6	+	3.9	+	6.9	+	7.2	+	3.8	+	3.3	+	2.8	+	1.7	+	3.5	+	2.6	+	3.9	+	2.9	+	3.5	+	3.5	+	0.7	-	2	+	1	+	1.2	+	3	+	3.6	+	3.6	+	3.2
Glyma.01G158200	4	+	3.8	+	2.6	+	7.8	+	6.9	+	6.4	+	6.2	+	6.7	+	7	+	8.6	+	0.6	+	2	+	0.3	-	2.4	+	7.9	+	15	+	12	+	13.6	+	3.9	+	0.8	+	1.1	+	0.7	+	3.5	+	3	+	2.8
Glyma.01G158300	1.4	+	3.9	+	6.2	+	1.4	+	3.9	+	4.9	+	1.9	+	4.8	+	5.1	+	7.3	+	6.3	+	4.2	+	8.5	+	10.5	+	4.9	+	3.6	+	9.2	+	12.4	+	16.1	+	11.4	+	15.2	+	11.9	+	6.1	+	6.4	+	10.2
Glyma.01G158400	27.5	+	29.6	+	29.2	+	52.8	+	22.7	+	31.8	+	22	+	43.2	+	24.2	+	39.2	+	25.4	+	46.1	+	50	+	77.4	+	28.2	+	17.7	+	17.3	+	19.4	+	10.2	+	10	+	10.9	+	35.6	+	17.1	+	16.9	+	15.8
Glyma.01G158500	4.9	+	5.3	+	5	+	1.7	+	3.4	+	5.9	+	2.7	+	1.8	+	2.9	+	3.1	+	4.2	+	4.3	+	4.4	+	2.2	+	4.4	+	3.2	+	3.1	+	2.5	+	3.1	+	2.2	+	2.8	+	2.4	+	4.9	+	4.7	+	6.3
Glyma.01G158600	2.5	+	1.8	+	4.1	+	1.5	+	1.7	+	3.2	+	3	+	2.1	+	5.1	+	2.9	+	4.4	+	2.8	+	1.8	+	1.6	+	4	+	2.3	+	1.9	+	3	+	2.6	+	4.8	+	5.2	+	5.9	+	3.8	+	2.7	+	2.6
Glyma.01G158700	0	-	0.2	+	0.1	-	0	-	0	-	0	-	0	-	0	-	0	-	0	-	3.3	+	0.5	+	0.1	-	0.1	+	0.1	-	0.1	-	0.1	-	0	-	0.8	+	0	-	0.1	-	0.1	-	0.1	-	0.2	-	0
Glyma.01G158800	1.1	+	1.9	+	2.9	+	5.6	+	3.2	+	4.3	+	4	+	2.6	+	2.2	+	2.6	+	4.3	+	7	+	3	+	2.2	+	3.1	+	10.9	+	1.8	+	4.6	+	1.7	+	1.3	+	2	+	3.7	+	1.8	+	1.9	+	3.7
Glyma.01G158900	0	-	0	-	0	-	0	-	0	-	0	-	0	-	0	-	0	-	0	-	0	-	0	-	0	-	0	-	0	-	0.2	+	0.3	-	0	-	0.2	-	0.5	+	0.7	+	0	-	0	-	0	-	0
Glyma.01G159000	12.1	+	10.4	+	11.6	+	8.4	+	10.1	+	6.8	+	8.5	+	12	+	8.2	+	15.1	+	8.6	+	5.8	+	7.9	+	7.5	+	6.4	+	10.1	+	14.8	+	17.9	+	18.2	+	15.8	+	14.8	+	6	+	11.8	+	10.3	+	18.1
Glyma.01G159100	6	+	3.9	+	2.5	+	8.9	+	11.1	+	14.8	+	11.8	+	7.4	+	10.5	+	6.1	+	13.3	+	11.2	+	13.5	+	10	+	8.2	+	4	+	2.7	+	1.6	+	2.1	+	3.1	+	2.8	+	10.4	+	2.6	+	2.5	+	2.5
Glyma.01G159200	10.7	+	16.5	+	18.8	+	81.6	+	23.4	+	49.7	+	34.3	+	26.3	+	38.3	+	31.7	+	44.9	+	39.9	+	45.3	+	46.4	+	41.2	+	12.6	+	15.3	+	25.3	+	7.1	+	10.5	+	24	+	55.2	+	8	+	8.3	+	7.8
Glyma.01G159300	0	-	0	-	0	-	0	-	0	-	0	-	0	-	0	-	0	-	0	-	0.1	-	0	-	0	-	0	-	0	-	0	-	0	-	0	-	0	-	0	-	0	-	0	-	0	-	0	-	0
Glyma.01G159400	4	+	6.3	+	7.7	+	2.9	+	3.3	+	4.8	+	4.5	+	4.5	+	5.5	+	3.9	+	7.8	+	7.9	+	4.4	+	5.3	+	6.1	+	6.4	+	6.2	+	6.2	+	7	+	10.1	+	7.9	+	7.9	+	9.6	+	9.4	+	15.4
Glyma.01G159500	186.3	+	117.5	+	122.9	+	93.2	+	160.4	+	156.5	+	164.5	+	109.4	+	161.7	+	146.1	+	175.3	+	150.6	+	144.9	+	178.5	+	123.8	+	183.4	+	203.2	+	112.3	+	316	+	181.4	+	224.2	+	262.1	+	136.7	+	164.7	+	106.7
Glyma.01G159600	22.2	+	27.5	+	20.2	+	14	+	14.8	+	19.4	+	19.2	+	12.5	+	17.6	+	11.9	+	11.8	+	15.8	+	18.8	+	16.6	+	18	+	10.8	+	13.1	+	8.4	+	9.1	+	11.2	+	8.2	+	13.7	+	11.9	+	18.3	+	16.4
Glyma.01G159700	22	+	32.1	+	37.2	+	25	+	46.5	+	48.6	+	43.2	+	38.6	+	82.7	+	67.1	+	46.1	+	37.7	+	62.1	+	37.6	+	78.9	+	6.5	+	4.8	+	6.8	+	35.8	+	18	+	23	+	18.7	+	20	+	23.7	+	25.7
Glyma.01G159800	28.3	+	81.1	+	136.5	+	22.1	+	49.5	+	22.4	+	27.5	+	37.5	+	26	+	61.4	+	25.6	+	23.9	+	51.1	+	63.6	+	31.8	+	17.8	+	46.4	+	54.7	+	50.5	+	118.5	+	158.2	+	43.5	+	22.3	+	27.8	+	39.8
Glyma.01G159900	20	+	14.3	+	18.3	+	20.7	+	15.9	+	18.7	+	17.5	+	15.9	+	21.6	+	13.2	+	19	+	29.1	+	20.9	+	26.6	+	25	+	21.5	+	16	+	10.8	+	41.1	+	23.7	+	28.8	+	40	+	23.8	+	22.6	+	24.8
Glyma.01G160000	0.1	-	0.2	+	0.1	-	0	-	0.1	-	0	-	0.8	+	0.1	-	0.2	-	1.4	+	1	-	0	-	0	-	0	-	0.1	-	0.3	-	0.9	-	1.8	+	1	+	1.5	+	2	+	6	+	0	-	0	-	0
Glyma.01G160100	0	-	0	-	0	-	0	-	0	-	0	-	0	-	0.1	-	0	-	0	-	0	-	0	-	0	-	0	-	0	-	0	-	0	-	0	-	0	-	0	-	0	-	0	-	0	-	0	-	0
Glyma.01G160200	0	-	0	-	0	-	0	-	0	-	0	-	0	-	0	-	0	-	0	-	0.1	-	0	-	0	-	0	-	0	-	0	-	0	-	0	-	0	-	0	-	0	-	0	-	0	-	0	-	0
Glyma.01G160300	55.3	+	46.5	+	34	+	26.6	+	38.5	+	19.5	+	25.5	+	15.6	+	24.5	+	18	+	31.7	+	33.6	+	20.5	+	9.9	+	14.2	+	9.7	+	6.3	+	13.7	+	10.4	+	15	+	8.2	+	9.5	+	36.8	+	33.4	+	35.1
Glyma.01G160400	0	-	0	-	0.1	+	0.3	+	0	-	0.1	+	0	-	0	-	0	-	0	-	0.1	-	0	-	0	-	0	-	0	-	0	-	0	-	0	-	0	-	0	-	0	-	0	-	0	-	0	-	0
Glyma.01G160500	0	-	0	-	0	-	0	-	0	-	0	-	0	-	0	-	0	-	0	-	0	-	0	-	0	-	0	-	0	-	0	-	0	-	0	-	0	-	0	-	0	-	0	-	0	-	0	-	0
Glyma.01G160600	0	-	0	-	0	-	0	-	0	-	0	-	0	-	0	-	0	-	0	-	0	-	0	-	0	-	0	-	0	-	0	-	0	-	0	-	0	-	0	-	0	-	0	-	0	-	0	-	0
Glyma.01G160700	0	-	0	-	0	-	0.4	-	0	-	0	-	0	-	0	-	0	-	0	-	0	-	0	-	0	-	0	-	0	-	0	-	0	-	0	-	0	-	0	-	0	-	0	-	0	-	0	-	0
Glyma.01G160800	0	-	0	-	0	-	0	-	0	-	0.1	-	0	-	0	-	0	-	0.1	-	0	-	0	-	0	-	0	-	0	-	0	-	0	-	0.1	-	0	-	0	-	0	-	0	-	0	-	0	-	0
Glyma.01G160900	0	-	0	-	0	-	0	-	0	-	0.4	-	0	-	2.2	+	0	-	0.2	-	0	-	0	-	0	-	0	-	0	-	0	-	0	-	0	-	0	-	0	-	0	-	0	-	0	-	0	-	0
Glyma.01G161000	0	-	0	-	0	-	0	-	0	-	0	-	0	-	0	-	0	-	0	-	0	-	0	-	0	-	0	-	0	-	0	-	0	-	0	-	0	-	0	-	0	-	0	-	0	-	0	-	0
Glyma.01G161100	0.3	-	0.1	-	0	-	0.2	-	0	-	0.1	-	0.1	-	0	-	0	-	0	-	0	-	0	-	0	-	0	-	0	-	0	-	0.3	+	3.4	+	0.4	+	4.7	+	0.2	-	0	-	0	-	0	-	0
Glyma.01G161200	58	+	32.5	+	44.2	+	17.9	+	10.1	+	24.3	+	15.3	+	4	+	34.6	+	19	+	82.1	+	63	+	58.2	+	50.8	+	125.3	+	18.5	+	20.3	+	42.4	+	28.6	+	39	+	60.7	+	58	+	19.5	+	16	+	30.6
Glyma.01G161300	1.2	+	2.3	+	0.9	+	0.6	+	0.9	+	0.8	+	0.3	+	0.4	+	0.6	+	1	+	0.8	+	1.1	+	1	+	1.4	+	1	+	0.1	-	1.6	+	2	+	0.5	+	1.3	+	1.9	+	0.8	+	1.1	+	1.1	+	0.8
Glyma.01G161400	6.2	+	3.5	+	3.8	+	36.7	+	14.3	+	23.5	+	19.4	+	13.4	+	13.3	+	20.5	+	22.9	+	35.3	+	21.5	+	13.1	+	19.4	+	4.4	+	3	+	2.7	+	3.1	+	3.5	+	3.4	+	17	+	4.1	+	3.3	+	3.4
Glyma.01G161500	1.2	+	0.3	+	0.7	-	0	-	0.1	-	0	-	0	-	0.3	-	0	-	0.1	-	0	-	0.2	-	0.2	-	2.2	+	0.4	-	2.3	+	0	-	0.1	-	6.5	+	1.5	-	1.3	-	0	-	0.3	-	0	-	0
Glyma.01G161600	31.4	+	19	+	22.8	+	31.1	+	25.3	+	21.1	+	24.9	+	21	+	21.6	+	45.4	+	20.8	+	20.6	+	45.7	+	37.7	+	39.9	+	20	+	12.4	+	14.1	+	91.5	+	33.2	+	31.2	+	59.3	+	22	+	11	+	9.1
Glyma.01G161700	10.7	+	11	+	7.9	+	11.6	+	4.7	+	5.6	+	8.2	+	9.6	+	5.4	+	6.6	+	6.8	+	6.9	+	5.5	+	5.7	+	10	+	10.3	+	15.4	+	20.2	+	13.9	+	20.9	+	18.6	+	11.7	+	12.1	+	11.9	+	15.5
Glyma.01G161800	16.4	+	13.3	+	15.4	+	30.5	+	8.2	+	11.7	+	12.4	+	15.9	+	13.1	+	6.8	+	8.5	+	16.2	+	8.8	+	10.5	+	12.6	+	9.7	+	6.3	+	10.7	+	5.2	+	8.3	+	6.6	+	10.5	+	9.2	+	7.2	+	5.6
Glyma.01G161900	5.6	+	5.5	+	4.2	+	5.5	+	4.6	+	3	+	2.4	+	3.1	+	2.9	+	2.5	+	2.7	+	3.7	+	4.7	+	2.9	+	1.9	+	0.9	-	3.5	+	4.6	+	3.6	+	4.3	+	2.8	+	3	+	3.1	+	4.9	+	4.3
Glyma.01G162000	33.9	+	30	+	51.3	+	25.9	+	20.9	+	25.1	+	26.3	+	26	+	17.8	+	23.5	+	28.3	+	31.6	+	25.3	+	31	+	32.2	+	45.2	+	56.9	+	57.9	+	38.9	+	28.6	+	33.3	+	31.1	+	28.8	+	30.9	+	45.1
Glyma.01G162100	11.1	+	20.9	+	23.4	+	32.7	+	26.1	+	30.3	+	36.8	+	28.4	+	30	+	34.8	+	25.8	+	23.4	+	40.8	+	45.5	+	43.7	+	5.4	+	2.3	+	8.3	+	100.5	+	24.7	+	42.2	+	29.1	+	30	+	33	+	31.8
Glyma.01G162200	132.9	+	75.3	+	52.9	+	215.3	+	120.5	+	135.2	+	118.4	+	74	+	106.6	+	113.3	+	140.3	+	89.7	+	129.1	+	105	+	91.7	+	128.7	+	65.7	+	49.9	+	151.2	+	81.2	+	73.6	+	270.2	+	144.6	+	102.7	+	65.8
Glyma.01G162300	0.5	+	1.8	+	2	+	0.6	+	1.3	+	1.2	+	1	+	1.7	+	1.7	+	1.8	+	2.5	+	1.1	+	2.4	+	1.3	+	1.9	+	0	-	0.4	+	2.5	+	1.3	+	2.3	+	3.7	+	0.6	+	2	+	1.8	+	2.2
Glyma.01G162400	0	-	0	-	0	-	0	-	0	-	0	-	0	-	0	-	0	-	0	-	0	-	0.1	-	0	-	0	-	0	-	0	-	0	-	0	-	0	-	0	-	0	-	0	-	0	-	0	-	0
Glyma.01G162500	0	-	0	-	0	-	0	-	0	-	0	-	0	-	0	-	0	-	0	-	0	-	0	-	0	-	0	-	0	-	0	-	0	-	0	-	0.1	-	0	-	0	-	0	-	0.1	-	0	-	0.2
Glyma.01G162600	0	-	0	-	0	-	0	-	0	-	0	-	0	-	0	-	0	-	0	-	0	-	0	-	0.1	-	0	-	0	-	0	-	0	-	0	-	0	-	0	-	0	-	0	-	0	-	0	-	0
Glyma.01G162700	5.2	+	9.5	+	15.2	+	7.5	+	9.5	+	11.4	+	12.4	+	18.7	+	9.9	+	19.4	+	25.4	+	22.1	+	29.9	+	23.5	+	14.2	+	16.4	+	30.5	+	29.3	+	19.7	+	37.4	+	49.1	+	63.9	+	8.3	+	13.5	+	13.3
Glyma.01G162800	28.5	+	51.6	+	44.4	+	13.5	+	16.1	+	27.4	+	35	+	60.4	+	24.4	+	38.1	+	40.1	+	36.1	+	29	+	29.4	+	25.3	+	26.9	+	95.1	+	90.5	+	78.6	+	86.8	+	77.9	+	25.9	+	41.5	+	47.4	+	54.8
Glyma.01G162900	9.5	+	11.9	+	14.1	+	15	+	11.9	+	10.9	+	10.6	+	7.8	+	6.8	+	6.5	+	10.4	+	8.5	+	3.7	+	4.4	+	6.2	+	9.1	+	34.6	+	40	+	13.5	+	8.4	+	7.6	+	2	+	15.2	+	12.5	+	12
Glyma.01G163000	1.4	+	1.1	+	0.8	+	0.2	+	0.7	+	0.2	-	0.3	-	0.1	-	0.9	-	0.8	+	0.9	-	0	-	1.1	+	1.7	+	0	-	2.8	+	2.8	+	4.6	+	1.8	+	0.8	+	0.9	+	1.5	+	2.5	+	0.5	+	0.2
Glyma.01G163100	2.3	+	1.2	+	2.1	+	6.2	+	3.7	+	4.7	+	1.5	+	2.6	+	2.5	+	3	+	1.8	+	3.4	+	3.9	+	1	+	2.5	+	6.6	+	2.3	+	1.6	+	2	+	2.5	+	3.4	+	6.9	+	2.1	+	1.1	+	1.2
Glyma.01G163200	3.5	+	3.4	+	4.8	+	2.5	+	4.7	+	5.3	+	6.6	+	3.3	+	4.2	+	5.3	+	3.9	+	3.6	+	2.8	+	4.6	+	5.6	+	14.4	+	10.9	+	10	+	6.4	+	12	+	10.6	+	9.3	+	2.2	+	2.2	+	4.7
Glyma.01G163300	21	+	33.8	+	35.7	+	40.1	+	47.1	+	39.6	+	43.2	+	36	+	41.6	+	56.7	+	53	+	44.8	+	46	+	39.7	+	39.5	+	129.2	+	68.5	+	58.3	+	44.1	+	43.2	+	45.9	+	47	+	32.6	+	28.1	+	35.3
Glyma.01G163400	371.3	+	408.8	+	374.9	+	169	+	707.7	+	760.4	+	613.1	+	887	+	632.1	+	1090.5	+	654.2	+	517.5	+	1828	+	1808.3	+	434.5	+	209.3	+	137.3	+	93.4	+	425.8	+	83.9	+	101.4	+	223.5	+	299.9	+	448.3	+	404.5
Glyma.01G163500	0	-	0	-	0.3	+	0	-	0	-	0.1	-	0	-	0	-	0	-	0	-	0	-	0	-	0	-	0	-	0	-	0	-	0	-	0	-	0	-	0	-	0	-	0	-	0	-	0	-	0
Glyma.01G163600	0	-	0	-	0	-	0	-	0	-	0	-	0	-	0	-	0	-	0	-	0	-	0	-	0	-	0	-	0	-	0	-	0	-	0	-	0	-	0	-	0	-	0	-	0	-	0	-	0
Glyma.01G163700	6.9	+	7.5	+	23.5	+	26.9	+	7.2	+	5.9	+	12	+	16.5	+	12.7	+	8.4	+	14.5	+	13.3	+	12.9	+	19.2	+	22.3	+	3	+	13.3	+	19.5	+	9.5	+	13	+	17.5	+	13.9	+	6.8	+	5.1	+	10
Glyma.01G163800	37.1	+	35	+	21	+	28.2	+	68.6	+	68.4	+	55.4	+	39	+	38.8	+	59.9	+	37.6	+	23.7	+	51.4	+	44.8	+	17.6	+	28.3	+	30.2	+	24.9	+	19.2	+	14.9	+	31.5	+	56.9	+	19.6	+	29.7	+	29.3
Glyma.01G163900	44.1	+	34.3	+	34.6	+	36.8	+	39.3	+	20.9	+	27.2	+	33.3	+	27.9	+	35	+	41	+	29.2	+	27.3	+	31.8	+	21	+	56.5	+	43.7	+	54.6	+	47.2	+	17.8	+	23.5	+	21.5	+	40.3	+	37.1	+	37.6
Glyma.01G164000	15.5	+	15.5	+	13.7	+	27.7	+	16.4	+	34.1	+	11.8	+	8.2	+	27.1	+	17.2	+	21.3	+	15.9	+	26.8	+	11.1	+	29.2	+	23	+	17.9	+	19.1	+	27	+	30.2	+	50.9	+	56.5	+	18.3	+	19.5	+	23.3
Glyma.01G164100	39.9	+	50.3	+	36.8	+	46.5	+	38	+	38.4	+	31.3	+	35.8	+	38.7	+	36.5	+	39.6	+	41.2	+	30.9	+	32.4	+	38.4	+	45.5	+	55.7	+	61.7	+	55.5	+	78.6	+	71.1	+	51.1	+	30.9	+	29.7	+	35
Glyma.01G164200	56.6	+	65.6	+	62.7	+	26.8	+	60.1	+	42.2	+	41.7	+	37.4	+	52.8	+	48	+	37.7	+	35.6	+	34.5	+	30.6	+	35.4	+	41.1	+	49.8	+	45.4	+	50.4	+	64	+	72.5	+	38.4	+	53.3	+	54.4	+	58.3
Glyma.01G164300	10.9	+	17.4	+	17.6	+	9.4	+	26.9	+	26.4	+	22.2	+	30.1	+	29.1	+	45.8	+	24.1	+	20.4	+	36.6	+	22.1	+	16	+	14.7	+	21.5	+	28.7	+	16.3	+	17.5	+	18.3	+	14.6	+	16	+	27.7	+	40.5
Glyma.01G164400	3.5	+	3.7	+	3	+	7.6	+	3.2	+	5.1	+	1.1	+	2.7	+	2.4	+	1.8	+	2.4	+	2	+	1.5	+	2.3	+	3.1	+	3	+	4.8	+	5.2	+	3.8	+	4.1	+	3.4	+	1.7	+	4.4	+	3.2	+	5
Glyma.01G164500	84.7	+	60.6	+	54.9	+	105	+	75.7	+	102.4	+	74	+	106.8	+	98.4	+	75.2	+	41.9	+	56.4	+	61.7	+	57.8	+	68.6	+	51.6	+	18.4	+	10.9	+	2.4	+	31.1	+	27	+	21.9	+	20.5	+	12.7	+	12.7
Glyma.01G164600	0	-	0.4	-	0	-	0	-	0	-	0	-	0	-	0	-	0	-	0	-	0	-	0	-	0	-	0	-	0	-	0.4	-	0	-	0	-	0.1	+	0	-	0	-	0	-	0	-	0	-	0
Glyma.01G164700	0	-	0	-	0	-	0	-	0	-	0	-	0	-	0	-	0	-	0	-	0	-	0	-	0	-	0	-	0	-	0	-	0	-	0	-	0	-	0	-	0	-	0	-	0	-	0	-	0
Glyma.01G164800	0	-	0.4	+	1.2	+	0.3	-	0.5	+	5	+	1	+	0.9	+	0.5	+	0.8	+	0.9	+	0.9	+	2.2	+	1.8	+	0.5	+	0	-	0	-	0.1	-	3.9	+	0.2	-	0.2	+	0.4	+	0.1	-	0.2	+	2.4
Glyma.01G164900	15.4	+	7.2	+	7.1	+	7.4	+	10	+	39.9	+	60.4	+	29.1	+	16.6	+	27.4	+	14.5	+	11.8	+	6.5	+	11.6	+	7.5	+	8.7	+	17.7	+	15.8	+	14.3	+	7.1	+	6.3	+	23.4	+	10.5	+	9.9	+	16
Glyma.01G165000	2.2	+	1.2	+	0.6	+	0.3	+	0.3	-	0.1	-	0	-	0.2	-	0	-	0	-	1.3	+	1.3	+	0.3	-	0.8	-	0	-	65.3	+	44.8	+	29.2	+	19.8	+	151	+	131.7	+	60.8	+	0.4	-	0	-	0.5
Glyma.01G165100	32.8	+	48.6	+	32.9	+	43.7	+	37.3	+	34.2	+	35.7	+	43.1	+	33.8	+	36.2	+	33.6	+	28.6	+	28.5	+	34.3	+	40.5	+	38.4	+	42.4	+	44.9	+	38.4	+	45	+	43.5	+	31.9	+	24.8	+	23.1	+	31.6
Glyma.01G165200	0.6	+	0.3	+	0.6	+	0	-	0.7	+	0.6	+	0.4	+	0.2	-	0.6	+	0.2	-	0.3	+	0.1	-	0	-	0.1	-	2.4	+	0.6	-	0.2	-	0.1	-	0.3	-	0.1	-	0.1	-	0.2	-	5.4	+	6.2	+	5.8
Glyma.01G165300	8.7	+	5.6	+	7.6	+	3	+	1.8	+	0.7	+	2.2	+	4.5	+	2.5	+	2.6	+	2.5	+	1.7	+	3.6	+	6.7	+	5.8	+	4.4	+	1	+	2.7	+	1.7	+	1.1	+	4.1	+	4.2	+	4	+	3.7	+	6.6
Glyma.01G165400	0.3	-	0.1	+	0.3	-	0.1	-	0.8	+	1.6	+	2.2	+	1	-	0.8	+	1.2	+	0.2	-	0.3	-	0.4	+	2.4	-	0.9	+	6.7	-	21	+	28.1	+	1	+	0.9	+	2.1	+	16.9	+	0.1	-	0.1	-	0.1
Glyma.01G165500	0.1	-	0	-	0.1	-	0.1	-	0.1	-	0.3	+	0.1	-	0	-	0	-	0.4	-	0.1	-	0.3	-	0	-	0	-	0.1	-	1	+	2.6	+	6.5	+	0.3	-	0.1	-	0.7	+	7.3	+	0	-	0	-	0
Glyma.01G165600	0.2	-	0.3	-	0.5	-	0	-	0.2	-	0	-	0.6	+	0	-	0	-	0	-	0	-	1.9	+	0.2	-	0.2	-	0.5	+	0	-	1.1	+	3	+	12.3	+	0.9	+	0.6	+	0	-	0	-	0.2	-	0
Glyma.01G165700	0	-	0	-	0	-	0	-	0	-	0	-	0	-	0	-	0	-	0	-	0	-	0	-	0	-	0	-	0	-	0	-	0	-	0	-	0	-	0	-	0	-	0	-	0	-	0	-	0
Glyma.01G165900	2.6	+	0.5	+	0.7	+	0.3	+	0.9	+	0.5	+	1.6	+	1	+	0.1	-	0.9	+	3.4	+	1.3	+	0.9	+	0.2	-	0.1	-	0.5	+	1.3	+	1.8	+	2	+	1.4	+	4.4	+	1.5	+	1.9	+	3.7	+	6.7
Glyma.01G166000	0.5	+	0.2	-	0	-	0.1	-	0	-	0.2	+	0.1	-	0.1	-	0	-	0	-	0	-	0	-	0	-	0	-	0.1	-	13.8	+	4.4	+	7	+	4.2	+	0.2	-	0.4	+	0.3	-	4	+	6.8	+	1
Glyma.01G166100	14	+	7.5	+	14.9	+	3.8	+	4.3	+	2	+	1.5	+	1.5	+	3.6	+	3.1	+	7.8	+	2.7	+	10.6	+	3	+	10	+	25.5	+	13	+	13	+	19.8	+	5.2	+	10.9	+	7.8	+	19.7	+	7.3	+	8.5
Glyma.01G166200	0	-	0	-	0	-	0	-	0	-	0	-	0	-	0	-	0.1	-	0	-	0	-	0	-	0	-	0	-	0	-	0	-	0.1	-	0	-	0.1	-	0.1	-	0.1	-	0	-	0	-	0	-	0
Glyma.01G166300	61.2	+	88.2	+	60.6	+	29.8	+	32.7	+	13.7	+	14	+	26.5	+	45.6	+	14	+	32.3	+	24	+	18.8	+	8.4	+	51.5	+	12.3	+	12.3	+	63	+	20.3	+	27.3	+	38.9	+	10.4	+	50.7	+	36.6	+	91.6
Glyma.01G166400	86.8	+	75.3	+	61.1	+	83.2	+	103.5	+	88.9	+	87.3	+	74.1	+	90	+	82.7	+	96.7	+	116.8	+	80.2	+	79.7	+	70.5	+	92.6	+	71.5	+	47.8	+	107.5	+	82.5	+	90.7	+	142.4	+	104	+	103.6	+	86.1
Glyma.01G166500	0	-	0	-	0	-	0	-	0	-	0	-	0.1	-	0	-	0	-	0	-	0	-	0	-	0	-	0	-	0	-	0	-	0	-	0	-	0	-	0	-	0	-	0	-	0	-	0.2	-	0.6
Glyma.01G166600	7.2	+	4.5	+	5.4	+	4.2	+	6.7	+	7.7	+	6.5	+	5.1	+	6.6	+	5.4	+	6	+	7.3	+	5.8	+	4.9	+	6.1	+	4.5	+	4.3	+	4.8	+	4.5	+	6.4	+	4.7	+	6.9	+	6.3	+	6.4	+	5.3
Glyma.01G166700	6.6	+	10.9	+	12.6	+	11.8	+	11.2	+	7.4	+	7.8	+	12.8	+	10.9	+	12.1	+	8.1	+	8.3	+	9.4	+	9.7	+	12.9	+	7.9	+	8.4	+	10.6	+	11	+	7.4	+	8.4	+	8.6	+	10.8	+	9.6	+	13.2
Glyma.01G166800	0	-	0.2	+	0.2	+	0.1	-	0	-	0	-	0	-	0	-	0	-	0.1	+	0	-	0	-	0	-	0	-	0	-	0	-	0	-	0	-	0	-	0	-	0	-	0	-	0	-	0	-	0
Glyma.01G166900	0	-	0	-	0	-	0	-	0	-	0	-	0	-	0	-	0	-	0	-	0	-	0	-	0	-	0	-	0	-	0	-	0.2	-	0.3	-	0	-	0.1	-	0	-	0	-	0	-	0	-	0
Glyma.01G167000	0.1	+	0	-	0	-	0	-	0	-	0.1	-	0	-	0	-	0.1	-	0	-	0	-	0	-	0	-	0	-	0	-	0	-	0	-	0	-	0	-	0	-	0	-	0	-	0.1	-	0	-	0.1
Glyma.01G167100	0	-	0	-	0	-	0	-	0	-	0	-	0	-	0	-	0	-	0	-	0	-	0	-	0	-	0	-	0	-	0	-	0	-	0	-	0	-	0	-	0	-	0	-	0	-	0	-	0
Glyma.01G167200	2.6	+	1.4	+	5.4	+	4.8	+	2.7	+	2	+	11.1	+	7.5	+	15.5	+	14.7	+	2.1	+	3	+	3.4	+	6.3	+	12.4	+	0.1	-	0.4	+	0.7	+	0.2	-	4.3	+	2.7	+	3	+	1.8	+	1.6	+	2.4
Glyma.01G167300	185	+	193.9	+	137.9	+	68.4	+	103.6	+	103.2	+	84.7	+	141.4	+	102.2	+	157.3	+	53.4	+	41.9	+	89.6	+	115.3	+	64.4	+	68.6	+	144.7	+	133.3	+	137.6	+	207.5	+	171.7	+	45.6	+	107.8	+	128.1	+	138
Glyma.01G167400	0.2	-	0.2	+	0.1	-	0	-	0	-	0.1	-	0.1	-	0.1	-	0.4	-	0.5	+	0.1	-	0.5	+	0	-	0.1	-	0.9	-	0.3	-	0.4	+	0	-	0.6	+	0.7	+	1.3	+	1.1	+	0.3	-	0.3	-	0.3
Glyma.01G167500	29.9	+	19	+	71.7	+	9.3	+	10.9	+	10.4	+	16	+	23.6	+	12.8	+	16.1	+	24.4	+	22.3	+	14.5	+	30	+	18.5	+	33.7	+	30.2	+	42.2	+	41.4	+	23.3	+	55.1	+	31.9	+	27.1	+	37.7	+	44.9
Glyma.01G167600	9	+	13.4	+	14	+	30.1	+	14.9	+	24.1	+	17.4	+	14.9	+	14.5	+	14.6	+	22	+	25.9	+	20.5	+	30.7	+	22	+	11.9	+	11	+	12.7	+	8.8	+	11.4	+	16.4	+	33	+	13.8	+	12	+	15
Glyma.01G167700	82.7	+	27.8	+	27.2	+	8.1	+	35.3	+	21	+	65.7	+	28.1	+	38.3	+	11.8	+	80.3	+	111.9	+	29.6	+	16.3	+	72	+	20.7	+	4.8	+	17	+	33.6	+	24.3	+	107.8	+	260.1	+	150.2	+	76.3	+	71.9
Glyma.01G167900	2.4	+	6.1	+	5.9	+	2.2	+	6.6	+	8.5	+	1	+	1.2	+	6.3	+	1.5	+	1.2	+	1.8	+	2.1	+	1.2	+	15.9	+	2.4	+	2.2	+	6.4	+	1.4	+	1.6	+	2.4	+	1.9	+	1.1	+	1.1	+	2.5
Glyma.01G168000	6.2	+	5	+	11.1	+	7.3	+	5.7	+	5	+	8.6	+	13.8	+	6.8	+	10.6	+	15.3	+	9.2	+	10.4	+	11.7	+	9.6	+	7.7	+	6.2	+	7.7	+	14	+	7	+	8.1	+	5.6	+	8.7	+	8.3	+	11.6
Glyma.01G168100	11.4	+	11.9	+	5.8	+	10.1	+	25.6	+	32.6	+	25.2	+	20.9	+	19.4	+	22.5	+	15.7	+	7.9	+	4.1	+	4.1	+	6.2	+	1	+	2	+	2.8	+	3.1	+	10	+	13.3	+	18.8	+	18.5	+	22.1	+	22.4
Glyma.01G168200	0.7	+	1	+	8.2	+	6.1	+	8.3	+	3.7	+	8.4	+	13.5	+	33	+	13.2	+	17.6	+	8.9	+	19.4	+	19	+	9.6	+	4.5	+	2.5	+	2.3	+	1.8	+	0.6	+	0.9	+	3	+	3.1	+	4.9	+	4.9
Glyma.01G168300	0.1	-	0	-	0	-	0.1	-	0	-	0	-	0	-	0.1	-	0	-	0	-	0	-	0.2	-	2.1	+	2.4	+	0.1	+	0.7	-	0	-	1.2	+	1.9	+	10.6	+	3.6	+	0.6	-	0.3	+	1.1	+	1.3
Glyma.01G168400	0	-	0	-	0.1	-	0	-	0	-	0	-	0	-	0.1	-	0	-	0	-	0.1	-	0	-	5.9	+	18.4	+	0.2	-	0	-	0.1	-	0.1	-	0.5	+	0.1	-	0.1	-	0	-	0.3	+	0.1	+	0.2
Glyma.01G168500	5.4	+	8.4	+	2.5	+	2.9	+	9.4	+	9.7	+	7.8	+	5.7	+	7.9	+	8.4	+	3.1	+	0.5	+	2.1	+	1	+	3	+	11.3	+	13.5	+	10.7	+	5	+	8.5	+	2.8	+	1.2	+	93.6	+	141.7	+	93.5
Glyma.01G168600	19.9	+	12.3	+	14.1	+	47.5	+	19.1	+	20.9	+	24.1	+	22	+	20.3	+	22.2	+	25.7	+	31.5	+	25.7	+	33.1	+	28.8	+	41.1	+	37.8	+	31	+	35.8	+	14.6	+	25.7	+	66.3	+	22.3	+	23.5	+	15.5
Glyma.01G168800	0	-	0	-	0	-	0	-	0	-	0	-	0	-	0	-	0	-	0	-	0.1	-	0	-	0.1	-	0	-	0	-	0	-	0	-	0	-	0	-	0	-	0	-	0	-	0	-	0	-	0
Glyma.01G168900	36.8	+	45.7	+	36.5	+	35.2	+	35.4	+	40.8	+	38.8	+	35.7	+	49.5	+	35.7	+	42.7	+	37.4	+	32.6	+	26.4	+	38.4	+	57.2	+	49.5	+	48.4	+	35.9	+	3.8	+	3.4	+	9.8	+	32.7	+	27.5	+	30.1
Glyma.01G169000	8.2	+	10.6	+	9.4	+	11.9	+	12.4	+	11.7	+	12.9	+	6.8	+	9.5	+	7.5	+	10.4	+	13.2	+	7	+	6.1	+	7.5	+	13.6	+	16.8	+	23.4	+	11.1	+	10.2	+	10.4	+	12.3	+	9.1	+	6.6	+	5.8
Glyma.01G169100	9.1	+	4.2	+	3.2	+	8.8	+	8.6	+	8.2	+	5.6	+	5.5	+	7.7	+	9	+	9.4	+	5.8	+	8	+	9.6	+	6.8	+	10.9	+	17	+	12.4	+	2.7	+	3.4	+	4.8	+	13.2	+	8.2	+	5.8	+	1.8
Glyma.01G169200	0	-	0	-	0	-	0	-	0	-	0	-	0	-	0	-	0.1	-	0	-	0	-	0	-	0	-	0	-	0	-	2.7	+	0.8	+	1.9	+	2.9	+	0	-	0.1	-	0	-	0	-	0	-	0.1
Glyma.01G169300	0.4	-	0.1	-	0.1	+	0.2	-	0.5	+	1.1	+	1.5	+	0.3	-	0.9	+	0.5	+	0.4	+	0	-	0.3	+	1.2	+	0.5	+	0	-	0.1	-	0.9	+	0.2	-	0.2	+	0.5	+	1.3	+	0.6	+	0.2	+	0.6
Glyma.01G169400	6.4	+	3.7	+	4.8	+	17.5	+	14.8	+	30.6	+	17	+	11.6	+	22.5	+	6.1	+	19.8	+	18.8	+	11.1	+	30.7	+	23.6	+	0.6	+	2	+	4.2	+	2.2	+	1.5	+	7.3	+	50.3	+	5.7	+	6.7	+	8.5
Glyma.01G169500	1.7	+	1.8	+	21.8	+	3.9	+	4.2	+	10.5	+	3.2	+	22.3	+	5.1	+	30.3	+	8.1	+	3.6	+	30.2	+	24.6	+	3.6	+	0.1	-	0.1	-	1.3	+	1.1	-	4.3	+	9.8	+	20.4	+	11.7	+	4.2	+	7.4
Glyma.01G169600	0	-	0.1	-	0.1	-	0.1	-	0	-	0	-	0	-	0.1	-	0	-	0	-	0.1	-	0.3	+	0	-	0.3	+	0	-	0.1	-	0.1	-	0.3	-	2.8	+	0.7	+	1.7	+	1.4	+	91.9	+	57.1	+	41
Glyma.01G169700	23.7	+	17.7	+	17	+	28.8	+	19.6	+	17.4	+	22.4	+	23.8	+	22.3	+	17.4	+	18.4	+	25.3	+	15.5	+	12.8	+	20.4	+	37.1	+	27.2	+	26.3	+	31.6	+	33.9	+	28.3	+	27.5	+	20.2	+	22.7	+	22.7
Glyma.01G169800	8	+	7.4	+	3.3	+	6.2	+	4.3	+	5.6	+	17	+	8	+	5.6	+	9.7	+	7.1	+	6.6	+	6.9	+	10	+	6.4	+	1.4	+	2.8	+	3.4	+	8.9	+	6.5	+	11	+	9.6	+	8.8	+	7.8	+	8.3
Glyma.01G169900	38.2	+	24.7	+	15.6	+	27.3	+	21.8	+	25.4	+	13.3	+	15.8	+	18.1	+	24	+	11.8	+	25	+	23.8	+	18.8	+	16.8	+	16.4	+	8.5	+	13.8	+	17.7	+	9.4	+	10.4	+	16.8	+	18.4	+	20.6	+	19.2
Glyma.01G170000	0.6	+	11.1	+	7.7	+	81.7	+	33.4	+	0	-	0.1	-	0	-	25.4	+	4.4	+	0.2	-	26.7	+	0	-	0	-	31.2	+	5.2	-	0	-	0	-	41.3	+	5	+	0.1	-	0.1	-	0.2	-	1	+	8.7
Glyma.01G170100	2	+	3.3	+	2.1	+	1.4	+	2.8	+	5.9	+	1.7	+	2.8	+	2.4	+	3	+	5.4	+	5.3	+	2.8	+	3.2	+	3.7	+	3.2	+	3.1	+	2.4	+	0.7	+	2.1	+	2.2	+	4	+	1.6	+	2.7	+	2.1
Glyma.01G170200	75.8	+	97.4	+	98.1	+	71.2	+	49.6	+	108.3	+	96.6	+	71.1	+	83.6	+	53.4	+	109.4	+	116.6	+	91.7	+	64.3	+	171.7	+	14.2	+	23.7	+	54.4	+	24.3	+	13.1	+	25.7	+	29.4	+	66	+	75.5	+	124.5
Glyma.01G170300	0.5	+	2.4	+	1.3	+	0.1	-	0.1	-	0.4	+	0.2	-	0.4	-	0.1	-	0.4	+	0.3	-	1.9	+	0	-	0	-	0.1	-	141.6	+	289.7	+	185.4	+	35.3	+	52.1	+	111.7	+	66.1	+	0.3	-	0.5	+	0.5
Glyma.01G170400	10.7	+	17	+	16.9	+	13	+	13.2	+	9.5	+	8.4	+	13.6	+	10	+	9.3	+	10.1	+	8.6	+	10.3	+	11.9	+	11.8	+	27.7	+	28.4	+	27.8	+	15.7	+	16.5	+	22.1	+	10.9	+	15.3	+	16.8	+	25.1
Glyma.01G170500	0	-	0	-	0.2	+	0	-	0	-	0	-	0	-	0	-	0.1	-	0	-	0	-	0.1	-	0.2	-	0.5	-	0	-	0	-	0	-	0	-	0	-	0.1	-	0.1	-	0.1	-	0	-	0	-	0
Glyma.01G170600	28.1	+	25	+	21.7	+	39.3	+	35.8	+	33.5	+	35.5	+	35.3	+	35.7	+	32.7	+	44.8	+	41	+	37.5	+	40.5	+	35.5	+	32.5	+	35.8	+	30.8	+	34.3	+	53	+	47.5	+	54.1	+	29.7	+	30.5	+	30.2
Glyma.01G170700	85.7	+	32.9	+	20.5	+	64.1	+	53.6	+	1.6	+	0.8	-	0.1	-	14.4	+	4	+	1.1	-	6.5	+	0.7	-	0.1	-	1.6	+	15.5	+	0.2	-	0.6	+	8.1	+	4.8	+	7.4	+	12.8	+	1.1	-	1.6	+	0
Glyma.01G170800	1.9	+	0.9	+	0.3	+	0.3	-	0.6	+	0.4	+	0.6	-	0.2	-	0.7	+	1.7	+	0.5	-	0.9	+	0.7	+	0.4	+	0.3	+	0.2	-	0.9	+	0.3	+	0.7	+	0.8	+	0.4	-	1.9	+	0.4	+	1	+	0.1
Glyma.01G170900	9.2	+	21.8	+	24.1	+	40.8	+	23.6	+	29.4	+	27.3	+	25.9	+	24.3	+	25.4	+	37	+	29	+	50.1	+	38.9	+	17.7	+	27.4	+	49	+	37.1	+	27.5	+	68.8	+	53.4	+	41.4	+	10.9	+	15.4	+	24.1
Glyma.01G171000	7.9	+	5.7	+	9.6	+	10	+	6.1	+	13.2	+	15.7	+	10.4	+	11.2	+	14	+	16.8	+	12.7	+	7.7	+	8.9	+	13.3	+	5.8	+	9.2	+	8.4	+	0.4	-	1.2	+	0.9	+	1.8	+	11.4	+	9.4	+	5.5
Glyma.01G171100	0.1	-	0.3	-	0.2	+	0	-	0	-	0.1	+	0.1	+	0.1	-	0.2	-	0.1	-	0.1	-	0.1	+	0	-	0	-	0.1	-	0	-	0.4	-	0.5	+	0.1	-	0.3	+	0.1	-	0.2	-	0.1	-	0.3	+	1.7
Glyma.01G171200	0	-	0	-	0.1	+	0.1	-	0.1	-	0	-	0	-	0	-	0	-	0.1	-	0	-	0.1	-	0	-	0	-	0	-	0	-	0	-	0.1	-	0.2	-	0.7	+	0.7	+	0.4	+	0	-	0.1	-	0
Glyma.01G171300	0.1	-	0.1	-	0.3	+	0	-	0.2	-	0	-	0	-	0	-	0	-	0	-	0	-	0	-	0	-	0.1	-	0	-	1.9	-	10.5	+	5.5	+	0.2	-	2.5	+	1.2	+	0.2	+	0.1	-	0	-	0.2
Glyma.01G171400	0	-	0.7	-	0.7	+	0	-	0	-	0.5	-	0	-	0	-	0	-	0.3	-	0.1	-	0.1	-	0	-	0.7	-	2.3	+	0.7	-	0	-	0	-	1.4	+	2.3	+	0.8	-	1.2	-	8.4	+	3.4	+	3.1
Glyma.01G171500	0	-	0	-	0	-	0	-	0	-	0	-	0	-	0	-	0	-	0	-	0	-	0	-	0	-	0.1	-	0	-	0	-	0	-	0	-	0	-	0	-	0	-	0	-	0	-	0	-	0
Glyma.01G171600	0	-	0	-	0	-	0	-	0	-	0	-	0	-	0	-	0	-	0	-	0	-	0	-	0	-	0	-	0	-	0	-	0	-	0	-	0	-	0	-	0	-	0	-	0	-	0	-	0
Glyma.01G171700	0	-	0.4	+	0.1	-	0.2	-	0.2	-	0	-	0	-	0	-	0.1	-	0	-	0	-	0	-	0	-	0	-	0	-	0	-	0.9	+	0.4	-	0.2	+	0.1	-	0.1	-	0.6	-	0	-	0	-	0.1
Glyma.01G171800	5.9	+	3.3	+	5.1	+	3	+	6.2	+	5.5	+	6.8	+	11.8	+	5	+	8.7	+	3.8	+	1.2	+	6.6	+	8.8	+	4.1	+	7.5	+	4.3	+	6.9	+	7.9	+	5.3	+	3.1	+	4.8	+	5	+	3.5	+	6.3
Glyma.01G171900	4.4	+	3.8	+	0.4	+	0.2	+	1.4	+	0.8	+	0.1	-	0	-	1.9	+	0	-	0.1	-	0.7	+	0	-	0.1	-	11.2	+	4.4	-	0	-	0.2	+	0.7	+	0.2	+	0.6	+	0.3	-	22.3	+	16.7	+	37.6
Glyma.01G172000	7.6	+	8.7	+	4.3	+	13.8	+	9	+	8.5	+	2.5	+	2.7	+	4.4	+	2	+	4.1	+	6.6	+	1.3	+	2.4	-	4.1	+	11.5	+	39.1	+	29.6	+	8.2	+	12.8	+	7.9	+	5.3	+	15	+	11.5	+	15.4
Glyma.01G172100	0	-	0	-	0	-	0	-	0	-	0	-	0	-	0	-	0	-	0	-	0	-	0.2	-	0	-	0	-	0	-	0	-	0.5	+	0.6	+	0	-	0	-	0	-	0	-	0	-	0	-	0
Glyma.01G172200	234.4	+	125.6	+	184.8	+	345.9	+	251.9	+	307.2	+	356.7	+	281.4	+	350.2	+	319.2	+	322.1	+	358.5	+	347.5	+	475.8	+	390.1	+	360.2	+	142.3	+	165.4	+	15.1	+	14.4	+	30.5	+	79.2	+	229.9	+	177.7	+	159.5
Glyma.01G172300	14.9	+	23.4	+	14.2	+	6.3	+	8.7	+	11	+	10.8	+	17.8	+	9.4	+	15.4	+	14	+	13.3	+	13.7	+	14.2	+	11	+	21.7	+	29.7	+	30.7	+	15.5	+	19	+	16.3	+	9.2	+	13.7	+	19.3	+	23.1
Glyma.01G172400	5.7	+	19.4	+	4.5	+	0.5	+	3.4	+	8	+	2.5	+	8.8	+	7.6	+	14.4	+	1.8	+	2.4	+	4.7	+	2.3	+	3.7	+	3.6	+	4.7	+	19.6	+	8.1	+	8.9	+	12	+	8.9	+	15.4	+	22.4	+	22.3
Glyma.01G172500	0	-	0.4	+	0	-	0	-	0	-	0.6	-	0.1	-	0.1	-	0	-	0	-	0	-	0.6	+	0.3	-	0	-	0	-	0	-	0.3	+	0.2	-	0.2	-	0.2	+	0.2	-	0.3	-	0.3	+	0.4	-	0
Glyma.01G172600	0.1	-	0	-	0	-	0	-	0	-	0	-	0	-	0.1	-	0	-	0	-	0	-	0	-	0	-	0	-	0	-	1.4	+	0	-	0	-	0.6	-	0	-	0.1	-	0	-	0	-	0	-	0
Glyma.01G172700	0.3	-	0.3	+	0.1	-	0.5	+	0.3	+	0.6	+	0.6	+	0.3	+	0.4	+	0.3	+	0.8	+	0.5	+	0.5	+	0.4	-	0.3	+	0.1	-	0.2	+	0.1	-	0.3	+	0	-	0	-	0.4	+	0.5	+	0.3	+	0.1
Glyma.01G172800	0.2	-	0.3	+	0	-	0.1	-	0	-	0	-	0.2	-	0	-	0.1	-	0	-	0	-	0	-	0	-	0	-	0	-	1.2	+	0.8	+	0.4	+	1	+	0	-	0	-	0	-	0.4	+	2.1	+	11.8
Glyma.01G172900	0.1	-	0	-	0.1	-	0	-	0	-	0	-	0	-	0.4	+	0.1	-	0	-	0	-	0.1	-	0	-	0	-	0	-	0.2	+	0	-	0.4	-	0	-	0.1	-	0.2	+	0	-	0.1	-	0.2	+	0.8
Glyma.01G173000	8.4	+	7.6	+	13.1	+	6.2	+	5.6	+	8.7	+	4.5	+	6.6	+	5.7	+	5.2	+	5	+	7.2	+	6.5	+	5.7	+	9.7	+	19.7	+	5.7	+	6.3	+	9.8	+	11.3	+	9	+	4	+	4.9	+	4.4	+	10.5
Glyma.01G173100	0.2	-	0.4	+	0.1	+	3	+	0	-	0.8	+	0.1	-	0.1	-	0.3	+	0.1	-	0.1	-	0	-	0.2	-	0	-	0.2	-	0.1	-	0.7	+	1.3	+	0.2	+	4.4	+	5	+	2.7	+	0.5	-	0.5	-	1.6
Glyma.01G173200	3	+	4.5	+	5.8	+	6.5	-	6.2	+	11.2	+	10	+	9.3	+	6.6	+	16.5	+	6.6	+	7.1	+	9	+	14.4	+	6.6	+	1.4	+	2.5	+	3.7	+	5.5	+	6.5	+	5.9	+	8.5	+	2.4	+	3	+	1.8
Glyma.01G173300	5.7	+	8.6	+	15.2	+	9	+	8	+	7	+	4.7	+	13.8	+	8	+	15.7	+	8.1	+	8.9	+	15	+	12.6	+	10.5	+	7	+	6.8	+	9.1	+	3	+	4.2	+	5.4	+	3.9	+	3.9	+	3.5	+	6.7
Glyma.01G173400	19.7	+	12.8	+	13.1	+	19.9	+	19.8	+	20.5	+	11.8	+	26.1	+	14.7	+	27.4	+	14.5	+	7.2	+	11.4	+	16.1	+	11.5	+	18.3	+	11.8	+	17.8	+	4	+	5.6	+	10.3	+	7.1	+	6.3	+	4.9	+	8
Glyma.01G173500	1.6	+	2.3	+	2	+	8.9	+	4.8	+	5.1	+	3.8	+	2.9	+	3.8	+	4	+	3.2	+	3.9	+	2.4	+	3.6	+	2.5	+	3.7	+	1.6	+	3.6	+	0.7	+	1.2	+	1.2	+	2.8	+	1	+	1	+	0.5
Glyma.01G173600	0	-	0	-	0	-	0	-	0	-	0.4	-	0	-	0	-	0.1	-	0.4	+	0	-	0	-	0.5	+	2	+	0.3	-	0	-	0	-	0	-	0	-	0.1	-	0	-	0	-	0	-	0	-	0
Glyma.01G173700	24.4	+	18.2	+	18.4	+	24.3	+	22.5	+	15.6	+	24.8	+	10.4	+	18.8	+	18.4	+	29.1	+	22.3	+	22.4	+	13.7	+	26.7	+	51.9	+	15.6	+	15.5	+	12.1	+	3.5	+	5.4	+	13.6	+	18.7	+	20.2	+	14.9
Glyma.01G173800	0.6	-	0	-	0.1	+	0.1	-	0	-	0	-	0	-	0	-	0.4	+	0	-	0	-	0	-	0	-	0	-	1.8	+	0.2	-	0	-	0	-	0	-	0	-	0.1	-	0	-	0	-	0	-	0
Glyma.01G173900	0	-	0	-	0	-	0	-	0	-	0	-	0	-	0	-	0	-	0	-	0	-	0	-	0	-	0	-	0	-	0	-	0	-	0	-	0	-	0	-	0	-	0	-	0	-	0	-	0
Glyma.01G174000	12.7	+	11.1	+	7.7	+	8.5	+	6.5	+	10.9	+	6.7	+	6.3	+	9.5	+	6.5	+	8.4	+	8.6	+	8.6	+	7.2	+	6.1	+	6.2	+	11.6	+	6.1	+	6.2	+	9.1	+	5.6	+	7.5	+	4.6	+	6.9	+	4.7
Glyma.01G174100	61.4	+	30.4	+	23.5	+	496.7	+	128	+	342.9	+	232.9	+	93.4	+	154.6	+	100.7	+	135	+	193	+	102.5	+	54.5	+	131.3	+	204.9	+	187.4	+	201.1	+	0.2	+	0.2	+	2.1	+	25.7	+	0.1	-	0.3	+	0.1
Glyma.01G174200	5	+	3.7	+	8.3	+	0.3	+	1.8	+	0	-	6	+	5.1	+	9.7	+	1.2	-	2.6	+	25.4	+	7.6	+	1.9	+	36.3	+	0	-	4.7	+	6	+	0.5	-	3.6	+	2	+	0.1	-	1.2	+	0.2	-	0
Glyma.01G174300	3.9	+	5.3	+	0.5	+	7.4	+	1	+	0.4	+	0.3	+	0.6	+	0.2	+	0.7	+	0.8	+	4	+	0.8	+	1.1	+	0.3	+	1.1	+	0.3	-	0.4	+	0.7	+	1.2	+	0.7	+	0.6	+	0.4	+	0.6	+	0.4
Glyma.01G174400	0	-	0	-	0	-	0	-	0	-	0	-	0	-	0	-	0	-	0	-	0	-	0	-	0	-	0	-	0	-	0	-	0	-	0	-	0	-	0	-	0	-	0	-	0	-	0	-	0
Glyma.01G174500	0	-	0	-	0	-	0.1	-	0	-	0	-	0	-	0	-	0	-	0	-	0	-	0	-	0	-	0	-	0	-	0	-	0	-	0	-	0	-	0	-	0	-	0	-	0	-	0	-	0
Glyma.01G174600	0	-	0	-	0	-	0	-	0	-	0	-	0	-	0	-	0	-	0	-	0	-	0	-	0	-	0	-	0	-	0.6	+	0	-	0	-	0	-	0	-	0.1	-	0	-	0	-	0	-	0
Glyma.01G174700	4.1	+	7.7	+	4.9	+	15.3	+	9.3	+	11.2	+	7	+	8	+	6.4	+	10.5	+	10.4	+	11.9	+	6.4	+	9.7	+	7.6	+	10.3	+	9.4	+	11.6	+	7	+	6.3	+	9.9	+	10.4	+	12.8	+	13.2	+	14.9
Glyma.01G174800	4.1	+	6	+	5.2	+	9.7	+	4.6	+	5.5	+	7.2	+	8	+	4.5	+	7.9	+	5.5	+	10.8	+	4.3	+	4.1	+	6.4	+	9.2	+	7.3	+	11.1	+	4.4	+	3	+	4.7	+	4.7	+	8.5	+	6.3	+	8.4
Glyma.01G174900	18.1	+	9.8	+	13.2	+	21.9	+	13.3	+	10.8	+	15.7	+	12.5	+	14.3	+	19.4	+	15.1	+	11.9	+	13.2	+	11.5	+	12.5	+	30.9	+	11.9	+	20.1	+	15.2	+	7.1	+	7.2	+	5.6	+	16.8	+	11.4	+	16.3
Glyma.01G175000	0.1	-	0.1	-	0.1	-	8.4	-	0.1	-	0.4	-	0.7	-	0	-	0.6	+	3.1	+	1.6	+	0.1	-	0.1	-	0	-	0.7	+	4.4	-	0	-	0.1	-	0	-	0.1	-	0.9	+	11.2	+	0	-	0	-	0.2
Glyma.01G175100	235.1	+	220.7	+	107.9	+	234.2	+	244.9	+	230	+	189.8	+	160.5	+	193.9	+	218.2	+	164.3	+	135.5	+	180.8	+	178.2	+	133.6	+	188.2	+	157.8	+	163.3	+	260.1	+	170.6	+	132.7	+	161.1	+	192	+	159.2	+	155.2
Glyma.01G175200	0	-	0	-	0.4	+	0	-	0.2	-	0	-	0	-	0	-	0	-	0	-	0.5	+	0.1	+	22	+	60.4	+	1.1	+	0	-	0.1	-	0	-	0.3	+	0	-	0	-	0	-	0.5	-	0	-	0
Glyma.01G175300	223.9	+	167.6	+	51.8	+	100	+	131.5	+	130.5	+	79.7	+	57.1	+	125.7	+	43.7	+	41.9	+	35.3	+	21.3	+	13.8	+	34.2	+	344.8	+	195.8	+	146.1	+	31.2	+	46.3	+	19.5	+	9.5	+	83.4	+	73.1	+	71.5
Glyma.01G175400	5.1	+	4.7	+	5.2	+	7	+	6.8	+	11	+	5.6	+	5.8	+	7.4	+	7.1	+	8.3	+	7.9	+	7.3	+	9.4	+	8.2	+	6.3	+	8.5	+	4.8	+	3.8	+	2.3	+	2.6	+	1.7	+	6.3	+	5.9	+	7.2
Glyma.01G175500	10.6	+	11.6	+	2.4	+	2.8	+	7.9	+	1.6	+	0.1	-	0.1	-	40.4	+	18.3	+	0.2	-	0.1	-	0.1	-	0.7	+	7.6	+	1.3	-	0	-	0	-	0.4	-	0.1	-	0	-	1.7	+	0.2	+	0.1	-	0.2
Glyma.01G175600	40	+	52.5	+	42.7	+	33.8	+	29.7	+	38	+	55.7	+	85.7	+	49.2	+	60.2	+	38.2	+	46.7	+	25.2	+	27.2	+	42.7	+	85.6	+	75.7	+	103.9	+	75	+	99.8	+	58.9	+	42.1	+	29.8	+	31.2	+	50.1
Glyma.01G175700	69.8	+	69.5	+	166.1	+	112.6	+	79	+	137.7	+	149.3	+	161.3	+	151	+	157.7	+	283	+	324	+	210.5	+	325.4	+	327.6	+	447.1	+	462.2	+	458.8	+	155.4	+	98.1	+	298	+	321.6	+	195.2	+	191.6	+	356.8
Glyma.01G175800	0.3	+	0.4	+	0.3	+	0	-	0.3	+	0.1	-	0	-	0.1	-	0.6	+	0.5	-	0.3	-	0.5	-	0.6	+	0.1	-	0.4	+	0.3	-	0.5	+	0.7	+	0.2	-	0.7	+	0.3	+	0.2	+	0.5	+	0.2	-	0.6
Glyma.01G175900	23.7	+	23.3	+	23.3	+	32.8	+	22.2	+	20.2	+	21.7	+	25.3	+	23.4	+	26	+	26.7	+	23.1	+	20.7	+	22.2	+	36.1	+	25	+	22.6	+	21.7	+	19.1	+	6.5	+	3.9	+	5.9	+	33	+	28	+	26.3
Glyma.01G176000	24.2	+	22.1	+	22.1	+	17.5	+	19.6	+	16.9	+	12.3	+	15.6	+	15.6	+	17.5	+	15.9	+	13	+	14.2	+	13.3	+	16.3	+	23.2	+	20.6	+	18.2	+	30.9	+	41.8	+	33.8	+	20.5	+	30.4	+	33.6	+	32.4
Glyma.01G176100	0	-	0	-	0	-	0	-	0.1	-	0.1	-	0	-	0	-	0	-	0	-	0.1	-	0	-	0	-	0	-	0	-	0	-	0	-	0.1	-	0	-	0	-	0	-	0	-	0	-	0	-	0
Glyma.01G176200	2.4	+	3.3	+	3	+	2.6	+	0.9	+	1.4	+	1.5	+	1.7	+	1.7	+	1.5	+	2	+	1.2	+	2.1	+	2.9	+	1.5	+	2	+	3.9	+	3.7	+	0.9	+	3	+	3	+	0.9	+	0.5	+	0.8	+	1.6
Glyma.01G176300	1.9	+	4.4	+	7.5	+	5.5	+	1.9	+	2.8	+	6	+	4.7	+	4.7	+	3.4	+	8.7	+	7.6	+	5	+	5.4	+	10.6	+	6.2	+	4.8	+	5.3	+	3.3	+	5.1	+	2.9	+	4.4	+	2.3	+	4.1	+	7.3
Glyma.01G176400	40.2	+	55.6	+	27.1	+	21.3	+	14.3	+	16.7	+	22.8	+	21.7	+	16.1	+	10.7	+	14.1	+	18.6	+	14.3	+	13.1	+	13.3	+	25.2	+	36.5	+	37.6	+	35.9	+	65.4	+	40.6	+	26.3	+	20.6	+	26.7	+	20.6
Glyma.01G176500	0	-	0	-	0	-	0	-	0	-	0	-	0.1	-	0	-	0	-	0	-	0	-	0	-	0	-	0	-	0	-	0	-	0	-	0	-	0	-	0	-	0	-	0	-	0	-	0	-	0
Glyma.01G176600	51.9	+	69.1	+	44.5	+	45.5	+	46.3	+	30.8	+	69	+	24.2	+	41.6	+	17.3	+	38.6	+	67.3	+	9	+	13.7	+	38.5	+	63.9	+	122.5	+	169.8	+	78.4	+	26.1	+	28.2	+	6.1	+	31.4	+	42.5	+	32.7
Glyma.01G176700	20.8	+	24.7	+	24.9	+	31.9	+	26.6	+	41.8	+	32.3	+	26.8	+	30	+	33.7	+	29.1	+	36.8	+	29.7	+	43.6	+	38.3	+	45.2	+	61.6	+	44.3	+	23	+	23.2	+	30	+	38.1	+	17.8	+	12.4	+	10.5
Glyma.01G176800	59.1	+	51.3	+	41.5	+	67.7	+	74.4	+	84.7	+	56.8	+	62.7	+	71.7	+	86.3	+	111.9	+	91.2	+	138.8	+	110.3	+	62.9	+	63.2	+	53.4	+	45.6	+	56	+	39.5	+	29.1	+	72	+	46.2	+	37.2	+	36.7
Glyma.01G176900	11.8	+	25.6	+	16.2	+	6.2	+	9	+	7.6	+	5.3	+	9.3	+	9.9	+	11.2	+	9.5	+	8	+	9.2	+	8.9	+	9.9	+	10.1	+	27.5	+	23.2	+	14.8	+	32.7	+	28.4	+	8.1	+	10.2	+	14.4	+	17.2
Glyma.01G177000	1.9	+	0.7	+	1	+	1541.3	+	579.3	+	370.9	+	56.6	+	1135.8	+	45.9	+	2370	+	359.1	+	58.5	+	608.2	+	1430.9	+	55.3	+	8.5	+	3.2	+	83.4	+	0.4	+	0.6	+	1.7	+	89.6	+	0.3	-	0.4	-	0
Glyma.01G177100	0.1	-	0.2	+	0.1	-	0.6	+	0.7	+	1	+	0	-	1.2	+	0.2	+	2.7	+	0.5	+	0.5	-	0.3	+	1.8	+	0.4	-	0.1	-	0	-	0.1	-	0	-	0.1	-	0.4	+	0.1	-	0	-	0.4	-	0.1
Glyma.01G177200	0	-	0	-	0.1	+	0.1	-	0.1	-	0.4	+	0.2	+	0.1	-	0.1	-	0	-	0.5	+	6.8	+	0	-	0.9	-	5.5	+	0.6	-	0.2	-	1.5	+	0	-	0.9	+	0.5	+	0.2	-	0.4	+	0.5	-	0.1
Glyma.01G177300	8.1	+	6.6	+	11.1	+	8.5	+	4.9	+	8.2	+	6.2	+	5.9	+	5.3	+	5.2	+	10.7	+	8	+	5.7	+	6	+	8.2	+	8.3	+	16.1	+	17.4	+	13.7	+	17	+	21.5	+	16.5	+	11.7	+	10	+	11.2
Glyma.01G177400	1.6	+	1.3	+	0.7	+	0.4	-	0.8	+	1.9	+	3.2	+	0.5	+	0.9	+	0.5	+	0.6	+	1.3	+	0.1	-	0.5	+	1.3	+	1.4	+	0.5	+	1	+	53	+	2.7	+	2.2	+	1.7	+	4.2	+	7.1	+	6.1
Glyma.01G177500	0	-	0	-	0	-	0	-	0	-	0	-	0	-	0	-	0	-	0	-	0	-	0	-	0	-	0	-	0	-	0	-	0.2	-	0.5	-	0.4	-	0	-	0	-	0	-	0.4	+	0	-	0
Glyma.01G177600	0.2	+	0.4	+	0.4	+	0.1	+	0.1	+	2.1	+	0.4	-	0.1	-	1.6	+	0.1	-	0.3	-	0.9	+	0	-	0	-	3.1	+	0.7	-	5.5	+	25.7	+	12.7	+	39.1	+	31.8	+	11.5	+	6.1	+	7.3	+	13
Glyma.01G177700	21.6	+	29.9	+	23.7	+	12	+	21.4	+	16.5	+	20.8	+	23.9	+	17.9	+	31.3	+	14.5	+	15.8	+	18.8	+	29.2	+	16.9	+	42.9	+	62.4	+	108.6	+	272.6	+	125.9	+	99.3	+	47.4	+	30	+	23.8	+	47
Glyma.01G177800	0	-	0	-	0	-	0.6	-	0	-	0	-	0	-	0	-	0	-	0	-	0	-	0	-	0	-	0	-	0	-	0	-	0	-	0	-	0	-	0.2	+	0	-	0.2	-	0	-	0	-	0
Glyma.01G177900	0	-	0.1	-	0	-	0.1	-	0	-	0	-	0	-	0	-	0	-	0	-	0.1	-	0.9	-	0	-	0	-	0	-	0	-	0.1	-	0.4	-	0	-	0.1	-	0.1	+	0.1	-	0	-	0	-	0
Glyma.01G178000	31.1	+	29.3	+	31.5	+	18.4	+	25.9	+	68.5	+	50.8	+	57.6	+	41.5	+	66.8	+	22.1	+	19.2	+	30.1	+	31.3	+	23.8	+	31.8	+	177.2	+	185.9	+	10	+	25.6	+	31.1	+	27.8	+	66	+	46.3	+	48.2
Glyma.01G178100	3.7	+	4	+	4.5	+	8.6	+	3.8	+	28.7	+	16.3	+	11.3	+	13.8	+	15.9	+	7.7	+	5.8	+	2	+	2.5	+	9.3	+	12	+	16.6	+	15.3	+	15.7	+	3.5	+	2.5	+	4.4	+	22.6	+	23.6	+	23
Glyma.01G178200	47.5	+	46.9	+	44.4	+	67.2	+	54.6	+	55.9	+	46.2	+	54.2	+	48.4	+	49.5	+	63.2	+	37.8	+	51.9	+	53.1	+	45.1	+	46.2	+	54.5	+	54.9	+	57.1	+	27.6	+	27.3	+	38.8	+	39.3	+	34.7	+	41
Glyma.01G178300	0	-	0	-	0	-	0	-	0.3	-	0	-	0.1	-	0.7	+	0	-	1.2	+	0.1	-	0	-	0	-	0	-	0	-	0	-	0	-	0	-	0.4	-	0.4	-	0.1	+	0	-	0.4	+	0.4	-	0.2
Glyma.01G178400	2.4	+	3.6	+	4.6	+	2.9	+	3.9	+	3.4	+	3.1	+	3.8	+	4.2	+	5.6	+	5.2	+	4.7	+	4.6	+	6	+	4.5	+	5.9	+	7.4	+	6.4	+	3.1	+	4.3	+	5.7	+	7.1	+	4.6	+	3.8	+	4.6
Glyma.01G178500	1.3	+	0.3	-	0.5	+	6.5	+	1.2	+	0.9	+	0.5	+	1.5	+	1.5	+	3.7	+	0.5	-	1.9	+	3.1	+	1.9	+	0.8	+	6.9	+	3.7	+	5.9	+	59.5	+	28.6	+	32.4	+	14.9	+	0.6	-	0.3	+	1
Glyma.01G178600	47.2	+	32.4	+	62.7	+	107.9	+	41.7	+	31.5	+	72.2	+	61	+	49.1	+	40.4	+	52	+	68.2	+	25.4	+	30	+	71.2	+	124.9	+	65.7	+	94	+	60.9	+	19.1	+	38.2	+	33.5	+	77.6	+	41.2	+	52.6
Glyma.01G178700	1.2	+	2.2	+	4	+	1.6	+	4	+	38.9	+	14.2	+	9.3	+	9.7	+	6.4	+	10.2	+	3.9	+	6	+	2.4	+	11.2	+	0.2	-	0.6	+	0.1	-	196.4	+	2.3	+	0.8	-	0.1	-	3.8	+	4.8	+	2.8
Glyma.01G178800	0	-	0.2	+	3.6	+	0.7	-	13.9	+	9.3	+	3.3	+	15.9	+	1.5	+	5.9	+	126.9	+	21	+	6.8	+	2.4	+	35.5	+	0	-	0	-	0	-	0	-	0.1	-	0	-	0.2	-	0.3	+	0	-	0.1
Glyma.01G179000	0	-	0.1	-	0.1	-	0	-	0	-	0	-	0.2	+	0	-	0	-	0	-	0.2	-	0.2	-	0	-	0.2	+	0.1	-	0	-	2.3	+	3.4	+	0	-	0.1	-	0.1	-	0	-	3.8	-	0.2	+	0.8
Glyma.01G179100	5.2	+	6.5	+	7	+	5.9	+	7.7	+	13.5	+	8.1	+	7.9	+	7.6	+	8.2	+	8	+	4.4	+	6.4	+	8.6	+	3.7	+	5.1	+	3.5	+	3.3	+	2.1	+	2.4	+	2.1	+	2.3	+	3.3	+	3.4	+	4.6
Glyma.01G179200	1.6	+	0.6	+	1.1	+	2.5	+	2.2	+	4.5	+	1.8	+	2.1	+	1.2	+	3.1	+	2.3	+	1.4	+	3.8	+	4.1	+	1	+	3	+	0.5	+	0.5	-	0.6	+	0.6	+	0.5	-	2.7	+	1.5	+	1.1	+	0.7
Glyma.01G179300	21.2	+	25.9	+	28.2	+	25.1	+	23.7	+	21.6	+	19.2	+	26.5	+	23.4	+	20.6	+	25.7	+	17	+	27.4	+	21.7	+	16.6	+	44.4	+	53.2	+	60.6	+	12.8	+	45.6	+	50	+	44.4	+	33.5	+	27.2	+	36.3
Glyma.01G179400	0.2	-	0	-	0	-	0	-	0	-	0	-	0	-	0	-	0	-	0.1	-	0	-	0	-	0	-	0	-	0	-	0.8	-	0	-	0.2	-	0.3	+	0.1	-	0.2	-	0.1	-	0	-	0	-	0
Glyma.01G179500	0	-	0	-	0	-	0	-	0	-	0	-	0	-	0	-	0	-	0	-	0	-	0	-	0	-	0	-	0	-	0	-	0	-	0	-	0	-	0	-	0	-	0	-	0	-	0	-	0
Glyma.01G179600	0	-	0	-	0	-	0	-	0	-	0	-	0	-	0	-	0.2	-	0	-	0.1	-	0	-	0	-	0	-	0	-	0	-	0	-	0	-	0	-	0	-	0	-	0	-	0	-	0	-	0
Glyma.01G179700	0	-	0	-	0	-	0	-	0	-	0	-	0	-	0	-	0	-	0	-	0	-	0	-	0	-	0	-	0	-	0.1	-	0	-	0	-	0	-	0	-	0	-	0	-	0	-	0	-	0
Glyma.01G179800	7.6	+	7.7	+	6.3	+	5.5	+	4.4	+	6.1	+	5.3	+	5.1	+	4.3	+	4.7	+	4.1	+	7.8	+	4.7	+	6.5	+	7.2	+	5.1	+	6.8	+	5.3	+	5.3	+	3.8	+	4.1	+	4.5	+	5.5	+	6.2	+	5.5
Glyma.01G179900	0.7	-	27.3	+	61.6	+	3.5	-	184.9	+	0	-	4.4	+	2.2	+	0.6	+	1.6	+	262.3	+	87.9	+	298.2	+	223.9	+	77	+	0.1	-	0	-	0	-	0.1	-	0.1	-	0	-	6.1	+	0.1	-	7.3	+	2
Glyma.01G180000	11.3	+	12.1	+	16.8	+	17.4	+	25.4	+	20.9	+	36.1	+	11.1	+	55.3	+	36.2	+	4.8	+	4.8	+	1.1	+	6.5	+	42.9	+	0.9	-	1.7	+	4.5	+	0.7	+	0.7	+	2.1	+	6	+	19.5	+	12.3	+	11.1
Glyma.01G180100	89.7	+	55.6	+	51.1	+	107.4	+	81.7	+	112.5	+	84.6	+	50	+	83	+	65.6	+	73.8	+	72.5	+	62.6	+	64.2	+	60.9	+	137.5	+	60.8	+	49.1	+	30.3	+	8.8	+	22.1	+	44.1	+	43.4	+	38.4	+	42.4
Glyma.01G180200	1.1	+	6.7	+	2.7	+	0.2	-	1.7	+	2.2	+	1	+	1.5	+	13.1	+	0	-	0.1	-	0.2	-	0	-	0.1	-	14	+	0	-	0.1	-	0.7	+	0.1	+	0	-	0.1	-	0	-	1.5	+	0.5	+	1.3
Glyma.01G180300	0	-	0	-	0.3	+	0	-	0.1	-	0	-	0	-	1.2	+	0	-	0	-	0.2	-	0.4	-	1.7	+	0.6	-	0.3	-	0	-	0	-	0	-	0	-	0	-	0	-	0	-	14.4	+	11.5	+	18.9
Glyma.01G180400	3.8	+	25.3	+	38.1	+	0.5	+	18.8	+	2.8	+	6.8	+	18.1	+	7.1	+	8.4	+	18.7	+	9.8	+	23.1	+	17.8	+	4.6	+	4.9	+	11.8	+	16.9	+	7.3	+	4.6	+	6.8	+	1.7	+	55.2	+	59.3	+	78.8
Glyma.01G180500	0	-	0.1	-	0	-	0	-	0.2	+	0	-	0	-	0	-	0	-	0	-	0	-	0	-	0	-	0	-	0	-	0	-	0	-	0.1	-	0.8	+	0.1	+	0	-	0	-	1.8	+	1.7	+	1.4
Glyma.01G180600	1.9	+	2.5	+	1.2	+	1.2	+	1.3	+	1.6	+	0.7	+	1.7	+	0.8	+	1.6	+	0.8	+	0.7	+	0.8	+	0.9	-	2	+	1.1	+	1.4	+	1.4	+	0.6	+	1.9	+	1.7	+	1	+	1.2	+	0.8	+	1.6
Glyma.01G180700	0.4	-	0.7	+	0.5	+	0	-	0.7	+	0.6	+	1.3	+	1	+	1.4	+	1	+	0.1	-	0.2	+	1.1	-	1	-	0.6	+	6.5	+	0.6	+	0.2	-	0.9	+	1	+	0.7	+	1.5	+	12.3	+	14.6	+	7.6
Glyma.01G180800	45.3	+	62.9	+	89.8	+	54.5	+	75.1	+	43.7	+	86.5	+	160.5	+	83.1	+	133.5	+	126.3	+	123.6	+	195.8	+	169.8	+	115	+	7.2	+	5.1	+	5.4	+	11.2	+	0.6	+	0.7	+	2.3	+	16.7	+	12.8	+	26.9
Glyma.01G180900	4.4	+	3.3	+	0.6	+	0.4	-	1.1	+	1.7	+	0.5	+	2.2	+	1.6	+	1.5	+	0.1	-	0.1	-	2.6	+	1.5	+	0.3	-	0.1	-	0	-	0.2	-	0.6	+	0.3	+	0.2	+	0.7	-	0.3	+	0.4	+	0
Glyma.01G181000	117.3	+	100.2	+	70.3	+	24.1	+	60.7	+	43.8	+	40.3	+	97.4	+	73	+	46.2	+	26.7	+	22.5	+	79.9	+	85.3	+	40.9	+	11.7	+	11.2	+	13.8	+	33.7	+	17.8	+	15.5	+	19.4	+	30.8	+	43.5	+	44.2
Glyma.01G181100	0.1	-	0	-	1.1	+	0	-	0.6	-	0	-	0	-	0	-	3	+	0	-	0	-	0	-	0.2	-	0.1	-	8.2	+	0	-	0	-	0	-	0	-	0.2	+	0	-	0	-	0	-	0	-	0
Glyma.01G181200	13	+	14.5	+	16.8	+	34.6	+	13.8	+	8.9	+	17.5	+	16.7	+	15.4	+	13.7	+	19.9	+	23.7	+	15.2	+	13.1	+	21.2	+	10.8	+	9.8	+	14.9	+	9	+	12.7	+	12.1	+	16.7	+	11.8	+	10.8	+	14.1
Glyma.01G181300	0	-	0	-	0	-	0	-	0	-	0	-	0	-	0	-	0	-	0	-	0	-	0	-	0	-	0	-	0	-	0	-	0	-	0	-	0	-	0	-	0	-	0	-	0	-	0	-	0
Glyma.01G181400	0	-	0	-	0	-	0	-	0.1	-	0	-	0	-	0	-	0	-	0	-	0	-	0.1	-	0	-	0.1	-	0	-	0.2	-	0.1	-	0	-	0	-	0.2	-	0.1	-	0	-	0	-	0	-	0
Glyma.01G181500	22.4	+	24.7	+	26.2	+	31	+	31.8	+	38.8	+	29.8	+	32.6	+	38.4	+	33.4	+	38	+	30.1	+	31.3	+	22.1	+	27.5	+	8.4	+	6.3	+	10.7	+	8.7	+	17.3	+	15.6	+	23.6	+	30.5	+	31	+	27
Glyma.01G181600	0	-	0	-	0	-	0	-	0	-	0	-	0	-	0	-	0	-	0	-	0	-	0	-	0	-	0	-	0	-	0	-	0	-	0	-	0	-	0	-	0	-	0	-	0	-	0	-	0
Glyma.01G181700	11.9	+	11	+	5.9	+	21.9	+	9.9	+	14.7	+	7.3	+	5.6	+	11	+	5.5	+	8	+	8.5	+	6	+	3.2	+	4.4	+	7.1	+	3.6	+	6.5	+	4	+	4.9	+	2.8	+	4.1	+	9.9	+	10	+	6.8
Glyma.01G181800	0	-	0	-	0	-	0	-	0	-	0	-	0	-	0	-	0.2	+	0.2	-	0	-	0	-	0	-	0	-	0	-	0.1	-	0	-	0	-	0	-	0	-	0	-	0	-	0.2	-	0.1	-	0
Glyma.01G181900	1	+	0.4	+	0.2	+	0.2	+	0.5	+	0.9	+	0.6	+	0.2	+	0.5	+	0.2	+	0.7	+	0.6	+	0.4	+	0.2	-	0.2	+	0.4	+	0.3	+	0.3	+	0.2	-	0	-	0.2	+	1.1	+	0.4	+	0.5	+	0.2
Glyma.01G182000	10.5	+	7.5	+	6.1	+	13.9	+	13.5	+	15.1	+	12.5	+	9.8	+	13.3	+	8.4	+	11.5	+	11.8	+	12	+	11.2	+	12.7	+	15.4	+	5.1	+	4.5	+	13.2	+	5.8	+	7.5	+	11.5	+	19.4	+	14.8	+	11.8
Glyma.01G182100	0	-	0	-	0	-	0	-	0	-	0	-	0	-	0.1	-	0	-	0	-	0	-	0	-	0	-	0	-	0.3	+	0.2	-	0	-	0.1	-	0	-	0.5	+	0.1	-	0	-	0	-	0	-	0
Glyma.01G182200	0.1	-	0.1	-	0.2	-	0	-	0.4	-	0.1	-	0.3	-	0.1	-	0.2	-	0.3	-	0.1	-	0.2	-	0.4	-	0.4	+	0.6	+	0	-	0	-	0	-	0.4	-	0	-	0.9	+	0.2	-	0.1	-	0	-	0.1
Glyma.01G182300	5.4	+	4.7	+	4.8	+	1.8	+	5.6	+	8.2	+	5.9	+	3.7	+	7.2	+	4.5	+	4.8	+	7.2	+	6.2	+	5	+	4.1	+	3.7	+	3.6	+	4	+	2.5	+	4.3	+	4.1	+	3.8	+	3	+	3.3	+	3.4
Glyma.01G182400	3.7	+	2.9	+	0.8	+	3	+	2.1	+	1	+	10.3	+	0.7	+	0.2	+	0.5	-	8.8	+	5.4	+	0	-	0.2	-	0.5	+	8.6	+	29.9	+	17.4	+	7.2	+	1.4	+	2.6	+	1.9	+	1.2	+	0.7	+	0.1
Glyma.01G182500	5.3	+	6.9	+	7.8	+	9.4	+	5.8	+	7	+	7.8	+	7.8	+	8.1	+	6.3	+	7.5	+	9.7	+	6.4	+	9	+	4.9	+	8.2	+	17.2	+	12.9	+	10.2	+	7.9	+	11.1	+	24.4	+	8.2	+	9.1	+	13.8
Glyma.01G182600	29.4	+	43.9	+	20.1	+	1.5	+	14.4	+	4.2	+	13.1	+	17.7	+	13.8	+	13	+	12.6	+	5.9	+	10.1	+	12.7	+	5.9	+	7.7	+	3.8	+	3.9	+	8.4	+	5.6	+	6	+	1.4	+	28.7	+	25.1	+	45.5
Glyma.01G182700	0.9	+	1	+	0.6	+	0.4	+	0.7	+	0.4	+	0.4	+	0.5	+	0.4	+	0.7	+	1	+	0.4	+	1	+	0.8	+	0.4	+	0.1	-	0.1	-	0.3	-	1.7	+	0.7	+	1.5	+	2	+	3.1	+	2.5	+	2.8
Glyma.01G183000	0	-	0.1	+	12.1	+	0	-	4.2	+	6.4	+	0.1	-	0.1	-	81.9	+	0.1	-	0.1	-	0.1	-	0	-	0.3	-	70.6	+	0	-	0	-	0	-	0.1	-	0	-	0	-	0	-	0.1	-	0	-	0
Glyma.01G183100	39	+	31.8	+	55.9	+	26	+	32.1	+	28.7	+	46.5	+	25.9	+	35.4	+	35.2	+	64.8	+	31.8	+	59.3	+	21.6	+	50.3	+	47.2	+	248.4	+	209.3	+	10.6	+	18.7	+	66.5	+	59.5	+	48.4	+	29.9	+	36
Glyma.01G183200	2.7	+	0.1	-	0.1	-	10.5	+	1.2	+	0	-	0.1	-	0.4	-	0.2	-	0.3	-	1.5	+	0.4	-	0.3	-	1.7	+	2	+	0.4	-	0.3	-	4.5	+	0	-	0	-	0	-	0.7	-	1.8	+	0.5	-	0.3
Glyma.01G183300	13.2	+	6.3	+	16.9	+	3.5	+	10.9	+	5	+	13.2	+	16.2	+	7.3	+	16.5	+	28.4	+	7.7	+	18.5	+	7.4	+	14.4	+	9	+	20.5	+	31.1	+	1.9	+	2.1	+	3.2	+	3.2	+	27.9	+	9.3	+	12.7
Glyma.01G183400	5.1	+	6.2	+	8.6	+	6.5	+	7	+	5.3	+	12.2	+	10.6	+	8.5	+	9.2	+	13	+	7.2	+	10.7	+	5	+	5.6	+	3	+	3.2	+	4.6	+	5	+	0.6	+	0.9	+	2.7	+	10.3	+	5.6	+	7.5
Glyma.01G183500	23.6	+	34.5	+	30.7	+	23.6	+	25.9	+	42.7	+	30.7	+	26.9	+	26.9	+	24.3	+	28.7	+	41.3	+	22.2	+	35.3	+	36.6	+	25.2	+	36.2	+	33.2	+	8.1	+	24.7	+	50.9	+	56.2	+	34.1	+	33.9	+	33.8
Glyma.01G183600	12	+	8.3	+	6.2	+	10.3	+	7.2	+	8.4	+	6.5	+	5.8	+	6.9	+	5.6	+	6.5	+	6.4	+	4.4	+	5.9	+	6	+	16.6	+	12.3	+	10.1	+	16.7	+	5.9	+	3.6	+	4.5	+	7.7	+	6.8	+	8.6
Glyma.01G183700	3.5	+	1.1	+	1.2	+	6.4	+	4	+	11.7	+	2.3	+	4.8	+	1.3	+	1	-	0.8	+	1.7	+	0.5	+	0.5	-	2.4	+	14.9	+	10.5	+	9.9	+	12.2	+	8.1	+	18.2	+	9.2	+	4.7	+	5.9	+	8.4
Glyma.01G183800	26.9	+	15	+	11.9	+	39.9	+	12.6	+	11.4	+	13.5	+	10.3	+	11.4	+	8.8	+	11.5	+	9.7	+	17.4	+	18.3	+	14.4	+	11	+	12.6	+	16.4	+	9.5	+	16.3	+	11.7	+	7.1	+	8.8	+	4.9	+	8.3
Glyma.01G183900	0.8	+	3.3	+	6.6	+	0.5	+	13.2	+	11.8	+	0	-	0	-	0	-	0	-	250	+	0	-	1	+	0	-	0	-	0.2	-	4.5	+	17.5	+	1	+	0.2	-	0.1	-	1.2	+	0.1	-	0.1	-	0
Glyma.01G184000	0	-	0	-	0	-	0.1	-	0	-	0	-	0.2	-	0	-	0	-	0	-	0.1	-	0.1	-	0	-	0	-	0	-	0.9	+	0.3	+	0.3	+	0	-	0	-	0	-	0	-	0	-	0	-	0
Glyma.01G184100	0.1	+	0.1	-	0.4	+	0	-	0.1	-	0.1	+	0	-	0.5	+	0	-	0	-	0	-	0	-	0	-	0.1	-	0.1	-	0.4	-	0.1	-	0	-	1.5	+	0.1	-	0	-	0.1	-	0	-	0	-	0.1
Glyma.01G184200	0	-	0	-	0	-	0	-	0	-	0	-	0	-	0	-	0	-	0	-	0	-	0	-	0	-	0	-	0	-	0	-	0	-	0	-	0	-	0	-	0	-	0	-	0	-	0	-	0
Glyma.01G184300	5.9	+	7.2	+	11.7	+	30.4	+	14	+	10.9	+	15	+	12.9	+	19.4	+	15.3	+	16.7	+	15.4	+	13.6	+	13.5	+	50	+	5.3	+	9.4	+	13.1	+	4.5	+	2.3	+	1	+	0.5	-	7.6	+	8.2	+	9.2
Glyma.01G184400	10.5	+	7.4	+	8.5	+	8.3	+	9	+	10.4	+	7.2	+	9.5	+	9.3	+	9.7	+	8.4	+	7.9	+	11.7	+	8.3	+	7.2	+	27.4	+	14	+	16.1	+	18.7	+	25.7	+	19.7	+	18.3	+	7.3	+	8	+	11.7
Glyma.01G184500	1.3	+	1.1	+	1.2	+	0.5	+	0.9	+	1.5	+	0.7	+	0.7	+	1.4	+	0.4	-	1.4	+	1.7	+	1.2	+	2.2	+	1.7	+	7.2	+	2.8	+	0.9	+	0.4	-	4.3	+	5.1	+	7.1	+	1.7	+	2.5	+	4.3
Glyma.01G184600	0.1	-	0.2	-	9.3	+	2	+	0.7	+	38.9	+	76.9	+	15.5	+	12.2	+	4.2	+	1.7	+	0.8	+	0.3	-	4.2	+	10.2	+	1.8	+	3.1	+	3.6	+	1.8	+	0.8	+	10.4	+	3	+	5.8	+	4.9	+	14.7
Glyma.01G184700	17.9	+	9.7	+	8.7	+	12.7	+	9.8	+	10.9	+	12.2	+	6.5	+	10.9	+	6.9	+	12	+	10.1	+	8.8	+	4.5	+	8	+	11.2	+	11.8	+	7.1	+	13.5	+	11.8	+	13.9	+	12.9	+	8.3	+	5.8	+	3.3
Glyma.01G184900	0	-	0	-	0	-	0	-	0	-	0.1	-	0	-	0	-	0	-	0	-	0	-	0	-	0	-	0	-	0	-	0	-	0	-	0	-	0	-	0	-	0	-	0	-	0	-	0	-	0
Glyma.01G185000	0	-	0	-	0	-	0	-	0	-	0	-	0	-	0	-	0	-	0	-	0	-	0	-	0	-	0	-	1.9	+	0	-	0	-	0	-	0	-	0	-	0	-	0	-	0	-	0	-	0
Glyma.01G185200	16.6	+	11.3	+	14.3	+	11.1	+	8.1	+	9.2	+	6.1	+	6.9	+	9.9	+	7	+	7	+	9.5	+	10.1	+	6	+	9.6	+	14.1	+	7.8	+	8.8	+	4.5	+	2.1	+	3.1	+	2.2	+	14.3	+	13.3	+	20.5
Glyma.01G185300	34.1	+	28.1	+	19.5	+	18.7	+	13.8	+	12.6	+	16.2	+	16.8	+	15.4	+	13.5	+	14.4	+	16.1	+	24.1	+	16.3	+	16.3	+	20.2	+	19.1	+	17	+	18.8	+	11.7	+	6.6	+	10	+	14.1	+	18	+	25.4
Glyma.01G185400	0	-	0	-	0.5	+	0	-	0.1	-	0	-	0.2	-	0.1	-	1	+	1.6	+	1.9	+	0.6	+	7	+	3.7	+	2.6	+	0.2	-	0.1	-	0.3	-	0.7	+	3.8	+	4.5	+	0.9	+	0.4	+	1	+	1.6
Glyma.01G185500	9.6	+	99.9	+	173	+	1	-	59	+	2.7	+	1.6	+	1.9	+	1.8	+	0.7	+	1.9	+	0	-	1.7	+	8.5	+	14.6	+	1.5	+	1.5	+	2.6	+	0	-	9.2	+	0.1	-	0	-	0.1	+	0.7	-	0
Glyma.01G185600	0	-	0.3	-	1.3	+	0.1	-	0.1	-	0.1	+	0	-	0	-	0.1	-	0	-	0.2	-	0	-	0.1	-	0	-	1.4	+	0	-	1.3	+	14.9	+	0.1	-	0.1	-	0.2	-	0.2	+	0	-	0	-	0.1
Glyma.01G185700	14.7	+	10.8	+	11.7	+	21.2	+	9.2	+	15.4	+	9.9	+	12.5	+	11.9	+	11.5	+	12.2	+	10.7	+	11.5	+	18.3	+	13.7	+	17.8	+	21.5	+	19.7	+	11.7	+	12.9	+	11.1	+	5.4	+	13.5	+	12	+	13.1
Glyma.01G185800	10.6	+	4.6	+	4.7	+	1.6	+	1.6	+	1.6	+	2	+	1.6	+	2.6	+	1.5	+	2.2	+	4	+	3.6	+	1.5	+	5.5	+	13.9	+	55.6	+	78.9	+	0.8	+	0.8	+	0.8	+	0.1	-	0.1	+	0.1	-	0.1
Glyma.01G185900	10.3	+	14.4	+	15.7	+	0.3	-	3.2	+	2.8	+	13.6	+	12.5	+	15.9	+	15.7	+	20.8	+	15.5	+	18.6	+	25.9	+	22.8	+	2.5	-	6.5	+	16.1	+	33.8	+	16.1	+	13.1	+	6.9	+	19.4	+	8.5	+	4.9
Glyma.01G186000	111.6	+	95.4	+	102.4	+	188.4	+	108.6	+	183	+	118.4	+	118.2	+	122.2	+	113.8	+	111.6	+	120.8	+	112.8	+	151.5	+	112.3	+	137.7	+	145.8	+	127	+	151.8	+	86.8	+	102.4	+	110.8	+	110	+	94	+	87.4
Glyma.01G186100	10.3	+	10.3	+	8	+	3.5	+	4.7	+	5.8	+	4.3	+	10	+	5.9	+	7.8	+	6.2	+	6.6	+	3.7	+	3.9	+	4.5	+	1.9	+	12.7	+	23	+	0.8	+	5.7	+	6.8	+	1.5	+	5.4	+	6	+	2.7
Glyma.01G186200	0.3	-	0.2	+	0.6	+	3.2	+	4.7	+	12.9	+	1.1	+	3.3	+	3.2	+	3.4	+	0.6	+	0.7	+	2.9	+	3.6	+	1.5	+	7.2	+	0.3	+	0.4	-	0.3	+	0.6	+	0.3	+	0.3	+	0.3	+	0	-	0.1
Glyma.01G186300	0.2	-	0.3	+	3.8	+	0.3	-	1.8	+	0.5	+	0.4	+	0.9	+	0.5	+	2.7	+	0.6	+	0.6	+	6.1	+	8.9	+	1.2	+	0.2	-	0.4	+	0	-	0.2	+	0.1	-	0.3	+	0.8	+	1.6	+	1.4	+	0.5
Glyma.01G186400	199.4	+	236.7	+	167	+	97.6	+	146.3	+	99.4	+	105.1	+	102.8	+	122.2	+	107.9	+	102.3	+	116.4	+	85.8	+	80.9	+	110	+	266.2	+	337.1	+	335.8	+	245	+	329	+	296.4	+	144.3	+	150.5	+	129.8	+	172.5
Glyma.01G186500	0	-	0	-	0	-	0	-	0	-	0	-	0	-	0	-	0	-	0	-	0	-	0	-	0	-	0	-	0	-	0	-	0	-	0	-	0.1	-	0	-	0.1	-	0.1	-	0	-	0	-	0
Glyma.01G186600	0	-	0	-	0.1	-	0.1	-	0	-	0	-	0	-	0	-	0	-	0	-	0.1	-	0.2	-	0	-	0.3	-	0.1	-	0.5	-	0	-	0.2	-	3.6	+	0.6	+	1.1	+	0.4	-	0.8	+	0.9	+	1
Glyma.01G186700	0	-	0	-	0	-	3.8	-	0	-	0	-	0	-	0	-	0	-	0	-	0	-	0.2	-	0	-	0	-	0	-	0	-	0	-	0	-	0	-	0	-	0	-	0	-	0	-	0	-	0
Glyma.01G186800	12.2	+	18.4	+	35.9	+	28.9	+	35.7	+	31.9	+	53.3	+	52.3	+	45	+	48.5	+	103	+	54.2	+	50.8	+	47.3	+	27.7	+	1.7	+	5.8	+	9.1	+	0.9	+	0.3	+	0.5	+	1.3	+	35	+	21.8	+	32
Glyma.01G186900	0	-	0	-	0	-	0	-	0	-	0	-	0	-	0	-	0	-	0	-	0	-	0	-	0	-	0	-	0	-	0	-	0	-	0	-	0	-	0	-	0.1	-	0	-	0	-	0	-	0
Glyma.01G187000	0	-	0	-	0	-	0	-	0	-	0	-	0	-	0	-	0	-	0.1	-	0	-	0	-	0	-	0	-	0	-	0	-	0	-	0	-	0	-	0	-	0	-	0	-	0	-	0	-	0
Glyma.01G187100	0	-	0	-	0	-	0	-	0	-	0	-	0	-	0	-	0	-	0	-	0	-	0	-	0	-	0	-	0	-	0	-	0	-	0	-	0	-	0	-	0	-	0	-	0	-	0	-	0
Glyma.01G187200	0.4	+	0.8	+	0.1	-	0.8	+	0.7	+	2.1	+	0.7	+	0.1	-	0.7	+	0.1	-	0.2	-	0.5	+	0.5	+	0.5	-	0.9	+	1.3	-	0	-	0.1	-	0.8	+	0.4	+	0.4	+	0.4	+	2.6	+	4.6	+	6.5
Glyma.01G187300	39.7	+	45.4	+	51.7	+	52.5	+	67.1	+	57.6	+	83.2	+	64.9	+	84.7	+	74.5	+	50	+	30.2	+	44.6	+	59.8	+	69.9	+	14.5	+	45.8	+	52.3	+	4.3	+	16.8	+	17.2	+	16.3	+	20.3	+	23	+	20.3
Glyma.01G187400	215.9	+	196.4	+	130.7	+	149	+	212.6	+	189.9	+	181.7	+	125.8	+	193.6	+	125.9	+	155.6	+	207.7	+	109.5	+	50.4	+	105.2	+	70.6	+	73.5	+	97.5	+	103.7	+	167.7	+	117.5	+	155.5	+	194.9	+	245.3	+	138.4
Glyma.01G187500	0.2	+	0.5	+	0.1	+	0.3	-	0	-	0.3	-	0	-	0	-	0.2	+	0.1	-	0.1	-	0.1	-	0.1	-	0	-	0.1	-	0.1	-	0.3	+	0.1	-	1.4	+	1.2	+	4.1	+	0.9	+	0.2	-	0.1	+	0.2
Glyma.01G187600	28.6	+	15.8	+	11.6	+	1.7	+	3.9	+	94.8	+	73.4	+	43.9	+	74	+	35.4	+	20.5	+	19.5	+	13.5	+	31.1	+	40.7	+	59	+	31.9	+	28.6	+	54.7	+	5.3	+	15.1	+	8.4	+	9.5	+	15.2	+	8.7
Glyma.01G187700	0.1	-	0.2	+	0.1	+	0	-	0.1	+	0.1	-	1	-	0	-	0.2	+	0.3	-	0.4	+	0.2	-	0.2	-	0	-	0.1	-	1.1	-	1.3	+	0.9	+	23.7	+	1.6	+	5.1	+	1.5	+	0.5	+	0.2	+	0.6
Glyma.01G187800	0.5	+	1.4	+	0.6	+	0.1	+	0.4	+	0.8	+	0.2	-	1	+	0.2	-	0.8	+	0.1	-	0.2	-	0.7	+	0.1	-	0.2	+	0.1	-	0.8	+	0.4	+	0.3	-	0.5	+	0.4	-	0.7	+	0.6	-	0.2	-	0.1
Glyma.01G187900	8.2	+	14.8	+	19.5	+	18.5	+	19.2	+	26.8	+	20.1	+	29.9	+	38	+	39	+	31.6	+	18.2	+	27.5	+	33.7	+	49.2	+	10.1	+	12.2	+	7.6	+	6.1	+	17.1	+	22.4	+	35.8	+	1.4	+	1.3	+	2.4
Glyma.01G188000	46.1	+	58.2	+	35.6	+	29.9	+	25.9	+	26.3	+	34.9	+	27	+	27.9	+	17.1	+	28.6	+	29.5	+	21.5	+	17	+	27.6	+	22.2	+	21.1	+	25.4	+	12.4	+	18.2	+	16.2	+	18.9	+	25.4	+	33.7	+	31.2
Glyma.01G188100	21.8	+	22.7	+	17.5	+	43.4	+	17.7	+	20.9	+	13.8	+	18.3	+	16.2	+	18.1	+	17.9	+	22.7	+	19.7	+	24.3	+	21	+	20.4	+	23	+	26.1	+	10.5	+	11.5	+	10.1	+	13.5	+	18.1	+	12.7	+	18.3
Glyma.01G188200	12	+	10.3	+	6	+	9.5	+	11.6	+	6.4	+	6.1	+	6	+	6.1	+	5.9	+	5	+	4.1	+	2.6	+	5	+	4.4	+	3.2	+	3.9	+	5.8	+	1	+	3.9	+	3.8	+	3.8	+	3.3	+	2.9	+	2.9
Glyma.01G188300	0	-	0	-	0	-	0	-	0	-	0	-	0.2	-	0	-	0	-	0	-	0	-	0.2	-	0	-	0	-	0	-	0	-	0	-	0	-	0	-	0.2	-	0	-	0	-	0	-	0.1	-	0
Glyma.01G188400	4.4	+	2.6	+	5.4	+	0.2	-	1.1	+	5.8	+	6.2	+	6.7	+	2.9	+	9.6	+	2.9	+	4.6	+	8.8	+	10.6	+	6.3	+	5.3	+	1.5	+	2.2	+	1	+	2.1	+	1.3	+	0.6	+	8.8	+	9.6	+	18.9
Glyma.01G188500	19.1	+	15.3	+	23.1	+	23.2	+	22.8	+	29.2	+	26.7	+	28.2	+	21.8	+	28.6	+	30.8	+	37.7	+	35	+	38.9	+	21.5	+	82.3	+	23.2	+	19.6	+	26.5	+	7.7	+	9.3	+	33	+	14.7	+	11.2	+	17.5
Glyma.01G188600	13	+	4	+	9.5	+	3.5	+	3.3	+	4.6	+	8.4	+	4.8	+	3.6	+	2.2	+	1.3	+	4.2	+	0.8	+	4.1	+	2.5	+	38.3	+	22.3	+	23.6	+	6.2	+	3.9	+	3.1	+	3.2	+	6.5	+	5.1	+	15.1
Glyma.01G188700	34.6	+	14.8	+	23.1	+	33.4	+	24.9	+	47.2	+	24.4	+	26.7	+	28.9	+	36.4	+	30.9	+	36.5	+	38.8	+	42.9	+	38.9	+	49.6	+	34.4	+	20.1	+	30.7	+	10.6	+	19	+	32.6	+	37.3	+	26.9	+	31.3
Glyma.01G188800	0.2	+	0.5	+	0.1	-	0.3	+	0.9	+	0.5	+	0.4	-	0.6	+	0.9	+	6.7	+	0.1	-	0.2	-	0.2	-	0.7	+	2.8	+	0	-	0.2	+	0.1	-	0.2	-	0.8	+	0.6	+	1.7	+	0.1	-	0.9	+	0
Glyma.01G188900	11.8	+	13.7	+	15.1	+	45.1	+	15.6	+	11.3	+	16.8	+	13.3	+	18.9	+	11.9	+	27.2	+	22.5	+	12.4	+	10.3	+	21.9	+	22.7	+	16.4	+	21.7	+	18.7	+	31.2	+	30.4	+	25.4	+	19.4	+	16.9	+	19.2
Glyma.01G189000	0.1	-	0	-	0	-	4.3	-	0	-	0.7	-	0.2	-	0	-	0	-	0	-	0.6	-	0	-	0	-	0.1	-	0	-	0.1	-	0	-	0.1	-	0.1	-	0.1	-	0.1	-	0	-	0.1	-	10.1	+	34.4
Glyma.01G189100	73.3	+	27.1	+	14.2	+	54.1	+	58.9	+	21	+	28.5	+	9.4	+	32.1	+	1.6	+	134.2	+	245.4	+	12.6	+	3.9	+	71.7	+	138	+	156.2	+	117.2	+	0.3	+	1.2	+	2.7	+	43.6	+	49.2	+	31.3	+	9.5
Glyma.01G189200	6.2	+	8	+	8.6	+	4.5	+	10.1	+	8.8	+	11.5	+	6.3	+	7.7	+	7.8	+	8	+	8.2	+	6.1	+	7.9	+	4.4	+	2.9	+	5	+	6.6	+	4.4	+	18.4	+	10.6	+	5.2	+	8.6	+	12.3	+	5.9
Glyma.01G189300	0.1	-	0.1	-	0	-	0.1	-	0	-	0.1	-	0	-	0	-	0.6	+	0	-	0	-	0	-	0	-	0	-	0	-	0	-	0	-	0	-	0.2	-	0	-	0	-	0.1	-	0.1	-	0.1	+	0.1
Glyma.01G189400	4.6	+	4.7	+	8.8	+	4.7	+	6	+	8.7	+	6.4	+	5.4	+	6.9	+	6.6	+	10	+	10.8	+	6.8	+	6.6	+	7.7	+	9.2	+	8.4	+	7.3	+	8.2	+	8.2	+	8.9	+	9	+	10.4	+	9.6	+	13.3
Glyma.01G189500	4.9	+	6.7	+	12.5	+	15.7	+	4.8	+	9	+	13.3	+	9.6	+	6	+	7.5	+	11.4	+	15.3	+	9.1	+	17.3	+	13	+	59	+	23.1	+	22.3	+	5.8	+	7.7	+	14	+	24.8	+	8.9	+	9.9	+	13.5
Glyma.01G189600	53.2	+	41.1	+	33.3	+	16.9	+	23.7	+	23.6	+	21.7	+	26.7	+	26.5	+	31.6	+	19.2	+	10.2	+	16.6	+	14.4	+	17.2	+	22.4	+	60	+	54.4	+	46.2	+	39.8	+	78.3	+	31.4	+	14.2	+	6.5	+	9
Glyma.01G189700	8.8	+	4.1	+	2.6	+	5	+	10.4	+	2.2	+	0.7	+	0.2	-	4.3	+	0.5	+	0	-	0.3	-	0.1	-	0.2	+	16.2	+	0.3	-	0.1	-	0.5	-	0.1	-	0.4	+	0.3	+	0.3	-	0.7	+	0.8	+	0.1
Glyma.01G189800	0.2	+	0.5	+	0	-	0	-	0.1	-	0	-	0	-	0	-	0	-	0	-	0	-	0	-	0	-	0	-	0	-	0	-	0	-	0	-	0	-	0.1	+	0.6	+	0	-	0	-	0	-	0.1
Glyma.01G189900	0.2	-	0.5	+	0.1	-	0	-	0	-	0.1	-	0	-	0.1	-	0	-	0.3	+	0	-	0	-	0	-	0	-	0	-	0	-	0	-	0	-	0.3	-	0.2	+	0.2	-	0.2	-	0.1	-	0.2	+	0
Glyma.01G190000	22.9	+	37.9	+	60.3	+	28.3	+	30.1	+	18.6	+	35.7	+	36.1	+	31.6	+	28.7	+	43.2	+	48.2	+	34.9	+	16.6	+	38.9	+	9.3	+	6.9	+	24	+	12.6	+	36.2	+	39	+	19.3	+	37	+	31.6	+	65.6
Glyma.01G190100	47.2	+	83.7	+	105.8	+	20	+	44.7	+	55	+	93.4	+	118.6	+	73.7	+	88.5	+	90.2	+	91.5	+	53.9	+	63.6	+	37.1	+	138.4	+	215.1	+	219	+	12.6	+	24	+	37.9	+	26.3	+	49.5	+	36	+	58.9
Glyma.01G190300	0.6	+	0	-	0	-	0.2	-	0.1	-	0	-	0	-	0	-	0.9	-	0.7	+	0	-	0	-	0	-	0	-	0.2	-	2.7	+	0.5	+	0.5	+	1.9	+	0.2	-	0.5	+	0.6	+	0.3	-	0	-	0.1
Glyma.01G190400	0	-	0	-	0	-	0	-	0	-	0	-	0	-	0	-	0	-	0	-	0	-	0	-	0	-	0	-	0	-	0.1	-	0	-	0	-	0	-	0	-	0	-	0.1	-	0.1	-	0	-	0
Glyma.01G190500	10.4	+	10.6	+	18.1	+	5.4	+	3.7	+	5.9	+	6.8	+	10.3	+	6.6	+	5.6	+	7	+	5.7	+	7.2	+	4.5	+	5.1	+	15.2	+	19.2	+	21.6	+	8.4	+	14.8	+	15.1	+	7.9	+	6.1	+	5.3	+	6.9
Glyma.01G190600	0	-	0	-	0.7	+	0	-	0.1	-	0.1	-	0	-	0	-	0	-	0	-	0.6	-	0.5	-	0.5	-	0.2	-	0.1	-	0	-	0	-	0	-	0.2	-	2.3	+	9.9	+	18.6	+	0.5	+	0	-	0
Glyma.01G190700	9.9	+	16.1	+	6.5	+	3.6	+	11.4	+	5	+	2.8	+	11.6	+	4.3	+	9.4	+	3.8	+	2.4	+	7.8	+	10.9	+	1.9	+	2.7	+	6.8	+	3.3	+	2.7	+	1.4	+	2	+	1.7	+	2.9	+	1	+	0.3
Glyma.01G190800	3.4	+	3.2	+	4	+	8.6	+	5.6	+	8.2	+	6.7	+	2.9	+	5	+	5	+	8.4	+	6.1	+	6.3	+	6.1	+	4	+	2.7	-	3.6	+	2.8	+	7.8	+	4	+	4.8	+	6.8	+	4.9	+	5.2	+	4.2
Glyma.01G190900	0.2	-	1.8	+	6.9	+	0.2	-	0.1	-	0.2	+	5.7	+	4.4	+	1.3	+	1.6	+	6.3	+	5.3	+	2.8	+	1.6	+	3.4	+	0	-	0.1	-	0.4	+	0.5	+	17.1	+	6.7	+	1.4	+	3.4	+	2.8	+	1.1
Glyma.01G191000	0	-	0.1	-	0	-	0	-	0	-	0	-	0	-	0	-	0	-	0.1	-	0	-	0	-	0	-	0	-	0.1	-	0	-	0	-	0	-	0	-	0	-	0	-	0	-	0	-	0	-	0
Glyma.01G191100	11.8	+	13.9	+	11.7	+	19.2	+	16	+	12.7	+	14.4	+	13.2	+	15.1	+	15.1	+	13.1	+	13.6	+	13.4	+	20.2	+	16.8	+	2.6	+	11.9	+	12	+	20.4	+	13	+	16.4	+	17.8	+	21	+	20.4	+	25.3
Glyma.01G191200	0.1	+	0.1	-	0.1	-	0.2	-	0.7	+	0.1	-	0.1	-	0	-	0.1	-	0	-	0	-	0.1	-	0.2	-	0.1	-	0.1	-	0.2	-	0.5	+	0.7	+	0	-	0	-	0.1	-	0.1	+	0.3	+	0.1	-	0.2
Glyma.01G191300	1.9	+	0.9	-	2.6	-	0.4	-	0	-	0.2	-	2.9	+	0.2	-	0.5	-	0.4	-	1.1	+	0.4	-	2	+	0.1	-	0.4	+	2.5	+	15.9	+	22.8	+	7.6	+	1.6	+	2.6	+	4.4	+	12.3	+	3.5	+	1.6
Glyma.01G191400	0.1	-	0.1	-	1	+	0	-	0.3	-	0	-	0	-	0	-	0.9	+	0.1	-	0.1	-	0	-	0	-	0	-	1.7	+	0	-	0	-	0	-	0.5	+	0.2	+	0	-	0	-	0	-	0	-	0
Glyma.01G191500	0.4	+	0.7	+	1.1	+	0.6	-	1	+	0.9	+	2.6	+	0.9	+	1.1	+	0.3	+	0.6	-	1.6	+	0.8	+	1.2	+	1.1	+	0.3	-	0.3	+	0.2	-	0.9	+	1.7	+	2.1	+	1.2	+	1	+	1.2	+	1.3
Glyma.01G191600	3.3	+	4	+	7.3	+	2.4	+	8.3	+	7.5	+	10.2	+	9.3	+	11.3	+	14.3	+	22.1	+	21.7	+	16.9	+	66.2	+	21.3	+	1.5	+	0.8	+	1.7	+	3.5	+	3.8	+	7.2	+	3.9	+	4.2	+	5.9	+	3.3
Glyma.01G191800	3.9	+	7.1	+	6.8	+	6.9	+	7.3	+	12.9	+	9.7	+	5	+	7	+	4	+	5.5	+	9.4	+	6.9	+	4.2	+	9	+	6.1	+	5.9	+	9.4	+	5.7	+	11.8	+	9.1	+	11.8	+	3.5	+	4.8	+	4
Glyma.01G191900	0	-	0	-	0	-	0	-	0	-	0	-	0	-	0.1	-	0.1	-	0	-	0.1	-	0.6	-	0.1	-	0.3	-	0.2	-	0.6	+	0.8	-	0.6	+	0.5	+	3.4	+	3.4	+	3.3	+	0.3	+	0.1	-	0.4
Glyma.01G192000	32.5	+	39.1	+	70.4	+	26.4	+	30.1	+	21.3	+	39.7	+	47	+	34.5	+	43.6	+	56.8	+	48.3	+	36.8	+	43.8	+	44.6	+	54.4	+	67.7	+	71.9	+	56	+	57.8	+	78.9	+	37.5	+	32.6	+	32.7	+	46
Glyma.01G192100	20.5	+	19.9	+	27.4	+	21.2	+	11.1	+	12.4	+	24.9	+	12.9	+	18.6	+	15.6	+	16.5	+	45.5	+	13.2	+	18.5	+	24.4	+	26.5	+	18.6	+	17.7	+	21.4	+	23.1	+	25.4	+	41.8	+	14.6	+	18.4	+	17.7
Glyma.01G192200	10.6	+	12.9	+	14.3	+	15.2	+	9	+	10	+	9.6	+	11.5	+	10.3	+	11.3	+	8.6	+	13	+	12	+	10.4	+	9.5	+	9.2	+	6.2	+	5.9	+	15.4	+	4.9	+	4.1	+	3	+	13.6	+	12.7	+	13.7
Glyma.01G192300	2.3	+	0.4	+	0.4	+	0	-	0.1	-	0.2	-	0.1	-	0.1	-	1	+	1.6	+	0	-	0.2	-	0.1	-	0.4	-	0.1	-	5.5	+	0.5	+	0.4	+	0	-	0.1	-	0	-	0.1	-	0	-	0	-	0
Glyma.01G192400	0.2	-	1.8	+	1.4	+	1.6	-	0.1	-	0	-	0	-	0	-	4	+	0	-	0	-	0.1	-	0	-	0	-	0.5	-	0	-	0	-	0	-	0	-	0	-	0.1	-	0	-	0	-	0	-	0.1
Glyma.01G192500	0	-	0.6	+	1.2	+	0.1	-	0.1	-	3.1	+	1.3	+	0.7	+	0.7	+	0.5	+	2.2	+	0.2	+	0.3	+	3.1	+	2.1	+	0	-	0	-	0.1	-	0.2	+	0.4	+	0.6	+	0.1	-	0.1	-	0	-	0.1
Glyma.01G192600	17.7	+	6.8	+	7.4	+	3.3	+	2.6	+	4.5	+	3	+	8.6	+	5.4	+	11.4	+	2	+	3.7	+	3.9	+	26.9	+	50.8	+	44	+	32	+	63.1	+	60	+	6.9	+	5.9	+	6.2	+	16.3	+	17.2	+	16.5
Glyma.01G192700	0	-	0	-	0.2	-	0	-	0	-	0	-	0	-	0	-	0	-	0.2	-	0.1	-	0	-	0.1	-	0	-	0	-	0	-	0	-	0	-	0.1	-	0.1	-	0.2	+	0.8	+	0	-	0	-	0.1
Glyma.01G192800	0	-	0	-	0.2	-	0	-	0.1	-	0.1	-	0	-	0	-	0	-	0.3	+	0.1	-	0	-	1.4	+	2.9	+	0.6	+	0	-	0	-	0	-	0.3	+	0.1	-	0.1	-	0.5	+	0	-	0.1	-	0.1
Glyma.01G192900	13.6	+	8.6	+	6.2	+	10.4	+	6.8	+	1.9	+	3.4	+	1.7	+	2.1	+	2.4	+	2.7	+	4.2	+	12.7	+	30.9	+	3.5	+	13	+	11.5	+	11.6	+	9.9	+	26.4	+	42.4	+	35.6	+	2.1	+	1.8	+	1.6
Glyma.01G193000	0	-	0.1	-	0	-	3.9	+	0.3	+	0	-	0	-	0	-	0	-	0	-	0	-	0	-	0	-	0	-	0	-	0	-	0	-	0	-	0	-	0	-	0	-	0	-	0	-	0	-	0
Glyma.01G193100	43.8	+	38.5	+	24.7	+	9.2	+	39.1	+	13.8	+	3.1	+	24	+	14.1	+	17.5	+	0.3	+	0.1	-	1.8	+	4	+	9.1	+	10.7	+	5.2	+	7.2	+	0.6	-	0.3	-	0.8	+	0	-	39.9	+	29.2	+	35.9
Glyma.01G193200	0.4	+	0.7	+	1.2	+	1.4	+	2.6	+	2	+	3.6	+	1.1	+	4	+	3.8	+	4.4	+	3.5	+	4.1	+	3.9	+	8.8	+	0.4	+	1.3	+	1.9	+	0.1	+	0.6	+	0.8	+	3.3	+	23.7	+	25.3	+	27.3
Glyma.01G193300	0	-	0	-	0	-	0.1	-	0	-	0	-	0	-	0	-	0	-	0	-	0	-	0	-	0	-	0	-	0	-	0.2	-	0.4	+	0.9	+	4.1	+	0.3	+	0.1	-	0	-	0	-	0	-	0
Glyma.01G193400	0	-	0.4	+	0.6	+	0.3	+	0.1	-	1.2	+	0.5	-	1.3	+	2.4	+	1	+	0	-	0	-	0	-	0	-	0	-	7.8	+	12.3	+	19.6	+	0.1	-	0	-	0	-	0	-	0	-	0	-	0
Glyma.01G193500	54.2	+	46.9	+	43.2	+	46.5	+	43.2	+	53.9	+	64.6	+	42.9	+	60.9	+	51	+	59	+	61.6	+	58.7	+	23.1	+	32.4	+	21.7	+	15.7	+	21.6	+	26.8	+	40.7	+	34.1	+	49.7	+	50.8	+	47.2	+	41.6
Glyma.01G193600	4.9	+	3.8	+	26.9	+	2.9	+	5.7	+	0.8	+	23.1	+	6.6	+	6.6	+	6.3	+	76.4	+	32.5	+	20.8	+	2.7	+	23.2	+	3.9	+	13	+	26.2	+	10.7	+	1.9	+	3.9	+	1.9	+	153.1	+	66.7	+	64.2
Glyma.01G193700	2	+	3.1	+	4.4	+	2.2	+	2.4	+	2.2	+	4.2	+	5.2	+	2.4	+	3.1	+	3.7	+	5.4	+	1.6	+	4.1	+	4.6	+	4.6	+	8.6	+	5.9	+	7.3	+	5.2	+	5.3	+	4.4	+	9.4	+	7.3	+	7.2
Glyma.01G193800	70.8	+	45.2	+	103.7	+	13.8	+	11.3	+	9.3	+	17.9	+	33.4	+	23.6	+	22.3	+	29.4	+	20.9	+	19.3	+	22.7	+	21.6	+	39.2	+	45.6	+	41.4	+	33.1	+	32.7	+	41.6	+	10.4	+	20.2	+	20.5	+	29.8
Glyma.01G193900	3.3	+	2.8	+	3.2	+	4.7	+	3.4	+	2.8	+	27.1	+	0.5	+	4.7	+	0.7	+	39.8	+	45.7	+	0.8	+	0	-	3.8	+	11	+	13.7	+	17.1	+	1.3	+	3	+	5.2	+	20	+	8.2	+	3.3	+	2.6
Glyma.01G194000	0.4	+	0.2	+	0.2	+	1.4	+	0	-	0.5	+	0.5	+	0.3	-	0.2	-	0	-	0.9	+	0.9	+	0	-	0	-	0.1	+	1.1	+	0.6	-	0.6	+	0	-	0.3	+	0.2	-	0.9	+	1.4	+	0.9	+	0.4
Glyma.01G194100	13.5	+	16.3	+	13.2	+	20.9	+	16.1	+	18.8	+	8.9	+	12.7	+	16.7	+	11.7	+	14.9	+	16.3	+	12.6	+	14.4	+	17.1	+	5.5	+	13	+	11.2	+	12	+	10.3	+	11.7	+	9.2	+	13.8	+	11.4	+	15.3
Glyma.01G194200	53.4	+	34.1	+	14.6	+	0.1	-	6.5	+	25.9	+	0.2	-	0	-	79.7	+	0.2	-	0.6	-	0.2	-	0	-	0.7	-	85.9	+	20.5	+	5.8	+	1.4	+	0.8	+	0.2	+	0.3	+	0	-	0.2	+	0.1	-	0.2
Glyma.01G194300	0.8	-	1.6	+	2.5	+	0.4	-	0.6	+	0.5	+	2.2	+	1.4	+	2.4	+	1.9	+	1.9	+	2.6	+	1	+	1.9	+	2.7	+	2	+	0.5	+	1.2	+	1.2	+	0.3	-	0.3	-	1.7	+	1.7	+	1.2	+	1.2
Glyma.01G194400	0	-	0	-	0.1	-	0	-	0	-	0	-	0.1	-	0	-	0	-	0	-	0	-	0.1	-	0.3	-	0	-	0	-	0	-	0	-	0	-	0	-	0	-	0	-	0	-	0	-	0	-	0
Glyma.01G194500	7.7	+	13.2	+	11.4	+	1.4	+	2.9	+	2.9	+	5.3	+	5.9	+	6.8	+	6.8	+	6.3	+	5.8	+	4	+	2.8	+	5.4	+	12.6	+	12.6	+	8.5	+	14.9	+	22.5	+	13.4	+	2.3	+	5.4	+	10.9	+	11.6
Glyma.01G194600	11.5	+	8.4	+	19.2	+	15.2	+	9.3	+	9.8	+	16	+	15.4	+	12.7	+	11.6	+	20.2	+	20.9	+	12.1	+	12	+	16.5	+	48.1	+	22.3	+	22.5	+	16.2	+	14.7	+	18.3	+	22.9	+	10.2	+	8.9	+	11
Glyma.01G194700	12	+	30.8	+	31.4	+	87.3	+	57	+	57	+	43.5	+	71.3	+	46.2	+	60.4	+	49.6	+	56.3	+	69.4	+	95.1	+	48.6	+	2.3	+	6.9	+	7.6	+	4.8	+	3.8	+	2.9	+	3	+	2.5	+	2.4	+	3.6
Glyma.01G194800	11.8	+	10.6	+	9.4	+	12.1	+	10.8	+	8.7	+	10.2	+	8.1	+	12.2	+	7	+	11.3	+	13.7	+	10.3	+	7	+	10.5	+	12.5	+	5.8	+	10.3	+	9.6	+	10.4	+	7.5	+	6.1	+	8.5	+	8.1	+	8.9
Glyma.01G194900	2.8	+	2.8	+	5.8	+	5.1	+	6.5	+	5.8	+	4.6	+	7.5	+	6.2	+	6.3	+	11.1	+	7.6	+	10.4	+	12.3	+	7.3	+	22.1	+	4.8	+	5.9	+	25.8	+	4.8	+	7.7	+	8.3	+	3.6	+	3	+	7
Glyma.01G195000	0.4	+	0.4	-	1.2	+	0.4	-	1.6	+	1.2	+	1.7	+	0.5	-	3.5	+	0.2	-	6.1	+	8.2	+	1.4	+	2.3	+	3.6	+	0.4	-	0.6	+	5.5	+	0.5	+	4.2	+	47.8	+	478.3	+	14.5	+	10.5	+	19.1
Glyma.01G195100	2.6	+	2.7	+	4	+	6.1	+	4.3	+	4	+	2.7	+	5	+	4.4	+	4.4	+	2.9	+	5.2	+	4.8	+	4.6	+	4.4	+	2.4	+	2.3	+	4	+	0.9	+	1.4	+	1.3	+	3	+	3.9	+	2.6	+	3.6
Glyma.01G195200	33.3	+	41	+	28.2	+	11	+	23	+	81.9	+	30.8	+	32.8	+	26.8	+	28.9	+	13.1	+	15.4	+	7.4	+	11.2	+	10.1	+	43.4	+	50	+	42.1	+	8.2	+	10.2	+	11.5	+	8.6	+	2.8	+	3.7	+	3.7
Glyma.01G195300	0	-	0	-	0	-	0.1	-	0	-	0	-	0	-	0	-	0	-	0	-	0	-	0	-	0	-	0	-	0	-	0	-	0	-	0	-	0	-	0	-	0	-	0	-	0	-	0	-	0
Glyma.01G195400	7.2	+	5.8	+	5.7	+	8.8	+	4.4	+	7.1	+	7.3	+	5.9	+	5.1	+	7.1	+	5	+	6	+	3.2	+	3.1	+	7.6	+	14.1	+	12.8	+	16.4	+	12.3	+	7.1	+	7.4	+	4.8	+	7.4	+	5.6	+	9.3
Glyma.01G195500	0.2	-	0.4	+	1.8	+	1.1	-	2.6	+	0	-	0.3	+	3.2	+	5.6	+	2	+	0	-	0.1	-	0	-	0.3	-	6	+	3.4	+	0.2	-	0.1	-	0.4	-	0.5	+	2.5	+	0.9	+	0	-	0	-	0.1
Glyma.01G195600	0	-	0	-	0	-	0	-	0	-	0.2	-	0.1	-	0.2	-	0	-	0.2	-	0	-	0.1	-	0.4	-	0.6	+	0.1	-	0.3	-	0.4	+	0.1	-	0	-	0.3	-	1.3	+	1.6	+	0	-	0.1	-	0
Glyma.01G195700	2	+	0.4	+	0.8	+	2.6	+	0.2	+	0	-	2.1	+	0	-	0.4	+	0	-	0	-	4.3	+	0	-	0.1	-	0.1	-	0.2	-	0	-	0	-	0	-	0	-	0.2	-	0	-	0.1	-	0	-	0
Glyma.01G195800	0	-	0	-	0	-	0	-	0	-	0	-	0	-	0	-	0	-	0	-	0	-	0	-	0	-	0	-	0.2	-	0	-	0	-	0	-	0	-	0	-	0	-	0	-	0	-	0	-	0
Glyma.01G195900	0	-	0	-	0.2	+	0.1	-	0.6	+	0	-	0.1	-	0	-	8.4	+	0	-	0	-	0	-	0	-	0	-	26.6	+	0	-	0	-	0	-	0	-	0.1	-	0	-	0	-	0.1	-	0	-	0
Glyma.01G196000	0.4	-	0.3	+	4.8	+	3.9	+	8.9	+	7.9	+	29.3	+	13.5	+	31.4	+	24.9	+	30.5	+	7.5	+	6.4	+	5.6	+	23.9	+	4.9	+	4.6	+	2.3	+	1.7	+	5.9	+	13.5	+	48.9	+	26.9	+	9.7	+	4.5
Glyma.01G196100	0	-	0	-	0	-	0	-	0	-	0	-	0	-	0	-	0	-	0	-	0	-	0	-	0	-	0	-	0	-	0	-	0	-	0	-	0	-	0	-	0	-	0	-	0	-	0	-	0
Glyma.01G196200	0	-	0	-	0	-	0	-	0	-	0.1	-	0	-	0	-	0.3	+	0	-	0	-	0	-	0	-	0	-	0	-	0.1	-	0.1	-	0.1	-	0	-	0	-	0	-	0	-	0	-	0	-	0
Glyma.01G196300	27.8	+	20.4	+	13.6	+	28	+	20.8	+	19	+	10.5	+	18.4	+	15.5	+	17.6	+	11.6	+	12.5	+	13.2	+	17	+	17.1	+	25.3	+	31.6	+	32.6	+	28.5	+	41.9	+	33.1	+	20.9	+	35.8	+	31.1	+	32.7
Glyma.01G196400	2.4	+	1.8	+	1.8	+	1.6	+	1.6	+	1	+	2.4	+	1.2	+	4.9	+	3.4	+	0.1	+	0.3	-	0.4	-	2.7	+	1.8	+	4.8	+	6	+	5.6	+	0.7	+	0.4	+	1.1	+	1.1	+	18.7	+	25.4	+	20.3
Glyma.01G196500	0.3	-	0.1	-	0	-	0	-	0.4	+	0.1	-	0	-	0.1	-	0.4	+	0.3	+	0	-	0	-	0	-	0	-	0.4	+	1.1	-	0.4	-	0.3	-	0	-	0.1	-	0.1	+	0.1	-	0	-	0	-	0
Glyma.01G196600	0	-	0	-	0.1	-	0	-	0	-	0	-	0	-	0	-	0.4	+	0.2	-	0.1	-	0.1	-	0	-	0	-	2.1	+	0.1	-	0	-	0	-	3.8	+	0.2	+	0	-	0	-	20.7	+	22.6	+	24.2
Glyma.01G196700	0	-	0	-	0	-	0	-	0	-	0	-	0	-	0	-	0.2	+	0	-	0	-	0.1	-	0	-	0	-	0.1	-	0	-	0	-	0	-	0	-	0	-	0	-	0	-	0	-	0	-	0.1
Glyma.01G196800	0	-	0	-	0	-	0	-	0	-	0.1	-	0	-	0	-	0	-	0	-	0	-	0	-	0	-	0	-	0	-	0	-	0	-	0	-	0	-	0	-	0	-	0	-	0	-	0	-	0
Glyma.01G196900	0	-	0.3	+	1.3	+	0	-	1.7	+	0.1	-	0	-	0.2	-	0.1	-	0.2	-	0	-	0	-	0.1	-	1	-	0	-	0	-	0	-	0.1	-	0	-	0	-	0	-	0	-	0.2	-	0	-	0
Glyma.01G197000	4.3	+	3.7	+	2	+	2.9	+	2.5	+	1.5	+	2.7	+	1.2	+	1.8	+	1.4	+	1.2	+	1.1	+	1.2	+	3.2	+	1.1	+	4.9	+	4.3	+	3.3	+	3.5	+	2.5	+	3.7	+	5.5	+	2.4	+	2.1	+	1.4
Glyma.01G197100	79	+	82.9	+	56.3	+	89.7	+	126.7	+	88.5	+	87.8	+	70.2	+	66.2	+	103.3	+	79.7	+	81.2	+	69.6	+	84.2	+	48.2	+	177.6	+	217.9	+	155.1	+	165.2	+	155.8	+	110.3	+	120.8	+	85.9	+	89.8	+	95.8
Glyma.01G197200	5.1	+	2.4	+	1.3	+	4.3	+	1.8	+	0.3	-	0.1	-	0.4	+	3.4	+	1.1	+	0.1	-	0.4	+	0.4	-	0.7	-	2.2	+	32.6	+	36.6	+	35	+	2.3	+	1.6	+	0.8	+	1.4	+	2	+	0.6	+	0.5
Glyma.01G197300	0.4	-	0.3	+	0.5	+	1.4	+	2.1	+	0.4	-	0.5	+	1.8	+	1.1	+	6.8	+	0.4	-	5.5	+	2.5	+	6.5	+	1	+	21.8	+	9.2	+	3.5	+	21.5	+	2	+	7.1	+	3.9	+	0	-	0	-	0
Glyma.01G197400	3.5	+	2.7	+	4	+	8.8	+	5.6	+	15.8	+	3.8	+	6.5	+	14.8	+	10.3	+	0.7	+	1.1	+	1.2	+	3.3	+	2	+	1.3	+	0.2	-	0.7	+	0	-	0.8	+	0.8	+	0.9	+	0	-	0	-	0
Glyma.01G197500	0.2	-	1	+	4.4	+	0	-	8.5	+	0.5	-	0.7	+	3.1	+	6	+	19	+	7.2	+	1.5	-	4.2	+	7.1	+	128.2	+	7.4	+	13.7	+	27.8	+	0.3	-	107.4	+	315.7	+	51	+	2.5	+	1.5	+	4.9
Glyma.01G197600	44.7	+	24.3	+	19.5	+	18.1	+	27.3	+	99.6	+	20	+	7.9	+	20.1	+	13.7	+	112.9	+	60.9	+	22	+	24.9	+	16.7	+	22.3	+	172.4	+	193.6	+	1.3	+	5.4	+	15.9	+	25.8	+	8.1	+	1.1	+	1.5
Glyma.01G197700	1	+	0.7	+	0.3	+	0.2	-	0.6	+	0.5	+	0.4	+	0.1	-	0.2	-	0.3	-	0.3	-	0.9	+	0.3	-	0.6	+	0.1	-	4.5	+	4.7	+	12	+	1	+	0.3	+	0.3	+	0.1	+	0.2	+	0.4	+	0.2
Glyma.01G197800	55.8	+	66.1	+	295	+	20.4	+	71.3	+	85.5	+	76.9	+	86.6	+	159.4	+	89.5	+	97.9	+	71.3	+	205.6	+	171.9	+	177.4	+	21.4	+	21.5	+	45.6	+	2.5	+	11.7	+	30.3	+	62.6	+	93	+	67	+	96.5
Glyma.01G197900	0.1	-	0	-	0	-	0.2	-	0	-	0	-	0	-	0	-	0	-	0	-	0	-	0	-	0	-	0	-	0	-	0	-	0	-	0	-	0.1	-	0.1	+	0.4	+	0	-	0.2	-	0	-	0
Glyma.01G198000	0	-	0.3	+	2.3	+	0	-	0.2	-	0.2	+	4.8	+	1.7	+	0.3	+	5.1	+	17.1	+	9.9	+	7.4	+	3	+	0.1	-	0	-	0	-	0.1	-	0	-	0	-	0.1	-	0.5	-	0	-	0	-	0
Glyma.01G198100	0.1	-	0.1	-	0.1	-	0.2	-	0.6	+	0.1	-	3	+	0.4	+	0.1	-	1.1	+	17.4	+	3.4	+	0.2	-	0	-	0.5	+	0	-	0	-	0	-	0	-	0	-	0.1	-	0	-	0	-	0	-	0
Glyma.01G198200	0	-	0.1	-	0	-	0.1	-	0.1	-	2.3	+	0.8	+	0.5	+	0.8	+	1.5	+	0.3	-	0	-	0.1	-	0.1	-	0.1	-	1.2	+	0.4	+	3.6	+	3.7	+	0.4	+	1.3	+	2.9	+	0	-	0.1	-	0.1
Glyma.01G198400	0	-	0	-	0	-	0	-	0	-	0	-	0.1	-	0	-	0	-	0	-	0	-	0	-	0	-	0	-	0	-	0.5	-	0.1	-	0.2	-	0.8	+	0.1	-	0.1	-	0.1	-	0	-	0	-	0
Glyma.01G198500	3.5	+	4.1	+	3.2	+	3.3	+	5.1	+	3.8	+	4.7	+	6.6	+	4.5	+	7.4	+	9.9	+	6.9	+	8.4	+	8.3	+	4.6	+	0.2	-	0.5	-	0.9	+	16.5	+	1.5	+	1.4	+	0.8	-	0.8	+	0.4	+	0.2
Glyma.01G198600	1	+	0.8	+	0.9	+	1.1	+	2.1	+	4.7	+	0.9	+	1.2	+	1.9	+	1.7	+	3.7	+	0.2	-	2.2	+	1.9	+	2.5	+	4	+	0.9	+	0.2	-	0.3	+	0.5	+	0.6	+	0.7	+	0.3	+	0.3	+	0
Glyma.01G198700	0	-	0.4	-	3	+	0	-	0.5	-	0	-	0	-	0	-	0	-	0	-	2.6	+	0.1	-	5.1	+	7.8	+	4.5	+	0	-	0	-	0	-	0	-	0.3	+	0.1	-	0.2	+	0	-	0	-	0
Glyma.01G198800	0.2	-	0.1	-	0	-	0	-	0	-	0	-	0.2	-	0	-	0	-	0	-	0	-	0.3	-	0	-	0	-	0.1	-	5	-	0.8	+	0.7	+	1.7	+	1	+	0.7	+	0	-	0	-	0	-	0
Glyma.01G198900	6.1	+	4.6	+	4.1	+	1.6	+	1.9	+	0.4	+	0.7	+	0.1	-	1	+	0.2	-	2.5	+	1	+	4.2	+	2.4	+	1.9	+	12.5	+	8.4	+	5.6	+	5.1	+	4.1	+	1.6	+	2.6	+	3.9	+	2.8	+	2.3
Glyma.01G199000	4.6	+	7.3	+	6.8	+	4.7	+	6.1	+	6	+	5	+	5	+	7.8	+	4.6	+	5.1	+	8.4	+	3.9	+	6	+	9.2	+	5.4	+	7.8	+	8.7	+	6.3	+	9.5	+	8.3	+	5.7	+	10.7	+	10.5	+	9.3
Glyma.01G199100	30.4	+	43.2	+	45.9	+	80.5	+	56.6	+	51	+	69	+	59.5	+	61.6	+	53.7	+	48.8	+	52.5	+	41.7	+	41.9	+	61.2	+	90	+	73.1	+	96	+	52.3	+	70	+	61.6	+	70.7	+	33.5	+	37.1	+	52.4
Glyma.01G199200	3.3	+	3.8	+	4.9	+	2.6	+	1.9	+	2.6	+	1.2	+	2.3	+	2.8	+	1.7	+	2.2	+	4.4	+	1.1	+	2.1	+	2.4	+	0.9	+	0.3	+	0.2	+	0	-	0.4	+	0.4	-	0.3	-	0.3	+	0.5	+	0.7
Glyma.01G199300	2.7	+	3.1	+	5.8	+	5.3	+	3.4	+	1.4	+	3.5	+	1.5	+	2.4	+	1.3	+	3	+	3.7	+	2.5	+	2.5	+	2.4	+	2.3	+	1.7	+	2.4	+	1.6	+	2.3	+	2.6	+	0.4	+	2.3	+	1	+	2
Glyma.01G199400	0	-	0	-	0	-	0	-	0	-	0	-	0	-	0	-	0	-	0	-	0	-	0.1	-	0	-	0	-	0	-	0	-	0	-	0	-	0	-	0.1	-	0.2	-	0	-	0.2	-	0.1	-	0
Glyma.01G199500	0.4	+	0.3	+	1.1	+	2.6	+	0.8	+	2.1	+	0.9	+	0.8	+	1.7	+	1.1	+	1	+	1.2	+	1	+	0.6	-	2.7	+	0.5	-	0.2	-	0.1	-	0.1	-	0.7	+	0.9	+	0.2	+	0.3	+	0.2	+	0.1
Glyma.01G199600	57.7	+	22.6	+	22.1	+	92.3	+	69.7	+	96.2	+	87.7	+	54	+	43.4	+	57.7	+	104.9	+	86.3	+	59.6	+	40	+	54.5	+	21	+	18.5	+	18	+	39.9	+	75.4	+	63.1	+	171	+	48.8	+	56.3	+	26.5
Glyma.01G199700	1.2	+	5.3	+	6.5	+	0.2	-	1.7	+	1.2	+	5	+	10.4	+	3	+	4.5	+	2.5	+	4	+	7.4	+	13.5	+	4.1	+	0.1	-	0	-	0	-	0.1	-	0	-	0	-	0.2	-	1	+	0.6	+	1.1
Glyma.01G199800	0	-	0	-	0	-	0	-	0	-	0	-	0	-	0	-	0	-	0	-	0.1	-	0	-	0	-	0	-	0	-	0	-	0	-	0	-	0	-	0	-	0	-	0	-	0	-	0	-	0
Glyma.01G199900	7.7	+	19.5	+	22.8	+	19.6	+	18	+	17.4	+	11	+	17	+	12.6	+	16	+	14.3	+	12.5	+	10.8	+	13.2	+	17.7	+	17	+	43.1	+	66.7	+	18.7	+	15.2	+	8.2	+	2.4	+	14.1	+	16.2	+	19
Glyma.01G200000	30	+	50	+	38.6	+	16.4	+	24.8	+	18.8	+	18.8	+	20.2	+	19.5	+	19.6	+	18.7	+	16.3	+	27.3	+	27.1	+	15.9	+	52.1	+	27.8	+	28.1	+	25.3	+	22.1	+	21.7	+	18	+	30	+	27.7	+	28.2
Glyma.01G200100	0.3	+	0.5	+	0.1	+	0.1	-	0.3	+	0.9	+	0.9	+	2	+	0.1	-	0.7	-	0.2	-	0	-	0.2	-	0.8	+	0.4	-	1.1	-	0.5	-	0.2	+	0.2	+	0.4	+	0.2	+	1.8	+	0.3	-	0.6	+	0.6
Glyma.01G200200	4.3	+	1.9	+	2.9	+	4.9	+	2.5	+	7.5	+	3.5	+	3.6	+	3.2	+	2.5	+	1.7	+	4.1	+	4.4	+	3.1	+	4.2	+	3.1	+	2.9	+	2.3	+	6.1	+	2.6	+	2.7	+	6.2	+	4.9	+	4.5	+	3.8
Glyma.01G200300	0.1	-	0.1	-	0.1	-	0.3	-	0.3	-	0.4	+	0.6	-	0.2	-	0.6	-	0.3	-	0	-	0.1	+	0	-	0	-	0.3	-	0.1	-	0	-	0.1	-	0	-	0.3	+	0.6	+	0.3	-	0.8	+	0.8	+	0.6
Glyma.01G200400	0.2	-	0.1	-	0.4	+	0	-	0	-	0	-	0	-	0	-	0	-	0.3	+	0.1	-	0.1	-	0	-	0.1	-	0.1	-	0	-	0.1	-	0.3	+	0.3	+	0.2	+	0.4	+	0.1	-	0.1	-	0.3	-	0.1
Glyma.01G200500	0.2	-	0.4	-	0.6	+	0.1	-	0.7	+	0.2	+	0.1	-	0.4	+	0.9	+	3.5	+	0.2	-	0.9	+	0.3	+	1.5	+	4.5	+	0.4	-	0.5	+	1.5	+	1.9	+	0.1	-	0.4	+	1.7	+	5.3	+	4.3	+	1.7
Glyma.01G200600	0	-	0	-	0.1	-	0.1	-	0	-	0	-	0	-	0	-	0	-	0	-	0	-	0	-	0	-	0	-	0	-	0	-	0	-	0.1	-	0.2	+	11.9	+	14.4	+	0.2	+	0	-	0	-	0
Glyma.01G200700	14.6	+	21	+	32.8	+	32.2	+	29.1	+	19	+	21.1	+	26.6	+	38.1	+	34.1	+	32	+	32.6	+	27.6	+	31.7	+	61.6	+	35.4	+	26.4	+	38.4	+	22.8	+	34.8	+	30.3	+	36.5	+	12.8	+	14.9	+	21.8
Glyma.01G200800	177.2	+	172.7	+	310.5	+	762.6	+	452.4	+	304.4	+	501.4	+	700.9	+	467.5	+	519.6	+	755.9	+	936.8	+	343.2	+	550.5	+	824.2	+	12.2	+	4.2	+	10.9	+	415.6	+	5.7	+	25.4	+	17.2	+	232.3	+	227.3	+	424.7
Glyma.01G200900	11.6	+	14	+	12.8	+	22.6	+	17.4	+	16.2	+	11.8	+	14.3	+	14.6	+	10.3	+	14.1	+	12.6	+	11.4	+	18.8	+	12.7	+	9.2	+	11.8	+	24	+	3.1	+	21.1	+	26.1	+	36.3	+	9.2	+	5.4	+	8.5
Glyma.01G201000	6.8	+	4.9	+	5	+	8.5	+	3.1	+	2.1	+	4.5	+	5.2	+	3.4	+	4.4	+	6.7	+	6.2	+	9.4	+	8.2	+	4.7	+	3.3	+	1.4	+	2.2	+	3.6	+	2.4	+	3.1	+	5.2	+	8.2	+	9.2	+	20
Glyma.01G201100	23.7	+	28.9	+	32.2	+	15.7	+	13.5	+	10.7	+	12.3	+	21.4	+	16.8	+	14.5	+	12.3	+	13.4	+	12.3	+	15.6	+	19.6	+	32.1	+	32.3	+	30.8	+	39	+	36.4	+	29.2	+	13	+	18.6	+	18.9	+	24.1
Glyma.01G201200	1.5	+	2.2	+	1.4	+	1	+	1.4	+	1	+	1	+	1	+	1.3	+	1.4	+	1.6	+	0.3	+	1.8	+	2.5	+	0.7	+	0.4	+	1.4	+	1.6	+	1.1	+	2.6	+	3.2	+	1.1	+	1.1	+	0.8	+	0.7
Glyma.01G201300	0.7	+	0.6	+	0.8	+	5.3	+	1.1	+	2.3	+	2.4	+	1.3	+	1.6	+	1.4	+	3.4	+	2.1	+	1.8	+	2	+	2.9	+	0.7	+	0.9	+	0.3	-	0.4	+	1.3	+	0.9	+	4.6	+	0.8	+	0.9	+	0.5
Glyma.01G201400	3.4	+	2.2	+	3.4	+	6.8	+	3.1	+	6.1	+	4.9	+	5.5	+	4.6	+	5.7	+	8.9	+	11.6	+	5	+	7.6	+	8.4	+	4.4	+	2.2	+	1.8	+	3.3	+	3.2	+	3.3	+	9.5	+	3	+	2.2	+	1.9
Glyma.01G201500	1.5	+	1.4	+	0.9	+	0.4	+	0.6	+	0.2	+	1	+	0.8	+	0.4	+	0.3	+	0.3	-	0.4	+	0.5	+	0.8	+	0.6	+	0.3	+	0.6	+	0.2	+	2.3	+	1	+	0.6	+	0.5	+	0.5	+	1	+	0.7
Glyma.01G201600	38.3	+	34.2	+	23.8	+	3.9	+	19.7	+	9.8	+	13.8	+	26.4	+	15.5	+	17.3	+	10.5	+	10.4	+	15.4	+	18.1	+	8.3	+	6.2	+	7.9	+	3.7	+	24	+	11	+	12	+	7.9	+	18.4	+	37.7	+	20.5
Glyma.01G201700	0.1	-	0	-	0.1	-	0	-	0	-	0	-	0	-	0	-	0	-	0	-	0	-	0	-	0	-	0	-	0	-	0	-	0.1	-	0	-	0	-	0	-	0	-	0	-	0	-	0.1	-	0.1
Glyma.01G201800	2.6	+	1.4	+	1.7	+	2.6	+	2.8	+	3.6	+	3.2	+	2.1	+	2.6	+	3.1	+	2.8	+	3.1	+	4.2	+	3.3	+	3.2	+	2	+	0.7	+	0.5	+	1.8	+	2	+	2.3	+	5.7	+	2.1	+	3.3	+	1.3
Glyma.01G201900	1.2	+	0.7	+	0.5	+	0.3	-	0.1	-	0.3	+	0.4	+	0.5	+	0.2	+	0.4	+	0.4	-	0.6	+	0.3	+	0.3	-	0.2	-	0.2	-	0.7	+	0.2	-	0.2	-	0.8	+	1	+	0.6	+	0.5	-	1.4	+	0.1
Glyma.01G202000	2.7	+	5.8	+	4.3	+	3.7	+	3.3	+	2.7	+	3.6	+	3.1	+	2.5	+	2.8	+	4.5	+	6.3	+	3.7	+	2	+	6.5	+	20.3	+	35.3	+	34	+	7.7	+	8	+	6.1	+	1.2	+	2.5	+	2.2	+	4.9
Glyma.01G202100	0.1	-	0.1	+	0.1	+	0.1	-	0.3	+	0.2	-	0.2	+	0	-	0.1	-	0	-	0.2	+	0.7	+	0	-	0.2	-	0.1	-	0	-	0	-	0	-	0.3	+	0	-	0	-	0	-	0.4	-	0	-	0
Glyma.01G202200	1.7	+	1.9	+	2.2	+	3.9	+	3.1	+	2.7	+	0.9	+	1.6	+	2.5	+	1.7	+	1.2	+	0.9	-	2.7	+	3.5	+	2.8	+	3.9	+	0.8	+	0.5	+	1	+	1	+	1	+	0.7	-	5	+	2.7	+	1.7
Glyma.01G202300	5.2	+	3	+	3.3	+	4.1	+	5.1	+	3.3	+	3	+	3	+	2.9	+	2	+	2.7	+	5.3	+	5.5	+	6.5	+	3.7	+	2.4	+	1.8	+	1.8	+	1	+	1.6	+	2.4	+	1	+	2.5	+	2.1	+	3.1
Glyma.01G202400	0.2	-	0.3	+	0.8	+	0.3	+	1.5	+	0.9	+	0.3	-	0.3	-	0.5	+	0.5	+	0.7	+	0.2	-	0	-	0.2	-	0.1	-	0.6	-	1	+	0.3	-	1.3	+	0.9	+	1.5	+	0.1	-	0.5	+	0.7	+	1.2
Glyma.01G202500	150.7	+	81.4	+	153.1	+	319.9	+	115.6	+	120.5	+	155.6	+	197.1	+	107.9	+	149	+	145.3	+	135	+	118.1	+	139.7	+	135.6	+	165.6	+	129.6	+	213.5	+	205.9	+	248	+	204.4	+	248.9	+	162.9	+	126.8	+	158.7
Glyma.01G202600	77.8	+	66.7	+	55.1	+	155.4	+	97	+	113.3	+	96.6	+	76.6	+	94.2	+	79.8	+	111	+	104	+	100.8	+	89.5	+	80.8	+	86.8	+	53.1	+	45.9	+	88.4	+	83.9	+	75.7	+	144.5	+	85.3	+	93.8	+	76.6
Glyma.01G202700	6.8	+	2.8	+	1.3	+	5.3	+	3.5	+	1.7	+	4.1	+	4.1	+	2.2	+	10	+	6.2	+	6.8	+	2.9	+	0.9	+	1.9	+	2.4	+	2.2	+	3.3	+	13.4	+	7.1	+	4.4	+	2.3	+	1.6	+	1.1	+	1.6
Glyma.01G202800	0.5	+	1.1	+	1.2	+	1.1	+	1.5	+	1.4	+	2.1	+	0.8	+	1.4	+	0.8	+	4.3	+	2.2	+	1.1	+	0.7	+	1.1	+	2	-	0.8	+	0.7	+	0.3	+	0.3	-	0.1	+	0.6	+	1.8	+	2.3	+	2.5
Glyma.01G202900	6.9	+	8.4	+	11.7	+	15.2	+	10.3	+	18.9	+	19	+	11.4	+	14	+	10	+	52.7	+	36.3	+	13.7	+	10.6	+	18.2	+	3.3	+	6.9	+	6.2	+	3.6	+	1	+	2.7	+	8.4	+	20.9	+	20.5	+	19
Glyma.01G203000	5.4	+	8.8	+	12.3	+	12.5	+	16.1	+	16	+	15.6	+	18	+	28.3	+	22.6	+	43.2	+	27.5	+	18	+	30.3	+	53.2	+	7.8	+	16.2	+	15.9	+	5.2	+	8	+	7.3	+	16.4	+	3.2	+	4.4	+	2.7
Glyma.01G203100	4.7	+	4.4	+	5.7	+	18.4	+	6.8	+	9.3	+	14.5	+	9.4	+	10.2	+	15.4	+	7.2	+	4.9	+	6.1	+	8.5	+	9.6	+	3.2	+	3.7	+	5.3	+	16	+	17.6	+	15.2	+	19.8	+	13.5	+	29.2	+	27.3
Glyma.01G203200	0.2	-	0.1	-	1.7	+	2.5	+	1.6	+	6.8	+	15.4	+	1.5	+	1.1	+	2.3	+	24.2	+	3.2	+	5.4	+	2	+	5.3	+	0.5	-	5	+	16.8	+	6.8	+	7.5	+	29.7	+	31.3	+	26.4	+	17.6	+	21.9
Glyma.01G203300	16.9	+	7.4	+	11.7	+	27.5	+	8.5	+	25.6	+	32.3	+	54.3	+	16	+	69.7	+	37.9	+	28.1	+	28.2	+	40.4	+	12.7	+	26.3	+	22.8	+	25.3	+	26.1	+	16.3	+	35.1	+	79.4	+	2.2	+	1.5	+	1
Glyma.01G203400	1.4	+	0.3	-	0.4	-	0.1	-	0.1	-	0.9	+	0.3	+	0.3	-	0	-	0.2	-	0.1	-	0.4	-	1.4	+	1.7	+	0.1	-	3.9	+	0.6	-	1.1	+	67.6	+	18.2	+	12.8	+	7.1	+	2.7	+	0.8	+	0.4
Glyma.01G203500	1.3	+	1.1	+	1.5	+	1.2	+	0.7	+	0.5	+	5.7	+	2.2	+	0.2	+	2.4	+	1.6	+	1.5	+	0.5	+	2.2	+	1	+	1.5	+	7.3	+	11.4	+	1.5	+	2	+	4.7	+	2.9	+	7.7	+	4.2	+	3.7
Glyma.01G203600	58.8	+	74.5	+	79.8	+	50.5	+	49.9	+	43.5	+	43.9	+	79.1	+	50.1	+	38.1	+	35.8	+	31.9	+	53.9	+	51.8	+	38.1	+	57.3	+	53.5	+	64.4	+	27.3	+	66.9	+	93.6	+	30.7	+	32.6	+	39.8	+	58
Glyma.01G203700	3.7	+	3.8	+	3.6	+	4	+	3	+	3.6	+	3.1	+	3.9	+	2.4	+	1.3	+	1.2	+	1.5	+	0.8	+	1.3	+	1.8	+	4	+	6.9	+	4.1	+	2.5	+	0.8	+	1.3	+	0.5	+	1.4	+	2.5	+	2.5
Glyma.01G203800	14.6	+	13.7	+	16.4	+	17.5	+	8.9	+	10.6	+	14.4	+	18.1	+	12.9	+	16.9	+	20.1	+	20.1	+	16.4	+	22.6	+	15.4	+	18	+	14.6	+	18.8	+	15.9	+	15.1	+	13.8	+	20.4	+	12.8	+	12.1	+	14.9
Glyma.01G203900	0.4	-	0.6	+	0.2	+	0	-	0	-	1.1	+	0	-	0	-	0	-	0	-	0	-	0	-	0	-	0	-	0	-	0	-	0.1	-	0.5	+	0	-	0.1	-	0	-	0	-	0	-	0	-	0
Glyma.01G204000	52.6	+	32.9	+	28.6	+	30.8	+	32.6	+	27.8	+	30.7	+	24.2	+	27.6	+	24.5	+	26.4	+	26.2	+	25.7	+	23	+	25.6	+	52.7	+	55.2	+	39.6	+	50.5	+	42.5	+	44.2	+	45.5	+	42	+	34	+	32.8
Glyma.01G204100	0	-	0	-	0	-	0	-	0	-	0	-	0	-	0	-	0	-	0	-	0	-	0	-	0	-	0	-	0	-	0	-	0.1	-	0	-	0	-	0	-	0	-	0	-	0	-	0	-	0
Glyma.01G204200	2	+	3.4	+	5.7	+	0.4	+	0.4	+	0.5	+	1.2	+	5.8	+	5.8	+	7.4	+	9.2	+	0.6	+	3.5	+	7.7	+	12.2	+	0.8	+	0.5	+	2.8	+	1.4	+	8.6	+	17.3	+	14.3	+	13.2	+	3.6	+	2.4
Glyma.01G204300	4.3	+	7.7	+	9.5	+	3.1	-	4.2	+	4	+	4.3	+	5.5	+	4.7	+	5.8	+	13	+	7	+	4.8	+	9.6	+	4.2	+	2.1	+	5.7	+	7.2	+	4.4	+	18.1	+	11.8	+	3	+	8	+	6.7	+	8.9
Glyma.01G204400	3.4	+	0.1	-	0.1	-	0	-	0	-	0	-	0	-	0	-	0	-	0	-	0	-	0.1	-	0	-	0.1	-	0.1	-	15.8	+	2.2	+	0.4	+	0.3	-	0.1	-	0.3	-	0	-	2.3	+	0.2	+	0.1
Glyma.01G204500	4.1	+	4.9	+	6.2	+	18.8	+	10.7	+	13.1	+	11.4	+	7.4	+	8.9	+	8	+	12.7	+	11.5	+	11.6	+	13.4	+	12.9	+	9.4	+	9.9	+	4.6	+	7.6	+	8.4	+	7.1	+	20.1	+	9	+	10.7	+	10.6
Glyma.01G204600	43.4	+	54.6	+	87.7	+	8.2	+	9.4	+	56.5	+	209.5	+	87.1	+	25.1	+	92.3	+	268.5	+	1343.7	+	33.1	+	56.5	+	5.4	+	45.9	+	16.1	+	12	+	372.4	+	1206.5	+	444.9	+	7.6	+	172.2	+	256	+	502.8
Glyma.01G204700	0.6	+	0.7	+	2.7	+	1.2	+	1.3	+	0.6	+	3.6	+	4.1	+	0.6	+	1.5	+	1.1	+	4.1	+	1.3	+	0.9	+	0.1	+	0.6	-	4.1	+	8.3	+	0.2	-	0.9	+	0.7	+	0.1	+	8.1	+	6.8	+	14.2
Glyma.01G204800	0	-	0.1	-	0	-	0	-	0	-	0	-	0.3	-	0	-	0.1	-	0	-	0	-	0.1	-	0	-	0	-	0	-	0.1	+	0	-	0	-	0	-	0.1	+	0.1	-	0	-	0.2	+	0.1	-	0
Glyma.01G204900	32	+	31.9	+	41.4	+	59.7	+	44.8	+	50.3	+	48.5	+	33.2	+	40.7	+	35.6	+	49.2	+	50.7	+	35.1	+	33.5	+	48.1	+	83.7	+	34	+	35.4	+	44.9	+	30.2	+	35.3	+	53.3	+	37.8	+	34.1	+	29.1
Glyma.01G205100	3.1	+	2.5	+	1.4	+	5.7	+	2.1	+	2.4	+	1	+	3.4	+	2.4	+	1.8	+	1.4	+	1.2	+	0.6	+	2.3	+	2.2	+	1.6	+	0.9	+	1.2	+	11.7	+	1.5	+	1.7	+	2	+	2.6	+	2.9	+	1.9
Glyma.01G205200	26.6	+	36.2	+	35.4	+	30.7	+	33.1	+	16.8	+	27.3	+	35.1	+	25	+	31	+	27.5	+	22.7	+	28.4	+	37.3	+	24.7	+	104.7	+	171.2	+	199.4	+	240.5	+	81.7	+	81.1	+	25.9	+	42.1	+	32.7	+	44.5
Glyma.01G205300	2.7	+	1.6	+	1.4	+	3.5	+	0.9	+	3.7	+	0.9	+	1.9	+	1	+	0.6	+	0.9	+	1.4	+	1.3	+	3.7	+	2.2	+	7.3	+	4.7	+	5.1	+	0.3	+	2.1	+	2.4	+	5.9	+	0	-	0.1	-	0.1
Glyma.01G205400	16	+	17.1	+	19.2	+	16.1	+	26.9	+	14.7	+	17.7	+	20.3	+	20.2	+	23.1	+	22.9	+	14.3	+	44.2	+	31.9	+	14.8	+	7.2	+	6.6	+	7.3	+	6.2	+	5.4	+	5.4	+	7.3	+	5.1	+	5.9	+	11.6
Glyma.01G205500	0	-	0	-	0	-	0.1	-	0	-	0	-	0	-	0	-	0	-	0	-	0	-	0	-	0	-	0	-	0	-	0	-	0.1	-	0	-	0	-	0	-	0	-	0	-	0	-	0.1	-	0
Glyma.01G205600	13.5	+	13.7	+	7.9	+	10.6	+	7.6	+	7.1	+	5.2	+	7.3	+	8.2	+	5.2	+	5.5	+	6.8	+	7.2	+	7.4	+	8.2	+	6.1	+	13.1	+	9	+	7	+	10.8	+	13.6	+	7.6	+	6.6	+	8.6	+	6.9
Glyma.01G205700	2.3	+	2.6	+	2.5	+	1.5	+	3.3	+	6.4	+	4.5	+	4.7	+	3.3	+	3.6	+	2.7	+	2.4	+	8.6	+	9.2	+	5.2	+	0.6	+	0.3	+	0.2	-	2	+	0.4	+	0.5	+	1.3	+	1	+	2.3	+	2.9
Glyma.01G205800	2.3	+	0.9	+	1.6	+	1.5	+	2.6	+	7	+	3.5	+	4.1	+	2.6	+	13.3	+	6.1	+	1.3	+	19.4	+	14.4	+	3.7	+	6.9	+	3	+	2.1	+	12.9	+	2.4	+	6.3	+	34.9	+	4.6	+	3.2	+	2.9
Glyma.01G205900	1.2	+	0.6	+	1.5	+	0.1	-	1.2	+	4.6	+	0.4	+	1.1	+	12.2	+	51.3	+	0.6	+	0	-	1.6	+	0.4	-	2.2	+	0.5	-	0	-	0.1	-	2.4	+	0.6	+	0.9	+	0.9	+	5.8	+	2.4	+	1.6
Glyma.01G206000	15.5	+	18.6	+	15	+	14.1	+	12.1	+	10.1	+	13.9	+	12.7	+	15.6	+	9.3	+	15.6	+	18.6	+	14.4	+	15.2	+	13.9	+	20.8	+	14	+	13.4	+	19	+	15.1	+	16.8	+	21.6	+	25.7	+	32.2	+	21.5
Glyma.01G206100	10.9	+	14.9	+	25.8	+	7.1	+	11.1	+	9.3	+	11.2	+	8.1	+	12.7	+	8.2	+	12.4	+	18.2	+	7.4	+	3.7	+	10.7	+	3.1	+	5.9	+	9.6	+	5.2	+	12.1	+	17	+	6	+	10	+	15.1	+	17.5
Glyma.01G206200	30.5	+	22.4	+	17.5	+	78.8	+	26	+	21.6	+	23.8	+	46.8	+	23.2	+	30.7	+	16.3	+	16	+	22.7	+	33.6	+	22	+	67.9	+	92.4	+	77.4	+	19.4	+	28.7	+	20.3	+	36.8	+	8.4	+	11.9	+	9.2
Glyma.01G206300	0.7	+	0.3	+	0.4	+	1.1	+	0.9	+	0.9	+	1.1	+	0.6	+	1.3	+	1.3	+	0.5	+	1.2	+	0.4	+	1.2	-	0.9	+	0.9	+	1.6	+	0.9	+	1	+	2.1	+	1.9	+	5.4	+	0.3	+	0.7	+	0.4
Glyma.01G206400	3.4	+	3.6	+	1.9	+	2.9	+	3.9	+	9.5	+	4.7	+	4.2	+	4.7	+	3	+	3.3	+	4.4	+	4.3	+	4.9	+	3.5	+	37.2	+	45	+	40.7	+	1.7	+	6.8	+	4.6	+	8	+	2.2	+	2	+	2.1
Glyma.01G206600	0	-	0.1	-	0.1	-	0	-	0	-	0	-	0	-	0.1	-	0	-	0	-	0.1	-	0.2	-	0	-	0.1	-	0.1	-	0	-	0.2	-	0	-	0.7	+	2.8	+	3	+	0.1	-	1.9	+	1.7	+	1.2
Glyma.01G206700	0.1	-	0	-	0.3	+	0	-	0.1	-	0	-	0.6	+	0.1	+	0.4	+	0.3	-	0.7	+	0.7	-	1.7	+	0.6	+	0.9	+	0.1	-	0	-	0.1	-	0.2	+	0.4	+	0.5	+	0.3	-	0.5	+	0.7	+	0.3
Glyma.01G206800	0	-	0	-	0.1	-	0	-	0.1	-	0	-	0	-	0	-	0	-	0	-	0	-	0	-	0	-	0	-	0	-	0	-	0	-	0	-	0	-	0	-	0	-	0	-	0	-	0	-	0
Glyma.01G206900	0.4	+	0.2	+	0.4	+	0	-	0.5	+	0	-	0	-	0.2	+	0.7	+	0	-	0	-	0	-	0	-	0	-	0.1	-	0.1	-	0	-	0.1	-	0.1	-	0.2	-	0.1	-	0	-	0.1	-	0.3	+	0.2
Glyma.01G207000	3.9	+	1.9	+	2.3	+	1.6	+	1.7	+	3.3	+	1.6	+	2	+	4	+	2.6	+	4.8	+	3	+	4.4	+	6.2	+	6.4	+	5.3	+	4.3	+	3.9	+	6	+	3.2	+	3.7	+	4.1	+	4.8	+	5.2	+	5.8
Glyma.01G207100	0.5	-	0.4	-	0.5	+	1.1	+	0.2	+	1.6	+	0.3	+	1.2	+	1.8	+	0.9	+	0.7	+	2	+	0.7	-	1	+	0.3	+	0.2	-	0.2	-	0.2	-	13	+	2.4	+	2	+	4.3	+	0.6	+	1	+	0.4
Glyma.01G207200	5.8	+	2.9	+	2.4	+	0.8	-	1.6	+	1.8	+	1.3	+	2.2	+	2.6	+	2.8	+	0.7	+	1.3	+	3.4	+	1.4	+	2.4	+	15.2	+	10.7	+	7.6	+	45.3	+	2.7	+	3.1	+	1.2	+	6.4	+	9.4	+	7.8
Glyma.01G207300	5	+	2.2	+	5.9	+	56.9	+	16.4	+	32.5	+	5.1	+	14.3	+	48.5	+	26.6	+	38	+	3.1	+	26.9	+	26.7	+	79.4	+	1.1	+	3.8	+	21.9	+	2.6	+	0.9	+	1.9	+	10	+	1.7	+	0.4	+	0.1
Glyma.01G207400	45	+	32.5	+	32	+	30.3	+	26	+	26.7	+	25.5	+	28.7	+	29.4	+	24.3	+	22.5	+	29.5	+	28.4	+	21.9	+	27.6	+	24.5	+	33.5	+	25.4	+	30.8	+	27.9	+	30.8	+	23.4	+	35	+	39.2	+	31.8
Glyma.01G207500	9.5	+	7.6	+	8.6	+	6.5	+	5.8	+	3.9	+	6.2	+	8.1	+	6.8	+	8.3	+	9.4	+	6.4	+	10.8	+	10.6	+	10.4	+	17.2	+	7.8	+	13	+	7.1	+	11.9	+	26.4	+	18.2	+	8.2	+	7.9	+	13
Glyma.01G207600	0	-	0.2	-	0.2	+	0	-	0.2	-	0.1	-	39.4	+	0	-	0	-	0	-	0	-	0.4	+	0	-	0	-	0.1	+	0	-	0	-	0	-	0	-	0	-	0	-	0	-	0	-	0	-	0
Glyma.01G207700	151.9	+	195.3	+	100.7	+	68	+	89.5	+	85.9	+	75.1	+	99.7	+	89.2	+	105.8	+	79.5	+	54.9	+	109.6	+	119.4	+	74.7	+	72.7	+	157.4	+	125.5	+	93.9	+	181.5	+	142.6	+	65.9	+	66.6	+	84.5	+	89
Glyma.01G207800	27.4	+	26.2	+	20.9	+	56.4	+	29.4	+	24.4	+	25.4	+	22.7	+	28.3	+	20.8	+	20.4	+	25.4	+	24.9	+	23.5	+	22.8	+	25.6	+	16.5	+	25	+	18	+	20.4	+	20.9	+	25.9	+	23.5	+	18.3	+	23.6
Glyma.01G207900	0.8	+	0.4	+	0.2	+	0	-	0	-	0.9	+	0.3	+	0.2	-	0.1	-	0	-	0.3	+	0.1	-	0.1	-	0.2	-	0.1	-	0.3	-	0.4	+	1.4	+	12.6	+	0.4	-	0.3	+	2.3	+	3	+	2.1	+	1.6
Glyma.01G208000	0	-	0	-	0.1	-	0	-	0	-	0	-	0	-	0	-	0	-	0	-	0	-	0	-	0	-	0	-	0	-	0	-	0	-	0	-	0.1	-	0.5	+	0.1	-	0	-	0	-	0	-	0
Glyma.01G208100	70.4	+	64	+	44	+	33.6	+	36.8	+	37.8	+	34.4	+	40.1	+	44.3	+	45	+	30.7	+	24.4	+	41.1	+	43.3	+	28.4	+	22.3	+	55.7	+	42.1	+	67.3	+	35.1	+	30.3	+	16.9	+	48.1	+	44.7	+	40.3
Glyma.01G208200	0.3	+	0.6	+	0.6	+	0.5	+	3.1	+	1.5	+	0.5	+	1.3	+	1.3	+	2.2	+	1.6	+	2.4	+	3.6	+	0.6	+	0.4	-	1.7	+	1.2	+	0.6	+	1.2	+	1.1	+	0.9	+	7.4	+	2	+	1.7	+	2.6
Glyma.01G208300	4	+	13.9	+	14	+	32.2	+	26.2	+	3.3	+	38.7	+	3.9	+	5.2	+	3.6	+	40.3	+	95.1	+	2.8	+	2.6	+	3.4	+	9.2	+	3.1	+	3.9	+	3	+	1.8	+	3.5	+	2.2	+	44.9	+	54.7	+	53.7
Glyma.01G208400	50.5	+	51.1	+	43.4	+	69.8	+	51.4	+	48	+	41	+	46.2	+	40.4	+	37.9	+	37.2	+	30.8	+	41.4	+	43	+	48.8	+	61.1	+	48.7	+	52.7	+	39.3	+	29.8	+	36.4	+	42	+	41.7	+	38.5	+	50.2
Glyma.01G208500	0.9	+	0.5	+	0.5	+	5.5	+	3	+	3.1	+	1.2	+	0.3	+	2	+	0.5	+	1.6	+	1.6	+	6	+	7.6	+	2	+	0	-	0.3	+	0.6	+	1.7	+	0.9	+	1.5	+	4.1	+	1.3	+	1	+	1.4
Glyma.01G208600	211.9	+	142.1	+	138.2	+	124.9	+	161.1	+	164.2	+	170.4	+	113.8	+	187.1	+	116	+	196.6	+	236.3	+	167.7	+	124.1	+	153.6	+	209.8	+	102.6	+	65.7	+	226.9	+	194.9	+	159	+	196.1	+	245.6	+	203	+	168.6
Glyma.01G208700	10.6	+	9.3	+	9.3	+	44.1	+	18.1	+	22.2	+	17	+	19.1	+	22.5	+	15.2	+	20.7	+	20.7	+	27.1	+	29	+	24.1	+	4.8	+	4.7	+	7.8	+	4.2	+	3.3	+	4.9	+	9.2	+	13.8	+	8.6	+	10.1
Glyma.01G208800	0	-	0	-	0	-	0	-	0	-	0	-	0.1	-	0	-	0	-	0	-	0.4	-	0.1	-	0	-	0	-	0	-	0.1	-	0	-	0	-	0	-	0.1	-	0.1	-	2.5	+	0.3	-	0.1	-	0.1
Glyma.01G208900	5.1	+	5.9	+	5.8	+	9	+	6.1	+	5.1	+	5.6	+	3.4	+	4.2	+	3.4	+	4.7	+	3.1	+	7.2	+	7.9	+	3.5	+	6.3	+	5.2	+	4.4	+	2.6	+	8.6	+	5.1	+	5.7	+	6.1	+	6	+	4.1
Glyma.01G209000	0.7	+	0.2	-	0.2	+	0.3	-	0.1	-	0	-	0.1	-	0.1	-	0	-	0	-	0	-	0.1	-	0	-	0	-	0	-	17.9	+	3.6	+	2.8	+	0.1	-	0	-	0.2	+	0	-	0	-	0.1	-	0
Glyma.01G209100	0.8	+	1.1	+	1	+	0	-	0.2	-	0.3	-	0.6	-	0.2	-	1.9	+	0.5	-	1	+	0.4	+	0	-	0.3	-	0.5	+	0.4	-	3.3	+	2	+	3.2	+	4.1	+	21.3	+	20	+	2.3	+	2.7	+	2
Glyma.01G209200	30.9	+	19.7	+	28.6	+	50.9	+	63.9	+	77	+	67	+	59.3	+	58.6	+	70.7	+	95.5	+	89.4	+	74.2	+	97.2	+	68.1	+	52.2	+	30.4	+	33.1	+	100.5	+	53.5	+	71.7	+	139.1	+	49.7	+	45.5	+	45.6
Glyma.01G209300	10.6	+	10.4	+	10.3	+	16.9	+	22.7	+	24.6	+	18.6	+	19.6	+	16.6	+	21.5	+	23.8	+	24.6	+	22.1	+	17.9	+	17.2	+	51.2	+	12.9	+	10.6	+	29.3	+	17.4	+	18.9	+	37.3	+	11.8	+	16.3	+	14
Glyma.01G209400	11.3	+	18.4	+	8.3	+	2.6	+	10.9	+	6.6	+	4.5	+	9.3	+	7.4	+	8.7	+	5.4	+	2.7	+	8.8	+	8.1	+	4.5	+	6.4	+	13.5	+	13.7	+	9.2	+	21.3	+	13.1	+	2.6	+	6.4	+	7.8	+	10.4
Glyma.01G209500	26.7	+	26.4	+	119.9	+	14	+	25.6	+	28.4	+	1.5	+	46.6	+	8.3	+	10.3	+	58.3	+	15.7	+	314.7	+	140.4	+	64.8	+	0.5	-	0.2	-	0.7	+	0.7	+	0.8	+	1	+	8.4	+	0.9	+	0.7	+	0
Glyma.01G209600	2.3	+	0.7	+	0.8	+	0.1	-	0.2	+	0.2	-	0	-	0	-	0	-	0	-	0.3	-	0	-	1.5	+	0.5	-	0	-	0.5	-	0.2	-	0.3	-	0	-	0	-	0.3	+	0	-	3.3	+	2.3	+	1.2
Glyma.01G209700	0	-	0.7	+	26.9	+	0	-	1.4	+	0.2	-	0.2	+	1.5	+	2.6	+	3.1	+	8.6	+	3.6	+	73.7	+	64.9	+	5.2	+	0	-	0	-	0.1	-	0.8	-	0.3	+	0.5	+	0	-	1.1	+	1.4	-	6.4
Glyma.01G209800	20.9	+	22	+	20	+	26.7	+	19.5	+	26.1	+	16.1	+	16.3	+	17.4	+	15.5	+	21.8	+	24.1	+	20.8	+	22.2	+	17.4	+	12.6	+	19.6	+	16.9	+	16	+	20.9	+	20.4	+	22.1	+	16.8	+	17.4	+	16.5
[truncated: 51,147 more rows]
[truncated: 38 more columns]
