# Supplementary material for: Dissecting the cellular architecture and genetic circuitry of the soybean seed
Source: Proc Natl Acad Sci U S A. 2024 Dec 30;122(1):e2416987121. doi: 10.1073/pnas.2416987121 (PMC11725896; doi:10.1073/pnas.2416987121)
Supplement: Supplementary file 3 — Dataset S02 (XLSX) [file pnas.2416987121.sd02.xlsx]

## Sheet: INDEX
DATASET S2: SOYBEAN AND ARABIDOPSIS SUBREGION AND REGIONAL SPECIFIC mRNAs
*click on the buttons below to view the annotated list of mRNAs and GO term enrichments.
Ɨ Subregion Specific RNAs are at least 5-fold upregulated (FDR<0.001) in the indicated subregion versus all the other subregions at a given stage.
ǂ Regional Specific RNAs are at least 5-fold upregulated (FDR<0.001) in the indicated subregion versus the subregions in other seed regions (embryo, endosperm, seed coat) at a given stage.
§ Regional Specific RNAs are at least 5-fold upregulated in a subregion versus all the subregions of the other seed regions (embryo, endosperm, seed coat) at a given stage.
Soybean abbreviations are listed in Figure 1.
Arabidopsis abbreviations: EP, embryo proper; SUS, suspensor; MCE, micropylar endosperm; PEN, peripheral endosperm; CZE, chalazal endosperm; SC, seed coat; CZSC, chalazal seed coat; g, globular; h, heart; lc, linear cotyledon; bc, bent cotyledon; mg, mature green.
Soybean								Arabidopsis
		Subregion Specific RNAs†			Regional Specific RNAsǂ					Regional Specific RNAs§
Globular Stage	Embryo Proper	globEP Specific RNAs	globEP GO Enrichment		globEP Specific RNAs	globEP GO Enrichment		Globular Stage	Embryo Proper	gEP Specific RNAs	gEP GO Enrichment
	Suspensor	globSUS Specific RNAs	globSUS GO Enrichment		globSUS Specific RNAs	globSUS GO Enrichment			Suspensor	gSUS Specific RNAs	gSUS GO enrichment
	Endosperm	globES Specific RNAs	globES GO Enrichment		globES Specific RNAs	globES GO Enrichment			Micropylar Endosperm	gMCE Specific RNAs	gMCE GO enrichment
	Seed Coat Epidermis	globSC-EPD Specific RNAs	globSC-EPD GO Enrichment		globSC-EPD Specific RNAs	globSC-EPD GO Enrichment			Peripheral Endosperm	gPEN Specific RNAs	gPEN GO enrichment
	Seed Coat Outer Integuments	globSC-OI Specific RNAs	globSC-OI GO Enrichment		globSC-OI Specific RNAs	globSC-OI GO Enrichment			Chalazal Endosperm	gCZE Specific RNAs	gCZE GO enrichment
	Seed Coat Inner Integuments	globSC-II Specific RNAs	globSC-II GO Enrichment		globSC-II Specific RNAs	globSC-II GO Enrichment			Seed Coat	gSC Specific RNAs	gSC GO enrichment
	Seed Coat Endothelium	globSC-ENT Specific RNAs	globSC-ENT GO Enrichment		globSC-ENT Specific RNAs	globSC-ENT GO Enrichment			Chalazal Seed Coat	gCZSC Specific RNAs	gCZSC GO enrichment
	Seed Coat Hilum	globSC-HI Specific RNAs	globSC-HI GO Enrichment		globSC-HI Specific RNAs	globSC-HI GO Enrichment
Heart Stage	Embryo Proper	hrtEP Specific RNAs	hrtEP GO Enrichment		hrtEP Specific RNAs	hrtEP GO Enrichment		Heart Stage	Embryo Proper	hEP Specific RNAs	hEP GO enrichment
	Suspensor	hrtSUS Specific RNAs	hrtSUS GO Enrichment		hrtSUS Specific RNAs	hrtSUS GO Enrichment			Micropylar Endosperm	hMCE Specific RNAs	hMCE GO enrichment
	Endosperm	hrtES Specific RNAs	hrtES GO Enrichment		hrtES Specific RNAs	hrtES GO Enrichment			Peripheral Endosperm	hPEN Specific RNAs	hPEN GO enrichment
	Seed Coat Epidermis	hrtSC-EPD Specific RNAs	hrtSC-EPD GO Enrichment		hrtSC-EPD Specific RNAs	hrtSC-EPD GO Enrichment			Chalazal Endosperm	hCZE Specific RNAs	hCZE GO enrichment
	Seed Coat Outer Integuments	hrtSC-OI Specific RNAs	hrtSC-OI GO Enrichment		hrtSC-OI Specific RNAs	hrtSC-OI GO Enrichment			Seed Coat	hSC Specific RNAs	hSC GO enrichment
	Seed Coat Inner Integuments	hrtSC-II Specific RNAs	hrtSC-II GO Enrichment		hrtSC-II Specific RNAs	hrtSC-II GO Enrichment			Chalazal Seed Coat	hCZSC Specific RNAs	hCZSC GO enrichment
	Seed Coat Endothelium	hrtSC-ENT Specific RNAs	hrtSC-ENT GO Enrichment		hrtSC-ENT Specific RNAs	hrtSC-ENT GO Enrichment
	Seed Coat Hilum	hrtSC-HI Specific RNAs	hrtSC-HI GO Enrichment		hrtSC-HI Specific RNAs	hrtSC-HI GO Enrichment
Cotyldeon Stage	Embryo Proper	cotEP Specific RNAs	cotEP GO Enrichment		cotEP Specific RNAs	cotEP GO Enrichment		Linear Cotyledon Stage	Embryo Proper	lcEP Specific RNAs	lcEP GO enrichment
	Suspensor	cotSUS Specific RNAs	cotSUS GO Enrichment		cotSUS Specific RNAs	cotSUS GO Enrichment			Micropylar Endosperm	lcMCE Specific RNAs	lcMCE GO enrichment
	Endosperm	cotES Specific RNAs	cotES GO Enrichment		cotES Specific RNAs	cotES GO Enrichment			Peripheral Endosperm	lcPEN Specific RNAs	lcPEN GO enrichment
	Seed Coat Epidermis	cotSC-EPD Specific RNAs	cotSC-EPD GO Enrichment		cotSC-EPD Specific RNAs	cotSC-EPD GO Enrichment			Chalazal Endosperm	lcCZE Specific RNAs	lcCZE GO enrichment
	Seed Coat Outer Integuments	cotSC-OI Specific RNAs	cotSC-OI GO Enrichment		cotSC-OI Specific RNAs	cotSC-OI GO Enrichment			Seed Coat	lcSC Specific RNAs	lcSC GO enrichment
	Seed Coat Inner Integuments	cotSC-II Specific RNAs	cotSC-II GO Enrichment		cotSC-II Specific RNAs	cotSC-II GO Enrichment			Chalazal Seed Coat	lcCZSC Specific RNAs	lcCZSC GO enrichment
	Seed Coat Endothelium	cotSC-ENT Specific RNAs	cotSC-ENT GO Enrichment		cotSC-ENT Specific RNAs	cotSC-ENT GO Enrichment
	Seed Coat Hilum	cotSC-HI Specific RNAs	cotSC-HI GO Enrichment		cotSC-HI Specific RNAs	cotSC-HI GO Enrichment
Early Maturation Stage	Axis Shoot Apical Meristem	emAX-SAM Specific RNAs	emAX-SAM GO Enrichment		emAX-SAM Specific RNAs	emAX-SAM GO Enrichment		Bent Cotyledon Stage	Embryo Proper	bEP Specific RNAs	bEP GO enrichment
	Axis Plumule	emAX-PL Specific RNAs	emAX-PL GO Enrichment		emAX-PL Specific RNAs	emAX-PL GO Enrichment			Micropylar Endosperm	bMCE Specific RNAs	bMCE GO enrichment
	Axis Root Tip	emAX-RT Specific RNAs	emAX-RT GO Enrichment		emAX-RT Specific RNAs	emAX-RT GO Enrichment			Peripheral Endosperm	bPEN Specific RNAs	bPEN GO enrichment
	Axis Epidermis	emAX-EPD Specific RNAs	emAX-EPD GO Enrichment		emAX-EPD Specific RNAs	emAX-EPD GO Enrichment			Chalazal Endosperm	bCZE Specific RNAs	bCZE GO enrichment
	Axis Parenchyma	emAX-PY Specific RNAs	emAX-PY GO Enrichment		emAX-PY Specific RNAs	emAX-PY GO Enrichment			Seed Coat	bSC Specific RNAs	bSC GO enrichment
	Axis Vasculature	emAX-VS Specific RNAs	emAX-VS GO Enrichment		emAX-VS Specific RNAs	emAX-VS GO Enrichment			Chalazal Seed Coat	bCZSC Specific RNAs	bCZSC GO enrichment
	Axis Stele	emAX-ST Specific RNAs	emAX-ST GO Enrichment		emAX-ST Specific RNAs	emAX-ST GO Enrichment
	Cotyledon Adaxial Epidermis	emCOT-AD-EPD Specific RNAs	emCOT-AD-EPD GO Enrichment		emCOT-AD-EPD Specific RNAs	emCOT-AD-EPD GO Enrichment		Mature Green Stage	Embryo Proper	mgEP Specific RNAs	mgEP GO enrichment
	Cotyledon Abaxial Epidermis	emCOT-AB-EPD Specific RNAs	emCOT-AB-EPD GO Enrichment		emCOT-AB-EPD Specific RNAs	emCOT-AB-EPD GO Enrichment			Micropylar Endosperm	mgMCE Specific RNAs	mgMCE GO enrichment
	Cotyledon Adaxial Parenchyma	emCOT-AD-PY Specific RNAs	emCOT-AD-PY GO Enrichment		emCOT-AD-PY Specific RNAs	emCOT-AD-PY GO Enrichment			Peripheral Endosperm	mgPEN Specific RNAs	mgPEN GO enrichment
	Cotyledon Abaxial Parenchyma	emCOT-AB-PY Specific RNAs	emCOT-AB-PY GO Enrichment		emCOT-AB-PY Specific RNAs	emCOT-AB-PY GO Enrichment			Chalazal Endosperm	mgCZE Specific RNAs	mgCZE GO enrichment
	Cotyledon Vasculature	emCOT-VS Specific RNAs	emCOT-VS GO Enrichment		emCOT-VS Specific RNAs	emCOT-VS GO Enrichment			Seed Coat	mgSC Specific RNAs	mgSC GO enrichment
	Endosperm	emES Specific RNAs	emES GO Enrichment		emES Specific RNAs	emES GO Enrichment			Chalazal Seed Coat	mgCZSC Specific RNAs	mgCZSC GO enrichment
	Seed Coat Palisade	emSC-PS Specific RNAs	emSC-PS GO Enrichment		emSC-PS Specific RNAs	emSC-PS GO Enrichment
	Seed Coat Hourglass	emSC-HG Specific RNAs	emSC-HG GO Enrichment		emSC-HG Specific RNAs	emSC-HG GO Enrichment
	Seed Coat Parenchyma	emSC-PY Specific RNAs	emSC-PY GO Enrichment		emSC-PY Specific RNAs	emSC-PY GO Enrichment
	Seed Coat Hilum	emSC-HI Specific RNAs	emSC-HI GO Enrichment		emSC-HI Specific RNAs	emSC-HI GO Enrichment

## Sheet: globEP subreg RNAs
Back to Index	globular stage Embryo Proper Subregion Specific mRNAs
mRNAs upregulated in the indicated subregion when compared to subregions at the same stage (≥5-fold, FDR<0.001).
*Differential expression analysis log fold change (log2FC) and associated FDR between subregions compared.
Glyma ID	globEP Averaged CPM	globEP/globES		globEP/globSUS		globEP/globSC-EPD		globEP/globSC-OI		globEP/globSC-II		globEP/globSC-ENT		globEP/globSC-HI		TF family	TAIR10 AGI	TAIR10 Symbol	TAIR10 Definition	Descriptive Uniref100 Best hit
		logFC*	FDR*	logFC*	FDR*	logFC*	FDR*	logFC*	FDR*	logFC*	FDR*	logFC*	FDR*	logFC*	FDR*
Glyma.01G022500	136.68	6.3148	5.02476e-18	3.52421	7.68048e-08	13.565	9.80095e-32	8.79184	7.23933e-26	9.5817	4.41224e-29	7.57195	3.04216e-22	11.3173	4.1e-31	AP2	AT5G10510	AIL6	AINTEGUMENTA-like 6	UniRef100_G7JWC7_AP2-like_ethylene-responsive_transcription_factor_BBM_n=1_Tax=Medicago_truncatula_RepID=G7JWC7_MEDTR
Glyma.01G044800	3.06884	8.04651	1.81973e-06	5.75103	0.000107755	8.09536	2.18427e-06	8.13174	1.38914e-06	8.24387	7.57911e-07	4.12026	0.00063796	8.27873	1.29e-06	bHLH	AT1G26945	KDR	basic helix-loop-helix (bHLH) DNA-binding superfamily protein	UniRef100_G7KCF8_Transcription_factor_bHLH135_n=1_Tax=Medicago_truncatula_RepID=G7KCF8_MEDTR
Glyma.01G086800	4.59634	8.62876	4.89867e-08	8.39558	1.95617e-07	4.42955	7.39654e-05	8.71409	3.68024e-08	8.82634	1.82381e-08	8.71497	4.21332e-08	5.63052	8.54e-07	C2H2	AT1G13290	DOT5, WIP6	C2H2-like zinc finger protein	UniRef100_G7JYA5_Zinc_finger-like_protein_n=1_Tax=Medicago_truncatula_RepID=G7JYA5_MEDTR
Glyma.02G056600	18.1198	7.9797	9.53385e-18	3.62983	1.62584e-07	8.84258	1.26374e-18	4.09615	3.20796e-09	10.8001	1.66572e-20	10.6885	5.58458e-20	6.09263	1.07e-14	GATA	AT3G50870	MNP, HAN, GATA18	GATA type zinc finger transcription factor family protein	UniRef100_G7KDL1_GATA_transcription_factor_n=1_Tax=Medicago_truncatula_RepID=G7KDL1_MEDTR
Glyma.02G062700	39.6949	7.14656	2.72004e-24	6.46923	1.16987e-20	8.69159	3.20317e-28	2.67319	1.2464e-06	7.04081	7.88733e-25	10.0256	1.74823e-29	4.19397	8.24e-13	Dof	AT3G50410	OBP1	OBF binding protein 1	UniRef100_Q0GLF1_Dof2_(Fragment)_n=1_Tax=Glycine_max_RepID=Q0GLF1_SOYBN
Glyma.02G075300	43.2779	4.85587	6.44662e-06	3.69121	0.000491168	4.23646	8.14025e-05	5.42091	8.55196e-07	4.83729	5.14478e-06	5.81397	2.99332e-07	4.61351	2.24e-05	-	AT1G71870		MATE efflux family protein	UniRef100_K7K6Y6_MATE_efflux_family_protein_n=1_Tax=Glycine_max_RepID=K7K6Y6_SOYBN
Glyma.02G096300	5.22027	6.97242	1.94161e-10	8.57539	1.49743e-10	8.85756	2.10697e-11	8.89399	1.13586e-11	9.00627	4.46543e-12	8.89487	1.3393e-11	9.04118	8.52e-12	-	AT5G14070	ROXY2	Thioredoxin superfamily protein	UniRef100_G7KUU4_Glutaredoxin_n=1_Tax=Medicago_truncatula_RepID=G7KUU4_MEDTR
Glyma.02G131200	26.2973	2.93202	1.16263e-06	2.55598	2.92568e-05	8.60069	1.92663e-22	4.25144	1.96412e-11	4.26718	1.73506e-11	5.84521	1.09366e-16	6.49217	1.09e-18	-	AT3G25640		Protein of unknown function, DUF617	UniRef100_Q9LI79_Genomic_DNA,_chromosome_3,_BAC_clone:T5M7_n=2_Tax=Arabidopsis_thaliana_RepID=Q9LI79_ARATH
Glyma.02G175500	21.7983	5.57338	1.6587e-11	3.23795	1.55447e-05	8.33095	4.94477e-16	9.16366	4.63972e-17	8.01157	4.52937e-16	5.49301	1.86551e-11	8.1685	1.93e-16	-	AT3G57830		Leucine-rich repeat protein kinase family protein	UniRef100_B9II33_Leucine-rich_repeat_transmembrane_protein_kinase_n=1_Tax=Populus_trichocarpa_RepID=B9II33_POPTR
Glyma.02G210500	6.44699	9.11387	1.77655e-09	6.82258	2.41554e-07	6.57618	6.31439e-08	7.40712	9.44019e-09	3.46168	0.000284773	9.20015	1.47948e-09	6.89377	8.05e-09	bHLH	AT1G72210		basic helix-loop-helix (bHLH) DNA-binding superfamily protein	UniRef100_F0V437_Basic_helix_loop_helix_1_n=1_Tax=Medicago_truncatula_RepID=F0V437_MEDTR
Glyma.02G304600	46.7918	11.9697	1.0684e-11	4.24651	0.000255214	10.21	7.65034e-11	8.97479	4.4307e-10	10.5058	4.28e-12	7.03631	5.44243e-08	12.2027	9.19e-12	SAP	AT5G35770	SAP	Transducin/WD40 repeat-like superfamily protein	UniRef100_G7KEL4_Transcriptional_regulator_STERILE_APETALA_n=1_Tax=Medicago_truncatula_RepID=G7KEL4_MEDTR
Glyma.03G001100	2.9323	7.98256	2.13842e-05	7.74976	5.34966e-05	8.03141	2.6523e-05	8.06778	1.83726e-05	8.17988	1.04934e-05	6.2603	9.94074e-05	8.21474	1.8e-05	-	AT1G30050		unknown protein; BEST Arabidopsis thaliana protein match is: unknown protein (TAIR:AT5G01970.1); Has 246 Blast hits to 244 proteins in 61 species: Archae - 0; Bacteria - 8; Metazoa - 78; Fungi - 10; Plants - 117; Viruses - 0; Other Eukaryotes - 33 (source: NCBI BLink).
Glyma.03G017800	26.1312	7.32566	7.32243e-26	6.82749	7.95572e-23	11.1793	1.04725e-30	3.37857	9.51256e-11	3.43975	3.75528e-11	7.77797	8.532e-28	5.09594	7.27e-19	-	AT4G00770		unknown protein; Has 127 Blast hits to 120 proteins in 33 species: Archae - 0; Bacteria - 2; Metazoa - 6; Fungi - 8; Plants - 62; Viruses - 3; Other Eukaryotes - 46 (source: NCBI BLink).
Glyma.03G079200	15.1472	3.54324	5.71877e-12	4.96572	9.26251e-17	4.40079	8.35754e-16	2.98159	1.60403e-09	3.63377	1.07356e-12	5.8938	8.93922e-22	4.0549	9.3e-15	-	AT3G25030		RING/U-box superfamily protein	UniRef100_Q84U29_Zinc_finger-like_protein_(Fragment)_n=1_Tax=Phaseolus_vulgaris_RepID=Q84U29_PHAVU
Glyma.03G123000	11.5479	5.9038	1.61891e-14	5.65123	8.82513e-13	4.91438	3.49535e-12	5.66921	2.40019e-14	5.15304	1.203e-13	5.49084	7.29849e-14	3.22935	2.94e-07	-	AT1G68570		Major facilitator superfamily protein	UniRef100_G7L4V0_Peptide_transporter_PTR5_n=1_Tax=Medicago_truncatula_RepID=G7L4V0_MEDTR
Glyma.03G157600	12.4035	10.0558	1.39836e-12	6.07725	8.12034e-09	10.1048	1.57705e-12	7.57113	3.84939e-11	6.33549	1.74721e-10	10.1421	1.0706e-12	8.61047	7.99e-13	-
Glyma.03G189900	85.3928	10.9971	1.37206e-42	2.35521	1.14584e-06	12.8869	2.90546e-44	10.3638	3.1622e-43	8.70655	2.20196e-40	7.9736	2.74198e-36	10.6261	3.7e-45	-	AT3G52970	CYP76G1	cytochrome P450, family 76, subfamily G, polypeptide 1	UniRef100_Q8H0I7_Cytochrome_P450_n=1_Tax=Petunia_hybrida_RepID=Q8H0I7_PETHY
Glyma.03G224800	16.4118	10.4587	5.72404e-16	5.01473	5.59732e-09	10.5077	5.9774e-16	10.5441	3.51685e-16	10.6566	1.27641e-16	10.545	3.82395e-16	10.6915	2.46e-16	-	AT2G46990	IAA20	indole-3-acetic acid inducible 20	UniRef100_I1JQX8_Auxin-induced_protein_n=1_Tax=Glycine_max_RepID=I1JQX8_SOYBN
Glyma.03G229700	12.8692	10.1092	1.20671e-14	4.61134	7.73003e-08	8.33521	1.31519e-13	8.40405	7.5281e-14	8.6182	2.87104e-15	7.10458	1.92655e-12	8.65945	5.64e-15	-	AT1G09380		nodulin MtN21 /EamA-like transporter family protein	UniRef100_G7I8G0_Auxin-induced_protein_5NG4_n=1_Tax=Medicago_truncatula_RepID=G7I8G0_MEDTR
Glyma.03G231000	4.06961	8.44816	2.03727e-06	6.22116	3.11292e-05	8.49705	2.49817e-06	4.33602	0.000457607	4.77644	8.70987e-05	8.53434	1.91675e-06	8.68057	1.65e-06	-	AT1G74150		Galactose oxidase/kelch repeat superfamily protein	UniRef100_B6SVL3_Kelch_motif_family_protein_n=1_Tax=Zea_mays_RepID=B6SVL3_MAIZE
Glyma.03G255500	10.7406	6.73119	4.7434e-12	5.54898	9.78058e-10	8.08888	2.06416e-13	8.14359	1.17724e-13	7.14773	4.40152e-14	8.13814	1.31776e-13	5.74056	5.33e-11	ERF	AT4G27950	CRF4	cytokinin response factor 4	UniRef100_E5GCG6_AP2/ERF_domainNAContaining_transcription_factor_n=1_Tax=Cucumis_melo_subsp._melo_RepID=E5GCG6_CUCME
Glyma.04G020000	32.8509	5.90799	4.67884e-15	4.22938	1.41938e-09	5.0124	3.09932e-12	3.9999	3.37677e-09	6.76274	3.61734e-18	6.33377	4.7387e-16	2.71912	4.11e-05	-	AT1G76110		HMG (high mobility group) box protein with ARID/BRIGHT DNA-binding domain	UniRef100_E5GCD0_High_mobility_group_family_n=1_Tax=Cucumis_melo_subsp._melo_RepID=E5GCD0_CUCME
Glyma.04G020200	1.81944	7.30426	3.30975e-06	7.07204	1.30337e-05	7.35299	3.75248e-06	7.38928	2.50868e-06	7.50115	1.29107e-06	5.59053	1.91373e-05	7.53594	2.15e-06	-	AT5G11880		Pyridoxal-dependent decarboxylase family protein	UniRef100_Q70MR6_Ornithine_decarboxylase_n=2_Tax=Glycine_max_RepID=Q70MR6_SOYBN
Glyma.04G124100	28.0381	6.50129	2.26564e-12	10.9975	4.22619e-16	7.27863	1.00901e-13	8.74757	1.63087e-15	11.4292	1.21514e-17	11.3176	3.42379e-17	9.04442	2.32e-16	-	AT1G65870		Disease resistance-responsive (dirigent-like protein) family protein	UniRef100_B9HR95_Disease_resistance-responsive_family_protein_n=1_Tax=Populus_trichocarpa_RepID=B9HR95_POPTR
Glyma.04G157900	9.98719	9.74091	1.48095e-05	6.09872	0.000793471	5.92655	0.000790967	9.82636	1.35614e-05	6.80901	7.62979e-05	6.01738	0.00064758	9.97369	1.54e-05	-	AT5G38790		unknown protein; BEST Arabidopsis thaliana protein match is: unknown protein (TAIR:AT3G30580.1); Has 1807 Blast hits to 1807 proteins in 277 species: Archae - 0; Bacteria - 0; Metazoa - 736; Fungi - 347; Plants - 385; Viruses - 0; Other Eukaryotes - 339 (source: NCBI BLink).
Glyma.04G191200	36.7073	3.27481	2.29059e-11	3.40848	9.92784e-12	3.12645	1.8644e-10	7.03152	4.73909e-30	4.70311	4.22585e-19	2.44254	3.42085e-07	5.89846	4.92e-25	-	AT4G24790		AAA-type ATPase family protein	UniRef100_G8A2G9_DNA_polymerase_III_subunit_gamma/tau_n=1_Tax=Medicago_truncatula_RepID=G8A2G9_MEDTR
Glyma.04G238400	1.35679	6.88728	4.33514e-05	6.6556	0.000126348	6.93591	4.7141e-05	6.97213	3.15885e-05	7.08378	1.81491e-05	6.973	3.5713e-05	7.11851	3.08e-05	bHLH	AT5G53210	SPCH	basic helix-loop-helix (bHLH) DNA-binding superfamily protein	UniRef100_G7J6A1_Transcription_factor_SPEECHLESS_n=1_Tax=Medicago_truncatula_RepID=G7J6A1_MEDTR
Glyma.05G026500	1.01733	6.45095	0.000255414	6.22006	0.000740564	6.49943	0.000305644	6.53554	0.000201222	4.96989	0.000131167	6.53641	0.000265659	6.6815	0.000206191	Nin-like	AT1G18790		RWP-RK domainNAContaining protein	UniRef100_Q9M9U9_Protein_RKD1_n=1_Tax=Arabidopsis_thaliana_RepID=RKD1_ARATH
Glyma.05G160700	20.8266	7.28745	5.59203e-09	6.23236	1.55681e-07	10.8528	3.92954e-11	9.10396	1.58418e-10	8.61035	7.68395e-11	10.8901	2.76376e-11	9.36757	2.48e-11	-	AT1G29270		unknown protein; BEST Arabidopsis thaliana protein match is: unknown protein (TAIR:AT2G40435.1); Has 98 Blast hits to 98 proteins in 15 species: Archae - 0; Bacteria - 0; Metazoa - 0; Fungi - 0; Plants - 98; Viruses - 0; Other Eukaryotes - 0 (source: NCBI BLink).
Glyma.05G170600	2.19973	5.73408	0.000310432	7.33356	0.000169756	7.6148	8.48559e-05	5.07562	0.000762506	7.7631	3.65327e-05	7.65201	6.92938e-05	6.13701	5.83e-05	-	AT3G47570		Leucine-rich repeat protein kinase family protein	UniRef100_G7L9K4_Kinase-like_protein_n=1_Tax=Medicago_truncatula_RepID=G7L9K4_MEDTR
Glyma.05G229300	71.0787	7.7008	1.14231e-22	2.99618	2.41493e-06	2.99938	2.3192e-06	3.94847	9.11164e-10	7.25173	3.5425e-22	7.6988	1.3874e-22	3.26575	3.25e-07	-	AT4G29080	PAP2, IAA27	phytochrome-associated protein 2	UniRef100_C6TKK4_Auxin-induced_protein_n=1_Tax=Glycine_max_RepID=C6TKK4_SOYBN
Glyma.05G231300	69.4662	6.60892	2.99015e-15	4.73715	1.00298e-09	4.24746	1.8736e-08	4.12841	3.05547e-08	6.15473	3.0166e-14	5.5251	3.24069e-12	2.78701	0.000152917	-	AT3G29300		unknown protein; FUNCTIONS IN: molecular function unknown; INVOLVED IN: biological process unknown; LOCATED IN: endomembrane system; EXPRESSED IN: 12 plant structures; EXPRESSED DURING: 6 growth stages; Has 451 Blast hits to 349 proteins in 91 species: Archae - 0; Bacteria - 85; Metazoa - 81; Fungi - 88; Plants - 18; Viruses - 1; Other Eukaryotes - 178 (source: NCBI BLink).	UniRef100_Q9LHJ4_Genomic_DNA,_chromosome_3,_P1_clone:_MMF24_n=2_Tax=Arabidopsis_thaliana_RepID=Q9LHJ4_ARATH
Glyma.06G067900	33.8468	6.91535	4.19288e-21	3.42449	2.12329e-08	4.66627	2.60017e-13	4.94726	1.45923e-14	2.78021	1.48043e-06	3.64924	1.528e-09	3.60582	2.85e-09	-	AT4G32295		unknown protein; BEST Arabidopsis thaliana protein match is: unknown protein (TAIR:AT3G24150.1); Has 39 Blast hits to 39 proteins in 10 species: Archae - 0; Bacteria - 0; Metazoa - 0; Fungi - 0; Plants - 39; Viruses - 0; Other Eukaryotes - 0 (source: NCBI BLink).
Glyma.06G125500	1.17508	6.68772	0.000122705	6.45634	0.00037109	4.90742	0.00080003	6.77247	0.00010154	5.20857	5.87797e-05	6.77335	0.00011457	6.91869	9.62e-05	bHLH	AT5G53210	SPCH	basic helix-loop-helix (bHLH) DNA-binding superfamily protein	UniRef100_G7J6A1_Transcription_factor_SPEECHLESS_n=1_Tax=Medicago_truncatula_RepID=G7J6A1_MEDTR
Glyma.06G157000	14.2249	10.2537	1.00005e-15	2.79416	0.000253691	8.50571	1.09832e-14	8.55357	6.3374e-15	7.50458	1.38087e-14	8.54328	7.01459e-15	8.80268	4.2e-16	-	AT1G27990		unknown protein; BEST Arabidopsis thaliana protein match is: unknown protein (TAIR:AT5G52420.1); Has 86 Blast hits to 86 proteins in 15 species: Archae - 0; Bacteria - 0; Metazoa - 0; Fungi - 0; Plants - 84; Viruses - 0; Other Eukaryotes - 2 (source: NCBI BLink).	UniRef100_Q01KZ9_OSIGBa0148P16.6_protein_n=1_Tax=Oryza_sativa_RepID=Q01KZ9_ORYSA
Glyma.06G158000	6.4482	5.98139	1.0763e-07	5.52289	1.27268e-06	5.4272	3.28704e-07	5.48261	2.10897e-07	5.92062	3.68903e-08	5.47665	2.3967e-07	5.45034	4.03e-07	-	AT5G64440	AtFAAH, FAAH	fatty acid amide hydrolase	UniRef100_G7LFP2_Glutamyl-tRNA(Gln)_amidotransferase_subunit_A_n=2_Tax=Medicago_truncatula_RepID=G7LFP2_MEDTR
Glyma.06G160400	4.79894	8.68184	2.28893e-10	4.68693	1.61972e-06	8.73076	2.45834e-10	8.76718	1.41791e-10	8.87944	5.98791e-11	8.76806	1.6102e-10	8.91434	1.12e-10	-	AT5G63660	LCR74, PDF2.5	Scorpion toxin-like knottin superfamily protein	UniRef100_B9IP38_Defensin-like_family_protein_n=1_Tax=Populus_trichocarpa_RepID=B9IP38_POPTR
Glyma.06G236000	17.562	10.5565	5.69027e-16	8.28165	2.86256e-13	7.99207	3.46151e-14	3.67558	2.88305e-06	7.32155	1.05656e-13	8.84554	3.83145e-15	6.77165	5.83e-13	NAC	AT5G53950	CUC2, ANAC098, ATCUC2	NAC (No Apical Meristem) domain transcriptional regulator superfamily protein	UniRef100_L0GDU3_FUL1_n=1_Tax=Lotus_japonicus_RepID=L0GDU3_LOTJA
Glyma.06G283900	38.4757	11.6902	1.91263e-24	3.90769	7.18798e-09	8.28587	9.5294e-22	9.22126	1.31647e-23	4.89344	7.7912e-13	6.44938	2.24442e-17	7.81199	1.48e-20	-	-			UniRef100_Q39846_Seed_biotinNAContaining_protein_SBP65_n=1_Tax=Glycine_max_RepID=SBP65_SOYBN
Glyma.06G313500	163.464	5.03669	2.71136e-05	4.39457	0.000234902	9.82303	2.39223e-11	10.8013	3.64093e-12	8.97252	8.44297e-11	7.72933	9.00243e-09	14.0077	8.59e-14	-	AT5G13750	ZIFL1	zinc induced facilitator-like 1
Glyma.07G030000	35.3307	11.5651	5.5e-18	5.18575	2.5649e-09	5.91601	2.82334e-11	5.7452	7.01244e-11	8.25294	2.84184e-16	5.8461	2.72657e-11	4.65841	2.82e-08	-	AT3G15850	FAD5, FADB, JB67, ADS3	fatty acid desaturase 5	UniRef100_G7JGX9_Palmitoyl-monogalactosyldiacylglycerol_delta-7_desaturase_n=1_Tax=Medicago_truncatula_RepID=G7JGX9_MEDTR
Glyma.07G030100	90.0602	8.48206	4.65647e-23	3.35429	7.43193e-07	7.65437	1.03671e-20	4.82903	8.07577e-12	7.33371	1.81061e-20	5.55372	3.18375e-14	3.87407	1.75e-08	-	AT1G80100	AHP6, HP6	histidine phosphotransfer protein 6	UniRef100_G7II71_Histidine_phosphotransfer_protein_n=1_Tax=Medicago_truncatula_RepID=G7II71_MEDTR
Glyma.07G143700	6.63094	6.52432	2.28418e-08	3.73711	0.000183828	9.20166	7.70989e-10	9.23811	4.78757e-10	9.35044	2.15336e-10	5.86731	5.98911e-08	7.709	4.12e-10	-	AT4G13870	WRNEXO	Werner syndrome-like exonuclease	UniRef100_G7IT72_Werner_syndrome_ATP-dependent_helicase_n=1_Tax=Medicago_truncatula_RepID=G7IT72_MEDTR
Glyma.07G211700	7.5274	9.33476	4.86202e-14	9.10134	5.38063e-13	9.38372	4.82714e-14	9.42018	2.68458e-14	9.53253	9.5607e-15	9.42106	3.04541e-14	9.56746	1.76e-14	-	AT4G34419		unknown protein; BEST Arabidopsis thaliana protein match is: unknown protein (TAIR:AT3G19200.1).
Glyma.08G088000	6.33142	9.0897	2.5266e-09	3.64402	0.000387282	9.13864	2.9034e-09	5.74822	1.66814e-07	3.94471	4.77593e-05	9.17597	2.09352e-09	7.6477	1.59e-09	-	AT1G48130	ATPER1, PER1	1NACysteine peroxiredoxin 1	UniRef100_Q6E2Z6_1NACys_peroxiredoxin_n=1_Tax=Medicago_truncatula_RepID=REHY_MEDTR
Glyma.08G097300	14.6202	3.24654	1.37468e-08	5.6264	3.52311e-16	5.65415	8.31537e-17	4.54097	1.5839e-13	4.99141	1.72536e-15	4.0831	9.31142e-12	4.49997	3.48e-13	-	AT3G14420		Aldolase-type TIM barrel family protein	UniRef100_H2D5S6_Glycolate_oxidase_n=1_Tax=Gossypium_hirsutum_RepID=H2D5S6_GOSHI
Glyma.08G097400	15.2329	10.3509	2.1109e-19	10.1173	5.10617e-17	7.81335	1.96372e-17	7.88171	1.48012e-18	10.5488	3.32008e-20	10.4373	1.16574e-19	10.5838	6.11e-20	-	AT2G42800	AtRLP29, RLP29	receptor like protein 29	UniRef100_G7IP68_Receptor-like_protein_kinase_n=1_Tax=Medicago_truncatula_RepID=G7IP68_MEDTR
Glyma.08G118100	122.794	11.5302	5.27469e-12	5.33287	2.26326e-05	13.4111	1.21677e-12	7.79216	1.30559e-08	11.9032	4.06108e-13	11.64	4.75747e-12	11.8646	4.85e-12	-	AT1G29270		unknown protein; BEST Arabidopsis thaliana protein match is: unknown protein (TAIR:AT2G40435.1); Has 98 Blast hits to 98 proteins in 15 species: Archae - 0; Bacteria - 0; Metazoa - 0; Fungi - 0; Plants - 98; Viruses - 0; Other Eukaryotes - 0 (source: NCBI BLink).
Glyma.08G127100	7.77471	9.38197	4.35307e-13	9.14854	3.90193e-12	9.43093	4.67824e-13	7.68497	2.79859e-12	9.57974	1.00964e-13	9.46827	2.99197e-13	6.59671	4.71e-11	-	AT1G22030		CONTAINS InterPro DOMAIN/s: Protein BYPASS related (InterPro:IPR008511); BEST Arabidopsis thaliana protein match is: unknown protein (TAIR:AT1G77855.1); Has 99 Blast hits to 99 proteins in 17 species: Archae - 0; Bacteria - 0; Metazoa - 3; Fungi - 0; Plants - 96; Viruses - 0; Other Eukaryotes - 0 (source: NCBI BLink).	UniRef100_Q9LM58_F2E2.8_n=1_Tax=Arabidopsis_thaliana_RepID=Q9LM58_ARATH
Glyma.08G154500	2.42739	7.71435	2.00178e-06	4.14707	0.000388056	5.93451	1.40909e-05	6.00708	9.13145e-06	6.1372	4.98833e-06	5.2508	4.09891e-05	5.49418	8.65e-06	C2H2	AT3G57670	NTT, WIP2	C2H2-type zinc finger family protein	UniRef100_G7LDN1_Zinc_finger-like_protein_n=1_Tax=Medicago_truncatula_RepID=G7LDN1_MEDTR
Glyma.08G164600	1.45076	6.98336	6.41404e-05	4.75114	0.000940499	7.03202	7.30768e-05	7.06825	4.98031e-05	7.17996	3.00704e-05	4.4785	0.000971383	5.47439	0.000252125	-	AT3G04940	ATCYSD1, CYSD1	cysteine synthase D1	UniRef100_A3RM06_Cysteine_synthase_n=1_Tax=Glycine_max_RepID=A3RM06_SOYBN
Glyma.08G227700	90.0522	2.90572	3.50573e-09	3.03662	1.20207e-09	9.50237	4.82029e-40	5.10866	2.79786e-21	5.57907	3.67135e-24	6.05898	1.94231e-26	7.79247	3.37e-35	AP2	AT3G54320	WRI1, WRI, ASML1	Integrase-type DNA-binding superfamily protein	UniRef100_K7N8B1_Wrinkled_1_n=1_Tax=Glycine_max_RepID=K7N8B1_SOYBN
Glyma.08G269100	5.03191	2.84171	2.30457e-05	3.54251	1.8214e-06	3.83536	9.763e-08	5.10804	7.8265e-11	5.63847	1.33769e-12	7.06473	4.95446e-14	4.38034	3.01e-09	-	AT2G21720		Plant protein of unknown function (DUF639)
Glyma.08G284300	49.7332	5.48588	6.29088e-06	4.31241	0.000275638	10.2978	1.1761e-10	9.5846	2.53531e-10	8.07414	1.47155e-09	8.24176	3.21594e-09	9.89963	8.2e-11	TALE	AT1G23380	KNAT6, KNAT6L, KNAT6S	KNOTTED1-like homeobox gene 6	UniRef100_R9R650_Knotted-1_homeobox_protein_n=1_Tax=Caragana_korshinskii_RepID=R9R650_9FABA
Glyma.09G007500	154.278	9.2623	4.49172e-28	4.35791	6.00613e-11	11.9303	5.29433e-32	5.07662	7.31236e-14	8.78323	1.06328e-27	8.03047	1.43529e-24	13.9229	1.12e-33	TALE	AT1G62360	STM, BUM1, SHL, WAM1, BUM, WAM	KNOX/ELK homeobox transcription factor	UniRef100_P46608_Homeobox_protein_SBH1_n=1_Tax=Glycine_max_RepID=HSBH1_SOYBN
Glyma.09G067700	5.81285	3.85056	0.000114952	4.92166	1.21982e-05	4.78324	1.38907e-05	5.5989	1.08823e-06	5.24962	1.24639e-06	9.05115	5.7334e-09	9.19749	4.42e-09	-	AT2G06520	PSBX	photosystem II subunit X	UniRef100_U5GB08_Membrane_family_protein_n=1_Tax=Populus_trichocarpa_RepID=U5GB08_POPTR
Glyma.09G068400	53.4221	5.33375	6.70925e-16	2.34159	0.000103124	5.12827	5.7112e-15	5.2919	1.00779e-15	6.34956	9.20142e-20	4.70981	1.77091e-13	2.97448	9.74e-07	NF-YA	AT1G72830	HAP2C, ATHAP2C, NF-YA3	nuclear factor Y, subunit A3	UniRef100_I3TAV3_Nuclear_transcription_factor_Y_subunit_A3_n=1_Tax=Medicago_truncatula_RepID=I3TAV3_MEDTR
Glyma.09G138500	43.9082	8.76277	7.48292e-15	4.8367	1.21083e-07	9.3535	2.29399e-15	10.1819	2.83202e-16	9.12581	5.73669e-16	8.53977	5.4942e-15	10.4329	2.71e-17	-	AT3G48970		Heavy metal transport/detoxification superfamily protein	UniRef100_B9ID86_Copper-binding_family_protein_n=1_Tax=Populus_trichocarpa_RepID=B9ID86_POPTR
Glyma.09G139600	33.3242	7.23507	4.1464e-16	2.83055	0.000108753	11.5317	4.25294e-20	9.77788	2.73576e-19	9.98923	8.55997e-21	9.77629	2.92611e-19	11.7156	1.67e-20	-	AT5G52300	RD29B, LTI65	CAP160 protein	UniRef100_Q9SWB3_Seed_maturation_protein_PM39_(Fragment)_n=1_Tax=Glycine_max_RepID=Q9SWB3_SOYBN
Glyma.09G201000	3.27275	8.13734	1.03091e-07	5.02757	3.31404e-05	8.18621	1.20181e-07	4.80191	6.95353e-06	6.65468	3.69689e-08	8.22347	8.99173e-08	5.95722	4.52e-07	Dof	AT5G65590		Dof-type zinc finger DNA-binding family protein	UniRef100_G7KGJ7_Dof_zinc_finger_protein_n=1_Tax=Medicago_truncatula_RepID=G7KGJ7_MEDTR
Glyma.10G064400	72.4659	7.85867	1.03419e-16	3.35532	1.78321e-05	7.22188	3.45505e-15	7.63957	4.22884e-16	10.3206	3.69819e-21	10.1574	1.04171e-20	9.83868	4.33e-20	-	AT2G36640	ATECP63, ECP63	embryonic cell protein 63	UniRef100_Q39871_Late_embryongenesis_abundant_protein_n=2_Tax=Glycine_max_RepID=Q39871_SOYBN
Glyma.10G188400	1.74802	7.24771	3.70822e-06	7.01555	1.52887e-05	7.29643	4.70187e-06	7.33271	2.77013e-06	5.76162	1.40917e-06	7.33358	3.14754e-06	7.47933	2.32e-06	-	AT4G14465	AHL20	AT-hook motif nuclear-localized protein 20	UniRef100_F2Y9E5_DNA-binding_protein_n=2_Tax=Coffea_RepID=F2Y9E5_COFAR
Glyma.10G205900	30.1212	8.71479	2.36186e-11	3.72453	0.000244112	9.57412	7.03757e-12	5.66488	1.24614e-07	9.85978	2.89898e-13	7.00351	2.30298e-09	9.06755	1.7e-11	-	AT1G04560		AWPM-19-like family protein	UniRef100_Q39872_PGmPM3_n=1_Tax=Glycine_max_RepID=Q39872_SOYBN
Glyma.10G220700	10.8701	8.02928	7.50403e-15	4.47279	2.24272e-08	6.45027	8.67313e-13	9.9513	3.69335e-16	8.31772	1.4526e-15	5.73742	4.76095e-12	5.87743	2.72e-12	-	AT1G34110		Leucine-rich receptor-like protein kinase family protein	UniRef100_U5GJ35_Leucine-rich_repeat_transmembrane_protein_kinase_n=1_Tax=Populus_trichocarpa_RepID=U5GJ35_POPTR
Glyma.10G274200	2.9482	7.99431	4.92752e-07	7.76149	1.95076e-06	8.04316	5.69511e-07	8.07953	3.76821e-07	8.19164	1.90864e-07	8.08041	4.29372e-07	5.8179	2.22e-06	-	AT3G25905	CLE27	CLAVATA3/ESR-RELATED 27	UniRef100_E9L576_CLE30_protein_n=1_Tax=Glycine_max_RepID=E9L576_SOYBN
Glyma.11G028800	7.56271	5.55993	2.60655e-10	3.74644	3.81945e-06	9.39118	3.12412e-13	9.42764	1.8024e-13	9.53999	6.75042e-14	7.65736	2.06413e-12	9.57492	1.23e-13	-	AT4G22810		Predicted AT-hook DNA-binding family protein	UniRef100_B9GVU3_DNA-binding_family_protein_n=1_Tax=Populus_trichocarpa_RepID=B9GVU3_POPTR
Glyma.11G029000	59.1902	5.12316	1.94102e-13	2.94162	6.1949e-06	5.80792	1.36032e-15	5.67552	2.43983e-15	3.61101	2.15977e-08	2.70021	2.84724e-05	4.36243	1.19e-10	-	AT1G12420	ACR8	ACT domain repeat 8	UniRef100_B9N3K8_ACT_domainNAContaining_family_protein_n=1_Tax=Populus_trichocarpa_RepID=B9N3K8_POPTR
Glyma.11G056600	45.1623	8.78483	1.03678e-20	2.44027	0.000387017	4.32887	1.59678e-09	10.2185	1.65813e-22	7.47014	5.04554e-19	5.419	5.92241e-13	4.07706	1.01e-08	-	AT5G66800		unknown protein; BEST Arabidopsis thaliana protein match is: unknown protein (TAIR:AT3G50640.1); Has 1807 Blast hits to 1807 proteins in 277 species: Archae - 0; Bacteria - 0; Metazoa - 736; Fungi - 347; Plants - 385; Viruses - 0; Other Eukaryotes - 339 (source: NCBI BLink).	UniRef100_Q9FL00_Emb|CAB62433.1|n=1_Tax=Arabidopsis_thaliana_RepID=Q9FL00_ARATH
Glyma.11G164500	106.095	3.57424	4.86525e-21	2.82878	4.18056e-14	3.72689	2.68252e-22	4.20012	6.53582e-27	3.84881	6.45087e-24	3.44694	7.32565e-20	4.07336	1.4e-25	-	AT2G30200		catalytics;transferases;[acylNACarrier-protein] S-malonyltransferases;binding	UniRef100_Q2VA66_Malonyltransferase_n=1_Tax=Glycine_max_RepID=Q2VA66_SOYBN
Glyma.11G214300	2.17935	5.71977	5.1434e-06	5.31534	2.16931e-05	7.60378	8.42235e-07	4.57547	4.60616e-05	4.69519	2.39193e-05	7.64098	5.90006e-07	7.78689	4.32e-07	C2H2	AT1G24625	ZFP7	zinc finger protein 7	UniRef100_B9H3D1_Zinc_finger_protein_4_n=1_Tax=Populus_trichocarpa_RepID=B9H3D1_POPTR
Glyma.11G221200	51.9052	4.61822	8.96936e-14	2.83176	1.49395e-06	6.34764	2.25159e-20	5.29675	1.9292e-16	7.37925	8.83834e-25	5.73179	3.47716e-18	3.86968	1.5e-10	-	AT3G55560	AGF2, AHL15	AT-hook protein of GA feedback 2	UniRef100_F2Y9E5_DNA-binding_protein_n=2_Tax=Coffea_RepID=F2Y9E5_COFAR
Glyma.11G228300	53.4507	7.17131	1.44336e-28	6.59534	3.59156e-25	3.97926	9.96811e-14	4.94549	7.57453e-19	7.77693	2.73948e-32	8.50595	5.59561e-33	5.43873	3.6e-21	-	AT2G38120	AUX1, WAV5, PIR1, MAP1	Transmembrane amino acid transporter family protein	UniRef100_Q9FEL8_Auxin_transporter-like_protein_1_n=2_Tax=Medicago_truncatula_RepID=LAX1_MEDTR
Glyma.11G240900	4.18692	5.85976	2.09989e-07	4.83641	7.96028e-06	3.65608	0.000170677	3.00617	0.000925773	4.51556	1.54606e-06	6.04765	3.84385e-08	7.0414	3.44e-09	-	AT5G10290		leucine-rich repeat transmembrane protein kinase family protein	UniRef100_E2IXG7_Somatic_embryogenesis_receptor_kinase-like_protein_3_n=1_Tax=Medicago_truncatula_RepID=E2IXG7_MEDTR
Glyma.12G037400	9.69372	7.86022	2.5772e-17	5.19947	3.79482e-12	4.15102	3.78843e-10	2.55056	2.70174e-05	7.3811	3.43682e-18	8.01358	8.55755e-19	5.00915	7.84e-13	-	AT4G38970	FBA2	fructose-bisphosphate aldolase 2	UniRef100_I1LPX6_Fructose-bisphosphate_aldolase_n=1_Tax=Glycine_max_RepID=I1LPX6_SOYBN
Glyma.12G073300	8.78657	6.0652	7.49398e-11	4.06176	7.45488e-07	4.0407	4.65314e-07	5.68582	1.29057e-10	8.0088	1.9624e-13	7.87448	5.89727e-13	2.65275	0.000473009	AP2	AT2G28550	RAP2.7	related to AP2.7	UniRef100_G7JRJ0_Transcription_factor_APETALA2_n=1_Tax=Medicago_truncatula_RepID=G7JRJ0_MEDTR
Glyma.12G161700	13.9284	8.38968	6.30781e-10	5.43851	1.63744e-06	10.2725	1.09491e-10	10.309	6.76407e-11	10.4214	3.22562e-11	10.3099	7.69066e-11	7.99144	4.35e-10	NAC	AT5G53950	CUC2, ANAC098, ATCUC2	NAC (No Apical Meristem) domain transcriptional regulator superfamily protein	UniRef100_L0GDU3_FUL1_n=1_Tax=Lotus_japonicus_RepID=L0GDU3_LOTJA
Glyma.13G105700	6.42075	7.26158	1.97417e-10	3.06051	0.000375514	6.05203	4.00692e-09	5.7515	2.39795e-09	2.86781	0.000295627	9.19147	1.55618e-11	3.44803	3.47e-05	HSF	AT2G26150	ATHSFA2, HSFA2	heat shock transcription factor A2	UniRef100_I3RJG0_HSFA9_n=1_Tax=Coffea_arabica_RepID=I3RJG0_COFAR
Glyma.13G157800	3.96832	8.41321	2.41791e-10	8.18014	1.88573e-09	8.4621	2.75927e-10	8.49851	1.48022e-10	8.61072	6.28576e-11	8.49939	1.81631e-10	6.96086	1.08e-10	YABBY	AT2G26580	YAB5	plant-specific transcription factor YABBY family protein	UniRef100_G7JE42_YABBY_protein_n=1_Tax=Medicago_truncatula_RepID=G7JE42_MEDTR
Glyma.13G217400	20.2795	5.75985	3.31918e-13	2.77507	6.41361e-05	4.57605	6.51776e-10	6.67351	2.8254e-15	7.7068	5.29896e-18	2.56694	0.00019331	3.17761	5.93e-06	-	AT2G34500	CYP710A1	cytochrome P450, family 710, subfamily A, polypeptide 1	UniRef100_Q2MIZ9_Cytochrome_P450_monooxygenase_CYP710A15_n=1_Tax=Medicago_truncatula_RepID=Q2MIZ9_MEDTR
Glyma.13G251400	7.83887	9.39536	7.90014e-10	9.16193	3.67877e-09	9.44432	9.26969e-10	9.48078	5.67598e-10	7.83409	1.95415e-09	5.72543	3.65997e-07	9.62807	5.22e-10	-	AT1G61740		Sulfite exporter TauE/SafE family protein	UniRef100_F4JIP9_Sulfite_exporter_TauE/SafE_family_protein_n=1_Tax=Arabidopsis_thaliana_RepID=F4JIP9_ARATH
Glyma.13G274300	172.276	11.2414	4.28637e-12	4.77476	0.000117924	8.88079	1.02517e-09	9.54525	1.0176e-10	4.25465	0.000334941	7.45491	4.35952e-08	5.77831	7.38e-06	NAC	AT5G53950	CUC2, ANAC098, ATCUC2	NAC (No Apical Meristem) domain transcriptional regulator superfamily protein	UniRef100_I1LV32_NAC_domain_protein_n=1_Tax=Glycine_max_RepID=I1LV32_SOYBN
Glyma.13G293800	22.697	4.90266	3.20799e-07	3.30077	0.000344209	10.9746	1.23843e-13	9.23006	6.016e-13	9.44471	3.26896e-14	11.012	8.27278e-14	7.03181	1.2e-10	C2H2	AT5G44160	NUC	C2H2-like zinc finger protein	UniRef100_U5FMI7_Zinc_finger_family_protein_n=1_Tax=Populus_trichocarpa_RepID=U5FMI7_POPTR
Glyma.13G329700	14.0698	8.39361	7.02678e-13	10.0039	5.70129e-13	7.69984	4.03014e-12	10.323	5.01776e-14	8.7501	2.03654e-14	6.66034	3.11089e-11	8.052	3.7e-13	AP2	AT2G28550	RAP2.7	related to AP2.7	UniRef100_G7IU38_Transcription_factor_APETALA2_n=1_Tax=Medicago_truncatula_RepID=G7IU38_MEDTR
Glyma.13G333100	2.88412	7.95287	7.05325e-06	7.72009	2.03597e-05	8.00171	8.62034e-06	6.25862	3.11365e-05	8.15018	3.2827e-06	8.03896	6.63724e-06	4.69192	0.000231496	-	AT4G01470	GAMMA-TIP3, TIP1;3, ATTIP1.3	tonoplast intrinsic protein 1;3	UniRef100_Q39883_Nodulin-26_n=1_Tax=Glycine_max_RepID=Q39883_SOYBN
Glyma.14G009200	27.5588	9.37458	1.02321e-07	7.56814	3.02917e-06	11.2542	2.87655e-08	11.2907	1.92631e-08	7.39577	1.04913e-06	6.38796	1.844e-05	9.70419	9.63e-08	SAP	AT5G35770	SAP	Transducin/WD40 repeat-like superfamily protein	UniRef100_G7KEL4_Transcriptional_regulator_STERILE_APETALA_n=1_Tax=Medicago_truncatula_RepID=G7KEL4_MEDTR
Glyma.14G087000	2.34884	7.66935	2.82483e-07	7.43678	1.37269e-06	7.71815	3.26601e-07	5.20227	6.40152e-06	6.18148	9.56802e-08	7.75537	2.30375e-07	3.39018	0.000353687	-	-			UniRef100_E9L557_CLE11_protein_n=1_Tax=Glycine_max_RepID=E9L557_SOYBN
Glyma.14G120300	23.6776	10.9881	7.34119e-12	3.98464	0.000136831	9.20623	5.95182e-11	11.0736	5.53367e-12	8.32799	6.90017e-11	8.49407	1.65116e-10	11.221	5.45e-12	-	AT1G21460	SWEET1, AtSWEET1	Nodulin MtN3 family protein	UniRef100_T2DNB6_Bidirectional_sugar_transporter_sweet1-like_protein_n=1_Tax=Phaseolus_vulgaris_RepID=T2DNB6_PHAVU
Glyma.14G168800	26.0272	3.37621	2.05394e-15	2.41282	7.30011e-09	4.60772	7.63128e-24	5.18887	2.53761e-27	6.58841	2.92846e-35	5.2739	4.88407e-28	3.45566	5.08e-16	-	AT5G66055	EMB16, EMB2036, AKRP	ankyrin repeat protein	UniRef100_G7JW80_Ankyrin_repeat_domainNAContaining_protein_n=1_Tax=Medicago_truncatula_RepID=G7JW80_MEDTR
Glyma.14G185600	23.2196	3.16128	2.86125e-06	2.77527	4.54773e-05	11.0076	1.89172e-20	7.31623	1.81759e-17	8.67673	4.24935e-20	6.31176	3.27913e-15	6.66605	3.03e-16	-	AT5G49665		Zinc finger (C3HC4-type RING finger) family protein	UniRef100_G7J445_Inter-alpha-trypsin_inhibitor_heavy_chain_H4_n=1_Tax=Medicago_truncatula_RepID=G7J445_MEDTR
Glyma.14G216200	8.5484	3.66525	3.18217e-05	6.41216	1.27786e-08	6.51494	7.09998e-10	5.87729	4.42113e-09	7.30364	3.86145e-11	5.70798	5.21559e-09	8.01968	7.47e-11	-	AT1G75500	WAT1	Walls Are Thin 1	UniRef100_G7I5V7_Auxin-induced_protein_5NG4_n=1_Tax=Medicago_truncatula_RepID=G7I5V7_MEDTR
Glyma.15G084500	25.4442	6.35752	8.07353e-14	3.76057	7.19208e-07	6.03409	6.31216e-13	7.20033	1.34695e-15	6.56017	1.74495e-14	7.42921	4.78919e-16	2.95469	5.74e-05	-	AT5G45780		Leucine-rich repeat protein kinase family protein	UniRef100_B9I1J1_Leucine-rich_repeat_transmembrane_protein_kinase_n=1_Tax=Populus_trichocarpa_RepID=B9I1J1_POPTR
Glyma.15G093000	49.2824	12.0462	2.6799e-16	4.2509	4.98822e-06	12.0952	3.02502e-16	4.68808	4.64901e-07	12.2442	7.8905e-17	10.3318	1.66453e-15	12.2791	1.65e-16	-	AT2G42800	AtRLP29, RLP29	receptor like protein 29	UniRef100_G7IP68_Receptor-like_protein_kinase_n=1_Tax=Medicago_truncatula_RepID=G7IP68_MEDTR
Glyma.15G111900	49.7772	8.93529	3.04818e-34	3.19822	3.00779e-10	12.1064	8.42992e-38	12.1429	4.01584e-38	8.96396	2.00178e-36	7.74584	4.76038e-32	10.5954	1.11e-38	TALE	AT1G62360	STM, BUM1, SHL, WAM1, BUM, WAM	KNOX/ELK homeobox transcription factor	UniRef100_P46608_Homeobox_protein_SBH1_n=1_Tax=Glycine_max_RepID=HSBH1_SOYBN
Glyma.16G019500	31.3511	6.39526	9.53203e-14	3.55727	3.04036e-06	3.90261	3.08782e-07	5.83574	2.2884e-12	7.39906	1.60496e-16	6.75071	1.60431e-14	3.74681	7.83e-07	-	AT2G46780		RNA-binding (RRM/RBD/RNP motifs) family protein	UniRef100_M7YYZ3_RNA-binding_protein_24-B_n=2_Tax=Triticum_RepID=M7YYZ3_TRIUA
Glyma.16G139400	9.88785	3.57379	2.49697e-06	3.2185	3.33715e-05	9.77569	1.44951e-14	3.97786	2.16945e-07	8.23231	3.04336e-15	6.34635	9.36857e-12	9.95948	5.73e-15	GATA	AT3G50870	MNP, HAN, GATA18	GATA type zinc finger transcription factor family protein	UniRef100_B9HF07_MONOPOLE_family_protein_n=1_Tax=Populus_trichocarpa_RepID=B9HF07_POPTR
Glyma.16G153400	4.53945	5.4843	1.12316e-07	8.3743	4.75345e-09	8.65638	8.57721e-10	3.37098	9.75853e-05	7.05344	1.88313e-09	6.89984	4.94513e-09	4.88119	1.67e-07	-	AT5G18170	GDH1	glutamate dehydrogenase 1	UniRef100_I1MNU3_Glutamate_dehydrogenase_n=1_Tax=Glycine_max_RepID=I1MNU3_SOYBN
Glyma.17G007000	7.67718	7.52206	1.23666e-10	5.04548	4.57477e-07	6.79662	6.62776e-10	6.01245	1.45839e-09	5.46006	4.99204e-09	5.12377	6.50001e-08	5.54112	8.79e-09	-	-
Glyma.17G059100	14.9407	3.12678	3.39021e-06	2.57106	0.000171327	4.35581	1.24544e-09	3.46078	3.72537e-07	4.44457	3.68107e-10	4.57876	2.21501e-10	3.6439	1.2e-07	-	AT5G57180	CIA2	chloroplast import apparatus 2	UniRef100_G7JUA6_Zinc_finger_protein_CONSTANS-like_protein_n=1_Tax=Medicago_truncatula_RepID=G7JUA6_MEDTR
Glyma.17G113400	12.291	10.0433	6.93637e-17	7.77019	7.10568e-14	10.0923	6.67985e-17	8.33893	4.53338e-16	10.2412	1.23745e-17	10.1296	4.12832e-17	10.2761	2.35e-17	YABBY	AT2G26580	YAB5	plant-specific transcription factor YABBY family protein	UniRef100_G7JE42_YABBY_protein_n=1_Tax=Medicago_truncatula_RepID=G7JE42_MEDTR
Glyma.17G127500	8.13438	9.44824	6.32768e-07	9.21479	1.71296e-06	9.49721	7.86122e-07	9.53367	5.3367e-07	9.64603	2.97539e-07	9.53455	6.04859e-07	5.31398	9.8e-05	GRAS	AT1G66350	RGL1, RGL	RGA-like 1	UniRef100_G7JMM0_GRAS_family_transcription_factor_n=1_Tax=Medicago_truncatula_RepID=G7JMM0_MEDTR
Glyma.17G155000	250.548	9.96737	1.73054e-27	2.32571	0.000689515	14.4389	3.11683e-32	12.6854	2.43789e-31	9.52191	4.01345e-27	9.60963	2.55268e-26	12.9052	1.12e-32	-	AT1G32560		Late embryogenesis abundant protein, group 1 protein	UniRef100_Q9ZTZ2_Late-embryogenesis_abundant_protein_n=1_Tax=Glycine_max_RepID=Q9ZTZ2_SOYBN
Glyma.17G205800	20.1835	8.9151	2.20382e-15	3.61381	6.47721e-06	8.99684	2.32484e-15	10.842	1.36261e-16	10.9544	5.05792e-17	10.8429	1.46858e-16	10.9894	9.89e-17	-	AT5G11320	YUC4	Flavin-binding monooxygenase family protein	UniRef100_G7I6C3_Dimethylaniline_monooxygenase_n=1_Tax=Medicago_truncatula_RepID=G7I6C3_MEDTR
Glyma.17G217200	7.03476	6.61411	5.77508e-11	9.00308	8.69781e-12	9.28542	1.06244e-12	9.32188	6.05031e-13	7.74281	2.2099e-13	9.32276	6.64515e-13	9.46914	4.27e-13	-	AT4G31910		HXXXD-type acyl-transferase family protein	UniRef100_D7MAT9_Transferase_family_protein_n=1_Tax=Arabidopsis_lyrata_subsp._lyrata_RepID=D7MAT9_ARALL
Glyma.17G232600	256.088	6.85919	2.86477e-24	4.11918	9.26867e-12	3.05298	1.77283e-07	3.87861	6.27225e-11	5.94433	1.84203e-20	5.9387	4.73344e-20	3.70976	5.1e-10	GRF	AT2G22840	AtGRF1, GRF1	growth-regulating factor 1	UniRef100_D9ZIZ8_GRF_domain_class_transcription_factor_n=1_Tax=Malus_domestica_RepID=D9ZIZ8_MALDO
Glyma.17G241300	6.16889	9.04947	1.18886e-08	6.77069	3.0642e-07	4.42584	5.09631e-05	3.719	0.000301616	5.0361	1.83212e-06	9.13574	1.05099e-08	5.54528	1.45e-06	HSF	AT1G46264	AT-HSFB4, HSFB4, SCZ	heat shock transcription factor B4	UniRef100_Q43458_Heat_shock_transcription_factor_5_n=1_Tax=Glycine_max_RepID=Q43458_SOYBN
Glyma.18G029700	3.64209	8.29233	6.05992e-08	6.01547	1.8854e-06	8.34121	7.22771e-08	8.37761	4.4996e-08	6.81053	2.214e-08	8.37848	5.15194e-08	8.52467	3.95e-08	WOX	AT3G11260	WOX5	WUSCHEL related homeobox 5	UniRef100_B9HT00_Homeobox-leucine_zipper_transcription_factor_family_protein_n=2_Tax=Populus_trichocarpa_RepID=B9HT00_POPTR
Glyma.18G049900	1.72269	7.221	3.86468e-05	6.98889	0.000117956	7.26971	4.98888e-05	7.30599	3.17881e-05	7.41782	1.81045e-05	7.30687	3.59295e-05	7.45259	3.19e-05	-	-
Glyma.18G052400	1.10041	6.55821	0.000109517	6.32711	0.000334056	6.60672	0.000131002	6.64286	8.51579e-05	6.75427	4.62262e-05	6.64373	9.61708e-05	6.78893	7.4e-05	-	AT5G36110	CYP716A1	cytochrome P450, family 716, subfamily A, polypeptide 1	UniRef100_B6SYR0_Taxane_13-alpha-hydroxylase_n=1_Tax=Zea_mays_RepID=B6SYR0_MAIZE
Glyma.18G140800	55.66	5.01262	4.35965e-15	4.23201	1.71874e-11	5.44785	1.12231e-16	5.40789	1.06406e-16	5.20215	4.61728e-16	6.55777	5.84919e-21	6.91352	1.93e-22	-	AT1G60790	TBL2	Plant protein of unknown function (DUF828)	UniRef100_Q8VYR3_Protein_trichome_birefringence-like_2_n=1_Tax=Arabidopsis_thaliana_RepID=TBL2_ARATH
Glyma.18G141200	31.2078	4.51093	7.66334e-05	4.772	5.35534e-05	7.38483	3.09538e-08	8.91333	9.21223e-10	9.20297	1.34484e-10	7.04318	3.99132e-08	8.12874	2.49e-09	TALE	AT1G23380	KNAT6, KNAT6L, KNAT6S	KNOTTED1-like homeobox gene 6	UniRef100_G7K060_Knotted-1_homeobox_protein_n=1_Tax=Medicago_truncatula_RepID=G7K060_MEDTR
Glyma.18G144700	2.40363	7.68774	2.15982e-08	3.7255	0.000124943	7.73654	2.39873e-08	7.77288	1.39606e-08	7.88489	5.96922e-09	7.77376	1.59805e-08	7.91972	1.07e-08	ERF	AT1G24590	DRNL, DRN-LIKE, SOB2, ESR2	DORNROSCHEN-like	UniRef100_G7JXS9_AP2/ERF_domainNAContaining_transcription_factor_n=1_Tax=Medicago_truncatula_RepID=G7JXS9_MEDTR
Glyma.18G154200	7.3701	9.30559	1.20638e-12	3.65204	1.27543e-05	6.76604	7.24247e-11	4.73055	3.86869e-08	4.81374	1.63972e-08	2.57965	0.000934753	6.18221	1.21e-10	-	AT3G28345		ABC transporter family protein	UniRef100_G7KWX5_ABC_transporter_B_family_member_n=1_Tax=Medicago_truncatula_RepID=G7KWX5_MEDTR
Glyma.18G181800	3.11003	6.22648	6.69192e-07	7.82862	4.09935e-07	8.11034	1.05431e-07	4.71299	6.08592e-06	8.25885	3.07258e-08	8.1476	7.21734e-08	8.29371	5.57e-08	-	AT2G29050	ATRBL1, RBL1	RHOMBOID-like 1	UniRef100_Q0WQX7_Protein_RHOMBOID-like_1_n=1_Tax=Arabidopsis_thaliana_RepID=Q0WQX7_ARATH
Glyma.18G203500	124.387	7.30354	6.69339e-30	7.10885	2.06075e-28	7.15162	3.9047e-29	5.27562	4.79352e-20	9.72726	4.96251e-39	8.67221	1.56975e-35	7.66163	1.1e-31	-	AT3G51810	ATEM1, GEA1, AT3, EM1	Stress induced protein	UniRef100_A4VBF1_Late_embryogenesis_abundant_protein_n=1_Tax=Vigna_radiata_RepID=A4VBF1_VIGRA
Glyma.18G220100	36.4417	11.6102	1.0256e-29	3.6724	2.21251e-10	11.6592	7.03269e-30	11.6957	3.62862e-30	8.2484	1.55505e-28	5.88776	3.85034e-20	10.1508	1.32e-30	GRAS	AT3G54220	SCR, SGR1	GRAS family transcription factor	UniRef100_C9WBB6_Scarecrow_1_n=1_Tax=Lupinus_albus_RepID=C9WBB6_LUPAL
Glyma.18G256300	5.16772	4.75595	3.92147e-08	8.5611	5.72687e-11	7.03464	6.57547e-11	8.87969	3.52721e-12	7.24542	1.4106e-11	8.88057	3.84625e-12	9.02688	2.47e-12	-	-			UniRef100_A2Q5T0_KDPG_and_KHG_aldolase_n=1_Tax=Medicago_truncatula_RepID=A2Q5T0_MEDTR
Glyma.18G285200	13.7942	8.37422	1.79158e-09	4.64475	2.98344e-05	10.2567	3.31688e-10	10.2932	2.0703e-10	6.93554	7.52677e-09	10.2941	2.38391e-10	10.4406	2.03e-10	-	AT5G14070	ROXY2	Thioredoxin superfamily protein	UniRef100_G7KUU4_Glutaredoxin_n=1_Tax=Medicago_truncatula_RepID=G7KUU4_MEDTR
Glyma.19G080300	3.38879	5.56104	2.22627e-07	7.95039	3.34561e-08	8.23219	6.10913e-09	8.26858	3.56192e-09	8.38074	1.53964e-09	6.47188	3.53059e-08	8.41561	2.85e-09	-	AT5G14360		Ubiquitin-like superfamily protein	UniRef100_D7M6I4_Ubiquitin_family_protein_n=1_Tax=Arabidopsis_lyrata_subsp._lyrata_RepID=D7M6I4_ARALL
Glyma.19G089900	19.8508	3.21184	1.8456e-05	3.95475	6.20255e-07	2.74208	0.000301384	3.75526	9.0114e-07	4.62304	3.93778e-09	3.23627	1.79449e-05	3.81857	7.47e-07	-	AT5G44820		Nucleotide-diphospho-sugar transferase family protein	UniRef100_Q8LFS2_Regulatory_protein_n=1_Tax=Arabidopsis_thaliana_RepID=Q8LFS2_ARATH
Glyma.19G090000	27.6887	3.49201	1.79035e-06	3.09873	2.70389e-05	2.69443	0.000238032	3.58047	1.0248e-06	5.10986	7.1278e-11	2.48822	0.0006001	4.17844	3.55e-08	-	AT3G27160	GHS1	Ribosomal protein S21 family protein	UniRef100_Q8VWX5_Ribosome-like_protein_(Fragment)_n=2_Tax=Cucumis_sativus_RepID=Q8VWX5_CUCSA
Glyma.19G096600	1.87732	7.33292	6.09185e-06	5.04314	0.000430688	7.38165	7.11918e-06	3.69609	0.000690114	7.52982	2.33454e-06	7.41882	5.45982e-06	7.5646	4.29e-06	-	AT5G14070	ROXY2	Thioredoxin superfamily protein	UniRef100_G7L128_N-hydroxycinnamoyl/benzoyltransferase_n=1_Tax=Medicago_truncatula_RepID=G7L128_MEDTR
Glyma.19G180400	13.85	2.81379	2.79639e-05	4.01341	2.47191e-08	10.2654	6.56938e-18	10.3019	3.60663e-18	7.97932	1.47404e-17	10.3028	3.84884e-18	10.4493	2.14e-18	C2H2	AT5G03150	JKD	C2H2-like zinc finger protein	UniRef100_G7IBL8_Zinc_finger_protein_n=1_Tax=Medicago_truncatula_RepID=G7IBL8_MEDTR
Glyma.20G015600	79.9384	6.9582	2.35854e-38	2.68419	5.13855e-10	7.27088	2.33174e-40	5.23808	5.27868e-28	6.81888	6.96172e-39	7.48231	1.19298e-41	8.5635	5.28e-47	-	AT1G15000	scpl50	serine carboxypeptidase-like 50	UniRef100_G7KEM3_Serine_carboxypeptidase-like_protein_n=1_Tax=Medicago_truncatula_RepID=G7KEM3_MEDTR
Glyma.20G028400	1.19782	6.70135	1.1157e-05	6.46996	4.98958e-05	4.94128	9.1256e-05	4.22249	0.000234086	4.41872	3.0045e-05	4.99057	6.56623e-05	3.92385	0.000579033	-	AT1G13970		Protein of unknown function (DUF1336)	UniRef100_Q9XI89_F7A19.6_protein_n=1_Tax=Arabidopsis_thaliana_RepID=Q9XI89_ARATH
Glyma.20G184500	4.22907	8.50388	3.02739e-08	4.93511	1.01035e-05	5.04761	7.72e-06	3.92393	0.000117997	5.48477	3.15203e-07	6.82513	1.82618e-07	4.25501	6.04e-05	Trihelix	AT2G35640		Homeodomain-like superfamily protein	UniRef100_S4WWG9_Hydroxyproline-rich_glycoprotein_family_protein_(Fragment)_n=2_Tax=Glycine_soja_RepID=S4WWG9_GLYSO
Glyma.20G185500	10.8946	7.24317	1.84381e-11	4.85788	7.28231e-08	7.33983	2.07312e-11	6.2283	1.42288e-10	7.17402	9.24672e-13	8.1535	2.52351e-12	6.80992	3.52e-11	bHLH	AT1G68810		basic helix-loop-helix (bHLH) DNA-binding superfamily protein	UniRef100_H2EUM8_BHLH_(Fragment)_n=1_Tax=Glycine_max_RepID=H2EUM8_SOYBN
Glyma.20G201000	9.03497	9.60012	2.86348e-12	3.50168	6.85274e-05	7.84041	2.83795e-11	9.68556	1.87264e-12	9.79793	7.65808e-13	9.68644	2.04502e-12	9.83287	1.48e-12	-	AT4G26740	ATS1, CLO1, ATPXG1	seed gene 1	UniRef100_O23959_Ca+2-binding_EF_hand_protein_n=2_Tax=Glycine_max_RepID=O23959_SOYBN
Glyma.20G202300	10.969	6.37729	3.39295e-14	9.64364	3.73999e-15	9.92616	1.68271e-17	9.96263	9.14627e-18	8.37716	2.85476e-18	8.16921	1.33036e-16	7.10935	4.79e-16	-	AT4G14465	AHL20	AT-hook motif nuclear-localized protein 20	UniRef100_F2Y9E5_DNA-binding_protein_n=2_Tax=Coffea_RepID=F2Y9E5_COFAR
Glyma.U028700	279.384	8.46013	7.42143e-58	2.72129	1.43257e-11	2.86829	1.06233e-12	2.95728	1.76603e-13	5.71291	6.21139e-37	4.08012	2.19762e-22	2.93434	4.3e-13	GRF	AT2G06200	AtGRF6, GRF6	growth-regulating factor 6	UniRef100_C8YZB0_UPA17_n=1_Tax=Capsicum_annuum_RepID=C8YZB0_CAPAN

## Sheet: globSUS subreg RNAs
Back to Index	globular stage Suspensor Subregion Specific mRNAs
mRNAs upregulated in the indicated subregion when compared to subregions at the same stage (≥5-fold, FDR<0.001).
*Differential expression analysis log fold change (log2FC) and associated FDR between subregions compared.
Glyma ID	globSUS Averaged CPM	globSUS/glob-EP	glob.EP.EP_To_glob.SUS.SUS_FDR	globSUS/glob-ES	glob.ES.ES_To_glob.SUS.SUS_FDR	globSUS/globSC-EPD	glob.SC.EPD_To_glob.SUS.SUS_FDR	globSUS/globSC-OI	glob.SC.OI_To_glob.SUS.SUS_FDR	globSUS/globSC-II	glob.SC.II_To_glob.SUS.SUS_FDR	globSUS/globSC-ENT	glob.SC.ENT_To_glob.SUS.SUS_FDR	globSUS/globSC-HI	glob.SC.HI_To_glob.SUS.SUS_FDR	TF family	TAIR10 AGI	TAIR10 Symbol	TAIR10 Definition	Descriptive Uniref100 Best hit
		logFC	FDR	logFC	FDR	logFC	FDR	logFC	FDR	logFC	FDR	logFC	FDR	logFC	FDR
Glyma.01G002100	733.024	2.8506	5.31311e-13	3.70404	3.01678e-20	3.74608	9.80383e-21	2.85913	2.06471e-13	3.82576	1.58955e-21	4.63334	1.27392e-28	4.19221	9.55458e-25	ARF	AT1G19220	ARF19, IAA22, ARF11	auxin response factor 19	UniRef100_I1J4B0_Auxin_response_factor_n=1_Tax=Glycine_max_RepID=I1J4B0_SOYBN
Glyma.01G006200	525.686	2.81426	4.40435e-11	2.40806	1.09187e-08	2.95788	2.60995e-12	3.70253	1.06265e-17	2.78201	3.3308e-11	3.74605	6.23236e-18	3.5121	2.97619e-16	-	-
Glyma.01G007500	15.0831	8.29972	1.86161e-15	10.1135	5.5213e-17	10.1688	2.87209e-17	10.2099	1.9593e-17	10.3355	9.25835e-18	10.2108	2.50272e-17	10.3744	7.66664e-18	-	AT5G25930		Protein kinase family protein with leucine-rich repeat domain	UniRef100_G7KPN7_Receptor-like_protein_kinase_n=1_Tax=Medicago_truncatula_RepID=G7KPN7_MEDTR
Glyma.01G017700	82.8007	2.54022	1.88513e-06	4.7734	5.97744e-17	4.36213	4.56065e-15	5.61294	3.31613e-21	5.45964	1.29829e-20	4.1072	1.0483e-13	3.32866	4.25537e-10	-	AT4G17900		PLATZ transcription factor family protein	UniRef100_B9MU31_Zinc-binding_family_protein_n=1_Tax=Populus_trichocarpa_RepID=B9MU31_POPTR
Glyma.01G020600	13.5999	5.39482	8.62159e-11	8.25419	5.47031e-16	10.0198	2.93687e-16	10.0608	2.04664e-16	10.1865	1.01064e-16	10.0618	2.58966e-16	10.2253	8.36028e-17	-	AT1G53080		Legume lectin family protein	UniRef100_A9YWS2_Lectin_n=1_Tax=Medicago_truncatula_RepID=A9YWS2_MEDTR
Glyma.01G024000	172.791	2.73556	1.73383e-06	3.27661	1.10874e-08	3.27108	8.74724e-09	4.24489	4.87779e-13	3.18012	1.80918e-08	2.94914	1.93324e-07	2.58158	3.93787e-06	-	AT2G22500	UCP5, ATPUMP5, DIC1	uncoupling protein 5	UniRef100_G7JXQ1_Mitochondrial_2-oxoglutarate/malate_carrier_protein_n=1_Tax=Medicago_truncatula_RepID=G7JXQ1_MEDTR
Glyma.01G028100	18.5037	4.99355	8.74277e-12	5.96411	1.47206e-14	4.3892	1.69262e-10	4.26364	3.68343e-10	3.36345	1.9874e-07	3.29322	5.45503e-07	4.56644	2.76858e-11	-	AT1G70520	CRK2	cysteine-rich RLK (RECEPTOR-like protein kinase) 2	UniRef100_G7K057_Cysteine-rich_receptor-like_protein_kinase_n=1_Tax=Medicago_truncatula_RepID=G7K057_MEDTR
Glyma.01G030500	25.691	2.5819	5.53045e-07	2.90762	1.57755e-08	10.9366	1.28584e-29	5.89459	5.15744e-22	3.04186	2.19464e-09	9.31773	8.24818e-30	7.20527	1.28667e-26	-	AT5G14740	CA2, CA18, BETA CA2	carbonic anhydrase 2	UniRef100_I1J593_Carbonic_anhydrase_n=2_Tax=Glycine_max_RepID=I1J593_SOYBN
Glyma.01G056100	31.1982	2.58978	7.55333e-10	4.34947	1.28005e-21	3.90019	8.78803e-19	5.92415	1.44405e-31	4.35925	1.84232e-22	3.70337	1.87919e-17	6.50873	6.40895e-35	-	AT1G17020	SRG1, ATSRG1	senescence-related gene 1	UniRef100_G7K0H8_SRG1-like_protein_n=1_Tax=Medicago_truncatula_RepID=G7K0H8_MEDTR
Glyma.01G060500	19.4289	6.23076	8.80971e-11	5.44081	1.29681e-09	8.0883	5.47444e-14	8.14754	4.03498e-14	9.11921	2.393e-15	8.16103	5.00847e-14	8.39517	1.97014e-14	-	AT3G05950		RmlC-like cupins superfamily protein	UniRef100_C7S8C8_Germin-like_protein_14_n=1_Tax=Glycine_max_RepID=C7S8C8_SOYBN
Glyma.01G061100	726.713	2.99667	1.23186e-10	7.0329	3.35625e-38	11.9161	4.81328e-64	13.3779	8.64281e-69	6.1106	5.40626e-32	3.29817	1.17264e-12	11.2733	3.01921e-63	-	AT1G13710	CYP78A5, KLU	cytochrome P450, family 78, subfamily A, polypeptide 5	UniRef100_G7JZ14_Cytochrome_P450_78A11_n=1_Tax=Medicago_truncatula_RepID=G7JZ14_MEDTR
Glyma.01G065800	8.63386	5.64566	3.99747e-05	5.42764	5.39296e-05	5.57354	2.08122e-05	6.99778	1.09476e-06	7.18809	8.61636e-07	6.44914	4.27952e-06	6.17087	5.99899e-06	-	AT3G14470		NB-ARC domain-containing disease resistance protein	UniRef100_G7IZD1_Cc-nbs-lrr_resistance_protein_n=1_Tax=Medicago_truncatula_RepID=G7IZD1_MEDTR
Glyma.01G067700	4.21042	8.22222	2.05696e-09	8.27759	1.01634e-09	8.33278	6.01978e-10	8.37372	4.60744e-10	8.49912	2.76041e-10	8.37471	5.69996e-10	8.53788	2.20763e-10	-	-
Glyma.01G068200	12.3768	4.79109	0.000541694	9.82455	4.66342e-07	9.87985	3.25321e-07	9.92088	2.68141e-07	10.0465	2.14593e-07	9.92186	3.29834e-07	10.0853	2.00976e-07	-	AT1G17020	SRG1, ATSRG1	senescence-related gene 1	UniRef100_G7K0G3_Protein_SRG1_n=1_Tax=Medicago_truncatula_RepID=G7K0G3_MEDTR
Glyma.01G069400	186.229	5.14847	4.78615e-24	10.1087	5.71635e-50	13.7948	8.2622e-54	13.8358	3.33179e-54	12.3269	8.70762e-55	6.22622	7.90571e-32	14.0004	4.26867e-55	-	AT1G13590	ATPSK1, PSK1	phytosulfokine 1 precursor	UniRef100_Q9LMY9_Phytosulfokines_1_n=2_Tax=Arabidopsis_thaliana_RepID=PSK1_ARATH
Glyma.01G076900	4.6711	5.86485	3.71563e-06	6.71821	6.25894e-07	8.48156	5.88562e-08	8.52251	4.53993e-08	7.07698	3.18605e-08	4.03418	8.47348e-05	7.11509	2.8218e-08	bHLH	AT4G00050	UNE10	basic helix-loop-helix (bHLH) DNA-binding superfamily protein	UniRef100_Q8GZ38_Transcription_factor_UNE10_n=1_Tax=Arabidopsis_thaliana_RepID=UNE10_ARATH
Glyma.01G084600	75.6409	4.33931	6.93917e-17	5.81524	3.57602e-25	5.22681	3.5821e-22	5.1786	4.96593e-22	5.99126	2.0663e-26	7.49167	1.77258e-33	3.23836	3.66033e-11	-	AT1G25510		Eukaryotic aspartyl protease family protein	UniRef100_B9HWK9_Aspartyl_protease_family_protein_n=1_Tax=Populus_trichocarpa_RepID=B9HWK9_POPTR
Glyma.01G090800	24.9583	7.11077	1.7191e-18	7.51027	1.1072e-19	8.44888	1.18288e-21	9.26348	5.0113e-23	11.0616	2.06295e-23	8.03497	9.2548e-22	7.93451	1.91288e-21	-	-
Glyma.01G096700	11.5542	2.3613	5.34426e-05	4.4982	4.69023e-12	3.38317	1.53801e-08	2.94457	4.01295e-07	4.80558	1.21551e-13	3.48311	5.63702e-09	2.67124	2.86277e-06	-	AT1G32900		UDP-Glycosyltransferase superfamily protein	UniRef100_D2E850_Granule-bound_starch_synthase_(Fragment)_n=1_Tax=Triphysaria_eriantha_RepID=D2E850_9LAMI
Glyma.01G096800	82.8884	2.57446	1.10426e-09	4.05814	4.40107e-20	3.02269	7.38673e-13	3.07838	2.91566e-13	5.4023	2.08299e-30	4.67331	9.03711e-25	2.72898	5.83148e-11	-	AT2G35230	IKU1	VQ motif-containing protein	UniRef100_U5GUQ9_Hydroxyproline-rich_glycoprotein_n=1_Tax=Populus_trichocarpa_RepID=U5GUQ9_POPTR
Glyma.01G106000	177.186	4.57331	1.38728e-29	7.99627	5.17498e-59	4.61009	1.26724e-30	4.33752	4.38826e-28	4.6212	5.95278e-31	3.97958	1.57322e-24	3.12572	7.89608e-17	-	AT3G09270	ATGSTU8, GSTU8	glutathione S-transferase TAU 8	UniRef100_K9M8M1_Tau_class_glutathione_S-transferase_n=1_Tax=Glycine_soja_RepID=K9M8M1_GLYSO
Glyma.01G112500	4.93024	6.66375	2.52972e-06	6.78426	1.71259e-06	5.6637	4.1435e-06	8.59945	1.40558e-07	7.0679	1.03791e-07	8.60044	1.72493e-07	8.76368	9.11239e-08	-	AT3G54140	ATPTR1, PTR1	peptide transporter 1	UniRef100_G7JMY6_Peptide_transporter_PTR1_n=1_Tax=Medicago_truncatula_RepID=G7JMY6_MEDTR
Glyma.01G115500	25.3874	7.07082	9.89436e-14	8.38595	1.38956e-16	9.23086	7.16454e-18	10.9598	5.03621e-18	11.0855	2.57933e-18	10.9608	6.30557e-18	8.78975	2.42761e-17	-	-
Glyma.01G129100	26.7684	4.76309	5.06711e-10	10.9405	6.27936e-19	10.9958	3.47239e-19	11.0368	2.32048e-19	11.1625	1.13723e-19	8.60297	3.4967e-18	11.2014	9.81043e-20	-	AT5G01750		Protein of unknown function (DUF567)
Glyma.01G129600	216.662	2.33336	0.000436328	6.22803	4.7031e-17	10.0109	4.84612e-29	10.7641	7.34057e-30	8.46958	3.65812e-25	6.50275	4.12305e-18	12.6022	5.22932e-33	-	AT3G14160		2-oxoglutarate-dependent dioxygenase family protein	UniRef100_G7JJJ5_Alpha-ketoglutarate-dependent_dioxygenase_alkB-like_protein_n=1_Tax=Medicago_truncatula_RepID=G7JJJ5_MEDTR
Glyma.01G130000	83.5242	12.5258	7.21925e-52	9.24571	1.98822e-50	12.6367	1.50772e-53	11.0087	5.1242e-54	12.8035	9.91708e-55	10.2678	7.02856e-54	12.8424	4.15216e-55	-	AT5G59320	LTP3	lipid transfer protein 3	UniRef100_K7K3K2_Non-specific_lipid-transfer_protein_n=1_Tax=Glycine_max_RepID=K7K3K2_SOYBN
Glyma.01G130200	26.5103	6.68628	6.35928e-11	10.9305	1.10702e-14	10.9858	6.62208e-15	11.0268	4.96065e-15	11.1525	2.96066e-15	11.0278	6.15053e-15	11.1914	2.66367e-15	-	AT2G38530	LTP2, LP2, cdf3	lipid transfer protein 2	UniRef100_I1J7M1_Non-specific_lipid-transfer_protein_n=1_Tax=Glycine_max_RepID=I1J7M1_SOYBN
Glyma.01G137500	31.2535	2.91318	1.90369e-06	4.05498	1.86232e-10	3.65132	3.51622e-09	6.19487	4.96869e-18	7.37387	4.35531e-21	5.12295	1.62584e-14	4.52595	1.95352e-12	-	AT2G45210		SAUR-like auxin-responsive protein family	UniRef100_B9GPD7_Auxin-responsive_family_protein_n=1_Tax=Populus_trichocarpa_RepID=B9GPD7_POPTR
Glyma.01G137900	24.2481	3.53071	2.19724e-08	6.91542	4.07151e-19	4.18591	2.48925e-11	5.64633	4.53837e-16	7.34752	1.06811e-20	5.78976	5.65222e-16	5.93742	6.60999e-17	-	AT3G22520		unknown protein; INVOLVED IN: biological process unknown; LOCATED IN: chloroplast stroma, chloroplast, chloroplast envelope; EXPRESSED IN: 24 plant structures; EXPRESSED DURING: 13 growth stages; BEST Arabidopsis thaliana protein match is: unknown protein (TAIR:AT4G14840.1); Has 717 Blast hits to 703 proteins in 179 species: Archae - 14; Bacteria - 134; Metazoa - 141; Fungi - 74; Plants - 209; Vi…	UniRef100_Q9LJ94_Genomic_DNA,_chromosome_3,_BAC_clone:F16J14_n=1_Tax=Arabidopsis_thaliana_RepID=Q9LJ94_ARATH
Glyma.01G153000	42.5765	5.61092	4.39541e-20	6.47335	1.18325e-23	11.6648	4.01015e-32	7.6859	1.76705e-28	9.43132	1.33195e-31	8.40525	5.47055e-30	10.2537	4.52715e-33	-	AT1G31720		Protein of unknown function (DUF1218)
Glyma.01G189500	59.0214	3.53668	1.37552e-24	3.32695	1.0404e-22	2.65489	5.71789e-16	2.92511	8.09973e-19	2.38102	1.70627e-13	3.27208	2.60805e-22	3.57183	8.39901e-26	-	AT3G19420	ATPEN2, PEN2	PTEN 2	UniRef100_G7K591_Phosphatidylinositol-3,4,5-trisphosphate_3-phosphatase_and_dual-specificity_protein_phosphatase_PTEN_n=1_Tax=Medicago_truncatula_RepID=G7K591_MEDTR
Glyma.01G197200	32.5503	2.64033	6.52604e-05	3.82633	1.65324e-08	3.95046	5.32052e-09	2.64116	4.1529e-05	5.04359	9.89654e-13	4.37722	2.01668e-10	3.61561	4.80778e-08	-	-
Glyma.01G206400	37.18	3.41581	9.03413e-12	4.39829	2.77814e-17	3.96502	3.54108e-15	4.26157	6.97599e-17	4.66832	2.43981e-19	4.37765	1.62192e-17	3.92084	4.89691e-15	-	AT5G60900	RLK1	receptor-like protein kinase 1	UniRef100_G7JXG0_Kinase-like_protein_n=1_Tax=Medicago_truncatula_RepID=G7JXG0_MEDTR
Glyma.01G209000	17.8525	4.62203	3.7945e-09	7.0288	2.71211e-14	10.4111	4.58757e-17	7.5331	2.27303e-15	3.98678	4.98393e-08	10.4531	4.03509e-17	6.85223	1.57873e-14	-	AT5G47470		Nodulin MtN21 /EamA-like transporter family protein	UniRef100_G7JW37_Auxin-induced_protein_5NG4_n=1_Tax=Medicago_truncatula_RepID=G7JW37_MEDTR
Glyma.01G215700	97.4406	2.44087	2.39649e-12	4.53119	3.37146e-33	3.73048	3.5841e-25	3.06446	1.75717e-18	4.94712	5.6859e-38	4.32631	2.7473e-31	3.73015	3.49735e-25	-	AT1G63020	NRPD1A	nuclear RNA polymerase D1A	UniRef100_I1JA29_DNA-directed_RNA_polymerase_n=1_Tax=Glycine_max_RepID=I1JA29_SOYBN
Glyma.01G217700	30.4072	9.26632	1.69057e-07	5.35052	0.000147462	11.1801	1.74426e-08	11.2212	1.42976e-08	11.3469	1.15061e-08	11.2222	1.787e-08	11.3857	1.09356e-08	-	AT4G11650	ATOSM34, OSM34	osmotin 34	UniRef100_O81926_Thaumatin-like_protein_PR-5b_(Fragment)_n=1_Tax=Cicer_arietinum_RepID=O81926_CICAR
Glyma.01G223100	125.318	5.87823	2.80901e-14	8.23759	1.40825e-21	7.35028	2.52748e-19	6.04276	2.62066e-15	6.69501	2.36517e-17	7.50355	8.07454e-20	3.83548	3.35964e-08	-	AT1G64110		P-loop containing nucleoside triphosphate hydrolases superfamily protein	UniRef100_G7KBY9_Spastin_n=1_Tax=Medicago_truncatula_RepID=G7KBY9_MEDTR
Glyma.01G236800	184.34	2.96896	3.77644e-16	8.89813	6.5531e-69	6.65702	4.74397e-53	3.34917	3.6908e-20	9.18939	1.66905e-72	7.89311	5.91514e-63	5.93861	8.44666e-47	-	AT3G22550		Protein of unknown function (DUF581)	UniRef100_B9HUU5_Senescence-associated_family_protein_n=1_Tax=Populus_trichocarpa_RepID=B9HUU5_POPTR
Glyma.01G236900	3.31359	5.33543	6.33581e-07	7.93184	8.34066e-09	7.98698	4.6518e-09	2.69288	0.000873428	8.15319	2.23639e-09	5.59376	3.92121e-08	5.84825	1.53096e-08	-	-
Glyma.01G239300	189.227	6.73685	1.94639e-36	4.9267	2.35849e-24	7.89913	6.08495e-44	7.66836	1.41705e-42	7.61129	2.23102e-42	5.35497	1.793e-27	7.48996	7.84844e-42	-	AT1G47480		alpha/beta-Hydrolases superfamily protein	UniRef100_G7K2A9_Neutral_cholesterol_ester_hydrolase_n=1_Tax=Medicago_truncatula_RepID=G7K2A9_MEDTR
Glyma.01G241700	59.8914	3.23837	2.5984e-05	5.07243	4.71941e-10	5.97652	1.89946e-12	7.22132	1.09473e-15	7.35189	2.95508e-16	6.33897	2.08139e-13	7.10032	3.08026e-15	-	AT3G19660		unknown protein; Has 16 Blast hits to 16 proteins in 6 species: Archae - 0; Bacteria - 0; Metazoa - 0; Fungi - 0; Plants - 16; Viruses - 0; Other Eukaryotes - 0 (source: NCBI BLink).
Glyma.01G242200	64.5293	3.36012	9.83329e-21	3.30937	1.06042e-20	4.73558	3.60313e-35	4.03099	3.86324e-28	3.59517	4.67813e-24	4.52261	5.26447e-33	5.14054	1.35306e-39	-	AT2G32190		unknown protein; BEST Arabidopsis thaliana protein match is: unknown protein (TAIR:AT2G32210.1); Has 218 Blast hits to 218 proteins in 24 species: Archae - 0; Bacteria - 0; Metazoa - 0; Fungi - 16; Plants - 202; Viruses - 0; Other Eukaryotes - 0 (source: NCBI BLink).	UniRef100_Q8L8M2_Adhesive/proline-rich_protein_homolog_n=1_Tax=Arabidopsis_thaliana_RepID=Q8L8M2_ARATH
Glyma.01G243200	41.7171	2.91938	2.63293e-07	2.57623	4.1755e-06	3.11219	2.85413e-08	6.68428	9.51268e-23	5.53107	1.65853e-18	3.07206	4.52995e-08	4.76518	3.15952e-15	-	AT5G21090		Leucine-rich repeat (LRR) family protein	UniRef100_G7K0X6_Somatic_embryogenesis_receptor_kinase_n=1_Tax=Medicago_truncatula_RepID=G7K0X6_MEDTR
Glyma.02G001500	33.4165	2.75811	0.000434563	9.55527	1.2909e-17	3.89998	7.8541e-07	11.3612	5.36736e-18	9.13441	2.8837e-17	4.83996	3.72685e-09	7.10909	1.49348e-14	-	AT2G26640	KCS11	3-ketoacyl-CoA synthase 11	UniRef100_I1JB48_3-ketoacyl-CoA_synthase_n=1_Tax=Glycine_max_RepID=I1JB48_SOYBN
Glyma.02G002200	2.4234	3.7619	0.00028714	7.48431	8.441e-07	7.53937	5.98498e-07	7.58022	4.31119e-07	7.70535	3.07646e-07	5.92969	5.29652e-07	6.1663	2.38188e-07	-	-
Glyma.02G005800	26.8274	10.8907	2.84038e-09	10.9463	1.77461e-09	5.34969	1.46511e-05	11.0426	9.43486e-10	11.1683	7.25541e-10	9.40435	1.17993e-09	11.2072	6.85922e-10	-	AT3G54700	PHT1;7	phosphate transporter 1;7	UniRef100_C3UZD5_Phosphate_transporter_1_n=1_Tax=Glycine_max_RepID=C3UZD5_SOYBN
Glyma.02G007400	22.4978	5.15977	1.10622e-08	7.71781	4.20686e-13	6.4012	1.86561e-11	6.28663	2.99373e-11	6.58508	8.37066e-12	5.20918	7.36804e-09	6.3486	3.19847e-11	-	AT1G02360		Chitinase family protein	UniRef100_D8V5S2_Class_II_chitinase_n=1_Tax=Arachis_hypogaea_RepID=D8V5S2_ARAHY
Glyma.02G012600	80.7121	4.71367	3.22296e-06	6.41331	2.66908e-09	6.36314	2.08172e-09	6.4517	1.28137e-09	7.05732	1.43797e-10	6.91239	2.59546e-10	7.27613	4.87543e-11	-	AT5G65600		Concanavalin A-like lectin protein kinase family protein	UniRef100_P05046_Lectin_n=2_Tax=Glycine_max_RepID=LEC_SOYBN
Glyma.02G014900	13.6621	9.91484	3.41685e-10	8.26253	1.33229e-09	10.0257	1.19716e-10	10.0667	9.31974e-11	8.62394	6.35945e-11	10.0677	1.1395e-10	8.66132	5.68889e-11	-	-
Glyma.02G015000	257.226	11.5843	3.17253e-15	11.2467	1.47154e-15	14.257	3.67352e-17	12.6296	2.87117e-17	12.8612	1.91834e-17	7.72527	9.66814e-11	12.1346	1.26807e-16	-	-
Glyma.02G016600	19.4593	10.4262	5.33976e-17	8.77149	1.8164e-17	8.0686	1.15231e-16	10.5781	7.04638e-18	9.11623	3.31987e-18	7.63749	6.44991e-16	10.7426	2.87021e-18	-	AT4G02330	ATPMEPCRB	Plant invertase/pectin methylesterase inhibitor superfamily	UniRef100_I1JBK1_Pectinesterase_n=1_Tax=Glycine_max_RepID=I1JBK1_SOYBN
Glyma.02G023600	3.20594	7.83244	1.68658e-07	7.88776	9.42145e-08	7.94289	6.17839e-08	7.98379	4.24667e-08	8.10908	2.97345e-08	7.98478	5.74036e-08	8.14781	2.69281e-08	-	AT5G41540		Disease resistance protein (TIR-NBS-LRR class) family	UniRef100_G7K8D6_Tir-nbs-lrr_resistance_protein_n=1_Tax=Medicago_truncatula_RepID=G7K8D6_MEDTR
Glyma.02G024500	126.208	3.11938	5.04049e-16	3.41402	8.6927e-19	3.00548	2.00782e-15	3.74832	5.75698e-22	6.7187	3.37358e-49	4.06424	9.40063e-25	4.27444	6.75643e-27	-	AT1G27150		Tetratricopeptide repeat (TPR)-like superfamily protein	UniRef100_G7K8A8_Tetratricopeptide_repeat_protein_n=1_Tax=Medicago_truncatula_RepID=G7K8A8_MEDTR
Glyma.02G030500	18.4474	3.8729	2.07754e-07	4.03864	4.61897e-08	5.67426	2.59782e-12	4.94611	1.29916e-10	4.87034	2.9451e-10	4.10464	2.33197e-08	4.72629	3.49183e-10	-	AT5G45500		RNI-like superfamily protein	UniRef100_Q8LJ95_NBS-LRR_resistance_protein_RGH1-like_n=2_Tax=Oryza_sativa_RepID=Q8LJ95_ORYSJ
Glyma.02G037100	186.604	4.63659	3.15719e-15	6.17176	6.01334e-23	4.46689	7.8328e-15	6.28984	7.94178e-24	4.74912	2.67624e-16	5.90659	7.61173e-22	5.98858	2.68421e-22	-	AT1G70520	CRK2	cysteine-rich RLK (RECEPTOR-like protein kinase) 2	UniRef100_G7K057_Cysteine-rich_receptor-like_protein_kinase_n=1_Tax=Medicago_truncatula_RepID=G7K057_MEDTR
Glyma.02G039900	201.732	3.67451	2.88826e-32	3.70813	3.17603e-33	3.31243	8.03871e-28	3.48781	2.35271e-30	4.34416	5.37773e-43	3.07143	1.26913e-24	3.51117	9.09931e-31	-	AT1G11170		Protein of unknown function (DUF707)	UniRef100_G7ILG9_Lysine_ketoglutarate_reductase_trans-splicing-like_protein_n=1_Tax=Medicago_truncatula_RepID=G7ILG9_MEDTR
Glyma.02G054500	32.0654	4.4021	2.01133e-18	3.88928	6.89802e-16	3.60054	2.19371e-14	3.99102	6.88223e-17	3.77341	1.47423e-15	3.5132	6.63595e-14	3.39919	2.11619e-13	-	AT5G66470		RNA binding;GTP binding	UniRef100_Q8VZ74_GTP-binding_protein_Era_n=1_Tax=Arabidopsis_thaliana_RepID=Q8VZ74_ARATH
Glyma.02G058000	73.3827	9.32123	2.05025e-22	6.94942	1.06036e-17	12.4513	3.63268e-25	12.4923	2.37982e-25	8.77774	1.8918e-22	12.4933	2.97473e-25	11.0332	9.39521e-26	-	AT2G18480		Major facilitator superfamily protein	UniRef100_B9HEV0_Mannitol_transporter_family_protein_n=1_Tax=Populus_trichocarpa_RepID=B9HEV0_POPTR
Glyma.02G059500	57.7654	3.63191	1.27851e-13	10.3351	3.57769e-40	10.4108	1.42025e-40	12.146	7.69559e-41	12.2717	1.70386e-41	12.147	9.40364e-41	7.32768	2.97197e-34	-	AT4G36850		PQ-loop repeat family protein / transmembrane family protein	UniRef100_U5G8H3_PQ-loop_repeat_family_protein_n=1_Tax=Populus_trichocarpa_RepID=U5G8H3_POPTR
Glyma.02G062300	54.9391	4.02158	6.6458e-13	3.79301	4.55417e-12	3.68208	1.10745e-11	3.75012	5.05144e-12	3.12643	3.631e-09	3.10213	5.54841e-09	2.70573	2.38797e-07	-	AT2G23460	XLG1, ATXLG1	extra-large G-protein 1	UniRef100_G7K9F9_Guanine_nucleotide-binding_protein_alpha-2_subunit_n=1_Tax=Medicago_truncatula_RepID=G7K9F9_MEDTR
Glyma.02G066800	24.7815	5.35606	1.16651e-11	6.26221	4.47987e-14	5.57836	8.54726e-13	5.07688	2.0633e-11	6.79194	4.37394e-16	6.8833	1.09981e-15	5.34181	3.44357e-12	-	AT3G19340		Protein of unknown function (DUF3754)	UniRef100_Q9LT83_Genomic_DNA,_chromosome_3,_P1_clone:_MLD14_n=1_Tax=Arabidopsis_thaliana_RepID=Q9LT83_ARATH
Glyma.02G066900	103.318	4.22305	2.31652e-16	4.22	1.58219e-16	3.9926	2.39669e-15	4.77349	5.99425e-20	3.84723	1.16086e-14	3.76306	5.25512e-14	3.47445	1.81917e-12	-	-
Glyma.02G077200	8.39216	4.65841	0.000130533	6.80654	5.70943e-07	9.32425	6.80615e-08	7.69685	5.37632e-08	9.49083	4.12693e-08	7.72446	6.78382e-08	9.52964	3.74886e-08	-	AT1G22730		MA3 domain-containing protein	UniRef100_G7KQ72_Programmed_cell_death_protein_n=1_Tax=Medicago_truncatula_RepID=G7KQ72_MEDTR
Glyma.02G079400	22.5787	7.23062	3.10919e-11	8.97705	9.26324e-13	8.31922	5.5755e-13	9.12696	4.90913e-14	6.29258	5.64055e-10	7.479	8.61481e-12	9.32385	2.69769e-14	-	AT1G34000	OHP2	one-helix protein 2	UniRef100_B9H7V8_ONE-HELIX_protein_2_n=1_Tax=Populus_trichocarpa_RepID=B9H7V8_POPTR
Glyma.02G083900	76.9931	7.26227	9.68007e-28	4.58364	1.71938e-16	3.5824	1.34803e-11	7.78888	2.36731e-31	7.53111	1.90147e-30	6.66167	1.14432e-26	5.25246	3.11943e-20	-	AT5G09800		ARM repeat superfamily protein	UniRef100_Q9AR60_Photoperiod_responsive_protein_n=1_Tax=Solanum_tuberosum_subsp._andigenum_RepID=Q9AR60_SOLTU
Glyma.02G086100	411.274	2.4525	7.3781e-17	5.17872	1.65425e-56	3.36637	1.83563e-29	2.41809	7.35709e-17	3.28643	1.95619e-28	3.11746	7.0776e-26	3.70464	1.56524e-34	-	AT1G14790	RDR1, ATRDRP1	RNA-dependent RNA polymerase 1	UniRef100_B9HJH7_RNA-directed_RNA_Polymerase_family_protein_n=1_Tax=Populus_trichocarpa_RepID=B9HJH7_POPTR
Glyma.02G092300	11.6238	4.4169	2.26341e-10	4.35042	3.55584e-10	4.34463	3.44156e-10	4.75214	1.60106e-11	4.86834	7.62283e-12	4.67964	4.05887e-11	3.90164	4.28824e-09	-	AT2G44310		Calcium-binding EF-hand family protein
Glyma.02G101000	13.9887	2.84748	0.000147391	3.22461	1.7448e-05	2.98303	4.4125e-05	2.77919	0.000117766	2.46075	0.000591249	2.93201	6.37102e-05	3.39882	3.95747e-06	-	AT1G26090		P-loop containing nucleoside triphosphate hydrolases superfamily protein	UniRef100_D7KQU0_ATP_binding_protein_n=1_Tax=Arabidopsis_lyrata_subsp._lyrata_RepID=D7KQU0_ARALL
Glyma.02G107000	45.2668	7.58496	1.63104e-28	9.22391	5.7892e-32	11.7531	1.27688e-33	11.7941	6.81759e-34	11.9199	2.08744e-34	11.7951	8.94316e-34	11.9587	1.33112e-34	NAC	AT1G26870	FEZ, ANAC009	NAC (No Apical Meristem) domain transcriptional regulator superfamily protein	UniRef100_G7KDY3_NAC_domain_protein_n=1_Tax=Medicago_truncatula_RepID=G7KDY3_MEDTR
Glyma.02G113100	191.579	5.79891	6.02566e-21	8.55637	5.89269e-33	9.76518	4.72189e-37	6.3789	3.74635e-24	7.12555	1.54687e-27	10.0344	7.76883e-38	9.94871	1.43087e-38	-	AT1G69370	CM3, cm-3	chorismate mutase 3	UniRef100_G7JWQ4_Chorismate_mutase_n=1_Tax=Medicago_truncatula_RepID=G7JWQ4_MEDTR
Glyma.02G124200	12.9761	9.8421	1.11464e-11	6.01757	5.41193e-09	9.9529	3.24713e-12	9.99393	2.40821e-12	10.1196	1.50783e-12	9.99491	3.01642e-12	10.1584	1.32558e-12	-	AT2G04025	RGF3	Encodes a root meristem growth factor (RGF). Belongs to a family of functionally redundant homologous peptides that are secreted, tyrosine-sulfated, and expressed mainly in the stem cell area and the innermost layer of central columella cells. RGFs are required for maintenance of the root stem cell niche and transit amplifying cell proliferation. Members of this family include: At5g60810 (RGF1), …
Glyma.02G124700	52.4672	8.81716	3.36008e-35	11.9113	1.56657e-38	11.9667	6.53718e-39	9.09062	7.5144e-38	12.1335	8.22276e-40	12.0087	4.21887e-39	12.1723	4.913e-40	-	AT1G17020	SRG1, ATSRG1	senescence-related gene 1	UniRef100_G7K0G3_Protein_SRG1_n=1_Tax=Medicago_truncatula_RepID=G7K0G3_MEDTR
Glyma.02G126200	386.703	5.66568	1.74042e-46	12.3205	2.85406e-94	14.849	1.01012e-94	14.89	3.30777e-95	12.6725	1.98996e-96	11.0585	2.15456e-91	15.0546	4.27472e-97	-	AT1G13590	ATPSK1, PSK1	phytosulfokine 1 precursor	UniRef100_Q9LMY9_Phytosulfokines_1_n=2_Tax=Arabidopsis_thaliana_RepID=PSK1_ARATH
Glyma.02G136900	81.4869	2.76543	1.4881e-11	4.08874	1.21752e-21	4.99951	7.97439e-29	5.9173	7.77377e-36	7.9171	1.43545e-48	4.45626	1.02607e-24	4.14782	1.82792e-22	-	AT2G23530		Zinc-finger domain of monoamine-oxidase A repressor R1	UniRef100_G7JNK7_Cell_division_cycle-associated_7-like_protein_n=1_Tax=Medicago_truncatula_RepID=G7JNK7_MEDTR
Glyma.02G139300	10.394	6.16277	3.24644e-10	3.1011	0.000110598	7.19883	4.16947e-12	9.6732	3.18613e-13	9.79881	1.86785e-13	7.2339	3.80564e-12	9.83764	1.52815e-13	-	AT1G25540	PFT1	phytochrome and flowering time regulatory protein (PFT1)	UniRef100_B9HWL3_PHYTOCHROME_AND_FLOWERING_TIME_1_family_protein_n=1_Tax=Populus_trichocarpa_RepID=B9HWL3_POPTR
Glyma.02G142200	14.8115	6.78498	1.66746e-08	6.47782	7.16822e-08	10.144	2.53484e-10	10.1851	1.95888e-10	10.3107	1.38596e-10	6.36771	4.53319e-08	5.70598	3.11398e-07	-	AT1G06800	PLA-I{gamma}1	alpha/beta-Hydrolases superfamily protein	UniRef100_Q941F1_Phospholipase_A1-Igamma1,_chloroplastic_n=1_Tax=Arabidopsis_thaliana_RepID=PLA15_ARATH
Glyma.02G172400	31.1735	11.1054	1.37903e-21	11.1609	3.80988e-22	11.2162	1.94022e-22	11.2573	1.27477e-22	11.383	5.57555e-23	11.2583	1.55765e-22	9.80782	4.43677e-23	-	-
Glyma.02G188300	156.861	4.09399	7.4323e-12	6.9019	1.6137e-24	4.76595	3.51181e-15	6.05781	4.6807e-21	7.86813	5.50144e-29	8.35856	2.34423e-30	7.12474	8.02698e-26	-	AT5G06530		ABC-2 type transporter family protein	UniRef100_B9IIG9_ABC_transporter_family_protein_n=1_Tax=Populus_trichocarpa_RepID=B9IIG9_POPTR
Glyma.02G192200	28.4211	3.10656	2.61567e-07	2.73535	3.13984e-06	2.64627	4.89971e-06	2.77403	1.56277e-06	4.80982	2.99876e-14	4.68671	1.33828e-13	3.37909	9.51807e-09	-	AT3G10150	ATPAP16, PAP16	purple acid phosphatase 16	UniRef100_B9IHW3_Calcineurin-like_phosphoesterase_family_protein_n=1_Tax=Populus_trichocarpa_RepID=B9IHW3_POPTR
Glyma.02G209200	10.1335	9.48491	8.98433e-14	9.5404	3.62244e-14	9.59569	2.09144e-14	9.6367	1.45714e-14	9.76231	7.56749e-15	9.63769	1.76425e-14	9.80113	5.9707e-15	-	AT1G35210		unknown protein; FUNCTIONS IN: molecular function unknown; INVOLVED IN: biological process unknown; LOCATED IN: chloroplast; EXPRESSED IN: 14 plant structures; EXPRESSED DURING: 9 growth stages; CONTAINS InterPro DOMAIN/s: Protein of unknown function DUF740 (InterPro:IPR008004); BEST Arabidopsis thaliana protein match is: unknown protein (TAIR:AT1G22470.1); Has 83 Blast hits to 83 proteins in 12 …	UniRef100_Q9SK89_F12K8.18_protein_n=2_Tax=Arabidopsis_thaliana_RepID=Q9SK89_ARATH
Glyma.02G217300	91.8596	2.71071	5.94431e-19	3.54121	9.82064e-30	3.10699	2.35069e-24	3.72031	2.02717e-32	4.74016	1.39772e-46	3.22145	8.45158e-26	2.87979	1.20269e-21	-	AT4G24400	CIPK8, SnRK3.13, PKS11, ATCIPK8	CBL-interacting protein kinase 8	UniRef100_Q53VM2_Ser/Thr_protein_kinase_n=1_Tax=Lotus_japonicus_RepID=Q53VM2_LOTJA
Glyma.02G226800	5.43821	8.58865	3.05587e-07	6.9367	1.19953e-06	8.69929	1.32155e-07	7.07694	1.02301e-07	8.86574	7.50939e-08	8.74125	1.26371e-07	6.52633	4.18816e-07	-	AT2G40116		Phosphoinositide-specific phospholipase C family protein	UniRef100_G7JZH5_Phosphoinositide_phospholipase_C_n=1_Tax=Medicago_truncatula_RepID=G7JZH5_MEDTR
Glyma.02G242900	40.6675	5.50152	0.000165061	5.23955	0.000238527	9.15277	5.74467e-08	9.21785	4.70362e-08	6.41303	1.38063e-05	8.31511	3.54315e-07	6.76927	6.26355e-06	-	AT1G66160	ATCMPG1, CMPG1	CYS, MET, PRO, and GLY protein 1	UniRef100_G7KFZ3_U-box_domain-containing_protein_n=2_Tax=Medicago_truncatula_RepID=G7KFZ3_MEDTR
Glyma.02G248500	107.618	3.11581	3.02181e-15	6.74082	2.97441e-45	6.13801	3.87229e-41	3.52838	3.92132e-19	5.32084	5.4778e-35	6.41904	4.16618e-43	3.02177	5.86547e-15	-	AT2G39700	ATEXPA4, ATEXP4, ATHEXP ALPHA 1.6, EXPA4	expansin A4	UniRef100_G7KBR7_Expansin_n=1_Tax=Medicago_truncatula_RepID=G7KBR7_MEDTR
Glyma.02G258700	5.23214	8.5365	3.17546e-11	8.59191	1.37533e-11	6.95924	7.59405e-12	8.6881	5.43348e-12	3.03906	2.77753e-05	8.68909	6.65467e-12	8.85235	2.32877e-12	-	-
Glyma.02G279400	113.101	4.42177	3.02103e-34	3.55699	5.54986e-25	3.87184	1.3644e-28	4.26299	3.49104e-33	3.94341	7.60146e-30	4.19957	2.14802e-32	4.04844	6.56328e-31	-	AT5G01430		Got1/Sft2-like vescicle transport protein family	UniRef100_B9MXZ3_Got1-like_family_protein_n=1_Tax=Populus_trichocarpa_RepID=B9MXZ3_POPTR
Glyma.02G298500	207.076	3.67504	8.92964e-28	4.94495	4.61419e-44	5.80585	7.34498e-55	4.48812	1.43694e-38	6.66666	3.33093e-65	7.58407	3.154e-74	5.4187	1.66459e-50	-	AT3G13080	ATMRP3, MRP3, ABCC3	multidrug resistance-associated protein 3	UniRef100_G7K4H3_Multidrug_resistance_protein_ABC_transporter_family_n=1_Tax=Medicago_truncatula_RepID=G7K4H3_MEDTR
Glyma.02G298700	6.96668	6.52815	3.74682e-06	9.00122	4.83193e-07	9.05647	3.29601e-07	7.41988	1.4195e-06	7.53907	1.11778e-06	7.45781	3.2356e-07	9.26181	1.85706e-07	-	AT5G25140	CYP71B13	cytochrome P450, family 71, subfamily B, polypeptide 13	UniRef100_G7IUY2_Cytochrome_P450_n=3_Tax=Medicago_truncatula_RepID=G7IUY2_MEDTR
Glyma.02G298800	7.89739	6.58387	2.09845e-10	9.181	1.67917e-12	9.23627	9.61981e-13	9.27727	6.87637e-13	9.40283	3.94388e-13	9.27825	8.76213e-13	9.44164	3.20929e-13	-	AT5G25120	CYP71B11	ytochrome p450, family 71, subfamily B, polypeptide 11	UniRef100_G7IUY2_Cytochrome_P450_n=3_Tax=Medicago_truncatula_RepID=G7IUY2_MEDTR
Glyma.02G305400	44.6245	2.7079	1.9045e-05	5.34289	2.28262e-14	2.53523	4.37376e-05	2.93766	2.31548e-06	6.62546	4.84291e-19	4.80633	9.80725e-13	7.03102	3.35928e-20	-	AT2G05100	LHCB2.1, LHCB2	photosystem II light harvesting complex gene 2.1	UniRef100_Q93YG3_Chlorophyll_a/b_binding_protein_type_II_n=1_Tax=Glycine_max_RepID=Q93YG3_SOYBN
Glyma.02G311200	40.6966	4.12598	7.76994e-14	4.12954	2.86006e-14	6.70952	6.18245e-26	6.03874	2.31518e-23	3.57889	8.58024e-12	3.06576	3.07388e-09	4.54284	1.30189e-16	-	AT2G17220		Protein kinase superfamily protein	UniRef100_C6ZRU2_Protein_kinase_n=1_Tax=Glycine_max_RepID=C6ZRU2_SOYBN
Glyma.03G002100	35.417	4.65012	1.4298e-08	5.93792	1.20611e-11	5.64055	2.59094e-11	6.09309	2.96999e-12	5.2355	2.42947e-10	3.21906	2.88083e-05	10.0256	1.13019e-18	-	AT5G01930	MAN6, AtMAN6	Glycosyl hydrolase superfamily protein	UniRef100_G7LAQ6_Mannan_endo-1,4-beta-mannosidase_n=1_Tax=Medicago_truncatula_RepID=G7LAQ6_MEDTR
Glyma.03G003000	41.2	11.5062	5.01375e-38	9.84642	5.45217e-39	8.67791	5.2326e-38	8.377	3.33599e-37	11.7839	2.31485e-40	9.24985	1.29924e-39	4.59529	5.08992e-21	-	AT2G19130		S-locus lectin protein kinase family protein	UniRef100_G7J0P3_LRR_receptor-like_serine/threonine-protein_kinase_FEI_n=1_Tax=Medicago_truncatula_RepID=G7J0P3_MEDTR
Glyma.03G004300	108.387	2.98009	7.89028e-11	6.44638	5.42428e-33	3.25447	9.70519e-13	3.89888	6.72467e-17	3.97272	1.86123e-17	5.40093	9.60577e-27	3.7719	4.25322e-16	-	AT4G24380		INVOLVED IN: 10-formyltetrahydrofolate biosynthetic process, folic acid and derivative biosynthetic process; EXPRESSED IN: 24 plant structures; EXPRESSED DURING: 15 growth stages; CONTAINS InterPro DOMAIN/s: Serine hydrolase (InterPro:IPR005645); BEST Arabidopsis thaliana protein match is: alpha/beta-Hydrolases superfamily protein (TAIR:AT5G65400.1); Has 30201 Blast hits to 17322 proteins in 780 …	UniRef100_G7L2Q8_Dihydrofolate_reductase_n=1_Tax=Medicago_truncatula_RepID=G7L2Q8_MEDTR
Glyma.03G016000	5.88931	6.91927	1.04602e-06	8.75912	1.07035e-07	8.81436	7.03222e-08	8.85533	5.49208e-08	8.98083	3.97504e-08	8.85632	6.77871e-08	6.27435	2.28744e-07	-	AT2G45760	BAP2, BAL	BON association protein 2	UniRef100_B9IC91_BON_association_protein_1_n=1_Tax=Populus_trichocarpa_RepID=B9IC91_POPTR
Glyma.03G022300	36.4865	7.07672	5.4775e-15	5.52403	1.45316e-11	8.49187	8.61236e-18	9.80985	8.53589e-20	6.32849	1.27615e-13	3.14023	1.83341e-05	11.648	3.8697e-20	-	AT2G45440	DHDPS2	dihydrodipicolinate synthase	UniRef100_B9GPI1_Dihydrodipicolinate_synthase_family_protein_n=1_Tax=Populus_trichocarpa_RepID=B9GPI1_POPTR
Glyma.03G026300	30.3978	4.6009	4.1244e-15	3.82066	4.75814e-12	5.57578	1.15655e-19	5.53913	6.54023e-20	6.3326	5.30033e-23	5.98932	1.43407e-21	7.90454	4.01352e-28	-	AT1G71820	SEC6	SEC6	UniRef100_G7JEN0_Exocyst_complex_subunit_SEC6_n=1_Tax=Medicago_truncatula_RepID=G7JEN0_MEDTR
Glyma.03G037800	296.468	8.76196	2.10407e-64	9.84097	2.9927e-71	14.4642	3.61911e-79	14.5053	1.30699e-79	14.6311	1.73811e-80	14.5063	1.60387e-79	14.6699	4.41448e-81	-	AT5G05340		Peroxidase superfamily protein	UniRef100_A0SWU6_Peroxidase_1_n=1_Tax=Sesbania_rostrata_RepID=A0SWU6_SESRO
Glyma.03G040000	1357.39	5.45306	0.000230435	10.6485	1.15433e-09	13.6955	1.66117e-12	16.7002	1.1573e-13	11.3334	1.30398e-10	11.2575	2.46786e-10	16.8648	9.15643e-14	-	AT2G38530	LTP2, LP2, cdf3	lipid transfer protein 2	UniRef100_I1JL08_Non-specific_lipid-transfer_protein_n=1_Tax=Glycine_max_RepID=I1JL08_SOYBN
Glyma.03G040400	607.629	3.78368	7.29562e-28	12.4771	2.25776e-109	12.1916	2.58178e-108	15.5416	1.58595e-110	11.7685	6.36599e-110	11.5011	2.26855e-105	15.7062	3.0143e-112	-	AT2G38540	LP1, LTP1, ATLTP1	lipid transfer protein 1	UniRef100_C6TFC1_Non-specific_lipid-transfer_protein_n=1_Tax=Glycine_max_RepID=C6TFC1_SOYBN
Glyma.03G040900	13.3423	3.15286	4.00656e-07	8.22565	2.41399e-19	3.29932	1.03591e-07	10.0331	7.46988e-20	10.1588	2.97241e-20	10.0341	9.57097e-20	4.33943	2.21492e-11	-	AT5G01750		Protein of unknown function (DUF567)
Glyma.03G041000	35.5365	4.53408	3.34398e-07	5.9377	3.21369e-10	4.41257	3.83247e-07	9.02843	2.22165e-15	8.48242	6.65363e-15	4.28013	7.34008e-07	9.21717	1.17893e-15	-	AT5G01750		Protein of unknown function (DUF567)	UniRef100_Q9ZQR8_Protein_LURP1_n=1_Tax=Arabidopsis_thaliana_RepID=LURP1_ARATH
Glyma.03G047700	34.8799	7.32253	4.15422e-23	3.08772	3.90325e-08	11.3781	1.6051e-28	11.4191	9.07951e-29	8.00734	3.54821e-26	11.4201	1.16283e-28	9.26599	2.17769e-29	-	AT5G17680		disease resistance protein (TIR-NBS-LRR class), putative	UniRef100_G7JKN5_Tir-nbs-lrr_resistance_protein_n=1_Tax=Medicago_truncatula_RepID=G7JKN5_MEDTR
Glyma.03G048600	4.27119	8.23966	6.15117e-10	3.86846	3.20021e-06	8.35023	1.68581e-10	8.39117	1.28349e-10	8.51657	7.3422e-11	8.39215	1.57166e-10	8.55533	5.76882e-11	-	AT5G51630		Disease resistance protein (TIR-NBS-LRR class) family	UniRef100_G7JKN5_Tir-nbs-lrr_resistance_protein_n=1_Tax=Medicago_truncatula_RepID=G7JKN5_MEDTR
Glyma.03G048800	4.37876	4.79665	4.39378e-05	6.61624	1.14927e-06	8.38705	1.09823e-07	8.428	8.46051e-08	8.55341	6.13109e-08	8.42898	1.04526e-07	8.59217	5.39414e-08	-	AT5G44510	TAO1	target of AVRB operation1	UniRef100_G7JKN3_Resistance_protein_n=1_Tax=Medicago_truncatula_RepID=G7JKN3_MEDTR
Glyma.03G054600	28.9867	5.4	6.95847e-13	3.85856	1.73444e-08	5.35291	3.92091e-13	4.13326	1.53968e-09	5.90526	4.25639e-15	6.01319	5.73271e-15	5.67886	2.02073e-14	-	AT1G72900		Toll-Interleukin-Resistance (TIR) domain-containing protein	UniRef100_G7JLX5_TIR-NBS-LRR_RCT1-like_resistance_protein_n=1_Tax=Medicago_truncatula_RepID=G7JLX5_MEDTR
Glyma.03G054800	13.7135	8.20718	1.40992e-13	9.97493	5.92847e-14	10.0302	3.40805e-14	10.0713	2.55842e-14	10.1969	1.42007e-14	10.0723	3.12184e-14	10.2357	1.19297e-14	-	AT1G45616	AtRLP6, RLP6	receptor like protein 6	UniRef100_G7JR87_Receptor-like_protein_kinase_n=1_Tax=Medicago_truncatula_RepID=G7JR87_MEDTR
Glyma.03G055000	2.14115	7.24407	1.13318e-05	7.29927	7.88026e-06	7.35428	5.60317e-06	7.3951	4.11995e-06	7.52014	3.02019e-06	7.39608	5.07744e-06	7.55879	2.59182e-06	-	AT4G27300		S-locus lectin protein kinase family protein	UniRef100_I1KEB8_Serine/threonine-protein_kinase_n=1_Tax=Glycine_max_RepID=I1KEB8_SOYBN
Glyma.03G055300	3.9975	8.14433	2.64779e-08	8.1997	1.42291e-08	8.25487	8.74963e-09	8.2958	6.38861e-09	8.42118	4.33375e-09	8.29679	8.45813e-09	6.8818	3.57629e-09	-	AT4G13810	AtRLP47, RLP47	receptor like protein 47	UniRef100_G7JR87_Receptor-like_protein_kinase_n=1_Tax=Medicago_truncatula_RepID=G7JR87_MEDTR
Glyma.03G058600	23.9632	7.08784	2.52474e-16	10.7814	4.44552e-20	10.8367	2.33115e-20	10.8777	1.51218e-20	11.0034	6.83935e-21	10.8787	1.92502e-20	11.0423	5.67445e-21	-	-
Glyma.03G062500	9.74586	3.912	1.21984e-07	7.01507	2.46714e-14	2.87662	1.91484e-05	4.60625	3.64146e-10	5.859	1.97577e-12	4.19229	6.02055e-09	3.94329	1.55972e-08	-	AT5G01260		Carbohydrate-binding-like fold	UniRef100_G7JN22_Alpha-amylase_n=1_Tax=Medicago_truncatula_RepID=G7JN22_MEDTR
Glyma.03G077100	27.7046	6.11305	1.22424e-14	5.32287	1.31322e-12	4.32007	8.36937e-10	5.47755	2.82126e-13	5.10663	1.50224e-12	5.82232	3.46529e-14	5.98948	5.47415e-15	-	AT3G09085		Protein of unknown function (DUF962)	UniRef100_L7ZV30_DUF962_family_protein_n=1_Tax=Geobacillus_sp._GHH01_RepID=L7ZV30_9BACI
Glyma.03G080700	57.089	3.22766	9.4815e-08	10.319	8.77575e-29	12.0854	4.37886e-29	12.1265	2.57503e-29	9.46566	1.54385e-28	10.4693	3.23949e-29	12.291	7.35217e-30	NF-YB	AT5G47670	NF-YB6, L1L	nuclear factor Y, subunit B6	UniRef100_G7ICG4_Nuclear_trancription_factor_Y_subunit_B10_n=1_Tax=Medicago_truncatula_RepID=G7ICG4_MEDTR
Glyma.03G086300	6.069	8.74588	2.34209e-09	7.09232	1.26501e-09	7.18278	7.9407e-10	3.73573	3.17754e-05	7.44524	3.68096e-10	8.89852	7.3713e-10	6.76741	2.66071e-09	-	-			UniRef100_G7ZVR4_Receptor-like_protein_kinase_n=1_Tax=Medicago_truncatula_RepID=G7ZVR4_MEDTR
Glyma.03G087400	7.57815	9.06678	2.31804e-08	9.12224	1.3913e-08	5.92374	6.71854e-07	9.2185	7.07787e-09	7.67197	3.29735e-08	9.21948	8.70487e-09	9.38286	4.41846e-09	-	AT1G47890	AtRLP7, RLP7	receptor like protein 7	UniRef100_G7JQ72_Receptor-like_protein_kinase_n=1_Tax=Medicago_truncatula_RepID=G7JQ72_MEDTR
Glyma.03G092200	2.64809	7.55284	1.1162e-07	7.60811	6.91445e-08	7.66319	4.17963e-08	7.70406	2.92463e-08	7.82924	1.99613e-08	7.70504	3.62983e-08	7.86794	1.68524e-08	-	AT5G17590		Putative membrane lipoprotein
Glyma.03G126700	35.7568	6.95123	4.52864e-23	8.39124	3.72494e-27	11.4139	9.27884e-30	11.455	5.11457e-30	9.98238	1.66064e-30	8.53764	1.18627e-28	6.28313	2.45435e-22	-	AT2G26850		F-box family protein	UniRef100_Q2HSY2_Cyclin-like_F-box_n=1_Tax=Medicago_truncatula_RepID=Q2HSY2_MEDTR
Glyma.03G126800	51.2062	8.42467	7.95877e-27	11.8753	1.50151e-30	11.9306	6.98466e-31	11.9717	3.9929e-31	12.0974	1.4039e-31	11.9726	5.21132e-31	7.66009	3.4291e-26	-	AT2G32560		F-box family protein	UniRef100_Q2HSX6_Cyclin-like_F-box_n=1_Tax=Medicago_truncatula_RepID=Q2HSX6_MEDTR
Glyma.03G144100	51.2951	3.51476	2.6914e-11	6.83149	4.15897e-27	5.85041	2.14961e-23	6.24729	1.81489e-25	3.96036	4.07352e-14	3.24966	2.30669e-10	5.34615	1.97139e-21	-	AT1G51130		Nse4, component of Smc5/6 DNA repair complex	UniRef100_G7KVC7_Non-structural_maintenance_of_chromosomes_element-like_protein_n=1_Tax=Medicago_truncatula_RepID=G7KVC7_MEDTR
Glyma.03G144400	230.082	3.54409	1.20495e-08	9.35143	5.37325e-31	9.43567	2.69654e-31	11.7115	6.12336e-36	10.5956	1.18553e-34	8.25717	1.32299e-27	10.2635	4.13499e-34	-	AT5G06760	LEA4-5	Late Embryogenesis Abundant 4-5	UniRef100_Q01527_Maturation_protein_n=2_Tax=Glycine_RepID=Q01527_SOYBN
Glyma.03G153500	12.3861	4.88807	8.30343e-11	9.82962	4.83168e-17	6.30129	1.15608e-14	9.92595	1.68048e-17	10.0516	7.42256e-18	9.92694	2.07643e-17	7.30648	7.67623e-17	-	-
Glyma.03G162700	1.99417	7.15277	8.18718e-06	7.20795	5.46801e-06	7.26294	3.37264e-06	7.30375	2.70088e-06	7.42875	1.87761e-06	7.30473	3.32789e-06	7.46739	1.55274e-06	ERF	AT2G31230	ATERF15, ERF15	ethylene-responsive element binding factor 15	UniRef100_G8EW00_Ethylene_response_factor_5_n=1_Tax=Medicago_sativa_RepID=G8EW00_MEDSA
Glyma.03G162800	76.5523	7.86742	1.2095e-27	5.77457	3.02114e-20	10.0819	5.37527e-33	12.5535	1.75957e-34	8.86156	3.59793e-31	7.68492	7.5305e-28	4.5553	6.00761e-15	-	AT3G54700	PHT1;7	phosphate transporter 1;7	UniRef100_C3UZD4_Phosphate_transporter_2_n=1_Tax=Glycine_max_RepID=C3UZD4_SOYBN
Glyma.03G181600	6.32878	3.92805	7.88735e-06	7.15379	1.05352e-10	5.96722	2.91319e-09	8.95959	4.55927e-11	5.98337	2.48404e-10	7.27966	5.60934e-11	6.35458	2.13665e-10	-	AT2G37040	PAL1, ATPAL1	PHE ammonia lyase 1	UniRef100_I1JPN0_Phenylalanine_ammonia-lyase_n=1_Tax=Glycine_max_RepID=I1JPN0_SOYBN
Glyma.03G183900	11.6199	7.92494	7.08117e-15	7.26295	2.50497e-15	8.09411	1.03465e-16	8.16511	6.83756e-17	9.9596	3.17325e-17	9.83496	8.79698e-17	9.99843	2.65081e-17	MYB	AT5G57620	MYB36, AtMYB36	myb domain protein 36	UniRef100_Q09GS2_Transcription_factor_MYBJ7_n=1_Tax=Glycine_max_RepID=Q09GS2_SOYBN
Glyma.03G185000	6.36674	8.81627	1.60216e-09	8.87171	8.76361e-10	8.92696	5.29944e-10	8.96794	3.83165e-10	9.09346	2.52053e-10	8.96893	4.96068e-10	9.13226	2.23232e-10	-	AT2G39210		Major facilitator superfamily protein	UniRef100_U5G7A7_Nodulin_family_protein_n=1_Tax=Populus_trichocarpa_RepID=U5G7A7_POPTR
Glyma.03G192500	170.607	5.87702	6.98345e-20	4.84105	1.44407e-15	11.2215	1.7215e-37	13.7084	6.1272e-39	11.01	3.5662e-38	7.03235	1.19115e-25	12.2842	1.47499e-39	-	AT2G36380	PDR6, ATPDR6	pleiotropic drug resistance 6	UniRef100_G7L5Z3_ABC_transporter_G_family_member_n=1_Tax=Medicago_truncatula_RepID=G7L5Z3_MEDTR
Glyma.03G192600	108.498	5.15343	1.9506e-14	4.11641	1.05834e-10	13.0126	1.45933e-31	13.0537	8.93979e-32	11.5867	3.72732e-32	6.35192	1.75329e-19	13.2183	2.82776e-32	-	AT2G36380	PDR6, ATPDR6	pleiotropic drug resistance 6	UniRef100_G7L5Z3_ABC_transporter_G_family_member_n=1_Tax=Medicago_truncatula_RepID=G7L5Z3_MEDTR
Glyma.03G194200	37.7879	3.30745	0.000102983	2.97015	0.000382255	11.4926	1.55994e-16	9.86499	1.14985e-16	10.0817	6.56586e-17	4.62187	1.22323e-07	6.43303	1.53889e-11	-	AT3G52780	ATPAP20, PAP20	Purple acid phosphatases superfamily protein	UniRef100_G7L619_Purple_acid_phosphatase_n=1_Tax=Medicago_truncatula_RepID=G7L619_MEDTR
Glyma.03G198400	144.214	3.09097	3.19889e-25	3.38441	9.74042e-30	2.74807	3.14066e-21	3.05528	2.12692e-25	2.80106	3.80514e-22	2.66472	3.82248e-20	2.60183	1.72452e-19	-	AT1G08370	DCP1, ATDCP1	decapping 1	UniRef100_G7IHH9_mRNA-decapping_enzyme-like_protein_n=1_Tax=Medicago_truncatula_RepID=G7IHH9_MEDTR
Glyma.03G215000	22.1082	5.48268	1.75124e-15	7.6896	9.18543e-21	5.56602	2.5058e-16	4.19474	1.72673e-11	8.48682	1.24239e-22	5.86424	8.47344e-17	5.31341	9.65984e-16	-	AT1G02820		Late embryogenesis abundant 3 (LEA3) family protein	UniRef100_Q9SP01_Indole-3-acetic_acid_induced_protein_ARG-2_homolog_n=1_Tax=Glycine_max_RepID=Q9SP01_SOYBN
Glyma.03G217800	36.385	8.78761	1.51974e-22	11.3826	3.07085e-25	9.75006	1.46858e-25	11.479	9.08161e-26	11.6047	3.62237e-26	11.48	1.13889e-25	9.27539	4.16468e-25	-	-
Glyma.03G218100	4.57347	5.79074	4.39243e-07	8.3937	7.00424e-09	8.4489	4.14087e-09	8.48985	3.09878e-09	8.61527	1.9705e-09	8.49083	3.83681e-09	8.65404	1.80372e-09	-	AT5G56980		unknown protein; FUNCTIONS IN: molecular function unknown; INVOLVED IN: biological process unknown; LOCATED IN: endomembrane system; EXPRESSED IN: 18 plant structures; EXPRESSED DURING: 12 growth stages; BEST Arabidopsis thaliana protein match is: unknown protein (TAIR:AT4G26130.1); Has 30201 Blast hits to 17322 proteins in 780 species: Archae - 12; Bacteria - 1396; Metazoa - 17338; Fungi - 3422;…
Glyma.03G221400	120.365	8.05427	1.19935e-39	9.77493	8.29968e-47	13.1652	1.04403e-49	13.2062	4.54857e-50	10.9479	1.08496e-50	13.2072	6.23017e-50	11.7772	5.5317e-51	-	AT2G47240	LACS1	AMP-dependent synthetase and ligase family protein	UniRef100_G7KTN5_Annotation_was_added_to_scaffolds_in_November_2011_Long-chain-fatty-acid-CoA_ligase_n=1_Tax=Medicago_truncatula_RepID=G7KTN5_MEDTR
Glyma.03G221700	66.3671	3.76653	2.7194e-15	10.5373	1.62821e-43	10.6223	6.2591e-44	12.3458	3.23004e-44	8.52966	2.09773e-41	8.79488	1.31589e-41	10.9165	3.89915e-45	MYB	AT2G47190	ATMYB2, MYB2	myb domain protein 2	UniRef100_C5NU12_MYB12_transcription_factor_a_n=2_Tax=Glycine_max_RepID=C5NU12_SOYBN
Glyma.03G237000	52.7483	5.31757	1.23439e-07	6.70775	3.70393e-10	4.46458	3.13455e-06	4.05863	1.4589e-05	5.40535	4.23843e-08	4.10828	1.47129e-05	3.8844	3.24049e-05	-	AT3G05380	ALY2, ATALY2	DIRP ;Myb-like DNA-binding domain	UniRef100_G7I851_Lin-9-like_protein_n=1_Tax=Medicago_truncatula_RepID=G7I851_MEDTR
Glyma.03G244800	100.65	2.38109	1.00024e-14	2.92246	3.95124e-21	4.40749	5.9272e-40	4.05373	1.26512e-35	3.57948	1.11271e-29	4.31852	6.0886e-39	4.35717	8.39858e-40	-	AT4G14880	OASA1	O-acetylserine (thiol) lyase (OAS-TL) isoform A1	UniRef100_A3RM03_Cysteine_synthase_n=1_Tax=Glycine_max_RepID=A3RM03_SOYBN
Glyma.03G246200	40.2031	3.92295	2.4722e-07	7.65354	3.22284e-16	8.28517	1.62992e-17	7.43658	3.45632e-16	7.00611	2.27495e-15	9.18077	5.22382e-19	11.7872	1.67454e-20	-	AT4G14750	IQD19	IQ-domain 19	UniRef100_G7L1U0_IQ_domain-containing_protein_n=1_Tax=Medicago_truncatula_RepID=G7L1U0_MEDTR
Glyma.03G247500	19.3099	5.75996	1.33284e-05	6.17878	4.12669e-06	6.27984	1.75165e-06	5.68145	7.76378e-06	5.39111	1.57011e-05	7.60556	1.02361e-07	7.43017	1.46128e-07	-	AT3G04720	PR4, HEL, PR-4	pathogenesis-related 4	UniRef100_O81228_PR-4_type_protein_n=2_Tax=Vitis_RepID=O81228_VITVI
Glyma.03G249700	11.5657	9.67496	7.48625e-11	4.33616	6.05485e-06	9.78575	2.39741e-11	9.82677	1.75088e-11	9.9524	1.15373e-11	7.44141	1.758e-10	9.99122	1.01641e-11	-	AT1G04540		Calcium-dependent lipid-binding (CaLB domain) family protein	UniRef100_B9HSU6_C2_domain-containing_family_protein_n=1_Tax=Populus_trichocarpa_RepID=B9HSU6_POPTR
Glyma.03G250500	254.714	3.68949	3.4715e-15	6.73805	3.14247e-36	10.4124	3.19752e-54	6.92992	1.02148e-37	8.30883	1.09128e-46	6.2736	2.75957e-33	5.02076	9.79281e-25	-	AT5G63700		zinc ion binding;DNA binding	UniRef100_F4KAT5_Zinc_ion_binding_/_DNA_binding_protein_n=1_Tax=Arabidopsis_thaliana_RepID=F4KAT5_ARATH
Glyma.03G252400	60.4579	5.93656	9.24955e-22	8.48303	2.1547e-31	12.1712	6.46033e-35	12.2123	3.71962e-35	12.338	1.15776e-35	12.2133	4.73241e-35	8.25396	6.30161e-32	-	-
Glyma.03G255300	58.6113	4.62155	4.78871e-14	4.96325	7.30086e-16	7.20011	1.82918e-24	6.00949	2.79448e-20	7.2418	5.09892e-26	5.51184	2.76729e-18	9.47301	6.74044e-31	-	AT2G46300		Late embryogenesis abundant (LEA) hydroxyproline-rich glycoprotein family	UniRef100_Q1PEU2_Late_embryogenesis_abundant_hydroxyproline-rich_glycoprotein_n=2_Tax=Arabidopsis_thaliana_RepID=Q1PEU2_ARATH
Glyma.03G259400	34.8511	2.95171	2.02042e-07	3.93682	1.60424e-11	3.36735	2.83141e-09	4.57335	1.938e-14	6.30895	1.41274e-21	7.63505	2.72063e-25	4.76696	1.88118e-15	-	AT3G61870		unknown protein; FUNCTIONS IN: molecular function unknown; INVOLVED IN: biological process unknown; LOCATED IN: chloroplast, chloroplast inner membrane, chloroplast envelope; EXPRESSED IN: 23 plant structures; EXPRESSED DURING: 14 growth stages; Has 200 Blast hits to 200 proteins in 73 species: Archae - 0; Bacteria - 112; Metazoa - 0; Fungi - 0; Plants - 53; Viruses - 0; Other Eukaryotes - 35 (so…
Glyma.03G259900	28.9433	3.76391	7.75711e-16	3.4735	2.82364e-14	4.0675	3.88715e-18	2.87096	6.0645e-11	3.97394	7.49181e-18	3.51899	9.41396e-15	3.28651	1.72796e-13	-	-
Glyma.03G261900	78.2104	3.88608	7.98288e-17	9.14864	2.1251e-44	6.50417	1.32964e-33	6.97495	1.72243e-36	6.72199	1.29758e-35	2.38436	5.59514e-08	6.31275	2.35063e-33	-	AT2G46850		Protein kinase superfamily protein	UniRef100_D4HU09_ATP_binding_/_protein_kinase/_protein_tyrosine_kinase_n=1_Tax=Arabidopsis_halleri_subsp._halleri_RepID=D4HU09_ARAHH
Glyma.03G262000	13.1586	4.5583	3.04137e-09	5.64529	7.84992e-12	3.70333	2.93403e-07	5.04396	8.35027e-11	4.58427	9.46677e-10	4.36667	5.68767e-09	4.15744	1.12279e-08	-	AT2G46860	AtPPa3, PPa3	pyrophosphorylase 3	UniRef100_Q2HTA8_Inorganic_pyrophosphatase_n=1_Tax=Medicago_truncatula_RepID=Q2HTA8_MEDTR
Glyma.04G005300	17.2627	2.41417	1.59323e-05	10.3081	1.68725e-23	10.3634	7.94899e-24	10.4044	4.36418e-24	7.66075	2.60858e-23	8.73216	5.14735e-24	6.84875	1.20261e-21	-	AT2G16600	ROC3	rotamase CYP 3	UniRef100_C6T429_Peptidyl-prolyl_cis-trans_isomerase_n=1_Tax=Glycine_max_RepID=C6T429_SOYBN
Glyma.04G013600	8.98369	6.76735	2.54624e-10	9.36685	2.39408e-12	9.42213	1.38111e-12	9.46313	9.94259e-13	9.58872	5.81715e-13	9.46412	1.25766e-12	9.62754	4.8131e-13	-	AT1G49330		hydroxyproline-rich glycoprotein family protein	UniRef100_B9HRQ4_Hydroxyproline-rich_glycoprotein_n=1_Tax=Populus_trichocarpa_RepID=B9HRQ4_POPTR
Glyma.04G031800	130.293	3.19542	1.70733e-27	2.4834	2.05057e-18	3.30362	1.08006e-29	3.53143	3.5642e-33	3.14004	1.18805e-27	2.86998	1.16839e-23	3.14527	1.05198e-27	-	AT1G75210		HAD-superfamily hydrolase, subfamily IG, 5'-nucleotidase	UniRef100_B9IBG2_5'_nucleotidase_family_protein_n=1_Tax=Populus_trichocarpa_RepID=B9IBG2_POPTR
Glyma.04G034400	28.901	5.57303	1.4752e-09	6.62117	8.72391e-12	11.1078	6.12364e-16	11.1489	4.48585e-16	11.2746	2.58942e-16	7.09001	8.58991e-13	5.14354	4.2272e-09	-	AT4G36830	HOS3-1	GNS1/SUR4 membrane protein family	UniRef100_B9MVF2_GNS1/SUR4_membrane_family_protein_n=1_Tax=Populus_trichocarpa_RepID=B9MVF2_POPTR
Glyma.04G035200	7.31083	5.06812	6.07504e-06	9.07091	2.51381e-08	6.68138	1.06183e-07	4.28646	6.1099e-05	4.85118	1.12682e-05	4.96062	1.06933e-05	6.20156	2.06691e-07	-	-
Glyma.04G049700	8.09052	2.34675	6.13502e-05	9.21602	1.31726e-17	7.58348	5.49979e-18	9.31229	3.68275e-18	7.80468	1.24773e-18	9.31328	4.52671e-18	9.47668	9.75286e-19	-	AT1G58370	RXF12, ATXYN1	glycosyl hydrolase family 10 protein / carbohydrate-binding domain-containing protein	UniRef100_Q9SM08_F19C14.2_protein_n=1_Tax=Arabidopsis_thaliana_RepID=Q9SM08_ARATH
Glyma.04G053100	8.51543	4.21655	2.23305e-05	5.0131	9.783e-07	9.34507	4.66698e-10	6.47644	1.14984e-08	7.93886	2.3606e-10	9.38707	4.51098e-10	5.94435	2.22818e-08	-	AT5G12000		Protein kinase protein with adenine nucleotide alpha hydrolases-like domain	UniRef100_G7J8B5_U-box_domain-containing_protein_n=1_Tax=Medicago_truncatula_RepID=G7J8B5_MEDTR
Glyma.04G055400	38.1579	2.92971	9.5377e-05	6.87115	1.77004e-14	5.23003	8.15125e-11	5.35061	4.17271e-11	6.80119	3.80676e-15	6.24093	2.371e-13	6.2826	1.47776e-13	-	AT5G21430		Chaperone DnaJ-domain superfamily protein	UniRef100_G7J8E5_DnaJ_domain_family_n=1_Tax=Medicago_truncatula_RepID=G7J8E5_MEDTR
Glyma.04G056000	94.1282	2.39771	3.03574e-09	3.13797	1.68961e-14	3.72109	4.53903e-19	4.38599	1.75628e-24	3.9743	2.95743e-21	4.19849	5.99164e-23	3.97957	2.3551e-21	-	AT5G21920	YLMG2, ATYLMG2	YGGT family protein	UniRef100_F8WLD3_YGGT_family_protein_n=1_Tax=Citrus_unshiu_RepID=F8WLD3_CITUN
Glyma.04G057100	88.5062	6.87301	6.46714e-34	4.68949	8.14665e-22	2.94519	6.59834e-11	3.15292	3.36435e-12	2.52849	1.2039e-08	4.971	8.91678e-24	3.86439	1.05757e-16	-	AT1G72510		Protein of unknown function (DUF1677)
Glyma.04G058100	191.551	2.92358	2.23367e-15	10.1522	1.01038e-73	13.8345	4.05274e-77	13.8755	1.16349e-77	9.51947	1.313e-74	11.4478	1.45285e-77	14.0401	3.37878e-79	-	AT2G19070	SHT	spermidine hydroxycinnamoyl transferase	UniRef100_U5FTR5_Transferase_family_protein_n=2_Tax=Populus_trichocarpa_RepID=U5FTR5_POPTR
Glyma.04G067100	2.15365	5.48955	0.000238265	7.31643	3.06747e-05	7.37146	2.26283e-05	5.73593	9.52127e-05	7.53733	1.34135e-05	7.41326	2.12261e-05	7.57599	1.19586e-05	-	AT1G52570	PLDALPHA2	phospholipase D alpha 2	UniRef100_K7KTI5_Phospholipase_D_n=1_Tax=Glycine_max_RepID=K7KTI5_SOYBN
Glyma.04G069700	5.36785	3.73721	0.000394349	3.78512	0.000284219	3.70256	0.000287216	4.08794	6.19636e-05	6.11383	1.16479e-07	4.10197	7.5838e-05	4.06892	6.60317e-05	-	AT2G25605		unknown protein; FUNCTIONS IN: molecular function unknown; INVOLVED IN: biological process unknown; LOCATED IN: chloroplast; Has 75 Blast hits to 75 proteins in 20 species: Archae - 2; Bacteria - 4; Metazoa - 0; Fungi - 0; Plants - 36; Viruses - 0; Other Eukaryotes - 33 (source: NCBI BLink).	UniRef100_G7JBN9_NAD(P)H-quinone_oxidoreductase_subunit_H_n=1_Tax=Medicago_truncatula_RepID=G7JBN9_MEDTR
Glyma.04G076800	42.0533	6.60934	2.02547e-17	11.5927	2.04703e-24	9.96017	1.00305e-24	10.0164	6.29742e-25	8.9471	3.77262e-24	11.6901	7.89732e-25	7.83203	2.08288e-21	-	AT2G24370		Protein kinase protein with adenine nucleotide alpha hydrolases-like domain	UniRef100_G7J2U3_U-box_domain-containing_protein_n=1_Tax=Medicago_truncatula_RepID=G7J2U3_MEDTR
Glyma.04G088800	8.3845	7.49641	1.13617e-12	5.38254	1.33375e-09	5.70249	2.51252e-10	5.79943	5.04866e-11	6.57087	6.694e-12	5.8142	6.4833e-11	6.7524	8.72885e-13	-	AT1G09970	LRR XI-23, RLK7	Leucine-rich receptor-like protein kinase family protein	UniRef100_U5GPC3_Leucine-rich_repeat_transmembrane_protein_kinase_n=1_Tax=Populus_trichocarpa_RepID=U5GPC3_POPTR
Glyma.04G091200	124.266	9.19347	9.06884e-62	11.442	3.7284e-68	13.21	1.37231e-68	13.2511	3.10033e-69	13.3768	4.93195e-70	13.2521	4.26756e-69	13.4157	1.38278e-70	-	AT1G09890		Rhamnogalacturonate lyase family protein	UniRef100_G7J4L9_Rhamnogalacturonate_lyase_n=1_Tax=Medicago_truncatula_RepID=G7J4L9_MEDTR
Glyma.04G096000	33.9084	3.26286	1.36155e-05	2.85149	0.000125983	5.56224	1.214e-11	6.38799	1.44386e-13	5.42616	1.07725e-11	5.23634	9.77192e-11	3.24963	9.88991e-06	-	AT4G24480		Protein kinase superfamily protein	UniRef100_G7J4K6_Serine/threonine_protein_kinase_n=1_Tax=Medicago_truncatula_RepID=G7J4K6_MEDTR
Glyma.04G099600	552.067	3.2354	1.98015e-21	3.6413	2.16603e-26	5.2977	1.23546e-46	5.19696	2.12979e-45	4.88048	1.24362e-41	4.44067	7.03957e-36	4.38889	2.17088e-35	-	AT1G78310		VQ motif-containing protein	UniRef100_B9H707_VQ_motif-containing_family_protein_n=1_Tax=Populus_trichocarpa_RepID=B9H707_POPTR
Glyma.04G140900	11.4941	5.87643	3.45191e-08	9.72177	2.26259e-11	9.77706	1.34803e-11	8.14319	1.00083e-11	7.5929	5.34388e-11	9.81907	1.26232e-11	9.98254	5.68628e-12	-	AT5G12380	ANNAT8	annexin 8	UniRef100_I1JWG5_Annexin_n=1_Tax=Glycine_max_RepID=I1JWG5_SOYBN
Glyma.04G153000	31.7967	2.37779	6.46112e-06	2.62249	5.56799e-07	2.47213	1.74925e-06	3.00482	8.34586e-09	3.7163	4.45568e-12	3.3385	3.56494e-10	2.53866	8.30297e-07	-	-
Glyma.04G153700	3.25347	6.13654	2.57802e-08	7.90657	1.33153e-08	6.27378	8.33227e-09	8.00261	6.17753e-09	8.1279	4.02412e-09	8.0036	7.59473e-09	8.16663	3.26804e-09	-	AT5G17420	IRX3, CESA7, ATCESA7, MUR10	Cellulose synthase family protein	UniRef100_G7JFJ6_Cellulose_synthase_catalytic_subunit_n=1_Tax=Medicago_truncatula_RepID=G7JFJ6_MEDTR
Glyma.04G169000	3.00907	3.75075	5.82152e-05	3.70822	1.67513e-05	3.06765	0.00018488	5.46194	5.1236e-08	3.85232	4.77489e-06	4.97193	3.28483e-07	4.5815	5.00899e-07	Nin-like	AT1G18790		RWP-RK domain-containing protein	UniRef100_Q9M9U9_Protein_RKD1_n=1_Tax=Arabidopsis_thaliana_RepID=RKD1_ARATH
Glyma.04G181600	21.1915	6.67873	6.02131e-15	3.58636	3.97183e-07	8.97136	7.4717e-19	9.03429	4.92603e-19	9.23711	2.32235e-19	6.38174	9.47338e-15	9.24997	1.96912e-19	-	-
Glyma.04G190800	49.3444	5.8308	2.30379e-20	4.56927	3.6901e-15	11.8777	3.93624e-32	6.85321	7.58446e-25	6.44834	1.65754e-23	7.73905	8.91257e-28	9.22066	9.14427e-32	-	AT5G61640	PMSR1, ATMSRA1	peptidemethionine sulfoxide reductase 1	UniRef100_H2ESC5_Methionine_sulfoxide_reductase_n=1_Tax=Morus_alba_var._multicaulis_RepID=H2ESC5_MORAL
Glyma.04G196300	1071.89	5.67316	6.48644e-39	4.3568	9.39838e-27	6.97054	3.06004e-52	7.39076	2.13915e-56	7.33734	4.99189e-56	6.62407	8.55678e-49	6.63829	3.38461e-49	-	AT5G53150		DNAJ heat shock N-terminal domain-containing protein	UniRef100_G7J3W0_Curved_DNA-binding_protein_n=1_Tax=Medicago_truncatula_RepID=G7J3W0_MEDTR
Glyma.04G197400	5.30563	8.55404	2.58644e-06	6.9032	9.03092e-06	8.66467	1.19931e-06	8.70564	9.56694e-07	8.83111	7.64013e-07	8.70663	1.21449e-06	8.86989	6.91158e-07	-	AT1G08510	FATB	fatty acyl-ACP thioesterases B	UniRef100_G7J3D9_Myristoyl-acyl_carrier_protein_thioesterase_n=1_Tax=Medicago_truncatula_RepID=G7J3D9_MEDTR
Glyma.04G197600	134.087	5.5687	3.93236e-33	11.5528	1.12808e-60	10.3904	1.26953e-59	7.36136	2.92397e-47	11.8561	2.36347e-62	13.3626	1.88861e-61	13.5262	8.91321e-63	-	AT5G50720	ATHVA22E, HVA22E	HVA22 homologue E	UniRef100_G7J3D8_HVA22-like_protein_e_n=1_Tax=Medicago_truncatula_RepID=G7J3D8_MEDTR
Glyma.04G202100	40.8981	4.89403	1.32716e-16	6.84086	6.15705e-25	2.35729	6.1481e-06	6.48277	9.09599e-24	6.26585	1.66292e-23	2.82479	9.34256e-08	8.60512	3.14651e-30	-	AT1G01630		Sec14p-like phosphatidylinositol transfer family protein	UniRef100_G7J392_Sec14_cytosolic_factor_n=1_Tax=Medicago_truncatula_RepID=G7J392_MEDTR
Glyma.04G213100	19.7509	3.45388	7.66006e-07	4.17219	5.56962e-09	5.5194	6.78587e-13	6.07946	1.76121e-14	5.68474	2.32068e-13	5.85302	5.47217e-14	5.66508	1.75892e-13	-	AT2G13680	CALS5, GLS2, ATGSL02	callose synthase 5	UniRef100_G7JBJ9_Callose_synthase_n=1_Tax=Medicago_truncatula_RepID=G7JBJ9_MEDTR
Glyma.04G241500	7.99601	9.14491	1.67138e-07	9.20037	1.08374e-07	9.25564	7.2285e-08	7.63397	5.80503e-08	9.42221	4.37393e-08	9.29762	7.17288e-08	7.89764	3.936e-08	-	-
Glyma.04G246000	10.6425	5.09234	1.60193e-07	9.60939	2.08303e-11	9.66468	1.23526e-11	8.04102	9.22106e-12	6.95543	2.37557e-10	9.70669	1.16582e-11	7.10895	4.23983e-11	-	AT1G21651		zinc ion binding	UniRef100_B9S2U6_Protein_translocase_subunit_SecA_n=1_Tax=Ricinus_communis_RepID=B9S2U6_RICCO
Glyma.05G003300	15.2232	10.0699	2.98806e-14	5.85715	7.11182e-11	10.1807	7.05861e-15	10.2217	5.1561e-15	6.29608	6.58294e-12	7.30867	3.58723e-13	4.0281	3.82349e-07	-	AT5G14510		ARM repeat superfamily protein	UniRef100_Q9LY78_Armadillo/beta-catenin-like_repeat-containing_protein_n=1_Tax=Arabidopsis_thaliana_RepID=Q9LY78_ARATH
Glyma.05G010600	39.9443	2.92033	0.000270488	6.11297	1.37803e-11	6.07278	1.24176e-11	5.50375	1.66055e-10	7.29122	2.82414e-14	8.74475	2.85513e-16	8.94765	2.09538e-17	-	AT2G26650	AKT1, ATAKT1, KT1	K+ transporter 1	UniRef100_G7JV81_Potassium_channel_n=1_Tax=Medicago_truncatula_RepID=G7JV81_MEDTR
Glyma.05G021200	12.5485	4.94512	6.82773e-09	4.04667	4.00672e-07	3.95991	4.89142e-07	3.95517	3.48817e-07	3.44461	5.66759e-06	3.51644	4.41904e-06	3.49783	3.69141e-06	-	-
Glyma.05G038500	2.07727	7.21144	4.90649e-06	7.26664	3.2398e-06	7.32165	1.99032e-06	7.36246	1.59044e-06	7.48749	1.10186e-06	7.36344	1.96449e-06	7.52614	1.02593e-06	MYB	AT4G18770	MYB98, AtMYB98	myb domain protein 98	UniRef100_G7J5E7_Myb_n=1_Tax=Medicago_truncatula_RepID=G7J5E7_MEDTR
Glyma.05G040300	316.794	4.57976	5.39715e-21	10.8812	7.58712e-57	12.1164	1.10874e-60	12.9345	4.01335e-61	14.7278	1.02576e-61	14.603	5.81318e-61	11.0758	1.59788e-59	-	AT5G40390	SIP1	Raffinose synthase family protein	UniRef100_G7J4U7_Galactinol-sucrose_galactosyltransferase_n=1_Tax=Medicago_truncatula_RepID=G7J4U7_MEDTR
Glyma.05G064200	223.745	5.67538	2.2098e-20	8.10377	7.88704e-32	12.3611	6.61354e-43	10.8076	7.55606e-41	10.2131	1.60352e-40	10.8086	9.14257e-41	9.30035	3.78099e-37	-	AT4G16820	PLA-I{beta]2	alpha/beta-Hydrolases superfamily protein	UniRef100_G7JXH0_Lipase_n=1_Tax=Medicago_truncatula_RepID=G7JXH0_MEDTR
Glyma.05G094300	1.15816	6.37822	0.000133234	6.43313	9.79596e-05	6.48786	6.49434e-05	6.52848	5.86633e-05	5.07084	3.96974e-05	6.52946	7.18628e-05	4.39206	0.000219741	-	AT1G45688		unknown protein; FUNCTIONS IN: molecular function unknown; INVOLVED IN: biological process unknown; LOCATED IN: plasma membrane; EXPRESSED IN: 22 plant structures; EXPRESSED DURING: 13 growth stages; BEST Arabidopsis thaliana protein match is: unknown protein (TAIR:AT5G42860.1); Has 258 Blast hits to 242 proteins in 39 species: Archae - 0; Bacteria - 11; Metazoa - 10; Fungi - 14; Plants - 198; Vi…	UniRef100_Q7XST6_OSJNBa0039K24.20_protein_n=2_Tax=Oryza_sativa_subsp._japonica_RepID=Q7XST6_ORYSJ
Glyma.05G103400	3.06785	5.19431	0.000659703	7.81952	3.89167e-05	7.87464	2.70147e-05	7.91553	2.21942e-05	8.04079	1.8379e-05	7.91651	2.7277e-05	8.07951	1.6773e-05	GRAS	AT3G49950		GRAS family transcription factor	UniRef100_L0P0Z9_Similar_to_GRAS_family_transcription_factor_n=1_Tax=Lupinus_angustifolius_RepID=L0P0Z9_LUPAN
Glyma.05G110500	41.1544	8.99869	3.05635e-28	8.22429	3.97251e-27	11.6171	1.42259e-30	9.98918	7.84365e-31	11.7839	2.6264e-31	11.6591	1.02105e-30	11.8227	1.81713e-31	-	AT4G37840	HKL3	hexokinase-like 3	UniRef100_B9HFS8_Hexokinase_family_protein_n=1_Tax=Populus_trichocarpa_RepID=B9HFS8_POPTR
Glyma.05G123600	87.319	4.73966	2.71016e-16	7.51339	8.56815e-29	12.7015	3.28801e-37	7.05752	1.23005e-27	9.72336	1.11743e-36	12.7435	2.41331e-37	7.14769	2.78375e-28	WRKY	AT2G34830	WRKY35, MEE24, AtWRKY35	WRKY DNA-binding protein 35	UniRef100_B9GGH3_WRKY_transcription_factor_35_family_protein_n=1_Tax=Populus_trichocarpa_RepID=B9GGH3_POPTR
Glyma.05G125000	3.26689	7.85778	2.32944e-05	7.9131	1.6614e-05	7.96824	1.19039e-05	8.00914	9.35534e-06	6.4705	3.96814e-05	8.01013	1.20625e-05	6.61195	7.00638e-06	-	AT5G44440		FAD-binding Berberine family protein	UniRef100_Q9AYM8_CPRD2_protein_n=1_Tax=Vigna_unguiculata_RepID=Q9AYM8_VIGUN
Glyma.05G125600	74.81	4.02351	3.24335e-25	2.99323	2.48619e-16	6.83379	1.4543e-49	4.30103	8.7355e-29	11.0367	2.40236e-64	8.01901	2.5469e-57	5.68023	1.03075e-41	-	AT4G20840		FAD-binding Berberine family protein	UniRef100_G7IMM5_Reticuline_oxidase-like_protein_n=1_Tax=Medicago_truncatula_RepID=G7IMM5_MEDTR
Glyma.05G129100	139.814	3.17415	3.17815e-24	9.2455	1.83579e-88	10.9388	1.34992e-93	4.20661	1.49301e-38	9.28791	1.85377e-92	10.1444	5.25636e-94	10.3767	2.47336e-96	-	-			UniRef100_K9UJB9_Pyruvate/oxaloacetate_carboxyltransferase_n=1_Tax=Chamaesiphon_minutus_PCC_6605_RepID=K9UJB9_9CHRO
Glyma.05G130600	43.9143	4.92282	2.72768e-21	11.6546	1.44977e-38	10.016	5.6625e-39	11.751	2.90907e-39	11.8767	6.48357e-40	11.752	3.63816e-39	11.9155	3.71562e-40	-	AT1G30040	ATGA2OX2, GA2OX2	gibberellin 2-oxidase	UniRef100_G7JE01_Gibberellin_2-oxidase_n=1_Tax=Medicago_truncatula_RepID=G7JE01_MEDTR
Glyma.05G147200	311.078	5.04022	4.50758e-18	2.83828	1.15167e-07	8.00862	1.50246e-33	7.61498	1.00244e-31	5.45004	9.56574e-21	6.63843	9.81889e-27	3.85555	1.76329e-12	-	AT1G67360		Rubber elongation factor protein (REF)	UniRef100_T2DNE7_REF/SRPP-like_protein_n=1_Tax=Phaseolus_vulgaris_RepID=T2DNE7_PHAVU
Glyma.05G173300	8.46849	6.7197	1.11801e-07	7.56264	1.65795e-08	7.64849	1.51912e-09	6.95406	8.29284e-09	7.22715	5.69659e-09	6.43352	4.18259e-08	5.75526	1.6246e-07	-	AT1G13130		Cellulase (glycosyl hydrolase family 5) protein	UniRef100_G7J343_Endoglucanase_n=1_Tax=Medicago_truncatula_RepID=G7J343_MEDTR
Glyma.05G175500	17.2189	5.37794	2.52963e-18	4.90648	2.57869e-17	3.37816	6.67136e-11	2.83923	1.70175e-08	3.71466	1.10834e-12	4.6387	1.75991e-16	4.29977	2.3862e-15	-	AT5G64300	ATGCH, GCH, ATRIBA1, RFD1	GTP cyclohydrolase II	UniRef100_Q6A4W9_GTP_cyclohydrolase_II/3,4-dihydroxy-2-butanone_4-phosphate_synthase_n=1_Tax=Malus_domestica_RepID=Q6A4W9_MALDO
Glyma.05G200100	10.9124	9.59228	1.07814e-06	9.64777	7.50047e-07	9.70306	5.27093e-07	9.74408	4.28915e-07	9.8697	3.4828e-07	9.74507	5.33464e-07	9.90853	3.258e-07	ERF	AT5G61890		Integrase-type DNA-binding superfamily protein	UniRef100_C1KH72_RAP2-like_protein_n=1_Tax=Juglans_nigra_RepID=C1KH72_JUGNI
Glyma.05G217200	2.0101	5.45147	1.85195e-05	7.21098	1.28842e-05	5.57797	8.15028e-06	7.30678	6.65583e-06	7.43177	4.79074e-06	7.30776	8.17956e-06	7.47042	4.08038e-06	-	AT4G23880		unknown protein; Has 73 Blast hits to 69 proteins in 22 species: Archae - 0; Bacteria - 4; Metazoa - 9; Fungi - 2; Plants - 18; Viruses - 0; Other Eukaryotes - 40 (source: NCBI BLink).
Glyma.05G224700	526.806	3.20694	2.02584e-41	2.92512	6.98493e-36	3.72809	5.37485e-54	3.79526	9.01116e-56	3.7189	6.37019e-54	3.45639	1.15728e-47	3.82848	1.1725e-56	-	AT5G11700		LOCATED IN: vacuole; EXPRESSED IN: 24 plant structures; EXPRESSED DURING: 13 growth stages; BEST Arabidopsis thaliana protein match is: glycine-rich protein (TAIR:AT4G32920.3); Has 1807 Blast hits to 1807 proteins in 277 species: Archae - 0; Bacteria - 0; Metazoa - 736; Fungi - 347; Plants - 385; Viruses - 0; Other Eukaryotes - 339 (source: NCBI BLink).	UniRef100_D7M4B5_Glycine-rich_protein_n=1_Tax=Arabidopsis_lyrata_subsp._lyrata_RepID=D7M4B5_ARALL
Glyma.05G226400	116.419	3.55253	1.30558e-11	7.92621	1.63226e-33	6.51135	7.95866e-28	4.6012	1.38254e-17	11.6822	4.29945e-43	7.40129	7.72842e-32	4.27094	8.56938e-16	-	AT4G29140		MATE efflux family protein	UniRef100_I1K5Z5_MATE_efflux_family_protein_n=1_Tax=Glycine_max_RepID=I1K5Z5_SOYBN
Glyma.05G227400	79.3127	5.02858	1.75704e-20	6.64682	3.8897e-29	5.35854	1.20279e-22	4.82667	6.9282e-20	6.28349	1.13238e-27	6.61804	2.09692e-29	6.9859	3.10608e-31	-	AT1G79750	ATNADP-ME4, NADP-ME4	NADP-malic enzyme 4	UniRef100_I1K5Y5_Malic_enzyme_n=2_Tax=Glycine_max_RepID=I1K5Y5_SOYBN
Glyma.05G247200	7.91724	4.35811	2.6562e-08	5.84836	3.26785e-11	5.91488	1.71561e-11	5.70538	1.18777e-11	6.58127	2.03901e-13	5.72476	1.46047e-11	3.86605	8.66935e-08	-	AT3G17880	HIP, ATTDX, ATHIP2, TDX	tetraticopeptide domain-containing thioredoxin	UniRef100_G7LE77_Thioredoxin-like_protein_n=1_Tax=Medicago_truncatula_RepID=G7LE77_MEDTR
Glyma.06G010900	21.4495	6.13212	1.63899e-08	6.7347	1.23124e-09	10.6761	1.08769e-12	3.02227	0.000828494	3.7875	4.46384e-05	6.13433	5.70889e-09	5.68795	2.02629e-08	-	AT4G34560		unknown protein; BEST Arabidopsis thaliana protein match is: unknown protein (TAIR:AT5G66440.1); Has 67 Blast hits to 66 proteins in 11 species: Archae - 0; Bacteria - 0; Metazoa - 0; Fungi - 0; Plants - 67; Viruses - 0; Other Eukaryotes - 0 (source: NCBI BLink).	UniRef100_B0BLI4_CM0216.380.nc_protein_n=1_Tax=Lotus_japonicus_RepID=B0BLI4_LOTJA
Glyma.06G013500	24.1238	10.7338	7.70808e-19	6.92577	3.95567e-16	10.8447	1.325e-19	10.8857	8.69974e-20	11.0114	4.13689e-20	10.8867	1.11328e-19	11.0503	3.48943e-20	-	AT1G49330		hydroxyproline-rich glycoprotein family protein	UniRef100_B9HRQ4_Hydroxyproline-rich_glycoprotein_n=1_Tax=Populus_trichocarpa_RepID=B9HRQ4_POPTR
Glyma.06G029600	35.0039	2.62138	0.000442982	5.16507	1.37488e-10	6.992	7.58229e-15	3.91043	1.87528e-07	9.25074	1.27307e-19	11.4258	3.19259e-19	11.5894	1.14665e-19	bZIP	AT1G75390	AtbZIP44, bZIP44	basic leucine-zipper 44	UniRef100_Q0GPI2_BZIP_transcription_factor_bZIP44_n=1_Tax=Glycine_max_RepID=Q0GPI2_SOYBN
Glyma.06G031900	50.4818	3.51742	1.84263e-16	3.38463	7.69373e-16	4.04507	1.20601e-20	3.52715	4.015e-17	3.06907	6.33306e-14	3.5473	3.56604e-17	4.86483	6.79334e-27	-	AT1G75210		HAD-superfamily hydrolase, subfamily IG, 5'-nucleotidase	UniRef100_B9IBG2_5'_nucleotidase_family_protein_n=1_Tax=Populus_trichocarpa_RepID=B9IBG2_POPTR
Glyma.06G043000	21610.8	6.96714	2.3479e-16	5.32818	1.6525e-11	13.6216	1.50759e-37	14.5897	2.45083e-40	13.3155	7.61672e-37	8.99792	4.01008e-23	12.5889	1.55338e-34	-	AT3G16150		N-terminal nucleophile aminohydrolases (Ntn hydrolases) superfamily protein	UniRef100_J9PVZ7_Asparaginase_2_n=1_Tax=Glycine_max_RepID=J9PVZ7_SOYBN
Glyma.06G051400	286.315	3.06456	5.2999e-25	3.06366	1.33761e-25	3.11555	1.79166e-26	2.91672	9.88772e-24	2.92663	5.55987e-24	3.29034	1.17555e-28	2.85994	5.69717e-23	-	AT5G11770		NADH-ubiquinone oxidoreductase 20 kDa subunit, mitochondrial	UniRef100_T2DMF5_NADH_ubiquinone_oxidoreductase_n=1_Tax=Phaseolus_vulgaris_RepID=T2DMF5_PHAVU
Glyma.06G051500	283.865	9.30738	2.04424e-52	9.91903	9.92041e-57	3.14591	7.52993e-13	3.88517	5.69623e-18	5.28528	1.9459e-28	10.2655	6.16874e-59	7.10995	7.42213e-42	-	AT5G11790	NDL2	N-MYC downregulated-like 2	UniRef100_G7IB94_Pollen-specific_protein_SF21_n=1_Tax=Medicago_truncatula_RepID=G7IB94_MEDTR
Glyma.06G059800	394.978	3.76473	6.39567e-37	2.62706	1.2815e-20	3.39208	5.93564e-32	3.4318	1.24703e-32	3.68083	1.05346e-36	4.02806	1.23222e-41	2.95217	2.45024e-25	-	AT5G24970		Protein kinase superfamily protein	UniRef100_F4KIL1_Protein_kinase_superfamily_protein_n=1_Tax=Arabidopsis_thaliana_RepID=F4KIL1_ARATH
Glyma.06G067000	4.23184	6.45191	9.24924e-07	8.28503	8.04165e-08	4.3197	2.59712e-05	8.38115	3.95794e-08	4.9988	2.59311e-06	8.38214	4.89854e-08	8.54532	2.38502e-08	-	AT2G45180		Bifunctional inhibitor/lipid-transfer protein/seed storage 2S albumin superfamily protein	UniRef100_G7I719_14_kDa_proline-rich_protein_DC2.15_n=1_Tax=Medicago_truncatula_RepID=G7I719_MEDTR
Glyma.06G089200	192.801	8.07862	5.58818e-28	12.076	2.22075e-38	13.8426	1.16051e-38	10.3163	6.5983e-36	14.0094	2.46064e-39	13.8846	8.57158e-39	11.2588	3.01631e-38	-	AT4G37810		unknown protein; FUNCTIONS IN: molecular function unknown; INVOLVED IN: biological process unknown; LOCATED IN: endomembrane system; BEST Arabidopsis thaliana protein match is: unknown protein (TAIR:AT5G10310.1); Has 149 Blast hits to 149 proteins in 15 species: Archae - 0; Bacteria - 0; Metazoa - 0; Fungi - 0; Plants - 149; Viruses - 0; Other Eukaryotes - 0 (source: NCBI BLink).	UniRef100_G7J405_EPIDERMAL_PATTERNING_FACTOR-like_protein_n=1_Tax=Medicago_truncatula_RepID=G7J405_MEDTR
Glyma.06G092900	14.7558	10.0257	3.80897e-15	8.37119	1.42113e-15	10.1365	8.02994e-16	8.51185	5.51038e-16	8.65157	2.84458e-16	8.49896	6.88255e-16	7.97588	2.62749e-15	-	AT1G09890		Rhamnogalacturonate lyase family protein	UniRef100_G7J4L9_Rhamnogalacturonate_lyase_n=1_Tax=Medicago_truncatula_RepID=G7J4L9_MEDTR
Glyma.06G097300	210.228	4.92543	1.83933e-27	6.44674	6.32131e-40	8.68313	1.1323e-54	8.33889	3.32548e-53	6.55312	1.61046e-41	4.2404	1.89822e-22	5.79734	2.66885e-35	-	AT4G24510	CER2, VC2, VC-2	HXXXD-type acyl-transferase family protein	UniRef100_G7J4L2_Omega-hydroxypalmitate_O-feruloyl_transferase_n=1_Tax=Medicago_truncatula_RepID=G7J4L2_MEDTR
Glyma.06G101400	701.224	3.34457	2.77537e-19	3.83686	1.96617e-24	3.94287	1.23837e-25	4.84638	5.09344e-35	4.55622	5.14852e-32	4.09274	3.66409e-27	4.29252	2.50092e-29	-	AT1G78310		VQ motif-containing protein	UniRef100_B9H707_VQ_motif-containing_family_protein_n=1_Tax=Populus_trichocarpa_RepID=B9H707_POPTR
Glyma.06G103100	25.2897	2.66102	1.21815e-09	4.24126	1.83593e-19	2.57891	1.71978e-09	3.36485	2.57664e-14	3.08081	8.35819e-13	2.69593	3.00193e-10	2.57477	1.33388e-09	-	AT1G34750		Protein phosphatase 2C family protein	UniRef100_A2Q6E4_Protein_phosphatase_2C-like_n=2_Tax=Medicago_truncatula_RepID=A2Q6E4_MEDTR
Glyma.06G103400	9.05217	7.55326	2.58226e-08	9.37816	2.28018e-09	9.43344	1.40504e-09	9.47445	1.08905e-09	9.60004	7.56159e-10	9.47543	1.34767e-09	9.63885	6.82623e-10	-	AT1G15160		MATE efflux family protein	UniRef100_I1K9Y9_MATE_efflux_family_protein_n=2_Tax=Glycine_max_RepID=I1K9Y9_SOYBN
Glyma.06G134800	12.1037	9.74088	4.57925e-16	9.79638	1.59118e-16	9.85168	8.29086e-17	9.8927	5.54604e-17	10.0183	2.56411e-17	9.89369	6.87084e-17	10.0572	2.10833e-17	-	-
Glyma.06G149100	6.24546	8.7892	1.17287e-05	8.84464	8.68259e-06	8.89988	6.16266e-06	8.94086	5.02893e-06	9.06638	4.16598e-06	8.94185	6.33853e-06	5.27211	0.000200313	-	-			UniRef100_G7JAV5_Citrate_binding_protein_n=1_Tax=Medicago_truncatula_RepID=G7JAV5_MEDTR
Glyma.06G153800	3.43257	7.92455	1.30882e-06	7.97989	8.28314e-07	8.03503	5.75368e-07	8.07594	4.26814e-07	8.20126	3.07703e-07	8.07693	5.24173e-07	6.669	2.71703e-07	-	AT5G61750		RmlC-like cupins superfamily protein	UniRef100_G7JBL3_Germin-like_protein_n=1_Tax=Medicago_truncatula_RepID=G7JBL3_MEDTR
Glyma.06G162800	14.4444	6.97123	8.98816e-15	10.0512	3.87667e-17	10.1065	2.0378e-17	8.47461	1.32257e-17	10.2732	6.27896e-18	10.1485	1.73844e-17	10.312	5.21699e-18	-	AT5G51030		NAD(P)-binding Rossmann-fold superfamily protein	UniRef100_G7J2S1_Carbonyl_reductase-like_protein_n=1_Tax=Medicago_truncatula_RepID=G7J2S1_MEDTR
Glyma.06G169300	47.3497	3.40697	5.30091e-07	5.04345	3.02392e-12	3.89753	9.43098e-09	3.87275	1.02926e-08	4.38867	1.56816e-10	4.07282	2.9286e-09	4.20085	9.60239e-10	-	AT4G24930		thylakoid lumenal 17.9 kDa protein, chloroplast	UniRef100_G7J3V7_Thylakoid_lumenal_17.9_kDa_protein_n=1_Tax=Medicago_truncatula_RepID=G7J3V7_MEDTR
Glyma.06G169400	18.0696	6.58485	4.81262e-13	4.41002	6.43684e-09	6.21796	2.94196e-13	2.54215	0.000246738	7.03172	3.10498e-15	5.13214	4.70893e-11	3.21541	4.63973e-06	-	AT3G01930		Major facilitator superfamily protein	UniRef100_G7J3V8_Nodulin-like_protein_n=1_Tax=Medicago_truncatula_RepID=G7J3V8_MEDTR
Glyma.06G179700	147.106	6.64785	3.34413e-30	9.76745	5.31166e-44	10.1226	2.10803e-44	13.4944	5.01235e-48	13.6202	1.4105e-48	13.4954	6.97004e-48	12.0665	7.81094e-49	-	-			UniRef100_G7ZXN3_Cytochrome_P450_n=1_Tax=Medicago_truncatula_RepID=G7ZXN3_MEDTR
Glyma.06G198100	9.17847	9.34197	4.06128e-14	9.39745	1.62698e-14	9.45273	8.85616e-15	9.49374	5.87908e-15	9.61933	2.96938e-15	4.76485	5.50076e-10	2.42795	0.000370962	-	AT5G07800		Flavin-binding monooxygenase family protein	UniRef100_D7M0M4_Flavin-containing_monooxygenase_family_protein_n=1_Tax=Arabidopsis_lyrata_subsp._lyrata_RepID=D7M0M4_ARALL
Glyma.06G220000	182.997	11.9246	8.84108e-72	11.239	3.18812e-73	13.7688	9.96339e-74	13.8099	2.66861e-74	13.9357	3.78994e-75	13.8109	3.4743e-74	13.9745	1.06856e-75	B3	AT4G33280		AP2/B3-like transcriptional factor family protein	UniRef100_G7J3B6_B3_domain-containing_protein_n=1_Tax=Medicago_truncatula_RepID=G7J3B6_MEDTR
Glyma.06G220600	118.188	4.91648	2.37615e-38	3.65823	3.43475e-25	3.45314	3.96321e-23	3.00538	1.23405e-18	5.2871	1.48874e-43	4.97314	7.30601e-40	4.56321	1.46531e-35	-	AT1G45248		Nucleolar histone methyltransferase-related protein
Glyma.06G226700	13.1721	2.42675	0.000867345	7.43809	2.86297e-14	8.29738	1.38553e-15	10.0154	1.0002e-15	6.45299	1.62174e-13	10.0164	1.24793e-15	5.49874	2.31717e-11	-	AT1G53430		Leucine-rich repeat transmembrane protein kinase	UniRef100_G7LBX2_Leucine-rich_repeat_family_protein_/_protein_kinase_family_protein_n=1_Tax=Medicago_truncatula_RepID=G7LBX2_MEDTR
Glyma.06G256400	2.24234	7.31682	0.000284923	7.37204	0.000228296	5.739	0.000719673	5.80645	0.000614619	7.59298	0.000112604	7.46888	0.000171958	7.63165	0.000105024	-	AT4G27290		S-locus lectin protein kinase family protein	UniRef100_K7KXC8_Serine/threonine-protein_kinase_n=2_Tax=Glycine_max_RepID=K7KXC8_SOYBN
Glyma.06G258400	3.98385	8.13973	0.000105081	8.1951	8.04295e-05	8.25028	5.9527e-05	8.29121	4.89603e-05	8.41659	4.13863e-05	8.2922	6.00081e-05	8.45534	3.86154e-05	-	AT4G27290		S-locus lectin protein kinase family protein	UniRef100_I1KE88_Serine/threonine-protein_kinase_n=1_Tax=Glycine_max_RepID=I1KE88_SOYBN
Glyma.06G260200	8.26244	3.35333	7.78437e-06	5.62414	8.47239e-11	7.61387	3.72653e-14	7.66977	2.51642e-14	7.87875	1.28085e-14	6.05248	1.11667e-11	7.12719	1.17333e-13	-	AT1G60710	ATB2	NAD(P)-linked oxidoreductase superfamily protein	UniRef100_A2Q5B6_Aldo/keto_reductase_n=1_Tax=Medicago_truncatula_RepID=A2Q5B6_MEDTR
Glyma.06G262300	11.8143	9.70587	3.74219e-14	3.55754	2.65186e-06	9.81666	8.44282e-15	9.85768	5.99834e-15	8.3969	2.99998e-15	9.85867	7.29284e-15	10.0221	2.54937e-15	-	AT4G27300		S-locus lectin protein kinase family protein	UniRef100_K7KXI4_Serine/threonine-protein_kinase_n=2_Tax=Glycine_max_RepID=K7KXI4_SOYBN
Glyma.06G265400	56.7459	3.00256	3.2454e-10	8.38494	8.16604e-37	9.64553	1.30345e-40	12.1205	6.8447e-41	9.91477	1.5212e-41	10.4474	8.25402e-41	12.2851	8.7859e-42	-	AT5G17680		disease resistance protein (TIR-NBS-LRR class), putative	UniRef100_C6ZS29_TIR-NBS-LRR_type_disease_resistance_protein_n=2_Tax=Glycine_max_RepID=C6ZS29_SOYBN
Glyma.06G269700	9816.21	3.32983	0.000171959	6.07335	2.15956e-10	12.4154	3.10183e-25	5.65318	1.34966e-09	10.4459	7.70533e-21	9.86806	2.57446e-19	12.9548	2.06913e-26	-	AT5G54770	THI1, TZ, THI4	thiazole biosynthetic enzyme, chloroplast (ARA6) (THI1) (THI4)	UniRef100_Q9SLR8_Thiamine_thiazole_synthase,_chloroplastic_n=2_Tax=Glycine_max_RepID=Q9SLR8_SOYBN
Glyma.06G275400	14.9899	8.28837	3.63646e-18	10.1046	7.00699e-20	8.46257	3.32023e-20	4.41049	1.83971e-11	10.3266	8.74242e-21	10.2019	2.73212e-20	4.08407	1.59018e-10	-	AT2G42750		DNAJ heat shock N-terminal domain-containing protein	UniRef100_G7JDS4_Chaperone_protein_dnaJ_n=1_Tax=Medicago_truncatula_RepID=G7JDS4_MEDTR
Glyma.06G288600	623.255	4.18333	6.69255e-18	5.47598	4.87483e-27	10.1377	2.10066e-56	6.47512	3.18551e-34	8.5627	1.99291e-48	6.78846	2.32531e-36	4.0008	3.78073e-17	-	AT1G28440	HSL1	HAESA-like 1	UniRef100_B9H2Q3_Leucine-rich_repeat_receptor-like_protein_kinase_n=2_Tax=Populus_trichocarpa_RepID=B9H2Q3_POPTR
Glyma.06G298300	27.1674	4.29328	2.42002e-12	10.9623	9.65537e-26	8.5719	7.42993e-25	8.15027	4.28291e-25	6.30101	2.26938e-20	8.62637	5.3384e-25	7.74349	1.02247e-24	-	AT4G21490	NDB3	NAD(P)H dehydrogenase B3	UniRef100_E5GBQ4_NADH_dehydrogenase_n=1_Tax=Cucumis_melo_subsp._melo_RepID=E5GBQ4_CUCME
Glyma.06G300700	25.8121	5.74686	5.62476e-19	3.21744	3.33306e-09	5.07186	2.40405e-17	6.00633	5.0752e-21	6.8649	3.87192e-24	5.53257	2.40407e-19	7.98264	1.39327e-27	-	AT1G27410		DNA repair metallo-beta-lactamase family protein	UniRef100_Q9FZJ4_DNA_repair_metallo-beta-lactamase_family_protein_n=1_Tax=Arabidopsis_thaliana_RepID=Q9FZJ4_ARATH
Glyma.06G307000	2.31122	4.85826	2.38587e-05	7.41987	2.22947e-06	5.78693	1.42066e-06	7.51576	1.1538e-06	7.64086	8.35512e-07	7.51674	1.42268e-06	4.20441	5.57924e-05	-	AT3G04090	SIP1;1, SIP1A	small and basic intrinsic protein 1A	UniRef100_G7JDK7_Aquaporin_SIP1-1_n=1_Tax=Medicago_truncatula_RepID=G7JDK7_MEDTR
Glyma.06G308300	14.7231	6.38404	1.22933e-14	4.34349	8.55025e-10	10.1337	4.94077e-18	3.42326	3.05467e-07	4.96303	9.61651e-12	8.50087	4.00597e-18	4.37073	3.10341e-10	-	AT3G11690		unknown protein; FUNCTIONS IN: molecular function unknown; INVOLVED IN: biological process unknown; LOCATED IN: chloroplast; EXPRESSED IN: 24 plant structures; EXPRESSED DURING: 15 growth stages; BEST Arabidopsis thaliana protein match is: unknown protein (TAIR:AT5G06380.1); Has 84 Blast hits to 84 proteins in 12 species: Archae - 0; Bacteria - 0; Metazoa - 0; Fungi - 0; Plants - 84; Viruses - 0;…	UniRef100_Q9FNH0_Gb|AAF02136.1_n=1_Tax=Arabidopsis_thaliana_RepID=Q9FNH0_ARATH
Glyma.06G310100	56.5265	6.96179	3.028e-12	5.8708	2.81191e-10	5.1592	7.70502e-09	2.80955	0.00064108	3.39163	4.50064e-05	5.65522	6.9658e-10	7.89846	2.66403e-14	-	AT1G68620		alpha/beta-Hydrolases superfamily protein	UniRef100_D5LG62_HSR203J_protein_n=1_Tax=Arachis_hypogaea_RepID=D5LG62_ARAHY
Glyma.06G319500	32.0742	7.1025	1.25077e-11	4.28615	1.19809e-06	6.46087	2.95499e-11	8.88149	8.04399e-15	4.8379	5.18254e-08	3.40457	5.92897e-05	8.65699	4.23413e-15	-	-			UniRef100_G7IYK7_Glucan_1,3-beta-glucosidase_n=1_Tax=Medicago_truncatula_RepID=G7IYK7_MEDTR
Glyma.06G321900	46.4765	4.87735	6.47929e-18	4.67743	2.72643e-17	3.45579	2.20264e-11	5.13104	6.7789e-20	3.31236	1.03765e-10	3.74743	8.62223e-13	6.17784	5.81586e-25	-	AT1G55670	PSAG	photosystem I subunit G	UniRef100_V7BUD4_Photosystem_1_subunit_5_n=1_Tax=Phaseolus_vulgaris_RepID=V7BUD4_PHAVU
Glyma.06G324200	291.637	3.36321	1.84184e-15	10.7563	4.1385e-65	3.85754	1.2854e-19	14.4833	1.11691e-69	10.3889	1.0394e-66	6.35618	5.55206e-40	6.29193	7.14151e-40	-	AT1G71691		GDSL-like Lipase/Acylhydrolase superfamily protein	UniRef100_G7IYG4_GDSL_esterase/lipase_n=1_Tax=Medicago_truncatula_RepID=G7IYG4_MEDTR
Glyma.07G000500	15.9276	3.08269	2.96641e-05	4.32409	2.28564e-08	5.84204	4.91291e-12	5.91779	3.32603e-12	6.80246	5.01539e-15	7.85098	1.87468e-15	5.50931	7.33343e-12	-	AT1G16720	HCF173	high chlorophyll fluorescence phenotype 173	UniRef100_D7KEI3_Oxidoreductase/_transcriptional_repressor_n=1_Tax=Arabidopsis_lyrata_subsp._lyrata_RepID=D7KEI3_ARALL
Glyma.07G006200	218.204	6.22026	2.92073e-18	2.66183	2.05782e-05	8.26632	4.64725e-26	9.41205	1.06354e-29	8.93997	2.71244e-29	6.74969	9.04387e-21	7.27769	7.32036e-23	-	AT1G79960	ATOFP14, OFP14	ovate family protein 14	UniRef100_B9GEL7_Ovate_family_protein_n=1_Tax=Populus_trichocarpa_RepID=B9GEL7_POPTR
Glyma.07G010100	2.33345	7.36932	1.70243e-06	7.42455	9.85049e-07	7.47959	6.13819e-07	7.52043	4.92238e-07	7.64553	3.4562e-07	7.52142	6.0491e-07	7.68421	3.25869e-07	-	-
Glyma.07G011500	2.51586	7.47735	0.000105142	7.5326	7.81588e-05	7.58767	5.61268e-05	5.9602	0.000214002	7.75367	3.58185e-05	7.62951	5.49805e-05	7.79236	3.34366e-05	-	AT3G21250	MRP6, ABCC8	multidrug resistance-associated protein 6	UniRef100_G8A2S0_Multidrug_resistance_protein_ABC_transporter_family_(Fragment)_n=1_Tax=Medicago_truncatula_RepID=G8A2S0_MEDTR
Glyma.07G018600	63.4918	2.46283	5.49937e-10	4.9644	2.87259e-29	3.0326	2.45263e-14	3.2036	9.95018e-16	4.75312	2.05819e-28	4.43325	2.01191e-25	4.02649	2.58399e-22	-	AT3G16190		Isochorismatase family protein	UniRef100_B9GXC4_Isochorismatase_hydrolase_family_protein_n=1_Tax=Populus_trichocarpa_RepID=B9GXC4_POPTR
Glyma.07G021000	8.03686	9.14967	4.35635e-17	4.63412	2.24415e-12	3.03026	2.50069e-07	3.34067	1.67157e-08	9.42697	1.39967e-18	5.49433	1.84043e-14	3.47954	3.29653e-09	AP2	AT1G16060	ADAP	ARIA-interacting double AP2 domain protein	UniRef100_UPI000193733F_AP2_domain-containing_transcription_factor_n=1_Tax=Populus_trichocarpa_RepID=UPI000193733F
Glyma.07G021600	152.431	8.65473	3.4924e-40	5.751	1.89009e-26	8.68344	1.64571e-41	9.3354	3.02192e-44	5.3453	3.04459e-24	4.79323	1.0145e-20	9.40556	4.37307e-45	-	AT5G48930	HCT	hydroxycinnamoyl-CoA shikimate/quinate hydroxycinnamoyl transferase	UniRef100_B6DQK4_Shikimate_O-hydroxycinnamoyl_transferase_n=1_Tax=Trifolium_pratense_RepID=B6DQK4_TRIPR
Glyma.07G027900	318.079	6.62482	2.80843e-41	12.0361	1.49968e-69	12.88	6.73407e-70	8.34509	1.11696e-54	11.0553	1.16588e-69	11.6831	7.02268e-69	10.126	2.39677e-65	-	AT1G15760		Sterile alpha motif (SAM) domain-containing protein	UniRef100_Q8H6R4_Jp18_n=1_Tax=Poncirus_trifoliata_RepID=Q8H6R4_PONTR
Glyma.07G030700	558.654	4.99413	1.1151e-41	9.85179	2.29943e-93	15.3787	6.63793e-107	15.4198	2.02145e-107	15.5455	1.17157e-108	12.5065	4.37751e-107	11.1773	1.00872e-103	-	AT1G80133		unknown protein; LOCATED IN: endomembrane system; Has 154 Blast hits to 154 proteins in 15 species: Archae - 0; Bacteria - 0; Metazoa - 0; Fungi - 0; Plants - 154; Viruses - 0; Other Eukaryotes - 0 (source: NCBI BLink).	UniRef100_G7JGZ2_EPIDERMAL_PATTERNING_FACTOR-like_protein_n=1_Tax=Medicago_truncatula_RepID=G7JGZ2_MEDTR
Glyma.07G033500	130.009	3.31934	2.16535e-05	9.15756	6.83958e-20	9.98098	3.91075e-21	7.41646	3.31177e-16	9.17173	1.46767e-20	7.68765	1.26696e-16	6.86071	7.82813e-15	-	AT1G15520	PDR12, ATPDR12, ABCG40, ATABCG40	pleiotropic drug resistance 12	UniRef100_G7IMF4_Pleiotropic_drug_resistance_protein_n=1_Tax=Medicago_truncatula_RepID=G7IMF4_MEDTR
Glyma.07G044500	11.4599	6.58182	2.56763e-10	9.718	6.52099e-13	9.77329	3.82726e-13	9.81431	2.83181e-13	9.93994	1.62031e-13	9.8153	3.35485e-13	9.97877	1.37475e-13	-	AT3G14250		RING/U-box superfamily protein	UniRef100_D7L324_Protein_binding_protein_n=1_Tax=Arabidopsis_lyrata_subsp._lyrata_RepID=D7L324_ARALL
Glyma.07G044600	17.7065	7.23426	1.89407e-16	8.63383	1.06261e-19	10.4	5.60207e-20	10.441	3.50935e-20	10.5667	1.50828e-20	10.442	4.39064e-20	10.6056	1.18226e-20	-	AT3G14250		RING/U-box superfamily protein	UniRef100_D7L324_Protein_binding_protein_n=1_Tax=Arabidopsis_lyrata_subsp._lyrata_RepID=D7L324_ARALL
Glyma.07G047000	8.20034	3.77556	2.52011e-06	9.23557	7.36555e-13	9.29085	4.23207e-13	9.33185	3.03937e-13	9.45742	1.67885e-13	9.33283	3.70338e-13	9.49623	1.31946e-13	-	AT1G53708	RTFL9	ROTUNDIFOLIA like 9	UniRef100_F4HTB2_ROTUNDIFOLIA_like_9_protein_n=1_Tax=Arabidopsis_thaliana_RepID=F4HTB2_ARATH
Glyma.07G067700	14.888	6.43309	7.41147e-14	6.21501	3.53813e-13	8.46225	3.84154e-17	5.69284	9.6788e-13	10.3168	1.26942e-17	7.77638	3.91534e-16	8.01976	1.01665e-17	-	AT1G01580	FRO2, FRD1, ATFRO2	ferric reduction oxidase 2	UniRef100_F5BSM3_Ferric_reductase_n=1_Tax=Lotus_japonicus_RepID=F5BSM3_LOTJA
Glyma.07G067800	156.406	7.41874	4.25083e-36	10.5191	2.66051e-48	11.0978	4.70594e-50	10.014	5.58208e-47	11.3239	5.68262e-51	9.99918	7.46632e-47	12.1551	2.95024e-51	-	AT4G12010		Disease resistance protein (TIR-NBS-LRR class) family	UniRef100_A1Y1U0_CMR1_n=1_Tax=Phaseolus_vulgaris_RepID=A1Y1U0_PHAVU
Glyma.07G067900	95.0582	6.39472	2.01124e-08	6.76647	4.47944e-09	8.13427	3.28918e-11	6.26239	1.72034e-08	9.66567	3.1745e-13	9.08627	1.38994e-12	8.48659	9.95713e-12	-	AT5G17680		disease resistance protein (TIR-NBS-LRR class), putative	UniRef100_A1Y1U0_CMR1_n=1_Tax=Phaseolus_vulgaris_RepID=A1Y1U0_PHAVU
Glyma.07G076500	4.58121	6.64579	8.51677e-07	8.39801	5.57449e-07	8.45321	3.69453e-07	5.19202	1.6976e-05	6.96174	1.31754e-06	8.49515	3.59661e-07	8.65836	1.93677e-07	-	-			UniRef100_H9DXV8_BAP1_n=1_Tax=Vitis_vinifera_RepID=H9DXV8_VITVI
Glyma.07G094200	38.8148	6.08314	8.14105e-18	4.18025	4.01531e-11	11.5308	3.70035e-26	7.04947	3.35795e-21	11.6975	8.5641e-27	6.50332	1.90084e-19	5.05474	7.95619e-15	-	AT5G38260		Protein kinase superfamily protein	UniRef100_G7KMN1_Kinase_R-like_protein_n=1_Tax=Medicago_truncatula_RepID=G7KMN1_MEDTR
Glyma.07G095200	117.255	6.60048	4.74818e-41	5.98673	3.09735e-37	7.61724	4.45628e-48	5.65656	4.88638e-35	6.2674	5.09925e-40	6.75044	6.35704e-43	6.91297	1.6466e-44	-	AT5G38260		Protein kinase superfamily protein	UniRef100_G7KMN1_Kinase_R-like_protein_n=1_Tax=Medicago_truncatula_RepID=G7KMN1_MEDTR
Glyma.07G097900	32.1368	11.1496	1.28258e-17	6.52141	1.80848e-13	6.47586	2.1263e-13	4.92502	8.35245e-10	4.05211	1.35381e-07	5.74694	1.01717e-11	3.54237	2.92872e-06	-	AT2G01190		Octicosapeptide/Phox/Bem1p family protein	UniRef100_B9I2I9_Octicosapeptide/Phox/Bem1p_domain-containing_family_protein_n=1_Tax=Populus_trichocarpa_RepID=B9I2I9_POPTR
Glyma.07G098900	11.1028	9.61652	2.80146e-12	9.67201	1.29509e-12	9.72731	7.58212e-13	9.76833	5.41882e-13	9.89395	3.25817e-13	8.0922	6.61177e-13	9.93277	2.76293e-13	-	-
Glyma.07G099000	1.90067	5.31289	0.000701527	7.14226	0.000110584	7.19724	7.51879e-05	7.23803	6.23495e-05	7.363	4.88433e-05	7.23901	7.62734e-05	7.40164	4.70664e-05	-	-
Glyma.07G106600	238.684	5.47316	9.74673e-26	10.2204	1.4553e-50	3.65272	1.8374e-14	8.39749	4.98715e-44	9.4279	3.5194e-49	6.23087	3.90514e-31	9.78082	4.60344e-50	-	AT1G68090	ANNAT5, ANN5	annexin 5	UniRef100_C6THM2_Annexin_n=1_Tax=Glycine_max_RepID=C6THM2_SOYBN
Glyma.07G108200	6.55605	8.85705	8.55747e-08	8.91249	5.40283e-08	8.96774	3.58275e-08	9.00872	2.74509e-08	5.80303	4.80944e-07	9.00971	3.40926e-08	7.60522	1.7751e-08	-	AT2G19130		S-locus lectin protein kinase family protein	UniRef100_G7J0P3_LRR_receptor-like_serine/threonine-protein_kinase_FEI_n=1_Tax=Medicago_truncatula_RepID=G7J0P3_MEDTR
Glyma.07G125500	2146.1	4.14685	7.13009e-17	5.16902	7.71841e-24	4.28383	4.2672e-18	4.88977	4.00839e-22	4.70454	6.06007e-21	6.00402	1.20109e-29	4.75276	3.57723e-21	-	-
Glyma.07G130800	8.39667	4.97994	1.23301e-05	5.00039	4.53406e-06	6.07178	2.89412e-07	6.08413	2.23882e-07	7.14382	1.38754e-08	5.30208	1.50787e-06	5.77522	3.52635e-07	-	AT5G60010		ferric reductase-like transmembrane component family protein	UniRef100_G7L3G1_Respiratory_burst_oxidase-like_protein_n=1_Tax=Medicago_truncatula_RepID=G7L3G1_MEDTR
Glyma.07G144700	73.3259	6.65878	8.78226e-12	4.83163	5.61871e-08	4.80117	4.746e-08	6.60413	5.18e-12	12.6141	5.67383e-19	6.47174	1.19843e-11	6.91673	9.785e-13	-	AT2G38060	PHT4;2	phosphate transporter 4;2	UniRef100_Q7XJR2_Probable_anion_transporter_3,_chloroplastic_n=1_Tax=Arabidopsis_thaliana_RepID=ANTR3_ARATH
Glyma.07G148500	781.102	5.98549	1.24995e-63	4.73883	3.45567e-46	6.69057	1.00029e-74	6.22123	2.36761e-68	4.97199	6.74823e-50	4.15054	5.06177e-38	6.36739	1.28663e-70	-	AT3G09010		Protein kinase superfamily protein	UniRef100_B9IG83_Kinase_family_protein_n=1_Tax=Populus_trichocarpa_RepID=B9IG83_POPTR
Glyma.07G148700	110.006	3.27398	2.32261e-17	5.07808	9.2254e-34	3.6938	2.17737e-21	4.05568	8.52726e-25	4.37952	6.78227e-28	3.0417	9.59208e-16	3.10495	2.16071e-16	-	AT2G40110		Yippee family putative zinc-binding protein	UniRef100_K7L1U7_Protein_yippee-like_n=1_Tax=Glycine_max_RepID=K7L1U7_SOYBN
Glyma.07G163300	55.9612	7.80953	5.67267e-22	9.0427	4.3293e-25	12.061	1.83292e-27	7.74527	4.50626e-23	12.2277	4.5088e-28	12.103	1.40591e-27	5.95299	1.09239e-17	-	AT2G15960		unknown protein; Has 14 Blast hits to 14 proteins in 5 species: Archae - 0; Bacteria - 0; Metazoa - 0; Fungi - 0; Plants - 14; Viruses - 0; Other Eukaryotes - 0 (source: NCBI BLink).
Glyma.07G169100	7.26907	7.24736	2.27475e-11	7.34681	9.2283e-13	9.11706	5.35036e-13	9.15805	3.68037e-13	9.2836	2.03901e-13	9.15904	4.71622e-13	9.32241	1.58667e-13	-	AT1G24620		EF hand calcium-binding protein family	UniRef100_G8A011_Calcium-binding_pollen_allergen_n=1_Tax=Medicago_truncatula_RepID=G8A011_MEDTR
Glyma.07G173000	271.419	3.10966	5.64287e-07	6.02956	1.6495e-18	2.75331	5.61457e-06	3.45435	1.91831e-08	3.29892	6.77184e-08	6.88893	4.32216e-22	3.10363	3.45106e-07	-	AT1G34300		lectin protein kinase family protein	UniRef100_B9SNG5_Serine/threonine-protein_kinase_n=1_Tax=Ricinus_communis_RepID=B9SNG5_RICCO
Glyma.07G180100	927.998	4.21433	1.12468e-21	4.63854	1.77529e-25	3.91669	1.02169e-19	3.93172	6.90237e-20	5.60238	1.15703e-33	4.2484	2.42597e-22	3.66921	8.34903e-18	-	AT2G33150	PKT3, PED1, KAT2	peroxisomal 3-ketoacyl-CoA thiolase 3	UniRef100_Q6TXD0_3-ketoacyl-CoA_thiolase_n=1_Tax=Glycine_max_RepID=Q6TXD0_SOYBN
Glyma.07G180600	16.7472	4.92159	8.29932e-06	8.54986	2.33289e-09	10.321	2.29228e-10	10.3621	1.79349e-10	7.16432	9.11987e-09	8.6757	1.44883e-09	10.5266	1.1633e-10	-	AT3G03280		unknown protein; FUNCTIONS IN: molecular function unknown; INVOLVED IN: N-terminal protein myristoylation; LOCATED IN: cellular component unknown; BEST Arabidopsis thaliana protein match is: unknown protein (TAIR:AT5G17350.1); Has 137 Blast hits to 137 proteins in 11 species: Archae - 0; Bacteria - 0; Metazoa - 0; Fungi - 0; Plants - 137; Viruses - 0; Other Eukaryotes - 0 (source: NCBI BLink).	UniRef100_B7FA06_cDNA,_clone:_J100026I16,_full_insert_sequence_n=2_Tax=Oryza_sativa_subsp._japonica_RepID=B7FA06_ORYSJ
Glyma.07G187900	1.22217	6.43914	0.000376672	6.49406	0.000292071	6.54882	0.000203522	6.58945	0.000157987	6.71395	0.000137141	6.59043	0.000192904	5.11762	0.000106092	bHLH	AT4G21330	DYT1	basic helix-loop-helix (bHLH) DNA-binding superfamily protein	UniRef100_O81900_Transcription_factor_DYSFUNCTIONAL_TAPETUM_1_n=1_Tax=Arabidopsis_thaliana_RepID=DYT1_ARATH
Glyma.07G191300	24.247	5.20841	1.5297e-06	5.8511	1.69984e-07	10.8527	9.42345e-12	10.8938	7.27555e-12	11.0195	5.06551e-12	7.65703	7.38355e-10	7.81423	3.76758e-10	-	-
Glyma.07G203000	24.375	3.68845	3.19091e-05	9.09703	3.95047e-14	8.41633	2.037e-13	9.23759	1.77651e-14	11.0279	1.07855e-14	8.48552	1.88199e-13	9.43493	9.58531e-15	WOX	AT5G45980	WOX8, STPL	WUSCHEL related homeobox 8	UniRef100_B8YI24_WOX9-like_protein_n=1_Tax=Phaseolus_coccineus_RepID=B8YI24_PHACN
Glyma.07G205300	79.5328	2.86663	1.45335e-14	4.41276	9.50365e-29	5.3804	1.07089e-37	4.79912	1.61527e-32	5.42162	3.97335e-38	4.62114	7.15286e-31	4.02256	1.94181e-25	-	AT5G45890	SAG12	senescence-associated gene 12	UniRef100_A4PIZ4_Cysteine_proteinase_n=1_Tax=Lotus_japonicus_RepID=A4PIZ4_LOTJA
Glyma.07G218400	606.872	6.19075	5.42482e-41	5.69785	4.11e-37	5.72148	1.92233e-37	2.91187	2.47593e-13	4.18519	6.79807e-24	5.32829	8.73847e-34	6.26068	1.5941e-42	-	AT1G15000	scpl50	serine carboxypeptidase-like 50	UniRef100_G7KEM3_Serine_carboxypeptidase-like_protein_n=1_Tax=Medicago_truncatula_RepID=G7KEM3_MEDTR
Glyma.07G220500	164.68	5.94423	6.11581e-14	3.40764	1.90882e-06	9.35043	1.281e-23	5.53765	4.72819e-13	9.46132	1.44635e-24	6.62556	2.19979e-16	6.06439	1.03443e-14	-	AT1G64940	CYP89A6	cytochrome P450, family 87, subfamily A, polypeptide 6	UniRef100_G7IFB0_Cytochrome_P450_monooxygenase_CYP89A28_n=1_Tax=Medicago_truncatula_RepID=G7IFB0_MEDTR
Glyma.07G221000	5.31704	6.77709	1.94761e-05	8.6103	2.80697e-06	6.2208	9.96604e-06	7.02859	8.05293e-06	6.37111	1.98412e-05	8.70748	1.94428e-06	7.31118	1.12851e-06	-	AT2G35110	GRL, NAP1, NAPP	transcription activators	UniRef100_B7ZGK5_Nck-associated_protein_1_n=1_Tax=Lotus_japonicus_RepID=B7ZGK5_LOTJA
Glyma.07G224400	241.935	4.26563	1.20744e-39	6.30602	3.11374e-68	5.38822	4.25818e-56	5.66919	2.20121e-60	5.26615	7.01622e-55	5.35827	6.28861e-56	4.66433	2.86806e-46	-	AT4G26370		antitermination NusB domain-containing protein	UniRef100_G7JHL1_N_utilization_substance_protein_B-like_protein_n=1_Tax=Medicago_truncatula_RepID=G7JHL1_MEDTR
Glyma.07G225300	17.1103	6.47955	1.84275e-11	10.2948	3.65625e-15	10.3501	2.05358e-15	10.3912	1.50967e-15	10.5168	8.15303e-16	10.3922	1.86205e-15	7.15926	3.96329e-14	-	AT1G55570	sks12	SKU5 similar 12	UniRef100_G7J9L2_L-ascorbate_oxidase-like_protein_n=1_Tax=Medicago_truncatula_RepID=G7J9L2_MEDTR
Glyma.07G225400	584.277	9.15741	5.73932e-65	11.3108	2.96945e-77	15.4417	1.94927e-82	15.4827	8.23895e-83	15.6085	1.40049e-83	15.4837	9.57504e-83	14.0515	3.68168e-84	-	AT1G55570	sks12	SKU5 similar 12	UniRef100_G7JHJ4_L-ascorbate_oxidase-like_protein_n=1_Tax=Medicago_truncatula_RepID=G7JHJ4_MEDTR
Glyma.07G235300	2.16589	5.55823	1.06514e-06	7.32711	6.65373e-07	7.38214	4.57919e-07	7.42296	3.1413e-07	7.54802	2.07468e-07	7.42395	3.86078e-07	4.71499	6.23165e-06	-	AT5G12235	CLE22	CLAVATA3/ESR-RELATED 22	UniRef100_E9L569_CLE23_protein_n=2_Tax=Glycine_max_RepID=E9L569_SOYBN
Glyma.07G246300	274.87	4.35087	2.37631e-42	2.62718	4.11615e-19	4.53091	7.10131e-46	4.12283	7.68156e-40	2.91649	4.35116e-23	3.91878	9.53096e-37	4.61544	2.26927e-47	-	AT3G06860	MFP2, ATMFP2	multifunctional protein 2	UniRef100_B0M199_Peroxisomal_fatty_acid_beta-oxidation_multifunctional_protein_n=1_Tax=Glycine_max_RepID=B0M199_SOYBN
Glyma.07G246600	24.9909	4.34596	5.43009e-07	9.13148	3.17662e-15	9.208	1.85932e-15	10.937	1.36968e-15	3.23586	6.70094e-05	6.01809	1.03189e-10	8.75814	6.43404e-15	-	AT3G62830	UXS2, ATUXS2	NAD(P)-binding Rossmann-fold superfamily protein	UniRef100_G7JLI8_UDP-glucuronic_acid_decarboxylase_n=1_Tax=Medicago_truncatula_RepID=G7JLI8_MEDTR
Glyma.07G260500	101.018	6.40523	1.44416e-19	5.68729	3.51944e-17	9.29634	2.51648e-28	11.2799	4.24469e-32	8.87602	5.92018e-29	8.50217	2.64829e-27	8.07265	9.15195e-26	-	AT1G11720	SS3	starch synthase 3	UniRef100_Q9XGC0_Starch_synthase_isoform_SS_III_n=1_Tax=Vigna_unguiculata_RepID=Q9XGC0_VIGUN
Glyma.07G268100	699.869	3.31242	0.000121132	10.3667	9.81448e-21	12.3994	4.28169e-24	13.3134	1.68382e-25	11.0508	1.48567e-22	13.2989	2.09487e-25	15.9108	1.04568e-26	NF-YB	AT5G47670	NF-YB6, L1L	nuclear factor Y, subunit B6	UniRef100_B5KMS8_Transcription_factor_LEC1-A_n=2_Tax=Glycine_max_RepID=B5KMS8_SOYBN
Glyma.08G008900	19.1969	3.55244	2.67691e-05	3.8172	6.06011e-06	4.87327	2.39898e-08	6.18997	8.94005e-11	5.54734	1.22421e-09	5.45677	1.43598e-09	4.53235	1.26213e-07	-	AT5G14040	PHT3;1	phosphate transporter 3;1	UniRef100_G7LI48_Mitochondrial_phosphate_carrier_protein_n=1_Tax=Medicago_truncatula_RepID=G7LI48_MEDTR
Glyma.08G019000	3.22382	7.84147	5.28776e-07	6.18809	3.11732e-07	6.26393	2.09749e-07	4.17648	3.60836e-05	8.11812	1.09369e-07	7.99382	1.99402e-07	5.25479	2.79942e-06	-	AT2G46150		Late embryogenesis abundant (LEA) hydroxyproline-rich glycoprotein family	UniRef100_Q19QU4_Plant_cell_wall_protein_SlTFR88_n=1_Tax=Solanum_lycopersicum_RepID=Q19QU4_SOLLC
Glyma.08G019400	281.117	8.02031	2.46465e-76	9.28972	2.91092e-87	10.5342	5.88863e-94	5.25876	1.08389e-47	11.34	5.46375e-100	12.7649	1.07947e-98	11.7588	1.58099e-100	-	AT1G64110		P-loop containing nucleoside triphosphate hydrolases superfamily protein	UniRef100_G7KBY9_Spastin_n=1_Tax=Medicago_truncatula_RepID=G7KBY9_MEDTR
Glyma.08G030800	14.4147	2.80624	1.49756e-09	3.11998	1.97151e-11	2.78836	6.78026e-10	3.39421	3.13652e-13	4.68911	5.35273e-20	5.09011	1.31207e-21	3.8312	8.38728e-16	-	AT5G56730		Insulinase (Peptidase family M16) protein	UniRef100_Q9FJT9_Insulinase_(Peptidase_family_M16)_protein_n=1_Tax=Arabidopsis_thaliana_RepID=Q9FJT9_ARATH
Glyma.08G039900	339.365	5.12088	1.67216e-49	4.75259	5.35435e-45	4.94889	7.40457e-48	3.70755	6.06424e-31	3.96929	1.79154e-34	4.35176	1.47099e-39	4.73485	4.97675e-45	-	AT3G24420		alpha/beta-Hydrolases superfamily protein	UniRef100_G7KNK3_Sigma_factor_sigB_regulation_protein_rsbQ_n=1_Tax=Medicago_truncatula_RepID=G7KNK3_MEDTR
Glyma.08G045000	59.8353	6.96715	7.02222e-19	5.73622	2.3037e-15	10.4551	4.26916e-26	8.17637	2.29788e-22	7.65131	2.46191e-21	9.29545	3.37426e-24	6.14679	5.9843e-17	-	AT3G63380		ATPase E1-E2 type family protein / haloacid dehalogenase-like hydrolase family protein
Glyma.08G062600	43.8989	4.97938	6.07857e-10	8.69331	3.50404e-18	10.0331	2.94189e-20	7.94568	2.16816e-17	11.876	1.03285e-20	11.7512	2.54321e-20	6.21684	6.26363e-14	-	AT1G61740		Sulfite exporter TauE/SafE family protein	UniRef100_Q9LPY2_T23J18.20_n=2_Tax=Arabidopsis_thaliana_RepID=Q9LPY2_ARATH
Glyma.08G062900	8.50978	5.52892	1.03808e-08	7.57357	1.01762e-11	9.34406	5.84331e-12	7.71985	4.19579e-12	9.51065	2.57005e-12	9.38605	5.1407e-12	7.97037	2.04269e-12	-	AT5G48380	BIR1	BAK1-interacting receptor-like kinase 1	UniRef100_G7JSZ5_Receptor-like-kinase_n=1_Tax=Medicago_truncatula_RepID=G7JSZ5_MEDTR
Glyma.08G066700	241.544	5.16718	1.74493e-48	2.79621	4.63412e-19	6.22134	6.5552e-63	5.80922	4.08727e-58	4.91257	1.80669e-46	6.4381	9.01147e-66	7.1922	5.25086e-75	-	AT1G74520	ATHVA22A, HVA22A	HVA22 homologue A	UniRef100_G7JV28_HVA22-like_protein_a_n=1_Tax=Medicago_truncatula_RepID=G7JV28_MEDTR
Glyma.08G071300	998.851	3.39886	2.97976e-15	5.30832	1.18154e-30	5.36372	3.16481e-31	4.76391	2.07759e-26	3.5496	8.57672e-17	3.27849	1.15394e-14	3.13873	9.9001e-14	-	AT5G64260	EXL2	EXORDIUM like 2	UniRef100_T2DNP4_Phi-1-like_phosphate-induced_protein_n=1_Tax=Phaseolus_vulgaris_RepID=T2DNP4_PHAVU
Glyma.08G079100	176.225	4.73662	1.18324e-30	2.46985	4.15776e-11	9.50608	5.02624e-67	13.7556	1.70989e-72	12.2516	2.67234e-73	9.23109	9.39483e-66	8.05006	6.13743e-60	-	AT5G06860	PGIP1, ATPGIP1	polygalacturonase inhibiting protein 1	UniRef100_Q0WX03_Polygalacturonase_inhibiting_protein_n=1_Tax=Glycine_max_RepID=Q0WX03_SOYBN
Glyma.08G080400	82.2651	2.66043	1.95259e-09	5.19177	3.50309e-26	3.37558	3.96875e-14	5.01944	2.28184e-25	4.04341	8.32154e-19	4.59734	2.42536e-22	3.79123	4.97891e-17	-	AT4G20840		FAD-binding Berberine family protein	UniRef100_G7IMM5_Reticuline_oxidase-like_protein_n=1_Tax=Medicago_truncatula_RepID=G7IMM5_MEDTR
Glyma.08G081800	11.0264	3.55593	0.000825645	9.66175	2.68562e-09	9.71705	1.70539e-09	9.75807	1.32593e-09	9.88369	9.62375e-10	9.75905	1.66618e-09	8.35493	8.79248e-10	-	AT5G61820		FUNCTIONS IN: molecular function unknown; INVOLVED IN: biological process unknown; LOCATED IN: vacuole; EXPRESSED IN: 24 plant structures; EXPRESSED DURING: 15 growth stages; CONTAINS InterPro DOMAIN/s: Stress up-regulated Nod 19 (InterPro:IPR011692); Has 30201 Blast hits to 17322 proteins in 780 species: Archae - 12; Bacteria - 1396; Metazoa - 17338; Fungi - 3422; Plants - 5037; Viruses - 0; Oth…	UniRef100_Q64EX4_MtN19-like_protein_n=1_Tax=Pisum_sativum_RepID=Q64EX4_PEA
Glyma.08G082400	51.1268	7.37347	2.82223e-38	10.1591	2.07607e-45	4.87451	2.656e-25	2.77697	3.7149e-11	3.73854	7.89038e-18	6.00676	1.88337e-32	7.26615	8.55103e-40	WRKY	AT4G18170	WRKY28, ATWRKY28	WRKY DNA-binding protein 28	UniRef100_S5CH43_WRKY_transcription_factor_26_n=1_Tax=Jatropha_curcas_RepID=S5CH43_JATCU
Glyma.08G091900	33.9151	3.58579	6.61148e-09	3.84199	6.89388e-10	3.2853	4.72682e-08	4.78817	1.32716e-13	6.80733	7.13437e-21	4.77443	1.65237e-13	3.17949	9.88884e-08	-	AT2G30070	ATKT1, ATKT1P, ATKUP1, KUP1, KT1	potassium transporter 1	UniRef100_K7L5P6_Potassium_transporter_n=2_Tax=Glycine_max_RepID=K7L5P6_SOYBN
Glyma.08G103900	48.2982	6.07988	1.64314e-26	2.85388	1.80586e-09	5.19488	1.50802e-22	3.11723	4.46168e-11	4.32246	5.27604e-18	5.17003	9.85027e-23	5.94689	3.69958e-27	-	AT1G67980	CCOAMT	caffeoyl-CoA 3-O-methyltransferase	UniRef100_Q2YHM9_Caffeoyl-CoA_O-methyltransferase_(Fragment)_n=1_Tax=Plantago_major_RepID=Q2YHM9_PLAMJ
Glyma.08G104200	494.947	2.536	4.58847e-15	3.30824	5.81416e-24	3.8334	1.31188e-30	2.74894	1.03153e-17	5.16984	5.16968e-48	4.37124	3.37905e-37	2.35448	1.32537e-13	-	AT1G67360		Rubber elongation factor protein (REF)	UniRef100_T2DNE7_REF/SRPP-like_protein_n=1_Tax=Phaseolus_vulgaris_RepID=T2DNE7_PHAVU
Glyma.08G108000	60.1294	9.54487	1.98894e-23	9.13457	3.88931e-23	12.1628	2.10659e-25	2.33851	0.000282224	4.55849	3.21557e-11	9.26531	1.58247e-23	12.3685	4.96899e-26	-	AT4G14040	EDA38, SBP2	selenium-binding protein 2	UniRef100_Q93YH7_Selenium_binding_protein_(Fragment)_n=1_Tax=Glycine_max_RepID=Q93YH7_SOYBN
Glyma.08G114800	86.3226	3.39949	1.40867e-20	4.52362	6.92478e-32	4.09828	7.97339e-28	4.5851	8.28637e-33	4.88791	2.6101e-36	4.39454	7.45218e-31	3.22559	1.72253e-19	-	AT5G19830		Peptidyl-tRNA hydrolase family protein	UniRef100_D7LZC1_Aminoacyl-tRNA_hydrolase_n=1_Tax=Arabidopsis_lyrata_subsp._lyrata_RepID=D7LZC1_ARALL
Glyma.08G129000	26.6935	4.3131	9.24222e-07	6.51619	4.09027e-11	3.84833	6.51329e-06	3.17873	0.00012431	8.2833	7.23747e-14	7.05131	4.34713e-12	6.8563	4.34599e-12	-	AT4G20430		Subtilase family protein	UniRef100_G7L9K7_Serine_protease_aprX_n=1_Tax=Medicago_truncatula_RepID=G7L9K7_MEDTR
Glyma.08G145900	3322.72	4.54765	5.49128e-42	5.27277	3.4889e-53	6.05698	4.85089e-65	6.86446	5.3516e-77	6.96359	1.52434e-78	5.58007	7.49522e-58	7.7313	2.95427e-90	-	AT4G39330	ATCAD9, CAD9	cinnamyl alcohol dehydrogenase 9	UniRef100_F8SMC1_Cinnamyl-alcohol_dehydrogenase_n=1_Tax=Glycine_max_RepID=F8SMC1_SOYBN
Glyma.08G161300	12.8607	7.28909	1.5018e-13	9.88365	7.61496e-16	9.93896	4.25592e-16	9.97998	2.90637e-16	10.1056	1.42654e-16	9.98097	3.6801e-16	10.1445	1.18498e-16	NAC	AT1G79580	SMB	NAC (No Apical Meristem) domain transcriptional regulator superfamily protein	UniRef100_A2Q3I9_NAC_domain-containing_protein_n=1_Tax=Medicago_truncatula_RepID=A2Q3I9_MEDTR
Glyma.08G166000	121.216	9.67979	1.38735e-61	10.1519	2.2839e-65	13.1747	2.37441e-67	13.2158	5.56015e-68	13.3415	8.41288e-69	13.2168	7.32264e-68	13.3804	2.6155e-69	-	AT2G35615		Eukaryotic aspartyl protease family protein	UniRef100_G1FTR5_Nodulin_41_n=1_Tax=Phaseolus_vulgaris_RepID=G1FTR5_PHAVU
Glyma.08G166100	1.85627	7.04696	2.47623e-05	7.1021	1.68874e-05	7.15707	1.04657e-05	7.19785	8.44098e-06	7.32279	5.91725e-06	7.19884	1.03853e-05	7.36142	5.52935e-06	-	AT5G33340	CDR1	Eukaryotic aspartyl protease family protein	UniRef100_G1FTR5_Nodulin_41_n=1_Tax=Phaseolus_vulgaris_RepID=G1FTR5_PHAVU
Glyma.08G175200	231.202	4.98654	1.12325e-34	9.48012	1.23399e-70	8.53501	4.39965e-66	12.4773	3.19325e-79	5.70426	1.16225e-42	4.5883	2.8212e-31	12.7014	9.80942e-81	-	AT1G78380	ATGSTU19, GST8, GSTU19	glutathione S-transferase TAU 19	UniRef100_Q9FQE8_Glutathione_S-transferase_n=2_Tax=Glycine_max_RepID=Q9FQE8_SOYBN
Glyma.08G180400	7.14392	5.26492	5.46616e-07	9.03684	1.10498e-09	9.0921	6.68295e-10	4.15374	1.32643e-05	6.3314	1.20161e-08	9.13408	6.44424e-10	5.76248	3.36634e-08	-	AT1G22150	SULTR1;3	sulfate transporter 1;3	UniRef100_P53392_High_affinity_sulfate_transporter_2_n=1_Tax=Stylosanthes_hamata_RepID=SUT2_STYHA
Glyma.08G192000	107.276	7.33496	5.55538e-14	9.08154	1.10339e-17	12.9992	3.64372e-21	13.0402	2.64121e-21	13.166	1.45061e-21	13.0412	3.26516e-21	10.0617	6.94954e-20	-	AT3G13790	ATCWINV1, ATBFRUCT1	Glycosyl hydrolases family 32 protein	UniRef100_Q7XA49_Beta-fructofuranosidase_n=1_Tax=Glycine_max_RepID=Q7XA49_SOYBN
Glyma.08G210100	35.0917	4.09631	6.71544e-08	8.36917	1.67721e-17	11.3853	1.36352e-19	9.75275	9.26593e-20	11.552	4.71176e-20	11.4273	1.16949e-19	11.5909	4.09924e-20	-	-
Glyma.08G212900	357.603	4.34287	2.60762e-28	8.72719	1.10845e-69	6.22202	6.95008e-48	8.11221	1.45021e-65	11.4458	1.26855e-86	9.25252	1.18835e-73	6.24205	2.62345e-48	-	AT3G15850	FAD5, FADB, JB67, ADS3	fatty acid desaturase 5	UniRef100_G7JGX9_Palmitoyl-monogalactosyldiacylglycerol_delta-7_desaturase_n=1_Tax=Medicago_truncatula_RepID=G7JGX9_MEDTR
Glyma.08G220800	17.3163	7.27631	7.78012e-17	7.83512	3.39039e-18	7.91282	1.70399e-18	5.14368	8.13741e-13	7.00681	1.93939e-17	3.45712	1.30719e-07	4.71194	9.31407e-12	AP2	AT1G16060	ADAP	ARIA-interacting double AP2 domain protein	UniRef100_UPI000193733F_AP2_domain-containing_transcription_factor_n=1_Tax=Populus_trichocarpa_RepID=UPI000193733F
Glyma.08G232200	20.7947	3.81122	8.27162e-07	10.5774	8.4876e-17	10.6327	4.78953e-17	10.6738	3.30284e-17	10.7995	1.73448e-17	10.6748	4.18872e-17	10.8383	1.48128e-17	-	-
Glyma.08G245500	1660.63	4.84382	1.54398e-13	7.00483	6.91533e-23	3.23912	1.32956e-07	12.2341	4.64631e-43	10.6012	2.60016e-38	5.85166	5.36239e-18	3.8818	5.25525e-10	-	AT3G02110	scpl25	serine carboxypeptidase-like 25	UniRef100_B9IK80_Serine_carboxypeptidase_S10_family_protein_n=1_Tax=Populus_trichocarpa_RepID=B9IK80_POPTR
Glyma.08G250300	11.8648	9.71172	3.55177e-12	9.76721	1.62666e-12	9.82251	9.48811e-13	9.86353	6.94176e-13	9.98916	4.26629e-13	8.1871	8.67656e-13	10.028	3.59716e-13	-	AT3G29970		B12D protein	UniRef100_Q69F92_B12D-like_protein_n=1_Tax=Phaseolus_vulgaris_RepID=Q69F92_PHAVU
Glyma.08G256600	5.30921	8.55417	3.92972e-07	8.60959	2.51216e-07	6.95431	9.98318e-07	7.03729	1.31247e-07	8.83125	9.5819e-08	7.02591	9.9163e-07	8.87003	8.55678e-08	-	AT1G13280	AOC4	allene oxide cyclase 4	UniRef100_F6KBT5_Allene_oxide_cyclase_5_n=1_Tax=Glycine_max_RepID=F6KBT5_SOYBN
Glyma.08G282000	9.38504	4.60276	2.82817e-08	7.71975	1.85885e-13	9.48509	1.10273e-13	9.5261	7.52733e-14	9.6517	4.05917e-14	7.84753	8.86656e-14	5.76531	3.04917e-11	-	AT3G26510		Octicosapeptide/Phox/Bem1p family protein	UniRef100_B9HLQ7_Octicosapeptide/Phox/Bem1p_domain-containing_family_protein_n=1_Tax=Populus_trichocarpa_RepID=B9HLQ7_POPTR
Glyma.08G284000	39.8595	2.43891	2.39177e-06	11.5133	1.78353e-32	11.5686	7.81881e-33	7.78847	3.8967e-29	8.84798	2.4601e-32	11.6106	5.26197e-33	11.7742	7.87848e-34	-	AT1G12940	ATNRT2.5, NRT2.5	nitrate transporter2.5	UniRef100_I1X3V4_Nitrate_transporter_n=1_Tax=Gossypium_hirsutum_RepID=I1X3V4_GOSHI
Glyma.08G286700	110.19	6.5015	3.13804e-42	4.08504	3.3679e-23	5.99677	3.09213e-39	8.43389	9.19589e-55	3.2448	1.85426e-16	2.70157	3.77641e-12	7.09723	4.82269e-48	-	AT5G14740	CA2, CA18, BETA CA2	carbonic anhydrase 2	UniRef100_I1KXF9_Carbonic_anhydrase_n=1_Tax=Glycine_max_RepID=I1KXF9_SOYBN
Glyma.08G295800	37.6571	7.38956	5.2573e-11	8.461	5.3356e-13	6.67711	1.95424e-10	5.73615	5.27034e-09	6.45714	1.60652e-10	6.37996	4.87234e-10	8.54878	1.40641e-13	HD-ZIP	AT3G01470	ATHB-1, ATHB1, HD-ZIP-1, HAT5, HB-1	homeobox 1	UniRef100_Q93XA4_Homeodomain_leucine_zipper_protein_HDZ2_n=1_Tax=Phaseolus_vulgaris_RepID=Q93XA4_PHAVU
Glyma.08G298600	387.171	7.48644	4.91903e-44	10.7151	1.28512e-61	14.8503	3.14487e-67	14.8914	9.53187e-68	15.0171	2.29755e-68	14.8924	1.23385e-67	15.056	1.00566e-68	-	AT1G14340		RNA-binding (RRM/RBD/RNP motifs) family protein	UniRef100_K7WP07_RNA_recognition_motif_containing_protein_n=1_Tax=Solanum_tuberosum_RepID=K7WP07_SOLTU
Glyma.08G301100	10.0823	6.03573	1.10122e-08	9.53334	1.39126e-11	9.58863	8.27261e-12	9.62964	6.07591e-12	8.17679	3.78083e-12	9.63063	7.45498e-12	9.79408	3.2408e-12	NAC	AT1G26870	FEZ, ANAC009	NAC (No Apical Meristem) domain transcriptional regulator superfamily protein	UniRef100_G7KDY3_NAC_domain_protein_n=1_Tax=Medicago_truncatula_RepID=G7KDY3_MEDTR
Glyma.08G304800	22.9964	8.15851	1.31538e-22	3.30445	1.15169e-08	10.7768	8.55379e-25	10.8178	4.96263e-25	10.9435	1.78102e-25	7.24631	5.93608e-22	10.9824	1.30133e-25	-	-			UniRef100_G7IXE1_Non-specific_lipid-transfer_protein_n=1_Tax=Medicago_truncatula_RepID=G7IXE1_MEDTR
Glyma.08G307200	16.2648	5.80076	8.88862e-11	10.2223	7.20488e-15	5.12487	1.5298e-09	5.66531	8.76619e-11	10.4443	1.67326e-15	7.90134	3.71995e-14	8.09583	1.41333e-14	-	AT2G42990		GDSL-like Lipase/Acylhydrolase superfamily protein	UniRef100_B9H842_GDSL-motif_lipase/hydrolase_family_protein_n=1_Tax=Populus_trichocarpa_RepID=B9H842_POPTR
Glyma.08G312600	11.2665	5.55232	6.08984e-11	7.2201	8.32687e-14	9.74829	4.13807e-15	9.78931	2.86023e-15	8.32706	1.44145e-15	9.7903	3.58999e-15	9.95376	1.19987e-15	-	AT3G15700		P-loop containing nucleoside triphosphate hydrolases superfamily protein	UniRef100_W0LWR0_NBS-LRR_protein_n=1_Tax=Cicer_arietinum_RepID=W0LWR0_CICAR
Glyma.08G313800	18.7758	10.3758	2.4056e-14	10.4313	9.86294e-15	8.78338	5.76832e-15	10.5277	4.23905e-15	10.6534	2.41149e-15	10.5287	5.13954e-15	9.07457	2.03854e-15	-	AT1G51538		Aminotransferase-like, plant mobile domain family protein	UniRef100_F4I9K2_Aminotransferase-like,_plant_mobile_domain_family_protein_n=1_Tax=Arabidopsis_thaliana_RepID=F4I9K2_ARATH
Glyma.08G326500	13.5925	3.44628	1.64808e-06	4.93008	2.13108e-10	3.48804	8.80684e-07	4.21018	8.85428e-09	6.89374	1.91246e-14	5.24976	2.34124e-11	5.36172	7.58265e-12	-	AT3G13080	ATMRP3, MRP3, ABCC3	multidrug resistance-associated protein 3	UniRef100_G7ZVH8_Multidrug_resistance_protein_ABC_transporter_family_n=1_Tax=Medicago_truncatula_RepID=G7ZVH8_MEDTR
Glyma.08G336700	9.27239	9.35682	3.2368e-13	9.41229	1.29855e-13	9.46757	7.5834e-14	9.50858	5.13519e-14	9.63418	2.81553e-14	9.50957	6.54996e-14	7.30727	2.36066e-13	-	AT1G44100	AAP5	amino acid permease 5	UniRef100_G7IY94_Amino_acid_permease_n=1_Tax=Medicago_truncatula_RepID=G7IY94_MEDTR
Glyma.08G339800	600.166	3.82409	7.45438e-09	7.38896	1.68185e-22	3.87207	2.95424e-09	7.14163	1.06242e-21	9.41248	5.40799e-30	7.33879	2.42597e-22	9.26747	1.43515e-29	-	AT1G05490	chr31	chromatin remodeling 31	UniRef100_F4I8S3_SNF2_domain-containing_protein_CLASSY_3_n=1_Tax=Arabidopsis_thaliana_RepID=CLSY3_ARATH
Glyma.08G345500	72.0752	5.82351	6.52156e-22	6.08689	7.15021e-24	12.4239	4.82722e-37	12.4649	2.73331e-37	12.5907	8.07953e-38	8.25196	1.52208e-32	5.35114	1.16883e-20	-	AT3G25250	AGC2-1, AGC2, OXI1, AtOXI1	AGC (cAMP-dependent, cGMP-dependent and protein kinase C) kinase family protein	UniRef100_G7LEF2_Serine/threonine_protein_kinase_OXI1_n=1_Tax=Medicago_truncatula_RepID=G7LEF2_MEDTR
Glyma.08G351500	16.8245	7.26425	1.68517e-07	4.35285	0.000252662	4.44164	0.000150286	6.76779	3.37566e-07	5.30482	1.07304e-05	7.06832	1.9152e-07	3.96993	0.00054087	-	AT3G49480		Protein with RNI-like/FBD-like domains	UniRef100_G7JXD0_Cyclin-like_F-box_n=1_Tax=Medicago_truncatula_RepID=G7JXD0_MEDTR
Glyma.08G352100	44.7468	7.53252	3.61746e-23	11.6805	4.43833e-28	7.88706	9.46663e-25	8.49103	1.81801e-26	11.9026	4.59294e-29	11.7779	1.59202e-28	8.72137	5.16484e-27	-	AT1G11330		S-locus lectin protein kinase family protein	UniRef100_K7LAQ6_Serine/threonine-protein_kinase_n=5_Tax=Glycine_max_RepID=K7LAQ6_SOYBN
Glyma.08G352400	2.99401	7.72967	5.11966e-05	7.78497	3.88469e-05	7.84009	2.68217e-05	7.88097	2.19499e-05	8.00622	1.80514e-05	4.39971	0.000858752	8.04494	1.63918e-05	-	AT1G11300		protein serine/threonine kinases;protein kinases;ATP binding;sugar binding;kinases;carbohydrate binding	UniRef100_V7B3X6_Serine/threonine-protein_kinase_n=1_Tax=Phaseolus_vulgaris_RepID=V7B3X6_PHAVU
Glyma.09G002600	347.992	3.10616	3.90629e-29	3.98955	6.37274e-44	3.45977	4.05477e-35	4.48429	9.05188e-53	4.68119	1.85538e-56	4.72832	5.79825e-57	4.87614	6.85606e-60	-	AT1G66340	ETR1, EIN1, ETR, AtETR1	Signal transduction histidine kinase, hybrid-type, ethylene sensor	UniRef100_A6YAQ1_Ethylene_receptor_n=1_Tax=Glycine_max_RepID=A6YAQ1_SOYBN
Glyma.09G005100	8.23843	9.18711	5.91433e-09	7.52394	2.4126e-08	9.29785	2.17416e-09	9.33885	1.66231e-09	9.46442	1.17261e-09	7.66013	2.05612e-09	9.50324	1.03361e-09	-	AT4G04470	PMP22	Peroxisomal membrane 22 kDa (Mpv17/PMP22) family protein	UniRef100_Q9ZS51_Peroxisomal_membrane_protein_PMP22_n=2_Tax=Arabidopsis_thaliana_RepID=PMP22_ARATH
Glyma.09G008100	41.4513	3.70842	2.56009e-12	3.09567	1.3538e-09	3.36326	4.92914e-11	3.41482	2.48751e-11	3.29104	8.83699e-11	3.83887	2.01521e-13	2.86448	1.0465e-08	-	AT4G04020	FIB	fibrillin	UniRef100_Q2HTH4_PAP_fibrillin_n=1_Tax=Medicago_truncatula_RepID=Q2HTH4_MEDTR
Glyma.09G009700	46.3074	5.35413	3.19925e-13	4.58977	4.59035e-11	8.87445	3.4804e-22	8.9217	2.27509e-22	9.64437	1.03601e-24	6.55641	2.54786e-17	4.8998	2.53286e-12	-	AT1G62420		Protein of unknown function (DUF506) _x0001_	UniRef100_O48807_F2401.16_n=1_Tax=Arabidopsis_thaliana_RepID=O48807_ARATH
Glyma.09G015200	46.3169	4.29672	9.46013e-13	7.30795	4.3849e-24	4.11178	2.73546e-12	11.8284	3.77034e-30	8.74468	2.10583e-28	3.62151	3.04758e-10	11.993	9.61065e-31	-	AT5G47740		Adenine nucleotide alpha hydrolases-like superfamily protein	UniRef100_Q84JS4_Adenine_nucleotide_alpha_hydrolases-like_superfamily_protein_n=1_Tax=Arabidopsis_thaliana_RepID=Q84JS4_ARATH
Glyma.09G028500	15.8131	8.40703	9.70377e-18	6.84177	1.49624e-15	10.2375	1.66027e-18	10.2785	1.07263e-18	10.4042	4.7568e-19	10.2795	1.37278e-18	10.443	3.90827e-19	-	-
Glyma.09G037800	39.2007	3.15684	0.000174959	9.78248	1.45636e-16	9.873	8.67249e-17	7.55176	9.27302e-14	8.11688	2.06584e-14	8.6749	3.69674e-15	10.122	3.34539e-17	-	AT4G16160	ATOEP16-2, ATOEP16-S	Mitochondrial import inner membrane translocase subunit Tim17/Tim22/Tim23 family protein	UniRef100_G9JKP3_Plastid_OEP16.2_n=1_Tax=Pisum_sativum_RepID=G9JKP3_PEA
Glyma.09G043300	38.331	2.40227	5.85527e-05	9.74942	3.90832e-26	8.21002	2.48637e-24	4.58838	4.0688e-13	9.36542	4.38122e-27	11.5579	1.43235e-26	10.1335	3.46921e-27	-	AT3G06868		unknown protein; FUNCTIONS IN: molecular function unknown; INVOLVED IN: biological process unknown; LOCATED IN: cellular component unknown; BEST Arabidopsis thaliana protein match is: unknown protein (TAIR:AT5G49100.1); Has 30201 Blast hits to 17322 proteins in 780 species: Archae - 12; Bacteria - 1396; Metazoa - 17338; Fungi - 3422; Plants - 5037; Viruses - 0; Other Eukaryotes - 2996 (source: NC…
Glyma.09G051200	219.975	2.96115	6.78961e-18	6.60486	1.6575e-58	3.06743	2.31751e-19	4.499	2.04811e-35	4.08879	1.05675e-30	2.37145	1.2447e-12	3.18397	1.13213e-20	-	AT4G15130	ATCCT2, CCT2	phosphorylcholine cytidylyltransferase2	UniRef100_P93470_Cholinephosphate_cytidylyltransferase_n=1_Tax=Pisum_sativum_RepID=P93470_PEA
Glyma.09G062400	151.065	4.80012	2.22484e-10	6.5314	7.45803e-16	11.7899	3.40309e-27	9.02544	7.40926e-23	13.6578	1.10036e-27	8.1371	1.39603e-20	8.66236	3.69165e-22	HD-ZIP	AT5G06710	HAT14	homeobox from Arabidopsis thaliana	UniRef100_E2FGB7_Homeodomain-leucine_zipper_protein_HD4_n=1_Tax=Gossypium_hirsutum_RepID=E2FGB7_GOSHI
Glyma.09G065900	165.925	5.66398	2.46789e-29	4.42998	5.07751e-21	4.09784	7.88951e-19	4.70748	3.3912e-23	4.20968	8.95713e-20	6.66125	1.69385e-36	8.04633	7.04903e-45	-	AT1G70170	MMP	matrix metalloproteinase	UniRef100_B6CAM2_Matrix_metalloproteinase_n=1_Tax=Glycine_max_RepID=B6CAM2_SOYBN
Glyma.09G067100	4.06496	2.79697	0.000211936	5.75538	1.51921e-09	8.27966	8.81859e-11	3.81246	9.14297e-07	6.8552	2.84943e-11	8.32158	7.23847e-11	8.48473	2.59196e-11	-	AT5G35460		unknown protein; CONTAINS InterPro DOMAIN/s: Protein of unknown function DUF2838 (InterPro:IPR021261); Has 1807 Blast hits to 1807 proteins in 277 species: Archae - 0; Bacteria - 0; Metazoa - 736; Fungi - 347; Plants - 385; Viruses - 0; Other Eukaryotes - 339 (source: NCBI BLink).	UniRef100_B4F879_Integral_membrane_protein_n=1_Tax=Zea_mays_RepID=B4F879_MAIZE
Glyma.09G099100	5.69332	6.21926	4.59534e-07	8.70987	4.18905e-08	7.0567	1.8771e-07	6.38906	1.45004e-07	5.64023	1.18666e-06	7.16034	2.6312e-08	8.97035	1.3126e-08	-	AT4G27290		S-locus lectin protein kinase family protein	UniRef100_K7LCV5_Serine/threonine-protein_kinase_n=1_Tax=Glycine_max_RepID=K7LCV5_SOYBN
Glyma.09G104900	17.2465	5.13458	7.49795e-06	10.3079	3.31224e-10	7.43982	5.16747e-09	7.12913	1.16484e-08	6.66832	4.29469e-08	6.55264	7.41031e-08	5.6951	3.67953e-07	-	-
Glyma.09G105700	1.50931	6.7446	1.18387e-05	5.08274	4.98221e-05	3.57509	0.000428768	6.89524	3.35499e-06	5.43272	2.29069e-06	6.89622	4.12938e-06	4.71485	1.54064e-05	-	AT4G05050	UBQ11	ubiquitin 11	UniRef100_J3SA20_Ubiquitin_(Fragment)_n=1_Tax=Vernicia_fordii_RepID=J3SA20_VERFO
Glyma.09G110900	9.737	3.1872	3.19344e-06	3.61685	1.83013e-07	9.53743	6.40678e-16	9.57844	4.4085e-16	9.70404	1.96732e-16	7.92248	5.12064e-16	9.74286	1.55719e-16	-	-
Glyma.09G115200	9.68751	4.81904	2.73618e-06	6.13379	1.92631e-08	3.26628	0.000318302	5.761	2.52132e-08	4.9699	3.24609e-07	4.87775	5.85252e-07	5.60008	3.47178e-08	-	AT1G68390		Core-2/I-branching beta-1,6-N-acetylglucosaminyltransferase family protein	UniRef100_Q9M9C4_Core-2/I-branching_beta-1,6-N-acetylglucosaminyltransferase_family_protein_n=1_Tax=Arabidopsis_thaliana_RepID=Q9M9C4_ARATH
Glyma.09G117500	79.9669	3.41423	5.19963e-14	7.38892	9.00212e-39	10.1181	8.97e-47	10.1887	1.53813e-48	10.3823	3.38254e-49	10.1846	2.17904e-48	12.7794	1.65956e-49	B3	AT3G18990	VRN1, REM39	AP2/B3-like transcriptional factor family protein	UniRef100_G8A2Z6_B3_domain-containing_protein_n=1_Tax=Medicago_truncatula_RepID=G8A2Z6_MEDTR
Glyma.09G121000	3.24265	7.84614	1.68431e-05	7.90146	1.18286e-05	7.9566	7.98063e-06	7.9975	6.55195e-06	8.12279	5.05714e-06	7.99849	8.05406e-06	8.16152	4.80909e-06	-	-			UniRef100_G7KL79_Chitinase_n=1_Tax=Medicago_truncatula_RepID=G7KL79_MEDTR
Glyma.09G122900	10.1314	9.48453	6.17883e-13	6.19516	6.48532e-11	9.5953	1.52445e-13	9.63632	1.11072e-13	9.76193	6.0097e-14	9.63731	1.35865e-13	9.80075	4.96938e-14	-	AT5G20710	BGAL7	beta-galactosidase 7	UniRef100_I1L2W1_Beta-galactosidase_n=2_Tax=Glycine_max_RepID=I1L2W1_SOYBN
Glyma.09G123000	9.79388	6.13251	1.36134e-07	9.4928	9.21698e-10	9.54809	5.75918e-10	9.5891	4.48998e-10	9.71471	3.07365e-10	9.59009	5.56198e-10	7.46797	1.97322e-09	-	AT1G31740	BGAL15	beta-galactosidase 15	UniRef100_I1L2W1_Beta-galactosidase_n=2_Tax=Glycine_max_RepID=I1L2W1_SOYBN
Glyma.09G126200	2.66451	5.13	7.50931e-05	7.61542	9.53439e-06	7.67051	6.51897e-06	7.71137	5.11843e-06	7.83655	3.85149e-06	7.71236	6.31546e-06	7.87525	3.5222e-06	-	AT5G24090	ATCHIA, CHIA	chitinase A	UniRef100_Q9S7G9_Acidic_chitinase_n=1_Tax=Glycine_max_RepID=Q9S7G9_SOYBN
Glyma.09G127200	15.7132	5.91859	1.16634e-07	10.171	6.7715e-11	6.59947	9.75889e-09	8.60358	3.25628e-11	8.73812	2.24459e-11	10.2683	4.05229e-11	10.4318	2.00922e-11	-	AT3G16520	UGT88A1	UDP-glucosyl transferase 88A1	UniRef100_C6ZJB3_UGT2_n=1_Tax=Pueraria_montana_var._lobata_RepID=C6ZJB3_PUEML
Glyma.09G134900	3.79176	6.28835	0.000226705	8.12536	3.84692e-05	4.85477	0.000740212	5.32456	0.000280694	4.46235	0.000979994	5.80731	0.000128549	5.9983	7.94493e-05	-	AT1G02260		Divalent ion symporter	UniRef100_F1SX53_Silicon_efflux_transporter_CmLsi2-2_n=1_Tax=Cucurbita_moschata_RepID=F1SX53_CUCMO
Glyma.09G139700	168.214	3.18285	2.87177e-13	8.3721	8.22116e-49	13.6479	5.93035e-59	13.689	1.98452e-59	9.61609	1.88248e-56	9.63991	6.29638e-54	13.8536	1.78341e-60	-	AT5G18780		F-box/RNI-like superfamily protein	UniRef100_Q2HS79_Cyclin-like_F-box;_Agenet_n=1_Tax=Medicago_truncatula_RepID=Q2HS79_MEDTR
Glyma.09G139800	7.42486	7.33796	1.81474e-08	9.09337	1.07087e-08	9.14863	6.83349e-09	9.18963	5.33307e-09	9.31518	3.76096e-09	9.19061	6.76584e-09	9.35399	3.35241e-09	-	AT1G60400		F-box/RNI-like superfamily protein	UniRef100_A2Q620_Cyclin-like_F-box;_Agenet_n=1_Tax=Medicago_truncatula_RepID=A2Q620_MEDTR
Glyma.09G139900	95.2372	4.5798	5.62476e-19	10.3002	3.59111e-43	12.8271	6.11358e-45	12.8682	3.3661e-45	8.80915	2.01196e-42	12.8692	4.32576e-45	9.51367	1.30919e-43	-	AT5G18780		F-box/RNI-like superfamily protein	UniRef100_G7KJX4_F-box_family-3_n=1_Tax=Medicago_truncatula_RepID=G7KJX4_MEDTR
Glyma.09G140000	111.623	5.01531	1.23397e-22	10.5294	2.91953e-46	8.82552	5.13981e-43	7.93379	1.00233e-39	8.9089	6.03433e-44	9.81481	9.71062e-46	6.64836	2.64699e-33	-	AT5G57410		Afadin/alpha-actinin-binding protein	UniRef100_G7JVE2_Afadin-and_alpha-actinin-binding_protein_n=1_Tax=Medicago_truncatula_RepID=G7JVE2_MEDTR
Glyma.09G149400	76.8853	3.39698	3.01429e-10	2.41737	4.02094e-06	7.94851	1.39575e-30	6.61551	4.89546e-26	6.13168	5.935e-24	5.31506	5.26862e-20	8.12636	1.26826e-32	-	AT5G62180	AtCXE20, CXE20	carboxyesterase 20	UniRef100_G7IC52_CXE_carboxylesterase_n=1_Tax=Medicago_truncatula_RepID=G7IC52_MEDTR
Glyma.09G150400	366.09	12.1532	6.38241e-76	12.238	7.651e-79	14.7696	2.80181e-79	14.8106	9.77111e-80	14.9364	1.4185e-80	14.8116	1.20759e-79	13.379	3.75213e-81	-	AT3G16530		Legume lectin family protein	UniRef100_Q39528_Agglutinin-1_n=1_Tax=Cladrastis_kentukea_RepID=LEC1_CLAKE
Glyma.09G151400	35.1776	11.28	3.17808e-24	11.3356	7.83109e-25	11.3909	3.82117e-25	11.4319	2.32477e-25	11.5577	9.42341e-26	11.4329	2.92748e-25	11.5965	7.31092e-26	-	AT4G23180	CRK10, RLK4	cysteine-rich RLK (RECEPTOR-like protein kinase) 10	UniRef100_G7KMF3_Cysteine-rich_receptor-like_protein_kinase_n=1_Tax=Medicago_truncatula_RepID=G7KMF3_MEDTR
Glyma.09G163800	5.86653	8.69822	4.685e-07	8.75364	3.01089e-07	8.80888	2.08002e-07	8.84985	1.6491e-07	8.97535	1.22434e-07	8.85084	2.02735e-07	9.01414	1.08652e-07	-	AT1G73325		Kunitz family trypsin and protease inhibitor protein	UniRef100_G7KKP6_Pathogen-inducible_trypsin-inhibitor-like_protein_n=1_Tax=Medicago_truncatula_RepID=G7KKP6_MEDTR
Glyma.09G163900	9.60202	9.40718	1.73063e-14	6.48439	5.03358e-13	5.28266	4.71654e-11	9.55895	2.40677e-15	7.27591	1.38946e-14	6.27431	2.36302e-13	5.78504	1.32904e-12	-	AT1G17860		Kunitz family trypsin and protease inhibitor protein	UniRef100_G7KKP1_Kunitz-type_trypsin_inhibitor_alpha_chain_n=1_Tax=Medicago_truncatula_RepID=G7KKP1_MEDTR
Glyma.09G175700	3.72828	5.53939	0.000208833	8.10025	1.05241e-05	6.48953	7.30692e-06	5.76727	2.97407e-05	5.95799	2.43705e-05	4.43112	0.000550125	6.79974	4.38763e-06	-	AT1G62670	RPF2	rna processing factor 2	UniRef100_G7IND7_Pentatricopeptide_repeat-containing_protein_n=1_Tax=Medicago_truncatula_RepID=G7IND7_MEDTR
Glyma.09G175800	388.267	4.90469	4.13015e-39	5.32412	1.4674e-44	5.43127	5.26168e-46	5.70965	2.60753e-49	3.25761	2.75629e-21	4.35561	2.57502e-33	5.94528	2.974e-52	-	AT3G12860		NOP56-like pre RNA processing ribonucleoprotein	UniRef100_G8A0H7_Pentatricopeptide_repeat-containing_protein_n=1_Tax=Medicago_truncatula_RepID=G8A0H7_MEDTR
Glyma.09G176100	402.128	3.77167	1.72341e-46	2.36203	1.7104e-21	3.97623	2.94044e-51	3.33422	4.00645e-39	2.76782	1.22222e-28	3.24736	2.36787e-37	4.58318	3.6514e-64	-	AT3G17940		Galactose mutarotase-like superfamily protein	UniRef100_I1L456_Aldose_1-epimerase_n=1_Tax=Glycine_max_RepID=I1L456_SOYBN
Glyma.09G186700	241.767	2.36584	4.42857e-18	3.38169	2.3388e-33	4.28698	1.69607e-48	5.20852	2.02896e-64	5.01216	2.07423e-61	3.5171	1.0808e-35	3.50109	1.34548e-35	-	AT1G20050	HYD1	C-8,7 sterol isomerase	UniRef100_B9GYU5_3-beta-hydroxysteroid-delta(8)_family_protein_n=1_Tax=Populus_trichocarpa_RepID=B9GYU5_POPTR
Glyma.09G218100	20.922	3.8186	4.14707e-06	7.61582	1.70168e-13	3.26277	4.03066e-05	6.32759	6.25617e-12	6.19148	1.80349e-11	6.51172	3.12676e-12	4.23213	2.11166e-07	-	AT4G19380		Long-chain fatty alcohol dehydrogenase family protein	UniRef100_V4S9P4_Long-chain-alcohol_oxidase_n=1_Tax=Citrus_clementina_RepID=V4S9P4_9ROSI
Glyma.09G229400	63.4654	2.37803	3.90489e-05	4.72756	1.98496e-14	7.08396	6.64707e-24	7.20513	3.95323e-24	9.23697	1.73865e-30	7.2862	1.94328e-24	3.30789	1.01144e-08	-	AT3G24340	chr40	chromatin remodeling 40	UniRef100_Q9LK10_SNF2_domain-containing_protein_CLASSY_4_n=1_Tax=Arabidopsis_thaliana_RepID=CLSY4_ARATH
Glyma.09G231800	16.6938	10.2045	4.36847e-12	4.56291	1.21761e-06	7.37675	4.82273e-11	10.3564	9.59407e-13	10.482	6.13381e-13	8.70824	1.18807e-12	8.17759	4.3446e-12	-	AT1G70710	ATGH9B1, CEL1, GH9B1	glycosyl hydrolase 9B1	UniRef100_B9ICT3_Cellulase_family_protein_n=2_Tax=Populus_RepID=B9ICT3_POPTR
Glyma.09G272100	9.36972	9.37201	3.06298e-12	7.71022	1.33654e-12	7.78059	7.85973e-13	6.60433	2.96935e-11	6.49839	1.74466e-11	7.8482	6.93919e-13	6.80668	1.45625e-11	-	AT2G34930		disease resistance family protein / LRR family protein	UniRef100_C6ZRZ4_Leucine-rich_repeat_protein_n=1_Tax=Glycine_max_RepID=C6ZRZ4_SOYBN
Glyma.10G042300	61.8125	6.32005	4.21901e-17	9.1806	3.26703e-24	9.28851	1.66205e-24	9.33622	1.05106e-24	9.49336	4.52768e-25	8.19122	1.10181e-22	8.41099	3.16532e-23	-	AT4G28760		Protein of unknown function (DUF3741)
Glyma.10G054600	19.9466	2.59907	0.000135967	6.62965	4.11544e-15	5.56377	4.74419e-13	2.70558	3.99108e-05	6.05103	5.68986e-15	3.40278	5.96223e-07	3.54816	1.75446e-07	-	AT5G03420		5'-AMP-activated protein kinase-related	UniRef100_F4KFB3_5'-AMP-activated_protein_kinase-like_protein_n=1_Tax=Arabidopsis_thaliana_RepID=F4KFB3_ARATH
Glyma.10G078000	5.8117	8.68324	5.26638e-10	5.10235	1.29358e-07	7.09115	1.58389e-10	8.83487	1.15148e-10	8.96037	7.19224e-11	8.83586	1.41054e-10	8.99916	6.09626e-11	-	AT3G52520		unknown protein; BEST Arabidopsis thaliana protein match is: unknown protein (TAIR:AT5G06280.3); Has 24 Blast hits to 24 proteins in 7 species: Archae - 0; Bacteria - 0; Metazoa - 0; Fungi - 0; Plants - 24; Viruses - 0; Other Eukaryotes - 0 (source: NCBI BLink).
Glyma.10G093100	46.2991	2.78031	4.8652e-05	5.68521	6.58502e-14	11.7868	4.4023e-23	9.40214	3.64668e-22	8.11449	2.33663e-20	9.43148	4.53401e-22	10.4085	1.11389e-23	bHLH	AT2G42280		basic helix-loop-helix (bHLH) DNA-binding superfamily protein	UniRef100_E4MXB6_mRNA,_clone:_RTFL01-22-A04_n=2_Tax=Eutrema_RepID=E4MXB6_THEHA
Glyma.10G107700	151.443	2.58154	6.54331e-24	2.58498	2.18275e-24	2.68862	2.91759e-26	3.33344	1.53584e-37	2.33428	8.2664e-21	2.34357	9.90465e-21	3.46249	3.74265e-40	-	AT2G41560	ACA4	autoinhibited Ca(2+)-ATPase, isoform 4	UniRef100_Q93YX7_Type_IIB_calcium_ATPase_n=1_Tax=Medicago_truncatula_RepID=Q93YX7_MEDTR
Glyma.10G109200	37.9642	4.65543	2.92777e-10	8.97664	3.88544e-20	6.95571	1.67499e-16	11.5415	1.16126e-21	10.0792	5.43625e-22	11.5425	1.44005e-21	11.7061	4.7168e-22	-	AT4G05200	CRK25	cysteine-rich RLK (RECEPTOR-like protein kinase) 25	UniRef100_G7KMF3_Cysteine-rich_receptor-like_protein_kinase_n=1_Tax=Medicago_truncatula_RepID=G7KMF3_MEDTR
Glyma.10G111000	33.5165	9.45609	3.47144e-29	8.7868	1.164e-28	11.3199	2.69782e-30	9.68921	1.42739e-30	11.4866	4.63078e-31	9.68672	1.83511e-30	11.5255	3.10608e-31	-	-			UniRef100_A9ZM29_Oxysterol-binding_protein_n=1_Tax=Glycine_max_RepID=A9ZM29_SOYBN
Glyma.10G119400	7.71265	9.09162	3.14178e-11	9.14708	1.46579e-11	9.20234	8.54343e-12	9.24334	6.47414e-12	9.3689	3.7439e-12	9.24433	7.62404e-12	9.40771	3.09714e-12	-	AT5G59100		Subtilisin-like serine endopeptidase family protein	UniRef100_B9HT45_Cucumisin_family_protein_(Fragment)_n=1_Tax=Populus_trichocarpa_RepID=B9HT45_POPTR
Glyma.10G136800	33.3338	6.61351	1.36381e-17	11.2553	1.54035e-23	11.3106	7.82461e-24	8.43446	5.29838e-22	9.12219	2.8694e-23	11.3527	5.89441e-24	9.1793	1.56954e-24	-	AT2G33420		Protein of unknown function (DUF810)	UniRef100_P93812_F19P19.6_protein_n=1_Tax=Arabidopsis_thaliana_RepID=P93812_ARATH
Glyma.10G138500	29.44	2.85977	7.49741e-08	11.0783	2.61575e-29	11.1336	1.12602e-29	11.1747	6.00136e-30	11.3004	1.84828e-30	11.1757	7.75229e-30	11.3392	1.24364e-30	-	AT3G62100	IAA30	indole-3-acetic acid inducible 30	UniRef100_K7LJA8_Auxin-induced_protein_n=1_Tax=Glycine_max_RepID=K7LJA8_SOYBN
Glyma.10G165300	33.1556	4.95421	9.63065e-06	11.2501	1.15126e-11	11.3054	7.31652e-12	11.3465	5.73763e-12	11.4722	4.04756e-12	6.41386	5.69444e-08	11.511	3.73209e-12	-	AT1G04540		Calcium-dependent lipid-binding (CaLB domain) family protein	UniRef100_B9HSU6_C2_domain-containing_family_protein_n=1_Tax=Populus_trichocarpa_RepID=B9HSU6_POPTR
Glyma.10G182400	115.086	5.11697	2.12203e-14	5.43358	9.88468e-16	10.1332	9.45138e-30	9.31927	1.49998e-28	10.1383	2.90719e-31	6.36091	2.31771e-19	8.46506	5.6522e-27	-	AT3G23360		Protein phosphatase 2C family protein	UniRef100_G7I4V1_Protein_phosphatase_2C_n=1_Tax=Medicago_truncatula_RepID=G7I4V1_MEDTR
Glyma.10G202400	58.0628	2.55761	1.50139e-07	10.3443	1.24143e-38	8.79269	1.34157e-36	8.11658	3.9474e-35	12.2784	6.97239e-40	7.09485	2.25725e-31	9.14291	9.33287e-39	-	AT5G04660	CYP77A4	cytochrome P450, family 77, subfamily A, polypeptide 4	UniRef100_O48928_Cytochrome_P450_77A3_n=3_Tax=Glycine_max_RepID=C77A3_SOYBN
Glyma.10G210000	109.847	2.78819	4.08646e-10	2.86007	1.06255e-10	4.48412	1.58674e-21	7.34205	5.41159e-40	4.16458	1.67778e-19	2.87508	7.18875e-11	5.92262	1.38427e-31	-	AT5G04220	SYTC, ATSYTC, NTMC2TYPE1.3, NTMC2T1.3, SYT3	Calcium-dependent lipid-binding (CaLB domain) family protein	UniRef100_G7I517_Synaptotagmin-1_n=1_Tax=Medicago_truncatula_RepID=G7I517_MEDTR
Glyma.10G214600	9.53937	3.36232	4.49545e-05	6.48355	1.19305e-10	9.50836	1.34478e-12	5.3379	4.06379e-09	9.67497	5.80437e-13	9.55036	1.24429e-12	6.59615	2.41404e-11	-	AT5G61660		glycine-rich protein	UniRef100_Q8L8Z3_Structural_protein-like_protein_n=1_Tax=Arabidopsis_thaliana_RepID=Q8L8Z3_ARATH
Glyma.10G216300	90.4923	3.75676	2.9258e-28	3.30043	1.47683e-23	3.2512	3.99666e-23	3.19214	1.35959e-22	3.49484	4.38433e-26	3.7469	6.12929e-29	3.55694	6.65003e-27	-	AT2G31300	ARPC1B, ARPC1	actin-related protein C1B	UniRef100_B6TA39_Actin_protein_2/3_complex_subunit_1B_n=1_Tax=Zea_mays_RepID=B6TA39_MAIZE
Glyma.10G223000	5.63969	8.64078	6.01743e-09	8.6962	3.42375e-09	8.75143	2.03382e-09	8.7924	1.5158e-09	8.91789	1.01502e-09	8.79339	1.96575e-09	8.95668	9.23515e-10	-	AT4G24640	APPB1	Plant invertase/pectin methylesterase inhibitor superfamily protein
Glyma.10G227700	976.003	10.3678	1.07833e-21	6.9046	1.55546e-13	9.27467	1.41407e-19	12.4277	3.03206e-26	10.4608	1.29077e-22	6.17638	9.0329e-12	16.39	2.60401e-29	-	AT5G24090	ATCHIA, CHIA	chitinase A	UniRef100_Q43684_Basic_chitinase_class_3_n=1_Tax=Vigna_unguiculata_RepID=Q43684_VIGUN
Glyma.10G230200	37.3333	6.52028	2.79919e-10	11.4244	5.33842e-15	4.81082	2.00599e-07	9.08768	2.033e-14	7.27481	3.40217e-12	3.03621	0.000566657	5.05565	6.02514e-08	WRKY	AT5G52830	WRKY27, ATWRKY27	WRKY DNA-binding protein 27	UniRef100_G7IDY1_WRKY_transcription_factor_n=1_Tax=Medicago_truncatula_RepID=G7IDY1_MEDTR
Glyma.10G238300	106.936	5.34708	5.16213e-21	7.89753	1.93782e-33	5.55195	9.16832e-23	5.70439	1.19801e-23	3.57616	3.19598e-12	7.16583	5.21269e-31	4.31546	4.01029e-16	-	AT5G62070	IQD23	IQ-domain 23	UniRef100_B9ID65_Calmodulin-binding_family_protein_n=1_Tax=Populus_trichocarpa_RepID=B9ID65_POPTR
Glyma.10G253800	1.34593	6.58754	3.54994e-05	6.64253	2.08124e-05	6.69735	1.35836e-05	6.73803	1.23959e-05	6.86266	8.34754e-06	6.73901	1.51941e-05	5.31947	7.20439e-06	-	AT4G21410	CRK29	cysteine-rich RLK (RECEPTOR-like protein kinase) 29	UniRef100_Q9XED4_Receptor-like_protein_kinase_homolog_RK20-1_n=1_Tax=Phaseolus_vulgaris_RepID=Q9XED4_PHAVU
Glyma.10G255300	516.187	4.10479	2.83498e-08	2.98889	2.91974e-05	11.9482	2.11138e-30	9.56555	1.55821e-25	7.79362	2.48303e-20	5.40981	1.74923e-12	12.6089	1.29104e-31	-	AT5G49630	AAP6	amino acid permease 6	UniRef100_D6BV79_Amino_acid_permease_6_(Fragment)_n=1_Tax=Populus_canescens_RepID=D6BV79_POPCN
Glyma.10G263800	18.199	3.58903	6.99678e-08	7.90957	1.51419e-18	5.92832	4.37874e-15	3.36491	1.64301e-07	7.82457	2.11233e-19	6.92774	2.52171e-17	3.96034	2.08059e-09	-	AT1G71040	LPR2	Cupredoxin superfamily protein	UniRef100_Q949X9_Protein_LOW_PHOSPHATE_ROOT2_n=1_Tax=Arabidopsis_thaliana_RepID=Q949X9_ARATH
Glyma.10G266200	126029	8.42114	8.70783e-07	11.7892	4.10212e-10	21.4704	2.07895e-18	20.312	4.54772e-18	19.3681	2.11955e-17	19.1232	5.32654e-17	18.8174	7.29001e-17	-	AT5G61412		unknown protein; FUNCTIONS IN: molecular function unknown; INVOLVED IN: biological process unknown; LOCATED IN: cellular component unknown; BEST Arabidopsis thaliana protein match is: unknown protein (TAIR:AT4G33145.1); Has 30201 Blast hits to 17322 proteins in 780 species: Archae - 12; Bacteria - 1396; Metazoa - 17338; Fungi - 3422; Plants - 5037; Viruses - 0; Other Eukaryotes - 2996 (source: NC…	UniRef100_G7IWU0_PsAD1_n=1_Tax=Medicago_truncatula_RepID=G7IWU0_MEDTR
Glyma.10G274800	6.41605	4.84724	0.00027143	7.17544	8.13216e-06	8.93645	1.10648e-06	8.97744	9.07972e-07	9.10296	7.09523e-07	8.97842	1.11627e-06	9.14176	6.49291e-07	-	-
Glyma.10G281100	29.0238	11.0038	2.68647e-20	9.34884	8.31926e-21	11.1147	4.36341e-21	11.1557	2.86071e-21	11.2814	1.29071e-21	11.1567	3.58662e-21	11.3203	1.10006e-21	B3	AT3G18990	VRN1, REM39	AP2/B3-like transcriptional factor family protein	UniRef100_G8A2Z4_Reduced_vernalization_response_n=1_Tax=Medicago_truncatula_RepID=G8A2Z4_MEDTR
Glyma.10G281200	5.81018	5.36978	3.41257e-06	8.73945	2.71767e-08	8.79468	1.71772e-08	8.83566	1.3231e-08	7.3074	9.52976e-09	8.83664	1.7066e-08	8.99994	8.18035e-09	B3	AT3G18990	VRN1, REM39	AP2/B3-like transcriptional factor family protein	UniRef100_G7JXZ7_B3_domain-containing_protein_n=1_Tax=Medicago_truncatula_RepID=G7JXZ7_MEDTR
Glyma.10G281300	78.9926	9.96149	3.09946e-44	10.0302	9.85503e-47	9.60802	8.99395e-46	12.5986	1.66823e-47	11.1206	3.74441e-48	12.5996	2.26218e-47	12.7632	1.9268e-48	B3	AT3G18990	VRN1, REM39	AP2/B3-like transcriptional factor family protein	UniRef100_G7L911_B3_domain-containing_protein_n=1_Tax=Medicago_truncatula_RepID=G7L911_MEDTR
Glyma.10G281600	75.3171	2.73987	7.47277e-09	4.21487	1.97617e-17	4.62318	4.41729e-20	6.97476	2.74501e-33	8.6268	3.48991e-39	7.92737	4.02946e-37	3.06457	6.11885e-11	-	AT4G35110		Arabidopsis phospholipase-like protein (PEARLI 4) family	UniRef100_B3H7D4_Phospholipase-like_(PEARLI_4)_family_protein_n=1_Tax=Arabidopsis_thaliana_RepID=B3H7D4_ARATH
Glyma.10G282200	19.3815	10.4198	3.26355e-07	5.30589	0.000256252	10.5306	1.58688e-07	8.1315	5.87503e-07	9.02281	4.79856e-07	6.96485	8.23956e-06	5.4145	0.000124911	-	AT5G05320		FAD/NAD(P)-binding oxidoreductase family protein	UniRef100_Q8LFE4_Monooxygenase_n=1_Tax=Arabidopsis_thaliana_RepID=Q8LFE4_ARATH
Glyma.11G001200	28.9312	2.58778	8.35831e-05	5.83802	1.46309e-14	6.56418	1.58722e-16	3.08892	1.95746e-06	6.10714	5.80033e-16	5.01051	2.71927e-12	3.9886	2.297e-09	-	AT3G43740		Leucine-rich repeat (LRR) family protein	UniRef100_C6ZS01_Leucine-rich_repeat_family_protein_n=1_Tax=Glycine_max_RepID=C6ZS01_SOYBN
Glyma.11G006400	263.183	4.96333	1.67717e-30	7.68049	1.31427e-53	4.49615	7.16375e-27	2.60517	2.01709e-11	4.62488	2.89198e-28	6.04923	1.02267e-40	4.85456	3.42459e-30	-	AT3G22550		Protein of unknown function (DUF581)	UniRef100_B9HUU5_Senescence-associated_family_protein_n=1_Tax=Populus_trichocarpa_RepID=B9HUU5_POPTR
Glyma.11G012400	214.503	2.82985	1.01123e-13	2.3649	2.24651e-10	3.11173	1.92175e-16	2.96148	3.37997e-15	6.2476	6.73484e-46	3.23805	1.73002e-17	2.79751	6.57997e-14	-	AT4G33270	CDC20.1	Transducin family protein / WD-40 repeat family protein	UniRef100_G7K6J6_Cell_division_cycle_protein-like_protein_n=1_Tax=Medicago_truncatula_RepID=G7K6J6_MEDTR
Glyma.11G014800	1171.27	4.99661	1.99899e-25	9.72072	1.79264e-60	6.59266	4.67216e-38	8.82876	8.28097e-55	7.48521	3.9115e-45	5.57322	3.88748e-30	8.9487	4.51492e-56	ERF	AT1G71520		Integrase-type DNA-binding superfamily protein	UniRef100_G7K978_Ethylene-responsive_transcription_factor_ERF019_n=1_Tax=Medicago_truncatula_RepID=G7K978_MEDTR
Glyma.11G025200	7.50284	9.05149	2.47453e-11	7.39179	1.187e-11	9.16221	6.77934e-12	6.77223	4.72461e-11	5.40347	1.86946e-09	9.20419	6.25207e-12	9.36756	2.43325e-12	-	AT5G23750		Remorin family protein	UniRef100_G7KDE4_Remorin_n=1_Tax=Medicago_truncatula_RepID=G7KDE4_MEDTR
Glyma.11G046200	20.2801	3.39456	0.000164847	4.51166	1.20943e-06	6.7507	9.37932e-11	5.39958	2.02124e-08	4.31679	2.03664e-06	5.09288	8.42571e-08	3.93773	1.02129e-05	-	AT5G65890	ACR1	ACT domain repeat 1	UniRef100_G7K2F4_ACT_domain-containing_protein_n=1_Tax=Medicago_truncatula_RepID=G7K2F4_MEDTR
Glyma.11G049800	11.9322	5.65894	7.17651e-10	9.77597	1.77789e-13	9.83127	1.03374e-13	9.87229	7.45874e-14	9.99792	4.21651e-14	9.87328	9.41223e-14	7.20444	3.40622e-13	-	AT5G67385		Phototropic-responsive NPH3 family protein	UniRef100_G7IU11_Root_phototropism_protein_n=1_Tax=Medicago_truncatula_RepID=G7IU11_MEDTR
Glyma.11G067900	131.124	4.82501	3.63622e-13	11.5178	2.56138e-32	13.288	1.33351e-32	11.6602	8.22362e-33	11.8098	3.35279e-33	11.6728	1.04552e-32	11.9071	2.53605e-33	-	AT5G66780		unknown protein; Has 1807 Blast hits to 1807 proteins in 277 species: Archae - 0; Bacteria - 0; Metazoa - 736; Fungi - 347; Plants - 385; Viruses - 0; Other Eukaryotes - 339 (source: NCBI BLink).	UniRef100_E6Y2R7_UFG2_n=1_Tax=Triticum_aestivum_RepID=E6Y2R7_WHEAT
Glyma.11G068900	161.72	4.13467	2.17329e-21	10.1973	6.94656e-59	11.9076	5.74173e-62	8.75845	3.8684e-54	13.7576	3.47541e-63	11.9698	2.63316e-62	10.0857	6.40757e-61	-	AT4G36600		Late embryogenesis abundant (LEA) protein	UniRef100_F4JQF1_Late_embryogenesis_abundant_(LEA)_protein_n=2_Tax=Arabidopsis_thaliana_RepID=F4JQF1_ARATH
Glyma.11G076200	45.8456	6.14875	5.23078e-22	11.7173	8.36698e-32	10.0848	3.73207e-32	6.94089	1.13804e-25	11.9394	6.81666e-33	10.1548	2.64306e-32	11.9783	4.53114e-33	-	AT4G38860		SAUR-like auxin-responsive protein family	UniRef100_G7JW58_Auxin-induced_protein_6B_n=1_Tax=Medicago_truncatula_RepID=G7JW58_MEDTR
Glyma.11G093600	264.654	4.2042	8.64204e-28	4.98427	2.85759e-36	5.03706	6.45599e-37	5.14763	3.59696e-38	5.61644	4.07457e-43	4.33138	1.30272e-29	5.65582	1.48596e-43	-	AT3G21070	NADK1	NAD kinase 1	UniRef100_J9Z3N7_NADH_kinase_n=2_Tax=Vigna_luteola_RepID=J9Z3N7_9FABA
Glyma.11G106600	181.742	4.28941	1.55258e-10	3.9434	1.89358e-09	6.41117	1.24154e-18	7.01317	6.06042e-21	10.0286	5.20337e-30	6.29289	2.70939e-18	3.57782	2.5887e-08	-	AT2G16700	ADF5, ATADF5	actin depolymerizing factor 5	UniRef100_A1XJ48_Actin_depolymerizing_factor_5_n=1_Tax=Gossypium_hirsutum_RepID=A1XJ48_GOSHI
Glyma.11G106700	36.7771	3.56618	1.98047e-08	8.43578	8.70367e-23	9.76632	3.56347e-25	6.24755	5.3463e-18	10.0275	8.97512e-26	9.09521	4.00247e-24	9.34692	6.95358e-26	-	-
Glyma.11G124400	3.53515	7.96964	5.7009e-05	6.30415	0.000193044	8.08013	3.09482e-05	6.45281	0.000117511	8.24638	2.15089e-05	8.12203	3.17773e-05	6.65591	1.93949e-05	-	AT3G11800		unknown protein; FUNCTIONS IN: molecular function unknown; INVOLVED IN: biological process unknown; LOCATED IN: endomembrane system; EXPRESSED IN: 24 plant structures; EXPRESSED DURING: 15 growth stages; BEST Arabidopsis thaliana protein match is: unknown protein (TAIR:AT3G44150.1); Has 74 Blast hits to 73 proteins in 18 species: Archae - 0; Bacteria - 0; Metazoa - 0; Fungi - 0; Plants - 72; Viru…	UniRef100_Q2HPL4_Expp1_protein_n=1_Tax=Solanum_tuberosum_RepID=Q2HPL4_SOLTU
Glyma.11G139900	8.40218	9.21566	5.59681e-10	9.27113	2.96758e-10	9.3264	1.79691e-10	9.3674	1.39148e-10	9.49298	8.94238e-11	9.36839	1.70574e-10	9.5318	7.92163e-11	-	-
Glyma.11G149900	1378.82	2.60084	1.19514e-09	4.85073	2.24892e-26	4.50122	1.1864e-23	5.53994	4.41186e-32	5.07297	1.95619e-28	5.01327	8.87672e-28	5.84316	1.43306e-34	-	AT2G41430	ERD15	dehydration-induced protein (ERD15)	UniRef100_B7FH52_Polyadenylate-binding_protein-interacting_protein_n=1_Tax=Medicago_truncatula_RepID=B7FH52_MEDTR
Glyma.11G153700	1.42443	6.67663	9.02036e-05	5.02297	0.000401283	6.78651	4.82403e-05	6.82721	3.74405e-05	6.95192	2.80681e-05	6.82819	4.59288e-05	6.99048	2.54148e-05	-	AT2G36320		A20/AN1-like zinc finger family protein	UniRef100_B3IX31_Transcription_factor_C2H2_n=1_Tax=Lotus_japonicus_RepID=B3IX31_LOTJA
Glyma.11G164800	14.6961	10.0221	8.79154e-13	10.0776	3.97267e-13	10.1329	2.34651e-13	10.1739	1.7229e-13	10.2996	1.06922e-13	10.1749	2.16468e-13	10.3384	9.0394e-14	LBD	AT2G30130	ASL5, LBD12, PCK1	Lateral organ boundaries (LOB) domain family protein	UniRef100_B9GH62_LOB_domain_protein_12_n=1_Tax=Populus_trichocarpa_RepID=B9GH62_POPTR
Glyma.11G183700	8.70563	4.37185	3.58323e-05	9.3222	3.64394e-09	9.37748	2.30345e-09	9.41848	1.7829e-09	7.9757	1.25717e-09	9.41947	2.20643e-09	5.25521	9.84911e-07	bZIP	AT1G08320	TGA9, bZIP21	bZIP transcription factor family protein	UniRef100_G7JIE0_Transcription_factor_TGA6_n=1_Tax=Medicago_truncatula_RepID=G7JIE0_MEDTR
Glyma.11G204900	138.445	7.38579	2.64329e-24	10.832	1.09172e-33	9.49323	5.75379e-31	11.7378	2.06869e-35	9.71419	3.25425e-32	10.5221	4.17976e-34	11.2339	5.74502e-36	-	AT1G70520	CRK2	cysteine-rich RLK (RECEPTOR-like protein kinase) 2	UniRef100_G7J7V5_Cysteine-rich_receptor-like_protein_kinase_n=1_Tax=Medicago_truncatula_RepID=G7J7V5_MEDTR
Glyma.11G210800	4490.48	4.71614	4.47812e-07	11.0563	2.97896e-21	11.7569	6.72319e-23	15.1535	9.38683e-29	13.9879	1.90998e-27	10.0682	3.79084e-19	4.6697	3.43579e-07	WOX	AT2G33880	WOX9, HB-3, STIP	homeobox-3	UniRef100_B8YI24_WOX9-like_protein_n=1_Tax=Phaseolus_coccineus_RepID=B8YI24_PHACN
Glyma.11G219000	13.0181	9.84707	3.44016e-09	9.90257	2.0569e-09	9.95787	1.33599e-09	9.9989	1.03262e-09	10.1245	7.59783e-10	9.99988	1.29767e-09	10.1634	6.96181e-10	-	AT3G55470		Calcium-dependent lipid-binding (CaLB domain) family protein	UniRef100_D0R6I8_C2_domain-containing_protein_n=1_Tax=Malus_domestica_RepID=D0R6I8_MALDO
Glyma.11G219300	4.36478	6.56992	3.26633e-07	8.32655	2.02164e-07	5.95216	9.00801e-07	5.50168	2.68023e-06	6.19876	4.90432e-07	6.74399	1.2955e-07	6.96525	6.39088e-08	-	AT4G00380		XH/XS domain-containing protein	UniRef100_B9HTH7_XH/XS_domain-containing_family_protein_n=1_Tax=Populus_trichocarpa_RepID=B9HTH7_POPTR
Glyma.11G252800	88.9286	4.87027	6.78906e-33	12.6716	2.26982e-64	9.79871	7.1322e-65	12.768	1.64145e-65	12.8937	2.26138e-66	12.769	2.3735e-65	8.82208	6.74353e-63	-	AT1G05510		Protein of unknown function (DUF1264)	UniRef100_B4FFZ9_Lipoprotein_n=1_Tax=Zea_mays_RepID=B4FFZ9_MAIZE
Glyma.11G254700	56.513	7.69151	3.39087e-32	9.04616	3.20997e-36	9.14064	1.13592e-37	9.6958	2.64021e-39	9.37417	1.45006e-38	7.93027	2.6671e-34	9.91823	3.80352e-40	-	AT4G13940	HOG1, EMB1395, SAHH1, MEE58, ATSAHH1	S-adenosyl-L-homocysteine hydrolase	UniRef100_I1LN30_Adenosylhomocysteinase_n=1_Tax=Glycine_max_RepID=I1LN30_SOYBN
Glyma.12G006900	69.4606	4.72639	8.12795e-09	8.98393	2.74661e-18	7.83949	9.62741e-17	9.1249	1.11677e-18	10.8908	2.3714e-21	7.39467	1.42997e-15	7.50002	5.52192e-16	-	AT1G05490	chr31	chromatin remodeling 31	UniRef100_F4I8S3_SNF2_domain-containing_protein_CLASSY_3_n=1_Tax=Arabidopsis_thaliana_RepID=CLSY3_ARATH
Glyma.12G012600	49.399	4.86954	1.17281e-06	3.64413	0.000136629	6.8601	2.29652e-10	7.4039	3.75054e-11	7.76753	6.98111e-12	5.78665	1.91364e-08	9.17466	1.45393e-13	-	-
Glyma.12G020900	14.1728	6.01035	7.88843e-11	4.98314	3.52008e-09	8.40283	8.64033e-15	7.19751	3.63414e-13	5.02892	8.58486e-10	5.57662	2.46261e-10	7.94066	2.95142e-14	-	-
Glyma.12G037700	20.3037	2.75579	6.47892e-09	2.38407	2.77644e-07	3.44678	1.13895e-12	4.37123	8.63259e-18	6.16444	7.82857e-26	3.12347	4.93109e-11	2.79397	1.72154e-09	GATA	AT4G36240	GATA7	GATA transcription factor 7	UniRef100_G7JJU1_GATA_transcription_factor_n=1_Tax=Medicago_truncatula_RepID=G7JJU1_MEDTR
Glyma.12G041800	13.4595	3.98283	0.00038476	8.24263	1.86778e-08	10.0049	1.95596e-09	10.0459	1.55475e-09	7.11693	2.5822e-08	10.0469	1.94868e-09	10.2104	1.04749e-09	-	AT2G17080		Arabidopsis protein of unknown function (DUF241)	UniRef100_B0BLH6_CM0216.280.nc_protein_n=1_Tax=Lotus_japonicus_RepID=B0BLH6_LOTJA
Glyma.12G055500	2.01786	4.66643	1.33312e-05	7.22836	1.14404e-06	7.28336	7.81638e-07	7.32417	5.27253e-07	5.86472	3.42418e-07	4.01399	7.10583e-05	5.14423	2.50824e-06	-	AT3G20820		Leucine-rich repeat (LRR) family protein	UniRef100_H6V788_Leucine-rich_repeat_receptor-like_protein_n=1_Tax=Malus_domestica_RepID=H6V788_MALDO
Glyma.12G057000	283.095	3.62456	1.71544e-24	10.7167	4.26635e-88	14.3995	9.96149e-92	14.4406	4.0273e-92	14.5663	3.33306e-93	12.7769	4.38238e-92	13.0073	6.50554e-94	C2H2	AT1G51220	WIP5	WIP domain protein 5	UniRef100_G7IUC9_Zinc_finger-like_protein_n=1_Tax=Medicago_truncatula_RepID=G7IUC9_MEDTR
Glyma.12G064500	521.198	6.69936	6.1522e-40	5.93126	2.38376e-34	8.54232	6.4296e-54	7.28874	3.91436e-45	7.07393	1.16923e-43	8.0216	1.98015e-50	9.14369	1.94636e-58	-	AT1G07645	ATDSI-1VOC, DSI-1VOC	dessication-induced 1VOC superfamily protein	UniRef100_B9GEQ8_Lactoylglutathione_lyase_family_protein_n=1_Tax=Populus_trichocarpa_RepID=B9GEQ8_POPTR
Glyma.12G068000	167.661	2.86134	1.23081e-12	7.62782	1.46619e-50	6.81531	2.30064e-45	5.93314	1.76544e-38	4.68376	6.08506e-28	3.18244	2.3471e-15	4.93418	3.54515e-30	-	AT5G60580		RING/U-box superfamily protein	UniRef100_G7IRR0_Protein_binding_protein_n=1_Tax=Medicago_truncatula_RepID=G7IRR0_MEDTR
Glyma.12G077900	64.2361	8.42928	5.13745e-28	7.78	6.04002e-27	12.258	7.80113e-33	12.299	4.48163e-33	12.4248	1.56095e-33	8.13928	1.48297e-28	12.4636	1.06716e-33	-	AT5G60720		Protein of unknown function, DUF547	UniRef100_Q9FF48_Gb|AAB97123.1_n=1_Tax=Arabidopsis_thaliana_RepID=Q9FF48_ARATH
Glyma.12G078000	110.616	5.69833	2.20222e-29	10.0211	1.52301e-49	13.0427	2.22009e-51	11.4147	8.81812e-52	10.8756	2.04664e-52	13.0848	1.26567e-51	8.47521	4.5848e-46	-	AT5G60740		ABC transporter family protein	UniRef100_Q9FF46_ABC_transporter_G_family_member_28_n=1_Tax=Arabidopsis_thaliana_RepID=AB28G_ARATH
Glyma.12G088700	29.1124	5.54916	4.26777e-17	11.061	2.97511e-26	8.19136	2.29982e-25	9.49051	7.83833e-27	8.42423	4.80229e-26	11.1584	9.91512e-27	9.73243	2.08556e-27	bZIP	AT1G08320	TGA9, bZIP21	bZIP transcription factor family protein	UniRef100_G7JIE0_Transcription_factor_TGA6_n=1_Tax=Medicago_truncatula_RepID=G7JIE0_MEDTR
Glyma.12G096500	33.9795	5.94684	4.97905e-17	4.7356	1.85535e-13	7.74831	6.93374e-23	9.71334	5.32098e-26	8.64196	3.19803e-25	8.1228	8.46554e-24	8.75809	2.45091e-25	-	AT3G11690		unknown protein; FUNCTIONS IN: molecular function unknown; INVOLVED IN: biological process unknown; LOCATED IN: chloroplast; EXPRESSED IN: 24 plant structures; EXPRESSED DURING: 15 growth stages; BEST Arabidopsis thaliana protein match is: unknown protein (TAIR:AT5G06380.1); Has 84 Blast hits to 84 proteins in 12 species: Archae - 0; Bacteria - 0; Metazoa - 0; Fungi - 0; Plants - 84; Viruses - 0;…	UniRef100_Q43713_Pollen_preferential_protein_n=1_Tax=Lilium_longiflorum_RepID=Q43713_LILLO
Glyma.12G107600	596.962	2.70886	0.00082717	2.72356	0.000712983	9.06561	9.46851e-20	9.12747	6.77679e-20	8.785	2.45506e-19	7.31996	2.7926e-15	9.36937	2.03473e-20	-	-			UniRef100_Q25AA0_H0410G08.14_protein_n=2_Tax=Oryza_sativa_RepID=Q25AA0_ORYSA
Glyma.12G113800	19.0069	4.98343	9.20243e-10	6.18757	9.70989e-13	4.66084	2.32343e-09	5.47402	1.79539e-11	6.40484	2.05105e-13	6.20675	4.6317e-13	6.27869	1.6358e-13	-	AT4G02340		alpha/beta-Hydrolases superfamily protein	UniRef100_D8L7V9_Epoxide_hydrolase_3_n=1_Tax=Prunus_persica_RepID=D8L7V9_PRUPE
Glyma.12G117800	10.4401	9.52723	6.57893e-11	7.10469	2.73178e-10	6.65505	7.81237e-10	9.67902	1.51714e-11	9.80463	9.62232e-12	9.68001	1.86025e-11	9.84346	8.40462e-12	-	AT2G20562		unknown protein; LOCATED IN: endomembrane system; BEST Arabidopsis thaliana protein match is: unknown protein (TAIR:AT2G31090.1); Has 70 Blast hits to 70 proteins in 13 species: Archae - 0; Bacteria - 0; Metazoa - 0; Fungi - 0; Plants - 70; Viruses - 0; Other Eukaryotes - 0 (source: NCBI BLink).
Glyma.12G124700	5.15263	8.50956	1.44258e-09	8.56497	7.4159e-10	8.62018	4.38403e-10	8.66115	3.30025e-10	8.78661	2.09053e-10	8.66213	4.07131e-10	8.82539	1.70602e-10	-	AT3G14470		NB-ARC domain-containing disease resistance protein	UniRef100_G7K8B7_NBS_resistance_protein_n=1_Tax=Medicago_truncatula_RepID=G7K8B7_MEDTR
Glyma.12G135000	4570.94	3.92998	1.64571e-11	4.91509	2.60161e-16	13.1393	1.24832e-55	9.44696	2.58442e-39	11.5293	9.26176e-50	9.44474	2.85433e-39	16.2784	1.09833e-64	-	AT5G54770	THI1, TZ, THI4	thiazole biosynthetic enzyme, chloroplast (ARA6) (THI1) (THI4)	UniRef100_I1LSM4_Thiamine_thiazole_synthase,_chloroplastic_n=1_Tax=Glycine_max_RepID=I1LSM4_SOYBN
Glyma.12G141900	7.33826	9.01957	1.13304e-11	6.60232	4.96269e-11	9.13029	2.76749e-12	9.17128	2.04871e-12	9.29683	1.2135e-12	6.75375	2.55082e-11	9.33564	9.60978e-13	-	AT5G54500	FQR1	flavodoxin-like quinone reductase 1	UniRef100_U5GWE6_FLAVODOXIN-LIKE_QUINONE_REDUCTASE_1_family_protein_n=1_Tax=Populus_trichocarpa_RepID=U5GWE6_POPTR
Glyma.12G144100	11.0477	6.12699	3.09773e-08	9.66435	5.47858e-11	9.71965	3.3245e-11	9.76066	2.48093e-11	9.88629	1.64216e-11	9.76165	3.12304e-11	9.92511	1.43666e-11	-	AT4G27290		S-locus lectin protein kinase family protein	UniRef100_K7LUW9_Serine/threonine-protein_kinase_n=4_Tax=Glycine_max_RepID=K7LUW9_SOYBN
Glyma.12G188900	1.62187	6.86124	0.000842455	6.91634	0.00065408	6.97125	0.000501046	7.012	0.000418382	7.13684	0.000363033	7.01298	0.000509448	7.17543	0.00032363	-	AT2G35930	PUB23	plant U-box 23	UniRef100_B9IIL0_U-box_domain-containing_family_protein_n=1_Tax=Populus_trichocarpa_RepID=B9IIL0_POPTR
Glyma.12G197800	22.9498	3.3628	4.94166e-05	10.7202	5.17564e-15	10.7755	3.03452e-15	10.8166	2.23869e-15	9.36285	1.2804e-15	10.8176	2.74638e-15	4.92388	1.62186e-08	-	AT5G54510	GH3.6, DFL1	Auxin-responsive GH3 family protein	UniRef100_U5GWZ9_DWARF_IN_LIGHT_1_family_protein_n=1_Tax=Populus_trichocarpa_RepID=U5GWZ9_POPTR
Glyma.12G202600	368.349	5.75101	1.291e-24	4.8336	1.37106e-19	4.58463	3.03931e-18	8.26814	1.1451e-39	5.46039	1.244e-23	2.71609	4.24226e-08	5.86918	5.66203e-26	-	AT4G03420		Protein of unknown function (DUF789)	UniRef100_Q9LR63_F21B7.22_n=1_Tax=Arabidopsis_thaliana_RepID=Q9LR63_ARATH
Glyma.12G219400	249.448	2.99152	5.59812e-11	3.42662	7.60354e-14	4.68711	1.84307e-22	4.24351	1.81334e-19	4.15666	6.10454e-19	4.63837	3.78479e-22	3.33145	2.18445e-13	-	AT5G54280	ATM2, ATMYOS1, ATM4	myosin 2	UniRef100_G7IR58_Myosin-like_protein_n=1_Tax=Medicago_truncatula_RepID=G7IR58_MEDTR
Glyma.12G223500	29.0813	7.06902	9.38034e-15	9.35043	9.76782e-19	8.67102	6.18106e-18	9.49113	3.6312e-19	11.2825	1.84283e-19	7.60463	1.49659e-16	8.54666	1.8029e-18	-	AT1G23220		Dynein light chain type 1 family protein	UniRef100_Q9LR39_Dynein_light_chain_type_1-like_protein_n=1_Tax=Arabidopsis_thaliana_RepID=Q9LR39_ARATH
Glyma.12G233100	14.9076	10.0417	3.74878e-16	3.99055	4.82637e-08	6.81596	2.62045e-14	7.77445	5.85634e-16	7.1529	1.88945e-15	6.15999	2.7272e-13	6.32531	2.7159e-14	-	AT3G14840		Leucine-rich repeat transmembrane protein kinase	UniRef100_G7KH23_Cysteine-rich_receptor-like_protein_kinase_n=1_Tax=Medicago_truncatula_RepID=G7KH23_MEDTR
Glyma.12G233300	11.502	9.66719	2.43562e-13	9.72268	1.02778e-13	9.77798	5.85897e-14	9.819	4.30622e-14	8.36034	2.24492e-14	9.81998	5.2609e-14	8.40262	1.90177e-14	-	AT3G14840		Leucine-rich repeat transmembrane protein kinase	UniRef100_G7KH23_Cysteine-rich_receptor-like_protein_kinase_n=1_Tax=Medicago_truncatula_RepID=G7KH23_MEDTR
Glyma.12G235100	19.9494	6.71361	6.46996e-09	5.92718	2.73277e-08	10.5705	3.78644e-12	10.6115	2.88416e-12	5.74539	4.21934e-08	10.6125	3.58422e-12	10.7761	1.71476e-12	-	AT1G17020	SRG1, ATSRG1	senescence-related gene 1	UniRef100_G8A255_Protein_SRG1_n=1_Tax=Medicago_truncatula_RepID=G8A255_MEDTR
Glyma.13G009000	4.39953	4.86905	1.08137e-06	3.75991	1.54071e-05	5.47845	3.41333e-08	2.8997	0.000317047	6.26347	2.98154e-10	8.43877	6.37514e-10	6.97578	2.44377e-10	-	AT3G44510		alpha/beta-Hydrolases superfamily protein	UniRef100_B9HPZ9_Esterase/lipase/thioesterase_family_protein_n=1_Tax=Populus_trichocarpa_RepID=B9HPZ9_POPTR
Glyma.13G032000	5.82895	5.23047	3.04293e-05	8.74407	1.59074e-07	8.79931	1.08616e-07	7.17705	8.51848e-08	8.96578	6.18019e-08	8.84127	1.05251e-07	9.00457	5.6252e-08	-	AT1G11050		Protein kinase superfamily protein	UniRef100_U5FH91_Kinase_family_protein_n=1_Tax=Populus_trichocarpa_RepID=U5FH91_POPTR
Glyma.13G034700	166.643	3.36688	2.51784e-24	3.04196	5.95541e-21	4.34569	7.20829e-37	6.80728	4.19166e-66	5.54916	4.87263e-52	3.16973	1.54326e-22	9.57646	1.45513e-88	-	AT1G21560		unknown protein; BEST Arabidopsis thaliana protein match is: unknown protein (TAIR:AT4G01170.1); Has 76 Blast hits to 76 proteins in 15 species: Archae - 0; Bacteria - 4; Metazoa - 3; Fungi - 2; Plants - 67; Viruses - 0; Other Eukaryotes - 0 (source: NCBI BLink).	UniRef100_G7IK21_Regulator_of_ribonuclease-like_protein_n=1_Tax=Medicago_truncatula_RepID=G7IK21_MEDTR
Glyma.13G053700	18.7401	7.4374	6.46669e-14	6.35748	1.16409e-12	4.755	3.86508e-09	5.1865	2.8688e-10	4.63547	3.45833e-09	4.78452	2.30573e-09	6.54625	2.08021e-13	-	AT3G51550	FER	Malectin/receptor-like protein kinase family protein	UniRef100_C6ZRM8_FERONIA_receptor-like_kinase_n=1_Tax=Glycine_max_RepID=C6ZRM8_SOYBN
Glyma.13G060900	3.88605	6.33053	4.4236e-05	8.16184	6.39654e-06	8.21702	4.244e-06	8.25795	3.54102e-06	8.38332	2.73964e-06	5.81323	2.28431e-05	8.42207	2.44645e-06	-	AT3G29090	PME31, ATPME31	pectin methylesterase 31	UniRef100_I1LWM4_Pectinesterase_n=1_Tax=Glycine_max_RepID=I1LWM4_SOYBN
Glyma.13G068800	99.9373	12.7857	5.34906e-44	11.1267	5.33646e-45	12.8966	2.0175e-45	12.9377	1.09668e-45	10.2587	2.59892e-46	10.0108	3.23775e-44	8.111	1.17976e-39	-	AT4G31940	CYP82C4	cytochrome P450, family 82, subfamily C, polypeptide 4	UniRef100_O49858_Cytochrome_P450_82A3_n=1_Tax=Glycine_max_RepID=C82A3_SOYBN
Glyma.13G079800	107.436	6.80678	2.36443e-26	8.85938	2.32243e-34	4.84708	1.21089e-17	7.23024	4.76509e-29	4.05278	1.13034e-13	7.75972	5.95499e-31	2.87983	3.85707e-08	-	AT1G21830		unknown protein; CONTAINS InterPro DOMAIN/s: Protein of unknown function DUF740 (InterPro:IPR008004); BEST Arabidopsis thaliana protein match is: unknown protein (TAIR:AT1G44608.1); Has 49 Blast hits to 49 proteins in 12 species: Archae - 0; Bacteria - 0; Metazoa - 0; Fungi - 0; Plants - 49; Viruses - 0; Other Eukaryotes - 0 (source: NCBI BLink).	UniRef100_Q9ST96_CAA30371.1_protein_(Fragment)_n=1_Tax=Oryza_sativa_RepID=Q9ST96_ORYSA
Glyma.13G108800	47.1193	6.61091	1.04096e-27	10.0412	8.11527e-37	10.1291	3.30602e-37	11.8521	1.76856e-37	8.09452	1.03473e-34	3.15605	9.7562e-11	10.4017	2.68389e-38	-	AT2G31670		Stress responsive alpha-beta barrel domain protein
Glyma.13G110600	5.25523	2.97155	0.000152946	8.59419	3.24485e-11	6.21447	1.78077e-10	8.69037	1.32287e-11	7.2276	6.68116e-12	6.25368	1.59425e-10	8.85462	5.93111e-12	-	-
Glyma.13G131200	315.663	4.9643	5.71129e-37	7.95235	1.97189e-67	3.0412	1.18963e-17	5.90022	7.60172e-48	8.02438	8.5559e-69	4.00121	3.26363e-27	4.46252	2.80659e-32	-	AT3G53720	ATCHX20, CHX20	cation/H+ exchanger 20	UniRef100_Q2HVU7_K(+)/H(+)_antiporter_n=1_Tax=Medicago_truncatula_RepID=Q2HVU7_MEDTR
Glyma.13G141100	219.628	3.64867	5.40892e-22	2.83134	8.00072e-15	4.98791	5.98131e-36	4.20737	4.06166e-28	3.12557	1.11007e-17	3.86289	1.41228e-24	4.74214	9.8431e-34	-	AT5G03460		unknown protein; FUNCTIONS IN: molecular function unknown; INVOLVED IN: biological process unknown; LOCATED IN: endomembrane system; EXPRESSED IN: 24 plant structures; EXPRESSED DURING: 15 growth stages; Has 30201 Blast hits to 17322 proteins in 780 species: Archae - 12; Bacteria - 1396; Metazoa - 17338; Fungi - 3422; Plants - 5037; Viruses - 0; Other Eukaryotes - 2996 (source: NCBI BLink).	UniRef100_Q5YJQ6_F12E4.230-like_protein_(Fragment)_n=1_Tax=Hyacinthus_orientalis_RepID=Q5YJQ6_HYAOR
Glyma.13G149000	2001.72	3.13386	0.000805904	11.6534	7.74369e-21	15.5305	1.86083e-26	17.2596	1.38494e-26	14.3122	2.95019e-25	10.8646	1.62037e-19	15.8531	8.34649e-27	-	AT2G36640	ATECP63, ECP63	embryonic cell protein 63	UniRef100_Q39871_Late_embryongenesis_abundant_protein_n=2_Tax=Glycine_max_RepID=Q39871_SOYBN
Glyma.13G152000	3.9219	5.15772	0.000286806	8.17424	1.63727e-05	8.22942	1.11071e-05	8.27035	9.38235e-06	8.39572	7.49172e-06	8.27133	1.15249e-05	8.43447	6.79479e-06	ERF	AT5G51990	CBF4, DREB1D	C-repeat-binding factor 4	UniRef100_I3WEU3_CBF3_protein_n=1_Tax=Cucumis_sativus_RepID=I3WEU3_CUCSA
Glyma.13G156000	23.8758	9.00414	4.52176e-18	9.06591	1.50151e-18	8.36309	9.80585e-18	10.8725	5.62078e-19	10.9982	2.71707e-19	8.43878	8.31854e-18	11.037	2.28386e-19	-	AT3G42640	AHA8, HA8	H(+)-ATPase 8	UniRef100_B9HCD3_ATPase_6_family_protein_n=1_Tax=Populus_trichocarpa_RepID=B9HCD3_POPTR
Glyma.13G156200	161.505	5.8253	8.57229e-21	8.50349	2.01139e-32	10.6694	5.91296e-39	9.11457	7.81926e-35	9.7175	7.53828e-38	8.72325	9.51791e-34	6.58267	5.5531e-25	-	AT1G80710	DRS1	DROUGHT SENSITIVE 1	UniRef100_D7KX28_Transducin_family_protein_n=1_Tax=Arabidopsis_lyrata_subsp._lyrata_RepID=D7KX28_ARALL
Glyma.13G158200	64.4672	6.30306	4.72857e-17	7.78048	1.0013e-21	5.55194	3.28305e-15	4.77083	1.59868e-12	10.7853	1.54965e-27	10.629	4.55876e-27	3.89437	2.0651e-09	-	AT5G26330		Cupredoxin superfamily protein	UniRef100_G7JE55_Blue_copper_protein_n=1_Tax=Medicago_truncatula_RepID=G7JE55_MEDTR
Glyma.13G163900	34.2834	5.61044	1.36757e-10	7.05077	9.21419e-14	6.26866	1.93954e-12	6.77039	1.90436e-13	5.78718	2.44287e-11	6.24784	3.03771e-12	7.30864	1.81579e-14	-	AT4G32060		calcium-binding EF hand family protein	UniRef100_Q01I54_OSIGBa0112M24.3_protein_n=1_Tax=Oryza_sativa_RepID=Q01I54_ORYSA
Glyma.13G164400	88.3377	3.20871	3.68926e-16	5.25376	7.38766e-34	4.86479	9.95992e-31	4.67953	3.08694e-29	5.28901	1.08107e-34	5.20921	1.37926e-33	3.31098	1.65254e-17	-	-
Glyma.13G171600	50.6635	2.63232	9.47576e-10	9.38415	9.46979e-45	3.74562	2.36466e-17	6.70657	7.61589e-36	9.27043	2.60249e-46	9.06099	1.92497e-45	4.28988	2.80836e-21	-	AT4G18490		unknown protein; FUNCTIONS IN: molecular function unknown; INVOLVED IN: biological process unknown; LOCATED IN: cellular component unknown; EXPRESSED IN: shoot, shoot apex, embryo, flower, seed; EXPRESSED DURING: petal differentiation and expansion stage, E expanded cotyledon stage; Has 30201 Blast hits to 17322 proteins in 780 species: Archae - 12; Bacteria - 1396; Metazoa - 17338; Fungi - 3422;…
Glyma.13G172000	36.4512	5.46084	6.33142e-23	2.47636	1.76566e-07	5.41036	3.77864e-23	2.70897	8.62242e-09	7.17437	6.54531e-31	8.22847	1.82398e-34	3.0911	8.20714e-11	-	AT2G33990	iqd9	IQ-domain 9	UniRef100_G7IK83_IQ_domain-containing_protein_n=1_Tax=Medicago_truncatula_RepID=G7IK83_MEDTR
Glyma.13G172500	5.13738	6.73585	2.45651e-08	8.56338	1.59941e-09	8.61859	9.53323e-10	4.14495	3.58583e-06	8.78502	4.7446e-10	8.66054	8.97972e-10	8.8238	3.92198e-10	-	AT5G45960		GDSL-like Lipase/Acylhydrolase superfamily protein	UniRef100_G7IFJ3_GDSL_esterase/lipase_n=1_Tax=Medicago_truncatula_RepID=G7IFJ3_MEDTR
Glyma.13G172700	270.33	4.5258	8.77628e-06	5.78721	4.2094e-08	12.6435	1.2119e-18	14.3726	9.23742e-19	10.9422	5.46163e-17	9.5217	1.22855e-14	14.5372	5.81271e-19	WOX	AT2G33880	WOX9, HB-3, STIP	homeobox-3	UniRef100_B8YI24_WOX9-like_protein_n=1_Tax=Phaseolus_coccineus_RepID=B8YI24_PHACN
Glyma.13G173300	16.9605	10.2283	4.47638e-16	10.2839	1.62921e-16	10.3392	9.13803e-17	10.3802	6.26286e-17	10.5059	3.09322e-17	10.3812	7.9147e-17	10.5447	2.64261e-17	-	AT4G35150		O-methyltransferase family protein	UniRef100_Q84KK4_Isoflavone_4'-O-methyltransferase_n=2_Tax=Lotus_japonicus_RepID=I4OMT_LOTJA
Glyma.13G173500	46.0813	4.86648	5.3666e-15	11.7224	2.03327e-29	10.0899	9.44713e-30	8.00598	2.9696e-26	11.9445	1.92576e-30	8.53511	1.0935e-27	9.17144	2.38852e-29	-	AT5G06900	CYP93D1	cytochrome P450, family 93, subfamily D, polypeptide 1	UniRef100_Q9SWR5_2-hydroxyisoflavanone_synthase_n=2_Tax=Glycine_max_RepID=C93C1_SOYBN
Glyma.13G185500	76.0808	5.56743	5.41576e-22	3.48222	1.67662e-11	10.0572	1.52525e-37	12.5438	4.08634e-39	9.49201	2.32523e-38	5.81039	5.61571e-24	7.7163	8.08889e-33	-	AT5G04980		DNAse I-like superfamily protein	UniRef100_G7L6W3_Type_I_inositol-1,4,5-trisphosphate_5-phosphatase_n=2_Tax=Medicago_truncatula_RepID=G7L6W3_MEDTR
Glyma.13G186800	133.726	2.57984	5.82681e-25	4.84608	2.12398e-67	2.52148	1.24222e-24	2.41492	5.6943e-23	2.53575	5.1005e-25	2.54029	6.3067e-25	2.8813	4.54291e-31	-	AT5G04940	SUVH1	SU(VAR)3-9 homolog 1	UniRef100_B9GLS5_Histone-lysine_N-methyltransferase_family_protein_n=1_Tax=Populus_trichocarpa_RepID=B9GLS5_POPTR
Glyma.13G203700	56.8535	4.6473	8.74647e-11	12.0248	2.57128e-24	12.0802	1.33792e-24	12.1212	8.73268e-25	10.6575	3.89179e-25	12.1222	1.07195e-24	12.2858	3.26741e-25	C2H2	AT3G57670	NTT, WIP2	C2H2-type zinc finger family protein	UniRef100_G7LDN1_Zinc_finger-like_protein_n=1_Tax=Medicago_truncatula_RepID=G7LDN1_MEDTR
Glyma.13G224000	5179.8	5.57427	8.93306e-11	9.2941	3.44321e-21	13.9069	7.70458e-33	9.26727	2.80184e-21	9.02425	1.12199e-20	9.14853	7.28329e-21	11.4173	4.18242e-27	-	AT3G12580	HSP70, ATHSP70	heat shock protein 70	UniRef100_G7ILM0_Heat-shock_protein_n=1_Tax=Medicago_truncatula_RepID=G7ILM0_MEDTR
Glyma.13G231200	6.42024	7.13428	4.21365e-07	8.88265	2.78104e-07	8.9379	1.82968e-07	8.97888	1.4748e-07	9.1044	1.09799e-07	8.97987	1.81276e-07	9.1432	9.9654e-08	-	AT4G18540		unknown protein; Has 209 Blast hits to 205 proteins in 54 species: Archae - 0; Bacteria - 17; Metazoa - 2; Fungi - 150; Plants - 40; Viruses - 0; Other Eukaryotes - 0 (source: NCBI BLink).	UniRef100_Q5ZDY7_Conserved_transmembrane_protein-like_n=1_Tax=Oryza_sativa_subsp._japonica_RepID=Q5ZDY7_ORYSJ
Glyma.13G249600	179.311	6.03619	1.28179e-23	8.13276	6.9102e-34	13.7397	6.46292e-44	8.53622	5.71464e-36	11.5822	1.1667e-44	13.7818	4.94276e-44	13.9454	7.60189e-45	-	AT4G27270		Quinone reductase family protein	UniRef100_A3F7Q2_Benzoquinone_reductase_n=1_Tax=Gossypium_hirsutum_RepID=A3F7Q2_GOSHI
Glyma.13G265300	4.28077	6.55952	7.427e-05	8.30018	1.16907e-05	8.35537	8.31549e-06	8.39631	6.818e-06	8.52171	5.35613e-06	8.3973	8.37442e-06	8.56048	4.92005e-06	-	AT3G61040	CYP76C7	cytochrome P450, family 76, subfamily C, polypeptide 7	UniRef100_Q2LAL2_Cytochrome_P450_monooxygenase_CYP76O2_n=1_Tax=Glycine_max_RepID=Q2LAL2_SOYBN
Glyma.13G272300	2.00251	7.1608	1.52822e-05	7.21598	9.34636e-06	7.27098	6.61214e-06	7.31178	5.37357e-06	7.43679	3.846e-06	7.31276	6.6228e-06	5.8555	3.25415e-06	-	AT1G53210		sodium/calcium exchanger family protein / calcium-binding EF hand family protein	UniRef100_S8DPG0_Sodium/calcium_exchanger_family_protein_(Fragment)_n=1_Tax=Genlisea_aurea_RepID=S8DPG0_9LAMI
Glyma.13G277800	50.4258	4.43539	4.3139e-18	8.88367	1.60869e-37	8.32083	6.82212e-36	9.03782	3.29111e-38	8.80785	9.72801e-38	4.08056	1.48191e-16	5.9771	2.08303e-27	-	AT1G23220		Dynein light chain type 1 family protein	UniRef100_Q9LR39_Dynein_light_chain_type_1-like_protein_n=1_Tax=Arabidopsis_thaliana_RepID=Q9LR39_ARATH
Glyma.13G298600	25.6095	4.45342	3.22443e-08	6.99595	1.19564e-13	5.02128	7.90916e-10	3.93553	3.44848e-07	4.21072	6.97915e-08	4.25433	6.23883e-08	2.56219	0.000547615	ERF	AT2G20880		Integrase-type DNA-binding superfamily protein	UniRef100_G3CCE8_Drought_responsive_element_binding_protein_5_n=1_Tax=Glycine_max_RepID=G3CCE8_SOYBN
Glyma.13G299100	496.768	7.64975	1.14883e-30	9.62568	5.59091e-40	5.82038	4.73895e-22	6.63156	2.84443e-26	9.9741	4.54859e-42	7.40899	3.66747e-30	8.56694	5.76822e-36	-	AT4G03420		Protein of unknown function (DUF789)	UniRef100_Q9LR63_F21B7.22_n=1_Tax=Arabidopsis_thaliana_RepID=Q9LR63_ARATH
Glyma.13G299400	21.919	10.5961	2.93719e-15	10.6516	1.14299e-15	9.01901	6.50704e-16	6.38138	5.68896e-12	9.29185	2.57085e-16	7.43596	1.30104e-13	10.9125	2.31609e-16	-	AT2G20870		cell wall protein precursor, putative
Glyma.13G303800	147.48	6.15937	4.92251e-40	7.85899	9.13304e-53	6.8563	1.8685e-46	11.0757	8.30723e-66	12.0176	1.51946e-66	10.2224	4.02889e-64	10.1776	1.7951e-65	-	AT4G03230		S-locus lectin protein kinase family protein	UniRef100_G7IRK8_Cysteine-rich_receptor-like_protein_kinase_n=1_Tax=Medicago_truncatula_RepID=G7IRK8_MEDTR
Glyma.13G303900	104.654	6.68325	6.41647e-07	5.18323	3.64456e-05	11.2783	2.49677e-11	13.0075	3.77421e-12	6.30492	9.9602e-07	5.85901	4.36889e-06	9.85705	1.16144e-10	-	AT5G54490	PBP1	pinoid-binding protein 1	UniRef100_G7IRK4_Centrin-2_n=1_Tax=Medicago_truncatula_RepID=G7IRK4_MEDTR
Glyma.13G304000	144.195	4.31203	3.11419e-26	13.3698	1.03297e-67	13.4252	4.03847e-68	11.7971	9.31893e-69	13.592	1.58167e-69	13.4672	1.26488e-68	12.0341	4.8548e-70	-	AT5G54510	GH3.6, DFL1	Auxin-responsive GH3 family protein	UniRef100_B9I058_DWARF_IN_LIGHT_1_family_protein_n=1_Tax=Populus_trichocarpa_RepID=B9I058_POPTR
Glyma.13G306000	17.151	5.82242	2.45189e-09	10.2966	2.07101e-13	10.3519	1.23475e-13	10.393	9.08992e-14	10.5186	5.61129e-14	10.3939	1.13339e-13	10.5575	4.83148e-14	-	AT1G05280		Protein of unknown function (DUF604)
Glyma.13G312700	26.0289	5.20094	7.47955e-14	10.9007	4.13432e-23	10.9561	2.02802e-23	10.9971	1.26548e-23	7.45582	3.55465e-21	10.9981	1.51954e-23	6.52103	5.20495e-19	-	AT2G35930	PUB23	plant U-box 23	UniRef100_G7IHK3_U-box_domain-containing_protein_n=1_Tax=Medicago_truncatula_RepID=G7IHK3_MEDTR
Glyma.13G313700	54.1245	7.30637	1.38366e-25	4.88682	1.09759e-16	8.14143	5.80572e-29	12.0521	4.67763e-33	12.1779	1.55208e-33	9.16361	1.08938e-31	9.89825	1.03517e-33	-	AT3G44220		Late embryogenesis abundant (LEA) hydroxyproline-rich glycoprotein family	UniRef100_G7IHG4_NHL1_n=1_Tax=Medicago_truncatula_RepID=G7IHG4_MEDTR
Glyma.13G320600	349.715	3.19789	4.7513e-16	10.779	1.72849e-74	10.1817	2.82969e-72	13.075	2.75662e-79	11.6614	1.39501e-78	10.5221	1.35966e-73	10.5279	7.89507e-76	-	AT5G22810		GDSL-like Lipase/Acylhydrolase superfamily protein	UniRef100_B9HQK0_GDSL-motif_lipase_family_protein_n=1_Tax=Populus_trichocarpa_RepID=B9HQK0_POPTR
Glyma.13G331000	40.5267	4.29849	1.85663e-10	7.46728	2.18701e-20	4.81809	1.28318e-12	9.96209	7.17232e-25	10.1149	3.01754e-25	6.76329	5.88506e-19	11.7993	2.43296e-25	-	AT5G59990		CCT motif family protein	UniRef100_Q2HU26_CCT_n=2_Tax=Medicago_truncatula_RepID=Q2HU26_MEDTR
Glyma.13G344800	326.195	8.05904	3.82345e-15	11.2221	3.44107e-21	14.6009	1.26292e-23	14.642	9.25621e-24	14.7678	5.21641e-24	12.9598	1.09955e-23	14.8066	4.99407e-24	-	AT2G43390		unknown protein; Has 7 Blast hits to 7 proteins in 3 species: Archae - 0; Bacteria - 0; Metazoa - 0; Fungi - 0; Plants - 7; Viruses - 0; Other Eukaryotes - 0 (source: NCBI BLink).
Glyma.13G347600	65.2921	5.07375	2.64684e-06	5.97847	6.736e-08	5.83937	9.14915e-08	5.81756	8.38565e-08	6.71214	4.04298e-09	6.71918	4.0435e-09	7.63903	1.68897e-10	-	AT1G55020	LOX1, ATLOX1	lipoxygenase 1	UniRef100_B3TDK4_Lipoxygenase_n=1_Tax=Glycine_max_RepID=B3TDK4_SOYBN
Glyma.13G351900	5.64832	5.73821	2.52397e-06	6.22443	4.22158e-07	7.06581	4.32196e-08	5.87963	8.46721e-07	4.40732	5.25664e-05	8.7958	4.12153e-08	8.95908	2.08166e-08	-	AT2G19680		Mitochondrial ATP synthase subunit G protein	UniRef100_G7ZWI0_Serine/threonine_protein_phosphatase_2A_55_kDa_regulatory_subunit_B_beta_isoform_n=2_Tax=Medicago_truncatula_RepID=G7ZWI0_MEDTR
Glyma.13G353800	106.31	4.34315	2.87515e-18	7.53672	8.16604e-37	4.62202	1.7031e-20	5.53003	3.41116e-26	6.42247	2.41983e-31	2.86834	7.21525e-10	4.5419	4.30213e-20	-	AT3G16490	IQD26	IQ-domain 26	UniRef100_G7LGP8_IQ_domain-containing_protein_n=1_Tax=Medicago_truncatula_RepID=G7LGP8_MEDTR
Glyma.13G356600	5.48387	8.601	6.43984e-10	8.65642	3.31442e-10	5.09826	1.05548e-07	8.75262	1.41716e-10	7.2228	8.62099e-11	7.10073	1.73824e-10	6.61667	7.14235e-11	-	AT4G29080	PAP2, IAA27	phytochrome-associated protein 2	UniRef100_I1M5I6_Auxin-induced_protein_n=1_Tax=Glycine_max_RepID=I1M5I6_SOYBN
Glyma.13G361900	125.235	3.22877	2.0085e-15	6.36062	4.38119e-41	8.01731	1.63692e-51	6.03053	5.77789e-39	9.16292	2.71213e-59	8.39853	2.74404e-54	4.54251	9.90956e-27	-	AT1G15520	PDR12, ATPDR12, ABCG40, ATABCG40	pleiotropic drug resistance 12	UniRef100_G7IMF4_Pleiotropic_drug_resistance_protein_n=1_Tax=Medicago_truncatula_RepID=G7IMF4_MEDTR
Glyma.13G364400	3.88114	6.33572	6.39209e-08	8.16013	4.04937e-09	8.2153	2.38594e-09	8.25623	1.82566e-09	8.3816	1.18278e-09	8.25722	2.25997e-09	8.42035	1.0145e-09	-	-			UniRef100_P04672_Nodulin-44_n=1_Tax=Glycine_max_RepID=NO44_SOYBN
Glyma.13G368400	31.1155	5.94461	2.07952e-14	2.45506	0.00017864	11.2146	4.95403e-22	8.3406	3.10903e-20	7.08305	3.38502e-18	5.99592	3.17515e-15	9.05663	1.5892e-21	-	AT3G19640	MGT4, MRS2-3	magnesium transporter 4	UniRef100_G7LFQ5_Mitochondrial_inner_membrane_magnesium_transporter_mrs2_n=1_Tax=Medicago_truncatula_RepID=G7LFQ5_MEDTR
Glyma.13G371400	633.428	2.97359	8.6448e-15	5.9863	8.79181e-44	4.99238	5.84155e-34	6.98536	6.36133e-54	11.3581	4.70022e-87	9.21823	1.28992e-73	5.54001	1.5285e-39	-	AT5G25900	GA3, CYP701A3, ATKO1	GA requiring 3	UniRef100_A5YN45_Cyochrome_P450_monooxygenase_CYP701A16_(Fragment)_n=1_Tax=Glycine_max_RepID=A5YN45_SOYBN
Glyma.14G006500	39.489	9.68703	3.25902e-21	11.5004	7.19177e-23	11.5557	3.75844e-23	11.5968	2.44577e-23	11.7225	1.07595e-23	11.5978	2.95037e-23	11.7613	8.92608e-24	-	AT5G48130		Phototropic-responsive NPH3 family protein	UniRef100_D9ZHC8_Phototropic-responsive_NPH3_n=1_Tax=Hypericum_perforatum_RepID=D9ZHC8_HYPPE
Glyma.14G012400	68.9284	5.85013	5.68611e-33	4.7562	6.89464e-26	6.65193	8.38754e-39	5.9423	1.54732e-34	7.04018	2.54981e-41	6.26634	2.36574e-36	3.30453	1.95039e-15	-	AT5G55930	ATOPT1, OPT1	oligopeptide transporter 1	UniRef100_G7KEI9_Oligopeptide_transporter_OPT_family_n=1_Tax=Medicago_truncatula_RepID=G7KEI9_MEDTR
Glyma.14G015300	162.843	5.12269	1.55672e-12	6.72575	3.83242e-18	6.06958	3.75903e-16	6.54047	9.40201e-18	13.7657	1.20605e-30	9.88369	1.59635e-27	6.0702	3.54167e-16	-	AT3G13080	ATMRP3, MRP3, ABCC3	multidrug resistance-associated protein 3	UniRef100_G7K4H3_Multidrug_resistance_protein_ABC_transporter_family_n=1_Tax=Medicago_truncatula_RepID=G7K4H3_MEDTR
Glyma.14G028900	22.5963	5.50418	2.57976e-14	7.72914	1.11523e-19	10.751	4.9091e-22	10.792	3.07271e-22	10.9177	1.27618e-22	9.13534	3.74497e-22	10.9566	1.00641e-22	WRKY	AT4G18170	WRKY28, ATWRKY28	WRKY DNA-binding protein 28	UniRef100_I3RQB6_WRKY71_n=1_Tax=Vitis_amurensis_RepID=I3RQB6_9ROSI
Glyma.14G029600	19.8331	10.4543	4.95048e-15	10.5098	1.9562e-15	10.5651	1.10098e-15	7.69556	4.43314e-14	10.7318	4.42903e-16	8.17045	9.88412e-15	7.90635	2.12668e-14	-	AT5G50890		alpha/beta-Hydrolases superfamily protein	UniRef100_G7KD37_GDSL_esterase/lipase_n=1_Tax=Medicago_truncatula_RepID=G7KD37_MEDTR
Glyma.14G031100	5.26799	8.54374	5.87751e-08	8.59915	3.68412e-08	8.65437	2.2712e-08	8.69534	1.78814e-08	8.82081	1.23591e-08	8.69632	2.21577e-08	7.28769	1.07455e-08	-	AT1G78990		HXXXD-type acyl-transferase family protein	UniRef100_G7K3A0_Anthranilate_N-benzoyltransferase_protein_n=1_Tax=Medicago_truncatula_RepID=G7K3A0_MEDTR
Glyma.14G036500	3.47717	6.17633	2.74148e-07	6.28449	1.83363e-08	2.90958	0.000657507	6.42913	8.17991e-09	8.2232	5.62075e-09	8.09886	1.00814e-08	3.5172	4.10908e-05	-	AT5G12235	CLE22	CLAVATA3/ESR-RELATED 22	UniRef100_E9L569_CLE23_protein_n=2_Tax=Glycine_max_RepID=E9L569_SOYBN
Glyma.14G037900	10883.3	9.89009	1.84754e-13	12.0646	3.42117e-17	17.9965	4.35941e-25	18.0364	3.39883e-25	18.1689	1.42093e-24	17.2484	2.58597e-24	16.0864	3.66418e-23	-	AT5G61412		unknown protein; FUNCTIONS IN: molecular function unknown; INVOLVED IN: biological process unknown; LOCATED IN: cellular component unknown; BEST Arabidopsis thaliana protein match is: unknown protein (TAIR:AT4G33145.1); Has 30201 Blast hits to 17322 proteins in 780 species: Archae - 12; Bacteria - 1396; Metazoa - 17338; Fungi - 3422; Plants - 5037; Viruses - 0; Other Eukaryotes - 2996 (source: NC…	UniRef100_G7IAU1_PsAD1_n=1_Tax=Medicago_truncatula_RepID=G7IAU1_MEDTR
Glyma.14G040000	51.8736	4.10937	3.8804e-06	6.0707	2.54858e-10	11.9506	5.73532e-17	7.77202	1.1688e-13	12.1174	2.502e-17	11.9926	5.36858e-17	8.0687	2.7337e-14	-	AT1G14370	APK2A, PBL2	protein kinase 2A	UniRef100_G7K7R3_Protein_kinase_2B_n=1_Tax=Medicago_truncatula_RepID=G7K7R3_MEDTR
Glyma.14G059100	55.612	4.42022	3.40357e-17	3.98506	6.13284e-15	3.41103	6.1255e-12	3.27916	2.38755e-11	6.18919	4.7092e-27	6.12471	1.05642e-26	5.33894	1.32284e-22	-	AT3G55950	CCR3, ATCRR3	CRINKLY4 related 3	UniRef100_G7KH13_Receptor_kinase-like_protein_n=1_Tax=Medicago_truncatula_RepID=G7KH13_MEDTR
Glyma.14G080900	37.9339	4.30821	1.57251e-10	6.86996	1.18099e-18	8.16679	1.38033e-21	6.66858	9.51655e-19	8.45826	6.78197e-23	3.89394	1.8485e-09	7.6106	1.33493e-21	-	AT2G15730		P-loop containing nucleoside triphosphate hydrolases superfamily protein	UniRef100_B9H6F1_Nodulation_family_protein_n=1_Tax=Populus_trichocarpa_RepID=B9H6F1_POPTR
Glyma.14G086200	21.519	3.26198	1.57024e-08	6.752	1.08414e-20	10.6817	9.50333e-25	5.17338	4.59585e-16	9.25096	1.96308e-25	7.79238	1.04686e-22	5.97763	3.67279e-19	-	AT4G34160	CYCD3;1, CYCD3	CYCLIN D3;1	UniRef100_G7J6Z8_Cyclin_D3-1_n=2_Tax=Medicago_truncatula_RepID=G7J6Z8_MEDTR
Glyma.14G096900	2.95384	5.1501	0.000104251	6.05568	2.19014e-05	7.81847	2.55032e-06	7.85936	2.00629e-06	7.9846	1.52806e-06	7.86034	2.47797e-06	5.12329	2.88097e-05	-	AT2G26170	CYP711A1	cytochrome P450, family 711, subfamily A, polypeptide 1	UniRef100_M9R4V8_Cytochrome_p450_family_CYP711A_member_n=1_Tax=Medicago_truncatula_RepID=M9R4V8_MEDTR
Glyma.14G153400	30.6669	4.55687	4.74098e-13	4.35608	1.84783e-12	4.87055	1.53699e-14	4.56881	1.44149e-13	6.64115	7.96289e-21	4.62257	1.27609e-13	5.12417	1.15296e-15	-	AT1G51940		protein kinase family protein / peptidoglycan-binding LysM domain-containing protein	UniRef100_D3KTZ5_LysM_type_receptor_kinase_n=2_Tax=Lotus_japonicus_RepID=D3KTZ5_LOTJA
Glyma.14G175000	54.9523	3.84179	2.8212e-09	6.4312	1.53727e-18	3.38567	6.20419e-08	3.12234	4.43193e-07	3.05094	6.96549e-07	4.56581	3.96834e-12	3.12027	4.34638e-07	-	AT1G22360	AtUGT85A2, UGT85A2	UDP-glucosyl transferase 85A2	UniRef100_E9M5F6_Glycosyltransferase_GT14M03_n=1_Tax=Pueraria_montana_var._lobata_RepID=E9M5F6_PUEML
Glyma.14G175400	156.987	7.4088	3.44875e-51	11.0199	6.89901e-68	9.9534	1.46349e-65	13.589	6.75507e-69	10.488	3.47423e-68	11.1632	8.79131e-69	10.5867	3.67419e-70	-	AT1G22360	AtUGT85A2, UGT85A2	UDP-glucosyl transferase 85A2	UniRef100_G7KBB5_Cytokinin-O-glucosyltransferase_n=1_Tax=Medicago_truncatula_RepID=G7KBB5_MEDTR
Glyma.14G175800	777.75	4.71386	8.12246e-14	9.44356	1.14254e-34	5.64355	3.10471e-18	5.52601	9.19553e-18	8.0196	4.25421e-29	9.87177	1.59583e-36	11.7991	3.86087e-43	-	AT1G22380	AtUGT85A3, UGT85A3	UDP-glucosyl transferase 85A3	UniRef100_E9M5F6_Glycosyltransferase_GT14M03_n=1_Tax=Pueraria_montana_var._lobata_RepID=E9M5F6_PUEML
Glyma.14G180800	7.21475	7.22305	5.04786e-07	9.05086	5.30524e-08	9.10612	3.49196e-08	9.14711	2.72873e-08	9.27266	1.9943e-08	9.1481	3.48583e-08	7.74494	1.82814e-08	-	AT1G58120		BEST Arabidopsis thaliana protein match is: methyltransferases (TAIR:AT5G01710.1); Has 93 Blast hits to 93 proteins in 15 species: Archae - 0; Bacteria - 0; Metazoa - 1; Fungi - 0; Plants - 92; Viruses - 0; Other Eukaryotes - 0 (source: NCBI BLink).
Glyma.14G184300	7.2497	5.69852	1.08143e-06	3.59909	0.000344473	3.38681	0.000696811	3.67157	0.000189356	3.67651	0.000192395	5.56857	1.10976e-06	6.18544	7.37605e-08	-	AT1G09900		Pentatricopeptide repeat (PPR-like) superfamily protein	UniRef100_D7KJV7_Pentatricopeptide_repeat-containing_protein_n=1_Tax=Arabidopsis_lyrata_subsp._lyrata_RepID=D7KJV7_ARALL
Glyma.14G191300	9.60171	7.63927	5.9179e-12	9.46277	2.4471e-13	9.51805	1.42145e-13	9.55906	1.01847e-13	8.09901	5.25653e-14	9.56005	1.24818e-13	9.72348	4.55923e-14	-	AT3G54140	ATPTR1, PTR1	peptide transporter 1	UniRef100_D7LUQ9_Proton-dependent_oligopeptide_transport_family_protein_n=1_Tax=Arabidopsis_lyrata_subsp._lyrata_RepID=D7LUQ9_ARALL
Glyma.14G202300	82.3745	6.1532	1.07742e-20	8.68437	1.08943e-29	10.1731	1.6433e-32	12.6588	5.67628e-34	12.7846	2.04832e-34	8.63152	1.63235e-29	7.12677	2.82027e-25	LBD	AT2G30340	LBD13	LOB domain-containing protein 13	UniRef100_G7KFM6_LOB_domain-containing_protein_n=1_Tax=Medicago_truncatula_RepID=G7KFM6_MEDTR
Glyma.14G206200	2.18932	7.27816	4.3885e-05	5.61754	0.000175958	4.92348	0.000120868	7.42921	1.84385e-05	7.55427	1.32295e-05	7.43019	2.26708e-05	7.59293	1.18433e-05	-	AT1G06840		Leucine-rich repeat protein kinase family protein	UniRef100_G7K0W0_Protein_kinase-like_protein_n=1_Tax=Medicago_truncatula_RepID=G7K0W0_MEDTR
Glyma.14G210000	17.3644	7.75529	2.07807e-12	6.22133	3.39706e-10	10.3726	6.12754e-14	4.50858	2.23848e-07	8.87969	2.70123e-14	8.02497	5.06205e-13	8.9597	2.31305e-14	NAC	AT1G65910	anac028, NAC028	NAC domain containing protein 28	UniRef100_G7KFT9_NAC_domain_protein_n=1_Tax=Medicago_truncatula_RepID=G7KFT9_MEDTR
Glyma.14G210200	182.673	2.96588	4.43934e-20	2.87189	2.51073e-19	2.56761	3.96547e-16	2.62653	8.06109e-17	2.76499	2.1996e-18	2.64461	6.4464e-17	2.80517	9.03872e-19	-	AT5G17290	ATG5, APG5, ATATG5	autophagy protein Apg5 family	UniRef100_Q3MQ10_Autophagy_protein_5_(Fragment)_n=1_Tax=Glycine_max_RepID=Q3MQ10_SOYBN
Glyma.14G217600	172.182	4.95	6.5565e-36	3.90599	1.63361e-25	3.58803	1.68718e-22	2.85093	1.40266e-15	2.52284	8.96907e-13	3.76611	3.01586e-24	3.9413	3.08892e-26	-	AT3G27230		S-adenosyl-L-methionine-dependent methyltransferases superfamily protein	UniRef100_D7MJ22_ATRAD3_n=1_Tax=Arabidopsis_lyrata_subsp._lyrata_RepID=D7MJ22_ARALL
Glyma.15G002200	214.863	3.74844	1.58965e-21	9.38103	8.38531e-67	14.0002	1.26773e-74	6.69927	1.06247e-49	11.8266	5.03755e-76	12.3784	4.43816e-75	10.3175	9.28632e-74	-	AT5G25900	GA3, CYP701A3, ATKO1	GA requiring 3	UniRef100_A5YN45_Cyochrome_P450_monooxygenase_CYP701A16_(Fragment)_n=1_Tax=Glycine_max_RepID=A5YN45_SOYBN
Glyma.15G007500	67.6295	3.74327	3.41548e-16	8.00566	4.38336e-40	8.47962	4.60829e-42	4.37287	7.13965e-21	6.43799	2.78166e-34	8.16722	1.71614e-41	6.91433	6.55715e-37	-	AT3G15810		Protein of unknown function (DUF567)
Glyma.15G008000	99.4554	6.69398	5.16055e-36	12.834	5.3274e-51	12.8894	1.97725e-51	12.9304	7.67044e-52	13.0562	1.71245e-52	12.9314	1.10013e-51	10.7401	7.5807e-53	-	AT1G80133		unknown protein; LOCATED IN: endomembrane system; Has 154 Blast hits to 154 proteins in 15 species: Archae - 0; Bacteria - 0; Metazoa - 0; Fungi - 0; Plants - 154; Viruses - 0; Other Eukaryotes - 0 (source: NCBI BLink).	UniRef100_G7IUX1_EPIDERMAL_PATTERNING_FACTOR-like_protein_n=1_Tax=Medicago_truncatula_RepID=G7IUX1_MEDTR
Glyma.15G011100	34.5668	5.64534	3.10524e-19	9.59717	1.36771e-29	11.3641	6.2965e-30	11.4051	3.39125e-30	11.5309	1.09358e-30	11.4061	4.33597e-30	11.5697	7.46993e-31	bHLH	AT3G19500		basic helix-loop-helix (bHLH) DNA-binding superfamily protein	UniRef100_Q9LT67_Transcription_factor_bHLH113_n=2_Tax=Arabidopsis_thaliana_RepID=BH113_ARATH
Glyma.15G014500	10.7295	9.56811	2.8094e-11	9.6236	1.3648e-11	2.79596	0.000983271	4.56084	5.26487e-07	9.84552	3.78231e-12	8.07042	7.58969e-12	4.79849	1.82667e-07	-	AT1G79960	ATOFP14, OFP14	ovate family protein 14	UniRef100_B9GEL7_Ovate_family_protein_n=1_Tax=Populus_trichocarpa_RepID=B9GEL7_POPTR
Glyma.15G017800	11.038	9.60881	1.92689e-12	7.95481	8.55328e-13	9.7196	4.96513e-13	9.76061	3.75624e-13	9.88624	2.15823e-13	9.7616	4.42502e-13	8.34596	1.76879e-13	-	-			UniRef100_G7IUN2_Cell_division_control_protein_n=1_Tax=Medicago_truncatula_RepID=G7IUN2_MEDTR
Glyma.15G020600	58.0882	4.13372	2.64732e-11	7.34791	3.94967e-23	4.85086	1.54647e-14	6.98787	1.61435e-22	9.88531	4.15683e-29	4.29725	2.80402e-12	6.89114	4.73241e-23	-	AT3G16490	IQD26	IQ-domain 26	UniRef100_G7LGP8_IQ_domain-containing_protein_n=1_Tax=Medicago_truncatula_RepID=G7LGP8_MEDTR
Glyma.15G026300	247.484	5.31801	1.03914e-12	7.17113	4.00472e-19	7.93103	1.18492e-21	7.90145	1.12953e-21	8.24597	1.78076e-22	6.83884	3.89798e-18	8.7637	4.16565e-24	-	AT1G55020	LOX1, ATLOX1	lipoxygenase 1	UniRef100_B3TDK6_Lipoxygenase_n=1_Tax=Glycine_max_RepID=B3TDK6_SOYBN
Glyma.15G027900	188.915	2.45899	1.26052e-16	2.55498	4.96927e-18	3.02266	4.73588e-24	3.36564	9.48484e-29	3.03818	2.16744e-24	2.71445	4.25826e-20	2.82021	1.53208e-21	Nin-like	AT2G43500		Plant regulator RWP-RK family protein	UniRef100_Q7X9C0_NIN-like_protein_2_n=1_Tax=Lotus_japonicus_RepID=Q7X9C0_LOTJA
Glyma.15G029500	247.291	6.96717	7.41382e-33	6.97745	1.02409e-33	2.43956	3.12482e-07	4.06085	4.50667e-16	3.60933	1.8559e-13	2.46893	2.52303e-07	4.99788	7.72576e-22	DBB	AT1G06040	STO	B-box zinc finger family protein	UniRef100_Q308N9_Salt-tolerance_protein_n=1_Tax=Glycine_max_RepID=Q308N9_SOYBN
Glyma.15G040100	28.6563	3.46929	1.99014e-08	2.51037	2.49525e-05	4.17779	2.12028e-11	3.90553	2.19176e-10	2.7809	2.34287e-06	3.21041	8.65972e-08	4.06399	5.88346e-11	-	AT2G39570		ACT domain-containing protein	UniRef100_B9GER1_ACT_domain-containing_family_protein_n=1_Tax=Populus_trichocarpa_RepID=B9GER1_POPTR
Glyma.15G048400	198.422	4.12951	3.85048e-17	3.99847	1.32617e-16	5.3836	9.3385e-26	9.73293	6.55516e-49	8.55039	1.36057e-44	7.90613	3.01024e-41	11.7472	7.33175e-55	-	AT5G23570	SGS3, ATSGS3	XS domain-containing protein / XS zinc finger domain-containing protein-related	UniRef100_G7IK02_Protein_SUPPRESSOR_OF_GENE_SILENCING-like_protein_n=1_Tax=Medicago_truncatula_RepID=G7IK02_MEDTR
Glyma.15G071000	6.3401	6.25054	1.89265e-06	8.8648	5.20471e-08	7.21037	2.13791e-07	8.96102	2.59461e-08	9.08654	1.90641e-08	5.62973	2.22781e-06	9.12534	1.68992e-08	-	-			UniRef100_E5Q8T0_Polyphenol_oxidase_n=1_Tax=Ziziphus_jujuba_RepID=E5Q8T0_ZIZJJ
Glyma.15G077100	173.387	4.30934	7.48499e-24	5.06059	1.85778e-30	3.85402	1.71123e-20	4.40539	3.92573e-25	3.99136	7.7806e-22	3.50672	1.21058e-17	2.44602	6.06191e-10	ERF	AT5G44210	ERF9, ATERF9, ATERF-9	erf domain protein 9	UniRef100_B3VHW0_Ethylene-responsive_element_binding_factor_4_n=1_Tax=Glycine_max_RepID=B3VHW0_SOYBN
Glyma.15G077200	143.301	5.28776	1.93983e-36	8.32399	1.79254e-60	10.4763	5.78444e-69	9.08969	2.24465e-65	5.99923	1.36057e-44	11.036	4.55726e-71	8.83941	4.89963e-65	-	-
Glyma.15G077300	450.751	3.51115	3.6594e-33	2.98928	1.09993e-25	4.26531	1.50654e-45	4.25502	2.01653e-45	3.40861	2.61427e-32	3.83253	1.79486e-38	4.05308	3.22892e-42	-	AT2G33845		Nucleic acid-binding, OB-fold-like protein
Glyma.15G082700	235.372	7.07964	2.11043e-51	4.69673	1.03853e-30	4.72811	3.39225e-31	8.07585	7.66775e-61	9.49061	8.52492e-70	6.20514	4.96928e-45	3.02028	1.48856e-15	-	AT5G15890	TBL21	TRICHOME BIREFRINGENCE-LIKE 21
Glyma.15G100100	34.8356	5.73973	7.85422e-10	8.84369	6.75877e-15	11.377	4.49222e-16	5.10832	1.125e-08	9.19251	1.7708e-15	11.419	4.14721e-16	9.18874	1.58182e-15	-	AT5G18910		Protein kinase superfamily protein	UniRef100_G7IFN0_Somatic_embryogenesis_receptor_kinase_n=1_Tax=Medicago_truncatula_RepID=G7IFN0_MEDTR
Glyma.15G110300	138.621	3.00799	1.39265e-08	5.50367	2.87589e-21	6.91849	1.56669e-28	6.89779	1.3584e-28	5.29749	1.63509e-20	6.00501	5.61571e-24	2.51319	1.12111e-06	WRKY	AT1G62300	WRKY6, ATWRKY6	WRKY family transcription factor	UniRef100_A7LHG6_WRKY23_(Fragment)_n=1_Tax=Glycine_max_RepID=A7LHG6_SOYBN
Glyma.15G112500	55.4095	4.1179	3.46621e-14	4.27732	3.39196e-15	9.12387	2.55239e-34	9.17317	1.3866e-34	8.75315	4.51502e-34	7.70583	1.83511e-30	8.51394	2.14724e-33	-	AT4G04020	FIB	fibrillin	UniRef100_Q9ZWQ8_Plastid-lipid-associated_protein,_chloroplastic_n=2_Tax=Citrus_RepID=PAP_CITUN
Glyma.15G120700	126.076	10.6152	3.75672e-65	10.7036	2.85533e-68	10.7946	1.00841e-68	11.6049	2.28373e-69	13.3987	3.70403e-70	13.2739	3.1953e-69	13.4376	1.07823e-70	-	AT1G12150		Plant protein of unknown function (DUF827)	UniRef100_Q2HV31_Prefoldin_n=1_Tax=Medicago_truncatula_RepID=Q2HV31_MEDTR
Glyma.15G121000	7.98229	6.16637	1.17003e-10	9.19711	8.74592e-13	3.97104	3.87438e-07	9.29338	3.55376e-13	9.41895	1.92412e-13	5.23549	1.12484e-09	5.05303	1.11572e-09	-	AT5G47740		Adenine nucleotide alpha hydrolases-like superfamily protein	UniRef100_Q84JS4_Adenine_nucleotide_alpha_hydrolases-like_superfamily_protein_n=1_Tax=Arabidopsis_thaliana_RepID=Q84JS4_ARATH
Glyma.15G121900	4.35628	5.17696	2.56868e-05	8.324	2.59809e-07	8.37919	1.74992e-07	8.42013	1.35929e-07	8.54554	9.94591e-08	5.1039	1.17189e-05	3.85841	0.000274327	-	AT1G55790		Domain of unknown function (DUF2431)
Glyma.15G127500	6.58171	8.86334	3.40444e-08	4.64925	1.5537e-05	7.286	1.31144e-08	9.01502	1.00091e-08	9.14054	7.03701e-09	9.016	1.28067e-08	7.60937	6.26023e-09	-	AT2G43870		Pectin lyase-like superfamily protein	UniRef100_G7JIR7_Polygalacturonase_n=1_Tax=Medicago_truncatula_RepID=G7JIR7_MEDTR
Glyma.15G128200	6.53041	8.85103	3.33531e-10	3.87278	1.04469e-05	8.96171	1.03323e-10	9.0027	7.37162e-11	9.12822	4.87802e-11	7.32224	9.47214e-11	7.58852	3.90756e-11	-	-			UniRef100_G7ICW8_Pectinesterase_inhibitor_n=1_Tax=Medicago_truncatula_RepID=G7ICW8_MEDTR
Glyma.15G141000	28.1933	7.52791	3.08099e-15	11.0154	9.43784e-19	11.0708	5.30763e-19	11.1118	3.56922e-19	11.2375	1.7654e-19	11.1128	4.50805e-19	11.2764	1.53397e-19	-	AT3G17020		Adenine nucleotide alpha hydrolases-like superfamily protein	UniRef100_S5YEB0_UspA-like_protein_n=1_Tax=Calotropis_procera_RepID=S5YEB0_CALPC
Glyma.15G156200	73.6497	9.32586	1.5819e-35	12.3999	9.77035e-39	6.78259	2.30559e-28	12.4963	2.44773e-39	12.6221	6.42258e-40	7.37408	8.83922e-31	11.0501	4.00759e-40	-	AT3G10410	SCPL49, CPY	SERINE CARBOXYPEPTIDASE-LIKE 49	UniRef100_G7IU67_Serine_carboxypeptidase_n=1_Tax=Medicago_truncatula_RepID=G7IU67_MEDTR
Glyma.15G162600	157.455	4.6529	3.20617e-27	3.5066	6.10389e-18	9.15454	1.28061e-58	8.93964	2.30333e-58	7.98272	6.51961e-54	7.21594	1.41938e-48	9.48315	5.42021e-62	-	AT4G30190	AHA2, PMA2, HA2	H(+)-ATPase 2	UniRef100_Q7Y067_Plasma_membrane_H+-ATPase_n=2_Tax=Sesbania_rostrata_RepID=Q7Y067_SESRO
Glyma.15G165800	3.79522	4.67344	3.39899e-06	8.12689	1.62527e-08	8.18205	9.80673e-09	8.22298	7.04368e-09	8.34834	5.02178e-09	8.22397	8.66057e-09	8.38709	4.03506e-09	-	AT4G25940		ENTH/ANTH/VHS superfamily protein	UniRef100_G7JUA8_Phosphoprotein-like_protein_n=1_Tax=Medicago_truncatula_RepID=G7JUA8_MEDTR
Glyma.15G168800	375.913	4.40952	2.4155e-09	6.58204	1.91821e-16	10.2182	5.02486e-27	9.10664	1.83804e-24	10.7757	8.65433e-29	9.55804	1.5278e-25	9.91362	1.40212e-26	HD-ZIP	AT4G37790	HAT22	Homeobox-leucine zipper protein family	UniRef100_G7IIE0_Homeobox-leucine_zipper_protein_n=1_Tax=Medicago_truncatula_RepID=G7IIE0_MEDTR
Glyma.15G173000	44.5255	3.85524	7.12083e-15	5.22104	9.82439e-23	5.31337	1.23844e-23	5.46276	1.88514e-24	4.54623	1.43426e-19	4.56844	2.40145e-19	6.58715	5.18711e-30	-	AT5G35460		unknown protein; CONTAINS InterPro DOMAIN/s: Protein of unknown function DUF2838 (InterPro:IPR021261); Has 1807 Blast hits to 1807 proteins in 277 species: Archae - 0; Bacteria - 0; Metazoa - 736; Fungi - 347; Plants - 385; Viruses - 0; Other Eukaryotes - 339 (source: NCBI BLink).	UniRef100_B4F879_Integral_membrane_protein_n=1_Tax=Zea_mays_RepID=B4F879_MAIZE
Glyma.15G175900	3.31678	7.87683	6.36676e-08	7.93215	3.78683e-08	7.98729	2.22352e-08	8.0282	1.66947e-08	8.15349	1.14942e-08	8.02918	2.06854e-08	6.6128	8.73933e-09	-	AT1G49330		hydroxyproline-rich glycoprotein family protein	UniRef100_B9HRQ4_Hydroxyproline-rich_glycoprotein_n=1_Tax=Populus_trichocarpa_RepID=B9HRQ4_POPTR
Glyma.15G191500	25.1385	7.51635	2.94813e-14	10.8527	2.13309e-16	10.908	1.21734e-16	10.9491	8.76185e-17	11.0748	4.76639e-17	10.9501	1.11515e-16	11.1136	4.27436e-17	-	AT1G30800		Fasciclin-like arabinogalactan family protein	UniRef100_Q9SV74_Fasciclin-like_arabinogalactan_family_protein_n=2_Tax=Arabidopsis_thaliana_RepID=Q9SV74_ARATH
Glyma.15G203500	109.712	8.40956	3.65132e-50	12.9753	3.1968e-59	13.0306	1.19952e-59	13.0717	3.4666e-60	13.1974	6.19833e-61	13.0727	5.28966e-60	13.2363	2.26517e-61	-	AT4G31940	CYP82C4	cytochrome P450, family 82, subfamily C, polypeptide 4	UniRef100_O81972_Cytochrome_P450_82A2_n=1_Tax=Glycine_max_RepID=C82A2_SOYBN
Glyma.15G204500	206.933	7.79774	4.89218e-50	6.83819	1.8671e-44	7.51052	2.45553e-49	9.47853	7.0902e-61	8.13889	7.44061e-55	8.19053	5.53181e-54	8.37623	3.60221e-56	-	AT1G15910		XH/XS domain-containing protein	UniRef100_B9GVJ5_XH_domain-containing_family_protein_n=1_Tax=Populus_trichocarpa_RepID=B9GVJ5_POPTR
Glyma.15G206300	63.4049	5.5962	5.10835e-09	7.76172	2.02967e-13	12.2411	2.27322e-17	12.2822	1.70134e-17	12.4079	1.01035e-17	12.2832	2.13274e-17	12.4468	9.58035e-18	-	AT4G31020		alpha/beta-Hydrolases superfamily protein	UniRef100_Q84JV3_Alpha/beta-Hydrolases_superfamily_protein_n=1_Tax=Arabidopsis_thaliana_RepID=Q84JV3_ARATH
Glyma.15G210100	32.9264	3.79633	7.2758e-06	4.60618	1.19761e-07	3.91807	2.85627e-06	3.75892	5.15635e-06	9.09849	9.2437e-16	7.1295	7.91954e-13	3.89416	2.88421e-06	-	AT1G78580	ATTPS1, TPS1	trehalose-6-phosphate synthase	UniRef100_I1YP72_Trehalose-6-phosphate_synthase_n=1_Tax=Camellia_sinensis_RepID=I1YP72_CAMSI
Glyma.15G211700	6.96031	3.90185	0.000208207	3.53557	0.000727607	4.65372	1.60378e-05	4.44498	2.13631e-05	5.4176	1.23847e-06	4.62118	1.58907e-05	5.24921	2.36187e-06	-	AT3G14760		unknown protein; FUNCTIONS IN: molecular function unknown; INVOLVED IN: biological process unknown; LOCATED IN: endomembrane system; EXPRESSED IN: 6 plant structures; EXPRESSED DURING: LP.04 four leaves visible, LP.02 two leaves visible; Has 63 Blast hits to 63 proteins in 13 species: Archae - 0; Bacteria - 0; Metazoa - 0; Fungi - 0; Plants - 63; Viruses - 0; Other Eukaryotes - 0 (source: NCBI BL…	UniRef100_Q9LH80_Genomic_DNA,_chromosome_3,_BAC_clone:_T21E2_n=1_Tax=Arabidopsis_thaliana_RepID=Q9LH80_ARATH
Glyma.15G213600	5.91547	8.70641	1.04245e-05	8.76184	7.59152e-06	8.81708	5.34261e-06	5.94798	5.68662e-05	8.98356	3.59201e-06	8.85904	5.57584e-06	7.46817	3.37918e-06	-	AT3G16030	CES101	lectin protein kinase family protein	UniRef100_I1MI78_Serine/threonine-protein_kinase_n=1_Tax=Glycine_max_RepID=I1MI78_SOYBN
Glyma.15G225100	1.69276	6.90865	1.33507e-05	6.96375	8.44716e-06	7.01868	5.72081e-06	7.05943	4.46461e-06	7.18429	3.28642e-06	7.06041	5.49592e-06	7.22289	2.97273e-06	-	AT5G42150		Glutathione S-transferase family protein	UniRef100_G7KPS4_Prostaglandin_E_synthase_n=1_Tax=Medicago_truncatula_RepID=G7KPS4_MEDTR
Glyma.15G230800	13.9547	4.08896	1.37399e-07	7.52038	1.31211e-14	6.73841	2.06795e-13	5.0339	2.19578e-10	6.44332	2.7476e-13	6.82956	3.82511e-14	6.12302	6.76308e-13	-	AT3G14470		NB-ARC domain-containing disease resistance protein	UniRef100_Q8GZF0_Resistance_protein_KR4_n=1_Tax=Glycine_max_RepID=Q8GZF0_SOYBN
Glyma.15G234000	18.4267	10.3464	7.81185e-20	5.69628	1.49213e-14	10.4573	1.13005e-20	10.4983	7.05399e-21	10.624	2.88682e-21	8.84163	8.64164e-21	10.6628	2.2924e-21	-	-
Glyma.15G235600	9.76369	3.25866	1.35499e-08	2.68282	1.26536e-06	3.39815	2.77981e-09	3.52278	6.33161e-10	3.54366	2.76096e-10	3.76073	9.25389e-11	3.33104	1.93143e-09	-	AT3G54440		glycoside hydrolase family 2 protein	UniRef100_G7LG20_Beta_Galactosidase-like_protein_n=1_Tax=Medicago_truncatula_RepID=G7LG20_MEDTR
Glyma.15G238400	25.5331	10.8173	2.11808e-19	2.40067	0.000390704	3.32416	9.92503e-07	4.69721	7.29688e-11	6.01346	6.93537e-15	5.94984	1.76265e-14	5.12595	2.8246e-12	-	AT2G38750	ANNAT4	annexin 4	UniRef100_D6QX28_Annexin_11_n=1_Tax=Glycine_max_RepID=D6QX28_SOYBN
Glyma.15G246100	43.3947	5.41529	7.12239e-11	6.49331	1.23633e-13	4.87749	9.2826e-10	2.97265	5.93008e-05	7.54218	1.19863e-16	7.05652	4.14641e-15	6.18457	2.90662e-13	-	AT1G61300		LRR and NB-ARC domains-containing disease resistance protein	UniRef100_UPI000193DA8F_cc-nbs-lrr_resistance_protein_n=1_Tax=Populus_trichocarpa_RepID=UPI000193DA8F
Glyma.15G249300	10.5306	4.01448	4.96688e-05	7.88942	1.71284e-10	5.64238	7.13251e-08	9.69409	8.02544e-11	9.8197	5.28577e-11	6.43019	1.06483e-08	9.85853	4.74939e-11	-	-
Glyma.15G249400	32.0602	3.46585	2.10312e-06	6.93871	1.34587e-15	4.61137	6.73136e-10	6.32819	1.45325e-14	9.83626	2.03836e-20	5.05727	4.09239e-11	8.05868	1.32705e-18	-	-
Glyma.15G266500	8.3743	9.21014	6.84409e-11	9.26561	3.29154e-11	9.32088	1.92965e-11	9.36188	1.39665e-11	9.48746	9.1077e-12	9.36287	1.77906e-11	9.52627	7.55989e-12	NAC	AT1G79580	SMB	NAC (No Apical Meristem) domain transcriptional regulator superfamily protein	UniRef100_A2Q3I9_NAC_domain-containing_protein_n=1_Tax=Medicago_truncatula_RepID=A2Q3I9_MEDTR
Glyma.15G268200	18.1892	5.54366	1.84628e-15	10.3838	1.26628e-21	5.91651	9.3444e-17	8.81344	3.58453e-22	8.19888	2.13746e-21	3.20373	1.02784e-07	6.86925	4.01367e-19	-	AT2G31945		unknown protein; FUNCTIONS IN: molecular function unknown; INVOLVED IN: biological process unknown; LOCATED IN: endomembrane system; EXPRESSED IN: 8 plant structures; EXPRESSED DURING: 4 anthesis, petal differentiation and expansion stage; BEST Arabidopsis thaliana protein match is: unknown protein (TAIR:AT1G05575.1); Has 61 Blast hits to 61 proteins in 10 species: Archae - 0; Bacteria - 0; Metaz…
Glyma.15G276400	128.955	9.46006	7.6431e-55	9.12558	3.25825e-56	7.63665	4.13728e-49	8.65997	1.02548e-54	8.51205	1.8403e-55	8.6557	1.44475e-54	7.32805	9.24178e-48	-	AT4G12290		Copper amine oxidase family protein	UniRef100_G7J7B0_Primary_amine_oxidase_n=1_Tax=Medicago_truncatula_RepID=G7J7B0_MEDTR
Glyma.15G276500	41.4413	6.35519	3.71761e-14	7.48753	2.30629e-17	11.6263	2.90403e-21	10.0016	1.95748e-21	10.2062	9.43293e-22	5.97098	9.4061e-14	7.13972	6.51041e-17	-	AT5G13700	ATPAO1, APAO, PAO1	polyamine oxidase 1	UniRef100_G7J0U8_Polyamine_oxidase_n=1_Tax=Medicago_truncatula_RepID=G7J0U8_MEDTR
Glyma.16G003200	1704.46	4.363	7.48451e-50	5.40701	7.27765e-70	5.23291	1.29623e-66	5.19452	4.19166e-66	4.36992	9.1673e-51	4.88799	3.79676e-60	5.26914	1.58577e-67	-	AT1G09810	ECT11	evolutionarily conserved C-terminal region 11	UniRef100_G7IN92_YTH_domain_family_protein_n=1_Tax=Medicago_truncatula_RepID=G7IN92_MEDTR
Glyma.16G012800	51.2758	4.95676	1.21094e-16	11.8787	3.4946e-32	11.9341	1.57984e-32	11.9751	8.90661e-33	10.5027	2.92359e-33	9.54122	2.1254e-31	12.1397	1.95559e-33	-	AT3G14250		RING/U-box superfamily protein	UniRef100_D7L324_Protein_binding_protein_n=1_Tax=Arabidopsis_lyrata_subsp._lyrata_RepID=D7L324_ARALL
Glyma.16G017200	29.6785	2.71335	1.21073e-07	8.61478	3.23237e-29	6.62983	5.86449e-25	5.13514	1.77156e-19	6.61705	9.222e-26	7.5924	7.53284e-28	2.66062	1.01573e-07	-	AT1G01050	AtPPa1, PPa1	pyrophosphorylase 1	UniRef100_Q9MAM9_T25K16.5_n=1_Tax=Arabidopsis_thaliana_RepID=Q9MAM9_ARATH
Glyma.16G020700	45.3129	6.37215	8.35848e-28	2.90396	1.1235e-09	4.66188	1.2076e-19	3.21642	1.43941e-11	2.89787	7.20773e-10	3.86322	4.45355e-15	7.235	8.71966e-33	-	AT2G46690		SAUR-like auxin-responsive protein family	UniRef100_G7L527_Auxin-induced_protein_X15_n=1_Tax=Medicago_truncatula_RepID=G7L527_MEDTR
Glyma.16G031000	18.9586	5.99391	3.83069e-12	8.7332	2.18745e-17	10.4987	1.21661e-17	10.5398	8.37071e-18	10.6655	4.03075e-18	10.5408	1.05404e-17	10.7043	3.45347e-18	-	AT2G46150		Late embryogenesis abundant (LEA) hydroxyproline-rich glycoprotein family	UniRef100_Q19QU4_Plant_cell_wall_protein_SlTFR88_n=1_Tax=Solanum_lycopersicum_RepID=Q19QU4_SOLLC
Glyma.16G035700	6.63934	3.88578	1.47201e-05	6.45929	1.38373e-09	6.51349	7.91638e-10	3.61308	2.57867e-05	5.04797	1.26182e-07	4.47437	1.00576e-06	4.01163	4.03506e-06	-	AT3G03700		Plasma-membrane choline transporter family protein	UniRef100_G7L1K3_Protein_pns1_n=1_Tax=Medicago_truncatula_RepID=G7L1K3_MEDTR
Glyma.16G038500	2.89794	7.68547	2.81434e-05	7.74077	1.94549e-05	7.79588	1.37621e-05	7.83676	1.11605e-05	7.962	8.88675e-06	7.83775	1.36925e-05	8.00071	7.89054e-06	-	AT3G17675		Cupredoxin superfamily protein	UniRef100_G7L0I0_Blue_copper_protein_n=1_Tax=Medicago_truncatula_RepID=G7L0I0_MEDTR
Glyma.16G043000	19.356	7.34111	8.52595e-10	5.795	3.88826e-08	10.5302	2.73465e-12	10.5713	2.05587e-12	10.697	1.37085e-12	8.15507	1.93719e-11	9.16403	1.21493e-12	-	AT2G39050		hydroxyproline-rich glycoprotein family protein	UniRef100_G7KZD5_Lectin_n=1_Tax=Medicago_truncatula_RepID=G7KZD5_MEDTR
Glyma.16G054400	5.95499	6.9414	8.65605e-08	8.7744	6.8799e-09	8.82964	4.23709e-09	8.87061	3.23668e-09	8.99612	2.2725e-09	4.71839	2.55912e-06	7.46135	1.95178e-09	WRKY	AT5G13080	WRKY75, ATWRKY75	WRKY DNA-binding protein 75	UniRef100_Q2PJS1_WRKY53_n=1_Tax=Glycine_max_RepID=Q2PJS1_SOYBN
Glyma.16G068800	8.85141	9.2903	4.84847e-11	9.34578	2.37946e-11	9.40105	1.41435e-11	9.44206	1.03474e-11	9.56765	6.68116e-12	9.44305	1.27325e-11	9.60646	5.63375e-12	-	AT5G14450		GDSL-like Lipase/Acylhydrolase superfamily protein	UniRef100_C7G362_Acetylcholinesterase_n=1_Tax=Salicornia_europaea_RepID=C7G362_SALEU
Glyma.16G076800	227.215	6.70653	2.72151e-41	5.73799	1.14014e-34	8.76123	5.88783e-56	7.46554	3.56491e-48	6.27346	2.34497e-39	3.37244	8.05737e-16	12.691	1.43758e-67	-	AT4G23470		PLAC8 family protein	UniRef100_D4P3K3_Glycine_and_proline_rich_protein_3_n=1_Tax=Glycine_max_RepID=D4P3K3_SOYBN
Glyma.16G085100	1485.86	4.99723	4.4534e-46	4.52854	3.95665e-40	4.74439	3.27199e-43	4.2564	1.46119e-36	5.08464	4.91278e-48	4.29137	6.08184e-37	5.04486	2.04026e-47	-	AT3G07370	ATCHIP, CHIP	carboxyl terminus of HSC70-interacting protein	UniRef100_G7LEE6_E3_ubiquitin-protein_ligase_CHIP_n=1_Tax=Medicago_truncatula_RepID=G7LEE6_MEDTR
Glyma.16G085300	2.44617	2.37673	0.000403976	2.66687	6.12804e-05	2.66364	3.51854e-05	3.77652	2.24373e-07	2.33432	0.000101714	2.81459	3.29266e-05	3.47326	3.02418e-07	-	AT3G07370	ATCHIP, CHIP	carboxyl terminus of HSC70-interacting protein	UniRef100_G7LEE6_E3_ubiquitin-protein_ligase_CHIP_n=1_Tax=Medicago_truncatula_RepID=G7LEE6_MEDTR
Glyma.16G107500	92.4181	6.63778	2.75548e-10	11.0123	5.9121e-16	9.84186	1.60791e-15	8.44753	1.16666e-13	6.00263	2.26508e-09	11.1404	4.47192e-17	7.032	3.18106e-11	-	AT4G19420		Pectinacetylesterase family protein	UniRef100_G7L755_Carboxylic_ester_hydrolase_n=1_Tax=Medicago_truncatula_RepID=G7L755_MEDTR
Glyma.16G125800	2.30516	7.35361	1.21364e-06	7.40884	7.80322e-07	7.46388	4.81014e-07	7.50471	3.8328e-07	7.62981	2.33529e-07	7.5057	4.7059e-07	7.66848	2.20933e-07	-	AT2G34930		disease resistance family protein / LRR family protein	UniRef100_G7K7L1_Receptor-like_kinase_n=1_Tax=Medicago_truncatula_RepID=G7K7L1_MEDTR
Glyma.16G145600	7.88792	4.07646	1.93076e-06	6.71187	9.58879e-11	7.53213	5.93954e-12	9.27555	4.53015e-12	9.40112	2.62748e-12	9.27654	5.53798e-12	9.43993	2.17815e-12	-	AT2G39200	MLO12, ATMLO12	Seven transmembrane MLO family protein	UniRef100_I1MNM0_MLO-like_protein_n=2_Tax=Glycine_max_RepID=I1MNM0_SOYBN
Glyma.16G159600	13.0002	6.32215	1.46747e-07	3.81585	0.000302734	9.95445	8.47802e-10	7.56728	4.32725e-09	8.55678	4.76164e-10	9.99646	8.38179e-10	10.1599	4.34698e-10	-	AT5G36930		Disease resistance protein (TIR-NBS-LRR class) family	UniRef100_G7KK90_Disease_resistance-like_protein_n=1_Tax=Medicago_truncatula_RepID=G7KK90_MEDTR
Glyma.16G164400	42.3154	4.85122	5.44161e-12	9.13253	5.42084e-23	11.6571	2.02544e-24	11.6982	1.27889e-24	11.8239	5.41715e-25	11.6991	1.57163e-24	9.55232	4.37337e-25	-	AT1G71695		Peroxidase superfamily protein	UniRef100_B9GT82_Peroxidase_family_protein_n=1_Tax=Populus_trichocarpa_RepID=B9GT82_POPTR
Glyma.16G171400	17.7189	3.36005	4.61043e-09	10.3457	6.10267e-24	6.78218	3.0274e-21	8.77024	1.44491e-24	10.5677	5.12288e-25	10.443	1.86909e-24	8.28729	3.49693e-25	-	AT3G53240	AtRLP45, RLP45	receptor like protein 45	UniRef100_G7K7L1_Receptor-like_kinase_n=1_Tax=Medicago_truncatula_RepID=G7K7L1_MEDTR
Glyma.16G175400	127.86	3.87495	5.85108e-09	10.2345	3.56954e-28	9.02641	5.18014e-26	7.67502	1.67408e-22	9.79483	5.05849e-29	8.25765	3.95817e-24	10.6507	5.40671e-30	-	AT3G16520	UGT88A1	UDP-glucosyl transferase 88A1	UniRef100_C6ZJB3_UGT2_n=1_Tax=Pueraria_montana_var._lobata_RepID=C6ZJB3_PUEML
Glyma.16G176500	3.75996	6.28776	1.56308e-05	4.77421	9.74708e-05	8.17049	1.29459e-06	8.21142	1.00421e-06	8.33677	7.74323e-07	8.2124	1.29956e-06	6.8088	6.70066e-07	-	AT5G52882		P-loop containing nucleoside triphosphate hydrolases superfamily protein	UniRef100_G7KBY9_Spastin_n=1_Tax=Medicago_truncatula_RepID=G7KBY9_MEDTR
Glyma.16G198700	63.5789	6.28512	5.01445e-26	7.61412	3.1919e-32	8.93733	2.57102e-36	12.2841	5.80818e-39	12.4099	1.50364e-39	10.6105	6.9851e-39	10.8565	9.26725e-40	-	AT4G23030		MATE efflux family protein	UniRef100_K7MIM2_MATE_efflux_family_protein_n=1_Tax=Glycine_max_RepID=K7MIM2_SOYBN
Glyma.16G214200	20.6591	10.5113	8.46228e-22	10.5668	2.18169e-22	10.6222	1.03446e-22	10.6632	6.23573e-23	8.43298	2.36381e-23	10.6642	7.69811e-23	10.8277	1.85166e-23	-	AT2G15220		Plant basic secretory protein (BSP) family protein	UniRef100_Q84ZU9_R_13_protein_n=1_Tax=Glycine_max_RepID=Q84ZU9_SOYBN
Glyma.16G214300	2.81847	7.63979	6.36619e-07	7.69507	3.85668e-07	7.75017	2.50631e-07	7.79104	1.86815e-07	7.91626	1.27275e-07	7.79203	2.30073e-07	7.95497	1.23816e-07	-	AT5G17680		disease resistance protein (TIR-NBS-LRR class), putative	UniRef100_Q84ZV0_R_14_protein_n=1_Tax=Glycine_max_RepID=Q84ZV0_SOYBN
Glyma.17G016600	762.721	5.23782	3.72251e-18	8.98669	4.07705e-37	7.87019	6.65684e-32	5.76725	2.86273e-21	4.92594	4.49387e-17	4.26346	1.02207e-13	7.95957	1.59783e-32	-	AT1G03220		Eukaryotic aspartyl protease family protein	UniRef100_G8A053_Basic_7S_globulin_n=1_Tax=Medicago_truncatula_RepID=G8A053_MEDTR
Glyma.17G020100	1.49919	6.74584	1.94997e-05	6.8009	1.17936e-05	6.85577	7.78427e-06	6.89649	5.93206e-06	7.02124	4.15381e-06	6.89747	7.29933e-06	5.44338	3.67667e-06	-	AT3G06260	GATL4	galacturonosyltransferase-like 4	UniRef100_Q9M8J2_Probable_galacturonosyltransferase-like_4_n=1_Tax=Arabidopsis_thaliana_RepID=GATL4_ARATH
Glyma.17G030100	123.506	5.43194	6.76404e-18	5.41307	4.89607e-18	8.17454	3.93689e-29	10.8209	2.29897e-35	10.1651	7.61044e-35	5.57934	6.66006e-19	5.01679	1.71046e-16	-	AT1G24020	MLP423	MLP-like protein 423	UniRef100_P93330_MtN13_protein_n=1_Tax=Medicago_truncatula_RepID=P93330_MEDTR
Glyma.17G039000	212.896	2.99297	1.39293e-13	3.71731	1.54995e-19	4.1837	1.43863e-23	5.14804	5.43432e-32	3.41081	2.5914e-17	2.6738	1.35745e-11	3.15863	3.07053e-15	-	AT3G17390	MTO3, SAMS3, MAT4	S-adenosylmethionine synthetase family protein	UniRef100_I1MRW7_S-adenosylmethionine_synthase_n=1_Tax=Glycine_max_RepID=I1MRW7_SOYBN
Glyma.17G064900	110.598	6.71486	7.52051e-28	7.8483	4.35227e-33	13.043	7.56458e-42	10.6638	4.29991e-42	8.18108	1.12974e-34	11.4122	5.2703e-42	13.2487	7.32523e-43	-	AT4G25810	XTR6, XTH23	xyloglucan endotransglycosylase 6	UniRef100_G7JVH9_Xyloglucan_endotransglucosylase/hydrolase_n=1_Tax=Medicago_truncatula_RepID=G7JVH9_MEDTR
Glyma.17G073700	133.832	3.0929	1.98764e-25	4.75684	8.7059e-50	4.04786	1.32638e-39	3.98121	8.74773e-39	2.44698	9.25849e-18	3.58279	7.32689e-33	3.59307	2.29325e-33	-	AT4G30900		DNAse I-like superfamily protein	UniRef100_F4JR41_Endonuclease/exonuclease/phosphatase_domain-containing_protein_n=1_Tax=Arabidopsis_thaliana_RepID=F4JR41_ARATH
Glyma.17G089500	146.089	9.40621	1.01975e-13	6.41472	3.67099e-09	8.7151	3.7753e-13	9.47706	2.41435e-14	7.55594	2.4034e-11	7.50743	3.39128e-11	6.6752	8.78989e-10	-	AT5G62770		Protein of unknown function (DUF1645)
Glyma.17G094400	154.372	3.90935	4.60585e-30	4.07898	1.24966e-32	5.59462	6.06925e-51	3.65108	9.24994e-28	9.22551	1.26752e-82	7.69515	1.19675e-71	3.67206	4.97078e-28	MYB_related	AT1G74840		Homeodomain-like superfamily protein	UniRef100_Q0PJH8_MYB_transcription_factor_MYB176_n=1_Tax=Glycine_max_RepID=Q0PJH8_SOYBN
Glyma.17G097900	8.6883	5.82402	7.41862e-06	9.31765	4.15093e-08	9.37293	2.7581e-08	9.41393	2.17551e-08	9.53952	1.62309e-08	7.72655	1.64446e-07	8.01369	1.47662e-08	WRKY	AT5G15130	WRKY72, ATWRKY72	WRKY DNA-binding protein 72	UniRef100_G7JPY7_WRKY_transcription_factor_n=1_Tax=Medicago_truncatula_RepID=G7JPY7_MEDTR
Glyma.17G106100	5.1599	2.67717	0.000753205	8.56792	1.04526e-10	6.18875	5.95965e-10	6.99837	4.09476e-11	8.78956	2.61305e-11	4.31931	2.68869e-07	6.48468	1.9476e-10	-	-
Glyma.17G108800	12.4047	6.14145	1.76494e-22	2.75104	5.09179e-09	4.55366	9.34842e-18	3.46909	7.63115e-13	2.48636	5.42005e-08	3.23918	1.74271e-11	3.53826	2.37621e-13	-	AT1G60430	ARPC3	actin-related protein C3	UniRef100_U7DZC2_ARP2/3_complex_21_kDa_subunit_family_protein_n=1_Tax=Populus_trichocarpa_RepID=U7DZC2_POPTR
Glyma.17G120400	529.344	2.65944	6.29715e-22	3.0633	2.40491e-28	3.28751	4.89509e-32	3.13961	1.01772e-29	3.00826	9.86074e-28	3.57554	9.05196e-37	3.0856	7.43675e-29	-	AT1G08510	FATB	fatty acyl-ACP thioesterases B	UniRef100_F6GPL6_ACP-thioesterase_protein_n=2_Tax=Glycine_max_RepID=F6GPL6_SOYBN
Glyma.17G132700	8.504	7.45179	3.4306e-08	7.57277	2.03821e-08	9.3437	1.85556e-09	5.33829	6.90664e-07	7.23543	7.16874e-09	6.96865	1.27421e-08	5.59903	4.37702e-07	MIKC_MADS	AT4G22950	AGL19, GL19	AGAMOUS-like 19	UniRef100_C3PTE7_MADS_box_transcription_factor_n=1_Tax=Populus_tomentosa_RepID=C3PTE7_POPTO
Glyma.17G145900	12.5234	3.62481	1.15829e-06	6.86804	3.09727e-13	2.75696	0.000112858	2.38659	0.00071332	7.24367	9.88645e-15	3.84601	3.3037e-07	2.36674	0.000826326	-	AT4G16820	PLA-I{beta]2	alpha/beta-Hydrolases superfamily protein	UniRef100_G7JXH0_Lipase_n=1_Tax=Medicago_truncatula_RepID=G7JXH0_MEDTR
Glyma.17G156200	1.91157	7.09099	8.84258e-05	4.67501	0.000340066	7.20113	4.35923e-05	7.24192	3.58308e-05	7.36689	2.74129e-05	7.2429	4.39506e-05	7.40552	2.61967e-05	-	AT4G37840	HKL3	hexokinase-like 3	UniRef100_B9HFS8_Hexokinase_family_protein_n=1_Tax=Populus_trichocarpa_RepID=B9HFS8_POPTR
Glyma.17G178800	173.095	2.42872	7.55227e-05	7.84378	1.90155e-25	7.39656	4.77268e-24	6.42219	2.32397e-20	2.71843	5.86219e-06	8.06982	4.04165e-26	5.36358	4.77239e-16	-	AT5G66880	SNRK2-3, SNRK2.3, SRK2I	sucrose nonfermenting 1(SNF1)-related protein kinase 2.3	UniRef100_G7LGB9_Serine/threonine_protein_kinase_SAPK3_n=1_Tax=Medicago_truncatula_RepID=G7LGB9_MEDTR
Glyma.17G180500	70.5073	7.83466	1.16902e-30	9.36649	4.78488e-35	10.6989	9.36814e-38	10.768	5.01642e-38	10.9612	1.44728e-38	12.4362	6.43239e-38	10.2318	9.22559e-39	-	AT4G37160	sks15	SKU5 similar 15	UniRef100_B9HE89_Multi-copper_oxidase_type_1_family_protein_n=1_Tax=Populus_trichocarpa_RepID=B9HE89_POPTR
Glyma.17G191300	175.585	4.21558	1.478e-07	2.55292	0.000960545	8.92028	7.77553e-20	7.32888	3.99109e-16	5.15475	2.40692e-10	3.14176	4.58673e-05	13.9149	3.80158e-25	-	AT5G53550	YSL3	YELLOW STRIPE like 3	UniRef100_G7J868_YSL_transporter_n=2_Tax=Medicago_truncatula_RepID=G7J868_MEDTR
Glyma.17G192500	220.876	4.04886	2.92803e-14	3.78846	4.34996e-13	12.3429	7.39347e-48	8.76047	2.85358e-39	10.0318	2.07082e-45	6.17944	1.66901e-26	5.86533	6.85796e-25	-	AT1G10010	AAP8, ATAAP8	amino acid permease 8	UniRef100_G7I273_Amino_acid_permease_n=1_Tax=Medicago_truncatula_RepID=G7I273_MEDTR
Glyma.17G212400	31.4643	3.80995	2.34347e-17	4.30058	6.75545e-21	2.72559	7.90027e-11	3.3191	1.1321e-14	3.04375	6.38603e-13	2.42411	5.91962e-09	2.58436	4.80513e-10	-	AT4G32140		EamA-like transporter family	UniRef100_Q25AP5_H0811D08.4_protein_n=1_Tax=Oryza_sativa_RepID=Q25AP5_ORYSA
Glyma.17G214600	4.73593	4.19631	4.29306e-07	6.72469	3.1155e-11	4.92115	4.76305e-09	5.62838	7.71436e-10	5.45468	4.24223e-10	4.0067	2.75857e-07	3.55619	1.72224e-06	-	AT5G38280	PR5K	PR5-like receptor kinase	UniRef100_C6FF65_Stress-induced_receptor-like_kinase_n=1_Tax=Glycine_max_RepID=C6FF65_SOYBN
Glyma.17G222700	270.498	5.04995	8.69357e-38	5.63812	1.50786e-44	3.66241	1.23157e-23	4.95942	1.72052e-37	4.37505	2.11174e-31	6.70109	1.53432e-55	6.44728	1.14173e-53	-	AT5G10870	ATCM2, CM2	chorismate mutase 2	UniRef100_G7I7N3_Chorismate_mutase_n=3_Tax=Medicago_truncatula_RepID=G7I7N3_MEDTR
Glyma.17G228600	19.0802	4.65851	6.81677e-20	3.16792	2.79738e-12	4.92466	7.07476e-22	4.05168	1.70368e-17	3.58652	8.57961e-15	3.95114	6.66942e-17	4.48451	2.76744e-20	-	AT1G10970	ZIP4, ATZIP4	zinc transporter 4 precursor	UniRef100_Q6VM17_Metal_transport_protein_n=1_Tax=Medicago_truncatula_RepID=Q6VM17_MEDTR
Glyma.17G230600	4.97013	8.45955	5.1833e-08	8.51495	3.1656e-08	8.57017	2.00525e-08	8.61112	1.48201e-08	8.73658	1.03997e-08	8.61211	1.92914e-08	7.14165	8.84537e-09	-	AT5G36250		Protein phosphatase 2C family protein	UniRef100_A9PFS0_Phosphatase_2C_family_protein_n=2_Tax=Populus_trichocarpa_RepID=A9PFS0_POPTR
Glyma.17G233400	829.269	7.53393	8.71357e-19	4.15316	2.03794e-08	14.2625	8.12744e-35	14.3227	5.79658e-35	10.3045	5.6331e-28	6.81877	8.01999e-17	13.0063	1.77794e-33	-	AT4G37720	ATPSK6, PSK6	phytosulfokine 6 precursor	UniRef100_B9IBM1_Phytosulfokines_3_family_protein_n=1_Tax=Populus_trichocarpa_RepID=B9IBM1_POPTR
Glyma.17G237600	2.18137	7.2834	1.85153e-05	7.33861	1.20563e-05	7.39363	8.67748e-06	7.43446	6.53938e-06	7.55953	4.92912e-06	7.43544	8.03983e-06	7.59819	4.3277e-06	-	-
Glyma.17G242400	39.3746	11.4418	1.31484e-32	4.28894	1.18863e-15	9.8578	7.89674e-34	4.29946	5.20147e-16	3.15834	2.80249e-10	8.69138	1.12498e-32	10.1661	7.529e-35	-	AT4G25000	ATAMY1, AMY1	alpha-amylase-like	UniRef100_Q9ZP43_Alpha-amylase_n=1_Tax=Phaseolus_vulgaris_RepID=Q9ZP43_PHAVU
Glyma.18G031300	20.5129	4.49694	4.46436e-08	2.51101	0.000979141	4.76196	4.78586e-09	4.70332	4.99326e-09	5.56134	2.88471e-11	4.19958	9.63951e-08	3.50185	5.08839e-06	-	AT2G39890	PROT1, ATPROT1	proline transporter 1	UniRef100_F1LIZ9_Proline_transporter_2_n=1_Tax=Vigna_unguiculata_RepID=F1LIZ9_VIGUN
Glyma.18G035100	51.6252	2.91142	2.59295e-09	2.52199	1.4918e-07	2.79393	5.18703e-09	3.96569	2.59954e-15	5.59028	2.52782e-24	4.09238	5.12064e-16	4.13023	2.73958e-16	-	AT5G06060		NAD(P)-binding Rossmann-fold superfamily protein	UniRef100_B9HML1_Tropinone_reductase_family_protein_n=1_Tax=Populus_trichocarpa_RepID=B9HML1_POPTR
Glyma.18G035200	12.0082	4.30103	3.27489e-06	8.06944	7.21433e-12	5.47027	2.12727e-08	5.8448	3.36792e-09	8.35795	2.00347e-12	9.88213	3.90621e-12	3.78214	1.44406e-05	-	AT5G06060		NAD(P)-binding Rossmann-fold superfamily protein	UniRef100_B9HML1_Tropinone_reductase_family_protein_n=1_Tax=Populus_trichocarpa_RepID=B9HML1_POPTR
Glyma.18G047100	10.6682	7.79422	8.50027e-14	9.61445	2.80443e-15	9.66974	1.4617e-15	9.71076	1.00859e-15	9.83637	4.87626e-16	9.71174	1.22237e-15	9.8752	3.91261e-16	-	AT3G02700		NC domain-containing protein-related	UniRef100_A9P901_NC_domain-containing_family_protein_n=2_Tax=Populus_trichocarpa_RepID=A9P901_POPTR
Glyma.18G047200	38.0657	7.24018	1.32346e-09	5.32389	1.00415e-06	5.07794	1.99306e-06	8.26081	7.17866e-11	6.71875	4.5663e-09	6.82379	5.02233e-09	8.85171	1.54858e-11	-	AT3G02700		NC domain-containing protein-related	UniRef100_A9P901_NC_domain-containing_family_protein_n=2_Tax=Populus_trichocarpa_RepID=A9P901_POPTR
Glyma.18G048600	1.72775	6.94989	0.00053465	7.00501	0.000451639	7.05995	0.000315579	7.10071	0.000264534	7.2256	0.000229259	7.10169	0.000321797	7.26422	0.000205561	-	-
Glyma.18G061600	18.2443	6.63463	3.88963e-15	8.67742	6.75459e-19	10.4434	3.59463e-19	10.4844	2.36044e-19	8.96342	1.02011e-19	5.4334	4.83721e-13	10.6489	8.58463e-20	-	-
Glyma.18G064500	0.80759	5.84564	0.000982983	5.90024	0.000682157	5.95469	0.000427077	5.99509	0.0003875	6.11895	0.000299433	5.99607	0.000472032	6.15727	0.000237801	-	AT3G14250		RING/U-box superfamily protein	UniRef100_G7ZYI9_E3_ubiquitin-protein_ligase_RNF14_n=1_Tax=Medicago_truncatula_RepID=G7ZYI9_MEDTR
Glyma.18G066600	70.9605	12.2902	2.70073e-43	8.26656	3.33164e-39	12.4011	9.10755e-45	10.771	4.69544e-45	9.7357	1.01723e-45	12.4432	6.01003e-45	12.6068	5.66942e-46	-	AT5G53460	GLT1	NADH-dependent glutamate synthase 1	UniRef100_Q93WZ8_NADH_glutamate_synthase_n=1_Tax=Phaseolus_vulgaris_RepID=Q93WZ8_PHAVU
Glyma.18G076700	240.574	2.69336	0.000541473	10.2503	8.50665e-23	14.163	5.94807e-26	14.204	4.14736e-26	10.7344	5.35426e-24	8.95463	4.15454e-20	14.3687	1.99856e-26	-	AT5G06600	UBP12	ubiquitin-specific protease 12	UniRef100_G7LEE7_Ubiquitin_carboxyl-terminal_hydrolase_family_protein_n=1_Tax=Medicago_truncatula_RepID=G7LEE7_MEDTR
Glyma.18G077500	14.8519	3.54374	1.3735e-07	2.47363	0.000119664	3.9424	4.85256e-09	4.77171	1.01003e-11	2.78214	1.00831e-05	3.47699	1.28515e-07	4.06759	1.23713e-09	NF-YB	AT4G14540	NF-YB3	nuclear factor Y, subunit B3	UniRef100_G7K4Q5_Nuclear_transcription_factor_Y_subunit_B-3_n=1_Tax=Medicago_truncatula_RepID=G7K4Q5_MEDTR
Glyma.18G081500	63.719	5.63272	1.12172e-16	9.71817	7.55205e-28	10.5506	2.42474e-29	12.2893	1.44578e-29	6.24193	2.29349e-19	8.24532	2.71223e-25	8.30984	6.55411e-26	-	AT5G55560		Protein kinase superfamily protein	UniRef100_Q7Y236_MAP_kinase-like_protein_n=1_Tax=Gossypium_hirsutum_RepID=Q7Y236_GOSHI
Glyma.18G085800	186.069	6.7697	2.15893e-43	10.1052	7.59892e-62	10.8434	1.48564e-64	11.4084	1.43998e-66	9.517	1.00536e-61	4.7439	5.76463e-28	12.3881	1.02432e-67	-	AT4G27570		UDP-Glycosyltransferase superfamily protein	UniRef100_G7JUY8_Glucosyltransferase_n=1_Tax=Medicago_truncatula_RepID=G7JUY8_MEDTR
Glyma.18G090800	3.19166	6.06054	1.24071e-06	4.006	6.71791e-05	4.96865	2.09668e-06	5.55379	3.6118e-07	8.10058	2.91642e-08	5.05468	1.97906e-06	5.34047	2.11362e-07	-	AT3G20300		Protein of unknown function (DUF3537)	UniRef100_D7LAY2_Extracellular_ligand-gated_ion_channel_n=1_Tax=Arabidopsis_lyrata_subsp._lyrata_RepID=D7LAY2_ARALL
Glyma.18G094300	126.936	4.66763	1.52369e-15	7.78122	5.78614e-30	6.96384	1.00848e-26	13.2786	3.43109e-39	13.4043	1.07215e-39	8.75423	1.9029e-33	10.2492	1.36492e-37	-	-
Glyma.18G107500	19.7153	3.04226	3.95467e-09	5.26484	5.27935e-19	2.84419	1.69641e-08	3.0635	1.22525e-09	2.67525	5.18254e-08	2.57599	2.40183e-07	2.3237	1.99007e-06	-	AT5G07900		Mitochondrial transcription termination factor family protein	UniRef100_Q9SD94_Mitochondrial_transcription_termination_factor_family_protein_n=1_Tax=Arabidopsis_thaliana_RepID=Q9SD94_ARATH
Glyma.18G119300	28.5507	6.32662	4.63058e-09	11.0325	5.54167e-13	11.0878	3.46051e-13	11.1288	2.62059e-13	11.2545	1.73824e-13	8.74666	2.43841e-12	11.2934	1.5599e-13	NAC	AT1G26870	FEZ, ANAC009	NAC (No Apical Meristem) domain transcriptional regulator superfamily protein	UniRef100_G7KDY3_NAC_domain_protein_n=1_Tax=Medicago_truncatula_RepID=G7KDY3_MEDTR
Glyma.18G121900	127.811	9.73187	2.42219e-50	7.58401	1.60183e-43	6.48163	4.85321e-37	3.77205	1.02404e-17	3.49664	8.58547e-16	6.66122	2.93765e-38	4.96356	9.8234e-27	-	AT1G26920		unknown protein; BEST Arabidopsis thaliana protein match is: unknown protein (TAIR:AT1G69760.1); Has 47 Blast hits to 47 proteins in 13 species: Archae - 0; Bacteria - 0; Metazoa - 0; Fungi - 7; Plants - 34; Viruses - 0; Other Eukaryotes - 6 (source: NCBI BLink).	UniRef100_Q3LVG1_TO109-12_(Fragment)_n=1_Tax=Taraxacum_officinale_RepID=Q3LVG1_TAROF
Glyma.18G123300	4.48347	6.53757	1.16323e-05	5.39808	2.68751e-05	8.42199	9.71977e-07	8.46294	7.74547e-07	8.58836	5.81608e-07	8.46393	9.5368e-07	7.06249	5.23715e-07	-	AT1G18520	TET11	tetraspanin11	UniRef100_G7JT30_Senescence-associated_protein_n=1_Tax=Medicago_truncatula_RepID=G7JT30_MEDTR
Glyma.18G126800	4.45067	8.30038	7.03793e-06	5.40266	7.4654e-05	8.41097	3.41403e-06	4.86178	0.00021495	5.87176	1.1182e-05	8.4529	3.41247e-06	5.36472	7.75099e-05	HD-ZIP	AT3G01470	ATHB-1, ATHB1, HD-ZIP-1, HAT5, HB-1	homeobox 1	UniRef100_Q93XA4_Homeodomain_leucine_zipper_protein_HDZ2_n=1_Tax=Phaseolus_vulgaris_RepID=Q93XA4_PHAVU
Glyma.18G150300	10.8585	7.80868	8.62504e-07	4.59325	0.000281812	9.69741	7.52011e-08	7.3008	3.2494e-07	8.31077	4.68094e-08	7.33043	3.99153e-07	9.90287	4.34636e-08	-	AT5G10530		Concanavalin A-like lectin protein kinase family protein	UniRef100_G7LII2_Lectin_receptor-like_kinase_Tg-20_n=1_Tax=Medicago_truncatula_RepID=G7LII2_MEDTR
Glyma.18G185900	3.31205	7.87473	2.43891e-06	7.93005	1.56715e-06	7.98519	1.09069e-06	8.0261	8.67915e-07	8.15139	6.30081e-07	8.02708	1.06769e-06	8.19012	5.52394e-07	C2H2	AT3G53820		C2H2 and C2HC zinc fingers superfamily protein	UniRef100_A5JUQ4_C2H2_zinc_finger_protein_n=2_Tax=Glycine_max_RepID=A5JUQ4_SOYBN
Glyma.18G187600	5.1145	3.27639	0.000170206	5.21393	1.23464e-07	2.88128	0.000602628	8.65077	3.44877e-10	5.96545	1.86215e-09	6.2594	3.80566e-09	5.57983	8.11136e-09	-	AT2G37770		NAD(P)-linked oxidoreductase superfamily protein	UniRef100_D7LKP8_Oxidoreductase_n=1_Tax=Arabidopsis_lyrata_subsp._lyrata_RepID=D7LKP8_ARALL
Glyma.18G194600	6.24076	6.22027	1.72415e-05	5.20323	6.39383e-05	8.89776	4.99334e-07	4.72654	0.000120094	9.06426	3.05167e-07	5.73607	8.64511e-06	5.98145	5.00845e-06	-	AT5G01150		Protein of unknown function (DUF674)	UniRef100_G7L1B0_Tyrosine/dopa_decarboxylase_n=1_Tax=Medicago_truncatula_RepID=G7L1B0_MEDTR
Glyma.18G194800	38.8695	4.36403	9.40222e-12	8.51471	8.00644e-24	11.5334	3.07716e-26	11.5744	1.84003e-26	8.80267	9.14628e-25	9.89853	2.23794e-26	11.739	5.58449e-27	-	AT5G01120		Protein of unknown function (DUF674)	UniRef100_G7L1B0_Tyrosine/dopa_decarboxylase_n=1_Tax=Medicago_truncatula_RepID=G7L1B0_MEDTR
Glyma.18G198100	10.1865	6.09326	8.6576e-09	5.92152	1.34928e-08	4.58115	9.352e-07	6.7249	6.28418e-10	7.02396	8.48263e-11	5.23355	8.79335e-08	2.95199	0.000617606	-	-
Glyma.18G198800	7.5978	6.52397	3.47574e-09	9.12542	3.94562e-11	9.18069	2.33107e-11	9.22168	1.70376e-11	7.76612	1.00786e-11	9.22267	2.09178e-11	6.61866	7.71881e-11	-	AT4G08850		Leucine-rich repeat receptor-like protein kinase family protein	UniRef100_C6ZRZ7_Leucine-rich_repeat_family_protein_/_protein_kinase_family_protein_n=1_Tax=Glycine_max_RepID=C6ZRZ7_SOYBN
Glyma.18G199000	6.66999	7.12256	9.12407e-11	7.22237	3.8664e-12	8.99264	2.3113e-12	9.03363	1.65926e-12	7.57179	8.52111e-13	9.03462	2.03267e-12	9.19796	7.14203e-13	-	AT4G08850		Leucine-rich repeat receptor-like protein kinase family protein	UniRef100_C6ZRZ7_Leucine-rich_repeat_family_protein_/_protein_kinase_family_protein_n=1_Tax=Glycine_max_RepID=C6ZRZ7_SOYBN
Glyma.18G204300	2.39539	5.63632	1.94802e-05	3.84565	0.000339569	5.83361	1.16998e-06	7.56244	9.55173e-07	7.68756	6.29714e-07	7.56342	1.17435e-06	7.72624	5.43212e-07	-	AT1G45616	AtRLP6, RLP6	receptor like protein 6	UniRef100_C6ZRY7_Disease_resistance_protein_n=1_Tax=Glycine_max_RepID=C6ZRY7_SOYBN
Glyma.18G205400	56.6042	2.69641	3.56122e-07	10.3108	3.81629e-34	6.60413	1.35601e-25	9.69144	1.80731e-33	12.2445	2.94569e-35	10.4466	1.19226e-34	12.2834	1.89704e-35	-	-
Glyma.18G213200	37.088	3.92651	0.000257983	6.26317	8.34494e-08	5.36801	1.63748e-06	5.23009	1.87153e-06	4.1142	8.87358e-05	4.30708	6.13623e-05	6.60304	1.94933e-08	WRKY	AT3G56400	WRKY70, ATWRKY70	WRKY DNA-binding protein 70	UniRef100_B0LUS2_Transcription_factor_n=1_Tax=Glycine_max_RepID=B0LUS2_SOYBN
Glyma.18G218500	61.9877	2.57172	6.217e-07	9.67579	5.84717e-35	10.5182	1.16672e-36	7.89304	1.4097e-31	12.3728	1.94133e-37	10.5876	8.54937e-37	10.8202	1.25159e-37	-	AT5G24910	CYP714A1	cytochrome P450, family 714, subfamily A, polypeptide 1	UniRef100_G7LEN6_Cytochrome_P450_n=1_Tax=Medicago_truncatula_RepID=G7LEN6_MEDTR
Glyma.18G220600	30.5928	6.9403	1.70746e-23	11.1331	2.09369e-29	9.50065	8.99766e-30	9.55781	4.86855e-30	11.3552	1.53952e-30	5.77024	4.71113e-21	5.55816	1.76321e-20	-	AT2G45400	BEN1	NAD(P)-binding Rossmann-fold superfamily protein	UniRef100_O48602_2'-hydroxydihydrodaidzein_reductase_n=1_Tax=Glycine_max_RepID=O48602_SOYBN
Glyma.18G231400	91.6191	12.663	2.46804e-36	12.7186	4.02565e-37	12.7739	1.86719e-37	12.815	1.05727e-37	12.9407	3.30425e-38	12.816	1.34726e-37	12.9796	2.26038e-38	-	-			UniRef100_A4PIB8_Trypsin_inhibitor_n=1_Tax=Apios_americana_RepID=A4PIB8_9FABA
Glyma.18G232000	96.4752	3.31441	2.0103e-14	7.38828	2.72455e-42	3.3175	7.82235e-15	2.55299	7.81455e-10	2.50531	1.48938e-09	3.29245	1.14993e-14	2.95727	1.93107e-12	-	AT1G01710		Acyl-CoA thioesterase family protein	UniRef100_B9I8I7_Cyclic_nucleotide-binding_domain-containing_family_protein_n=1_Tax=Populus_trichocarpa_RepID=B9I8I7_POPTR
Glyma.18G243100	105.135	3.92811	2.22833e-12	2.90788	6.48917e-08	4.35715	8.60959e-15	3.97634	5.59488e-13	3.03233	1.21253e-08	3.49288	1.30349e-10	2.61459	7.25373e-07	-	AT3G02740		Eukaryotic aspartyl protease family protein	UniRef100_G7KRJ9_Aspartic_proteinase-like_protein_n=1_Tax=Medicago_truncatula_RepID=G7KRJ9_MEDTR
Glyma.18G254300	7.45608	7.28019	6.21273e-10	9.09816	3.54858e-11	9.15342	2.07713e-11	6.77934	1.39342e-10	9.31997	9.53694e-12	9.1954	1.84857e-11	7.77975	7.54526e-12	-	AT4G08850		Leucine-rich repeat receptor-like protein kinase family protein	UniRef100_G7KZX2_Receptor-like_kinase_n=1_Tax=Medicago_truncatula_RepID=G7KZX2_MEDTR
Glyma.18G268200	61.4754	7.25397	3.51611e-18	4.66738	9.05032e-11	12.1943	2.19929e-24	12.2353	1.43946e-24	12.3611	6.64342e-25	9.80199	2.19944e-23	7.67935	6.76766e-20	-	AT5G39050		HXXXD-type acyl-transferase family protein	UniRef100_G7JQT5_Isoflavonoid_malonyl_transferase_n=2_Tax=Medicago_truncatula_RepID=G7JQT5_MEDTR
Glyma.18G275300	68.6659	9.73518	3.94328e-31	9.82772	6.98043e-32	6.66991	1.06244e-23	5.86434	9.67933e-21	8.3086	2.15991e-30	7.51568	4.6003e-27	4.8868	1.55352e-16	-	AT5G15740		O-fucosyltransferase family protein	UniRef100_Q93ZR8_O-fucosyltransferase-like_protein_n=3_Tax=Arabidopsis_thaliana_RepID=Q93ZR8_ARATH
Glyma.18G277300	379.484	4.01331	1.15431e-42	4.65007	4.77591e-54	4.59878	2.60208e-53	4.23482	3.42117e-47	4.81226	3.0024e-57	3.93484	5.4137e-42	5.37835	3.33093e-67	-	AT3G02360		6-phosphogluconate dehydrogenase family protein	UniRef100_I1N4U1_6-phosphogluconate_dehydrogenase,_decarboxylating_n=1_Tax=Glycine_max_RepID=I1N4U1_SOYBN
Glyma.18G278600	4.13695	8.19541	1.29983e-07	8.25078	7.61046e-08	8.30596	4.93364e-08	8.3469	3.68837e-08	8.47229	2.55135e-08	8.34789	4.57213e-08	8.51105	2.17252e-08	-	AT5G38760		Late embryogenesis abundant protein (LEA) family protein	UniRef100_B9H3U1_ABA-inducible_family_protein_n=1_Tax=Populus_trichocarpa_RepID=B9H3U1_POPTR
Glyma.18G280700	15.6646	10.1156	2.1308e-10	6.28446	5.35981e-08	10.2264	7.4526e-11	10.2674	5.69389e-11	10.3931	3.96048e-11	10.2684	7.08112e-11	10.4319	3.55441e-11	TCP	AT1G67260	TCP1	TCP family transcription factor _x0001_	UniRef100_Q84N90_LEGCYC1B_n=1_Tax=Cadia_purpurea_RepID=Q84N90_9FABA
Glyma.18G281700	40.8449	5.69582	6.72218e-17	3.72159	7.00224e-10	3.61058	1.30866e-09	5.12682	1.46277e-15	3.61037	1.03079e-09	5.21097	8.28084e-16	6.82685	1.44304e-21	-	AT1G09730		Cysteine proteinases superfamily protein	UniRef100_UPI000193C6BB_BED_finger-nbs-lrr_resistance_protein_n=1_Tax=Populus_trichocarpa_RepID=UPI000193C6BB
Glyma.18G285800	143.666	9.17294	4.62768e-52	8.93283	1.41463e-52	9.816	1.60854e-55	9.44363	4.61651e-55	9.7908	1.12979e-56	11.7906	1.59423e-59	12.0307	8.69075e-61	-	AT1G59960		NAD(P)-linked oxidoreductase superfamily protein	UniRef100_G7J9I2_NAD(P)H-dependent_6'-deoxychalcone_synthase_n=1_Tax=Medicago_truncatula_RepID=G7J9I2_MEDTR
Glyma.18G293900	15.813	7.6754	1.24491e-12	10.1821	5.75037e-14	10.2374	3.40556e-14	6.99015	4.76058e-12	8.04136	1.38715e-13	10.2794	3.0347e-14	5.66877	2.42323e-10	-	AT3G09140		Protein of unknown function (DUF674)	UniRef100_G7L1B0_Tyrosine/dopa_decarboxylase_n=1_Tax=Medicago_truncatula_RepID=G7L1B0_MEDTR
Glyma.18G294400	62.3031	5.42123	1.16011e-29	7.9029	8.69025e-44	12.2145	1.09465e-49	10.5877	4.21649e-50	9.56677	7.58681e-51	8.98114	1.75198e-48	2.92581	1.16062e-12	-	AT4G23140	CRK6	cysteine-rich RLK (RECEPTOR-like protein kinase) 6	UniRef100_G7KMF5_Cysteine-rich_receptor-like_protein_kinase_n=1_Tax=Medicago_truncatula_RepID=G7KMF5_MEDTR
Glyma.19G009900	230.751	7.8311	2.6143e-27	4.3806	5.48033e-13	10.0319	2.922e-35	9.26128	4.78274e-33	9.31444	2.45467e-34	9.00451	1.49069e-32	9.80202	5.90525e-35	-	AT5G62850	AtVEX1, SWEET5, AtSWEET5	Nodulin MtN3 family protein	UniRef100_B9GI71_Nodulin_MtN3_family_protein_n=1_Tax=Populus_trichocarpa_RepID=B9GI71_POPTR
Glyma.19G011800	5.08911	5.47018	2.1759e-07	6.83027	2.87136e-08	5.6623	8.27507e-08	5.71608	5.96879e-08	4.36777	2.14576e-06	5.70099	7.37194e-08	5.66552	3.32069e-08	-	AT3G01420	ALPHA-DOX1, DOX1, DIOX1, PADOX-1	Peroxidase superfamily protein	UniRef100_Q5GQ66_Alpha-dioxygenase_n=1_Tax=Pisum_sativum_RepID=Q5GQ66_PEA
Glyma.19G020200	12.6277	8.04532	7.84766e-16	9.85746	2.02543e-17	9.91276	1.0619e-17	9.95378	6.8145e-18	8.48701	2.85859e-18	9.95477	8.73864e-18	8.53181	2.32619e-18	-	AT1G14420	AT59	Pectate lyase family protein	UniRef100_Q40319_Pectate_lyase_homolog_n=1_Tax=Medicago_sativa_RepID=Q40319_MEDSA
Glyma.19G021900	4.38583	8.27899	5.71042e-10	3.76068	6.00167e-06	8.38956	1.46954e-10	6.76462	1.12474e-10	4.25088	3.4182e-07	5.4902	7.79192e-09	8.59469	5.2357e-11	NAC	AT5G39820	anac094, NAC094	NAC domain containing protein 94	UniRef100_R4N5L2_NAC_transcription_factor_031_n=1_Tax=Jatropha_curcas_RepID=R4N5L2_JATCU
Glyma.19G024200	124.643	3.81354	1.32159e-25	13.1598	5.36236e-75	3.96158	8.3502e-28	8.74787	3.97728e-70	13.382	3.44956e-77	11.5853	4.29694e-76	11.8105	7.24277e-78	-	AT2G03090	ATEXPA15, EXP15, ATEXP15, ATHEXP ALPHA 1.3, EXPA15	expansin A15	UniRef100_Q9FNT1_Alpha-expansin_n=1_Tax=Cicer_arietinum_RepID=Q9FNT1_CICAR
Glyma.19G033800	16.2412	7.28904	9.76103e-07	10.2218	4.30276e-08	6.36736	4.16536e-06	8.64988	1.21801e-07	8.8938	1.85102e-08	8.68118	2.96607e-08	8.8543	1.73459e-08	-	AT5G15650	RGP2, ATRGP2	reversibly glycosylated polypeptide 2	UniRef100_Q69F96_Reversibly_glycosylated_protein_n=1_Tax=Phaseolus_vulgaris_RepID=Q69F96_PHAVU
Glyma.19G055300	104.896	4.96882	1.13962e-15	6.10458	9.89862e-21	4.14084	2.52949e-12	5.01819	3.09754e-16	7.51494	1.12869e-26	6.46278	2.60624e-22	5.79903	1.05192e-19	-	AT4G38180	FRS5	FAR1-related sequence 5	UniRef100_B7EMP8_cDNA_clone:J033068D01,_full_insert_sequence_n=1_Tax=Oryza_sativa_subsp._japonica_RepID=B7EMP8_ORYSJ
Glyma.19G067600	38.8655	5.72203	4.68194e-21	6.64439	3.31135e-25	3.61246	7.58755e-12	9.9015	8.57066e-33	8.89915	2.56294e-33	4.89927	3.64708e-18	9.41685	1.64169e-33	-	-
Glyma.19G073400	13.5078	4.66047	1.83493e-09	9.95509	3.52622e-16	10.0104	1.87865e-16	10.0514	1.29684e-16	10.1771	6.11305e-17	10.0524	1.59461e-16	10.2159	5.16405e-17	-	AT1G66920		Protein kinase superfamily protein	UniRef100_G7IC72_Wall-associated_kinase_n=1_Tax=Medicago_truncatula_RepID=G7IC72_MEDTR
Glyma.19G083900	10.4791	7.76124	4.53619e-11	6.26351	4.28893e-10	9.64382	1.39683e-12	9.68484	1.02082e-12	9.81045	6.19223e-13	9.68583	1.24404e-12	9.84928	5.12368e-13	-	AT5G40780	LHT1	lysine histidine transporter 1	UniRef100_Q9FKS8_Lysine_histidine_transporter_1_n=1_Tax=Arabidopsis_thaliana_RepID=LHT1_ARATH
Glyma.19G092500	7.08337	8.9686	7.76704e-12	7.31396	3.42172e-12	9.0793	2.09218e-12	9.12029	1.44555e-12	9.24584	7.80005e-13	9.12128	1.76735e-12	9.28464	6.34614e-13	-	AT3G56320		PAP/OAS1 substrate-binding domain superfamily	UniRef100_Q5BPR8_Nucleotidyltransferase_family_protein_n=1_Tax=Arabidopsis_thaliana_RepID=Q5BPR8_ARATH
Glyma.19G101800	12.2015	4.43182	5.57048e-08	4.98722	1.52228e-09	2.64813	0.000310981	5.53681	5.51309e-11	5.83467	3.04384e-11	2.55587	0.000540779	5.84242	9.21487e-12	-	AT2G04865		Aminotransferase-like, plant mobile domain family protein	UniRef100_Q5XM22_Resistance-like_protein_HAAS-2_(Fragment)_n=1_Tax=Glycine_max_RepID=Q5XM22_SOYBN
Glyma.19G117400	26.411	5.05395	1.36836e-12	3.3203	3.36143e-07	3.41776	1.39173e-07	4.6564	1.18777e-11	4.52163	1.67636e-11	4.17888	4.38682e-10	3.178	6.28331e-07	-	AT3G03700		Plasma-membrane choline transporter family protein	UniRef100_G7L1K3_Protein_pns1_n=1_Tax=Medicago_truncatula_RepID=G7L1K3_MEDTR
Glyma.19G123700	6.16948	2.46614	0.000351942	2.61851	9.28454e-05	2.48515	0.000174267	2.52687	0.000126967	2.96409	6.23383e-06	2.38679	0.000326381	4.82408	9.45186e-11	-	AT5G43280	ATDCI1, DCI1	delta(3,5),delta(2,4)-dienoyl-CoA isomerase 1	UniRef100_G7JC24_Peptidyl-prolyl_cis-trans_isomerase_n=1_Tax=Medicago_truncatula_RepID=G7JC24_MEDTR
Glyma.19G152900	130.517	3.40483	1.02622e-29	4.86022	2.50526e-51	8.01923	5.34584e-88	5.19027	1.56073e-56	5.26306	7.25916e-58	7.41724	8.92866e-83	6.00481	1.08781e-68	-	AT4G02940		oxidoreductase, 2OG-Fe(II) oxygenase family protein	UniRef100_B9IA10_Oxidoreductase_family_protein_n=1_Tax=Populus_trichocarpa_RepID=B9IA10_POPTR
Glyma.19G166800	42.0964	2.4313	1.66042e-06	5.15511	5.95971e-20	4.58341	2.91208e-17	3.95563	4.42318e-14	7.07395	5.75314e-29	4.09613	8.83369e-15	3.36688	3.80314e-11	-	AT1G04010	PSAT1, ATPSAT1	phospholipid sterol acyl transferase 1	UniRef100_Q8GZM5_Lecithine_cholesterol_acyltransferase-like_protein_n=1_Tax=Medicago_truncatula_RepID=Q8GZM5_MEDTR
Glyma.19G167300	23.8221	7.68696	9.12079e-14	8.29407	7.01722e-15	7.84906	2.22469e-14	7.58859	6.40985e-14	10.9939	1.64641e-16	7.99684	2.00651e-14	9.45384	1.45416e-16	-	AT4G08850		Leucine-rich repeat receptor-like protein kinase family protein	UniRef100_G7ICI3_Receptor-like_protein_kinase_n=1_Tax=Medicago_truncatula_RepID=G7ICI3_MEDTR
Glyma.19G184500	5.80254	3.88711	4.77562e-05	8.73776	3.49046e-09	8.793	2.19803e-09	8.83397	1.65195e-09	8.95947	1.07592e-09	8.83496	2.04345e-09	8.99826	9.86733e-10	MYB	AT5G57620	MYB36, AtMYB36	myb domain protein 36	UniRef100_Q09GS2_Transcription_factor_MYBJ7_n=1_Tax=Glycine_max_RepID=Q09GS2_SOYBN
Glyma.19G189400	8.02511	7.46354	5.1954e-06	9.20442	7.42331e-07	9.25969	5.21443e-07	9.30069	4.18253e-07	9.42626	3.30208e-07	9.30168	5.14146e-07	9.46507	3.01823e-07	-	AT2G36640	ATECP63, ECP63	embryonic cell protein 63	UniRef100_Q9ZTY1_35_kDa_seed_maturation_protein_n=1_Tax=Glycine_max_RepID=Q9ZTY1_SOYBN
Glyma.19G190500	53.7208	11.8923	7.02222e-19	9.4754	2.53919e-18	7.77273	8.24547e-16	12.0442	1.02154e-19	12.1699	5.50955e-20	8.73885	3.0192e-17	12.2088	4.99881e-20	-	AT2G36540		Haloacid dehalogenase-like hydrolase (HAD) superfamily protein	UniRef100_D7LJ49_NLI_interacting_factor_family_protein_n=1_Tax=Arabidopsis_lyrata_subsp._lyrata_RepID=D7LJ49_ARALL
Glyma.19G201300	109.303	4.2811	1.61047e-11	5.16816	2.73952e-15	4.21296	1.43648e-11	7.43885	4.36418e-24	6.67218	1.57888e-21	5.50443	8.80198e-17	9.81264	3.10608e-31	-	AT5G06440		BEST Arabidopsis thaliana protein match is: Polyketide cyclase/dehydrase and lipid transport superfamily protein (TAIR:AT3G11720.3); Has 157 Blast hits to 155 proteins in 41 species: Archae - 0; Bacteria - 6; Metazoa - 5; Fungi - 6; Plants - 99; Viruses - 0; Other Eukaryotes - 41 (source: NCBI BLink).	UniRef100_M4QH74_Shikimate_kinase-like_protein_n=1_Tax=Triticum_aestivum_RepID=M4QH74_WHEAT
Glyma.19G205600	5.02578	8.47672	5.019e-09	8.53212	2.68537e-09	8.58734	1.60293e-09	8.6283	1.21635e-09	8.75375	7.55577e-10	8.62928	1.50295e-09	8.79253	6.98715e-10	-	AT3G62990		unknown protein; FUNCTIONS IN: molecular function unknown; INVOLVED IN: biological process unknown; LOCATED IN: endomembrane system; BEST Arabidopsis thaliana protein match is: unknown protein (TAIR:AT2G47950.1); Has 22 Blast hits to 22 proteins in 5 species: Archae - 0; Bacteria - 0; Metazoa - 0; Fungi - 0; Plants - 22; Viruses - 0; Other Eukaryotes - 0 (source: NCBI BLink).
Glyma.19G214700	22.9575	3.33709	8.54519e-06	10.7186	1.99573e-17	10.774	1.13881e-17	4.01375	7.8199e-08	7.55848	2.71975e-16	9.13617	9.76729e-18	10.9795	3.45347e-18	-	AT2G47480		Protein of unknown function (DUF3511)
Glyma.19G221700	6.92486	8.93661	7.26287e-11	8.99206	3.43956e-11	4.38851	3.54999e-07	7.41955	1.45138e-11	5.89087	1.7273e-09	9.08929	1.78227e-11	9.25264	7.30799e-12	WRKY	AT4G04450	WRKY42, AtWRKY42	WRKY family transcription factor	UniRef100_G7KUM9_WRKY_transcription_factor_n=1_Tax=Medicago_truncatula_RepID=G7KUM9_MEDTR
Glyma.19G222900	470.044	11.3362	7.91461e-86	11.7396	1.30074e-88	15.1298	4.34431e-92	15.1708	2.16444e-92	15.2966	2.17648e-93	13.4996	2.3277e-92	9.29401	7.5201e-79	-	AT4G01630	ATEXPA17, ATEXP17, ATHEXP ALPHA 1.13, EXPA17	expansin A17	UniRef100_G7KVH3_Alpha-expansin_n=1_Tax=Medicago_truncatula_RepID=G7KVH3_MEDTR
Glyma.19G227100	2.73182	5.82522	1.19881e-05	7.6571	1.17512e-06	5.2674	5.27591e-06	7.75307	5.86503e-07	7.87827	4.12043e-07	7.75405	7.20609e-07	5.57368	2.55807e-06	-	AT1G09270	IMPA-4	importin alpha isoform 4	UniRef100_K7MZS9_Importin_subunit_alpha_n=1_Tax=Glycine_max_RepID=K7MZS9_SOYBN
Glyma.19G231500	52.8774	7.57531	1.1354e-31	11.9231	3.87444e-38	11.9784	1.64972e-38	12.0195	8.52735e-39	12.1452	2.10464e-39	12.0205	1.05424e-38	10.5912	1.2551e-39	-	AT3G05610		Plant invertase/pectin methylesterase inhibitor superfamily	UniRef100_I1NBU9_Pectinesterase_n=1_Tax=Glycine_max_RepID=I1NBU9_SOYBN
Glyma.19G241500	6.73209	5.83387	1.4041e-07	7.23328	5.13429e-09	9.00639	3.89222e-10	9.04737	2.85455e-10	7.5244	1.83519e-10	9.04836	3.67136e-10	9.21171	1.65164e-10	-	AT3G22560		Acyl-CoA N-acyltransferases (NAT) superfamily protein	UniRef100_Q9LJ90_Alanine_acetyl_transferase-like_protein_n=1_Tax=Arabidopsis_thaliana_RepID=Q9LJ90_ARATH
Glyma.19G243700	35.6889	5.77721	1.15353e-07	7.06746	1.03921e-09	8.95913	2.24019e-12	7.23514	2.65267e-10	5.26711	2.95952e-07	4.14838	2.79084e-05	6.49835	3.76422e-09	-	AT4G14750	IQD19	IQ-domain 19	UniRef100_G7L1U0_IQ_domain-containing_protein_n=1_Tax=Medicago_truncatula_RepID=G7L1U0_MEDTR
Glyma.19G245500	32.413	8.5738	6.81246e-10	6.06679	1.75895e-07	11.2725	1.0755e-11	11.3135	8.40026e-12	11.4392	6.03996e-12	6.1418	1.62616e-07	11.4781	5.52108e-12	-	AT3G04720	PR4, HEL, PR-4	pathogenesis-related 4	UniRef100_T2DPY4_Pro-hevein_n=2_Tax=Phaseolus_vulgaris_RepID=T2DPY4_PHAVU
Glyma.19G254500	25.011	3.49034	4.38417e-06	3.90194	3.01089e-07	2.89061	7.70496e-05	6.73676	4.82583e-14	8.71196	3.16379e-17	3.75936	5.48892e-07	8.3308	2.77665e-17	-	AT4G01070	GT72B1, UGT72B1	UDP-Glycosyltransferase superfamily protein	UniRef100_A5I866_Glucosyltransferase_n=1_Tax=Glycine_max_RepID=A5I866_SOYBN
Glyma.20G002900	8.25849	4.91826	1.90676e-06	5.16589	5.81873e-07	4.85427	1.49819e-06	3.79642	5.74009e-05	3.79526	4.25049e-05	4.60937	4.46987e-06	5.03122	7.03409e-07	-	AT1G04160	XIB, ATXIB, XI-8, XI-B	myosin XI B	UniRef100_B9GRA7_Myosin_heavy_chain_family_protein_n=1_Tax=Populus_trichocarpa_RepID=B9GRA7_POPTR
Glyma.20G026300	20.1958	3.42702	7.83604e-08	2.42746	7.27963e-05	6.53276	1.33218e-17	3.43973	3.07392e-08	2.79038	3.70154e-06	6.17207	3.59115e-17	6.04276	1.98399e-16	-	AT1G26560	BGLU40	beta glucosidase 40	UniRef100_G7JHH4_Beta-glucosidase_n=2_Tax=Medicago_truncatula_RepID=G7JHH4_MEDTR
Glyma.20G034000	1.83618	5.27106	1.22091e-05	7.08491	9.29666e-07	7.13987	6.15626e-07	7.18064	4.66513e-07	7.30557	3.26971e-07	7.18163	5.72297e-07	5.76037	2.47625e-07	M-type_MADS	AT2G03060	AGL30	AGAMOUS-like 30	UniRef100_G7KGN7_MADS-box_transcription_factor_n=1_Tax=Medicago_truncatula_RepID=G7KGN7_MEDTR
Glyma.20G039600	34.374	7.17602	2.74895e-22	4.30592	9.8525e-13	4.53688	7.37231e-14	6.07275	6.63204e-20	5.48741	5.27492e-18	4.14058	3.04138e-12	7.87196	2.01273e-25	-	-
Glyma.20G043600	7.0712	8.96674	6.13289e-08	7.31478	2.39015e-07	9.07745	2.45895e-08	9.11844	1.91037e-08	9.24398	1.41124e-08	9.11943	2.44048e-08	5.82368	8.40938e-07	-	-
Glyma.20G049800	72.3953	2.47869	4.28679e-07	2.77514	1.28332e-08	5.41509	3.901e-23	9.55685	1.42828e-39	7.41085	2.96329e-33	2.45989	3.57196e-07	7.95934	1.41899e-35	-	AT3G43720		Bifunctional inhibitor/lipid-transfer protein/seed storage 2S albumin superfamily protein	UniRef100_B7FFE5_Non-specific_lipid-transfer_protein-like_protein_n=1_Tax=Medicago_truncatula_RepID=B7FFE5_MEDTR
Glyma.20G054500	58.1145	4.55347	2.60768e-29	4.03402	1.7289e-25	2.99348	2.53126e-16	3.18326	5.19662e-18	3.53307	1.72945e-21	3.18792	5.79471e-18	3.47179	9.81423e-21	-	AT3G21630	CERK1, LYSM RLK1	chitin elicitor receptor kinase 1	UniRef100_D3KTZ6_LysM_type_receptor_kinase_n=1_Tax=Lotus_japonicus_RepID=D3KTZ6_LOTJA
Glyma.20G063100	77.4135	7.34309	2.05937e-31	6.5687	7.60793e-29	10.8465	7.89402e-41	12.5692	4.38517e-41	8.06307	5.47309e-35	3.3136	2.42984e-11	11.1415	6.53102e-42	-	AT3G12750	ZIP1	zinc transporter 1 precursor	UniRef100_Q6VM19_Metal_transport_protein_n=1_Tax=Medicago_truncatula_RepID=Q6VM19_MEDTR
Glyma.20G066500	21.3055	10.556	7.89578e-22	8.90041	1.92473e-22	10.6669	9.54056e-23	10.7079	5.85089e-23	10.8336	2.29159e-23	10.7089	7.20017e-23	10.8724	1.73616e-23	-	AT4G10850	SWEET7, AtSWEET7	Nodulin MtN3 family protein	UniRef100_M7Z837_Bidirectional_sugar_transporter_SWEET4_n=2_Tax=Triticum_RepID=M7Z837_TRIUA
Glyma.20G071900	506.028	5.74393	3.01709e-26	12.7076	2.75278e-58	7.89112	5.12904e-40	9.86631	1.27546e-50	9.33317	4.63408e-48	12.8478	7.83454e-59	13.8321	3.52219e-61	-	-
Glyma.20G072000	4.5874	8.34387	3.39899e-06	6.67948	1.26379e-05	5.07614	6.93163e-05	8.49542	1.29179e-06	8.62084	9.93631e-07	8.4964	1.59457e-06	8.65961	9.04114e-07	-	AT1G31850		S-adenosyl-L-methionine-dependent methyltransferases superfamily protein	UniRef100_U5GUD4_Dehydration-responsive_family_protein_n=1_Tax=Populus_trichocarpa_RepID=U5GUD4_POPTR
Glyma.20G072100	6.47241	7.06262	4.15075e-06	8.89403	5.35067e-07	6.0109	6.51582e-06	5.71566	1.30605e-05	9.11578	2.27579e-07	7.30871	2.01793e-06	7.59266	2.08084e-07	-	AT5G47800		Phototropic-responsive NPH3 family protein	UniRef100_G7ZZV4_BTB/POZ_domain-containing_protein_n=1_Tax=Medicago_truncatula_RepID=G7ZZV4_MEDTR
Glyma.20G072300	1.05257	6.23428	0.000109983	6.28911	7.64754e-05	6.34378	6.22161e-05	6.38435	4.33975e-05	6.50866	3.41164e-05	6.38532	5.3251e-05	6.54711	3.56677e-05	-	AT4G28950	ARAC7, ATROP9, ATRAC7, RAC7, ROP9	RHO-related protein from plants 9	UniRef100_A7UQU4_ROP-like_protein_n=1_Tax=Medicago_truncatula_RepID=A7UQU4_MEDTR
Glyma.20G093400	14.9658	2.96483	1.63655e-05	2.65621	7.98002e-05	3.246	1.689e-06	3.84893	2.34772e-08	3.52414	2.16978e-07	3.70893	7.57848e-08	2.82311	1.93269e-05	-	AT3G07100	ERMO2, SEC24A	Sec23/Sec24 protein transport family protein	UniRef100_G7KWG6_Protein_transport_protein_Sec24-like_protein_n=1_Tax=Medicago_truncatula_RepID=G7KWG6_MEDTR
Glyma.20G101100	2.21073	7.29758	9.71655e-07	7.35279	5.23236e-07	7.40782	3.61156e-07	5.77499	2.475e-07	5.98904	1.63905e-07	5.76948	3.04858e-07	7.61238	1.53552e-07	-	AT3G09270	ATGSTU8, GSTU8	glutathione S-transferase TAU 8	UniRef100_B1Q1N7_Auxin-induced_glutathione_S_transferase_n=1_Tax=Prosopsis_juliflora_RepID=B1Q1N7_PROJU
Glyma.20G108000	15.6976	7.14233	1.84725e-13	8.45724	1.1414e-15	10.2276	6.40678e-16	10.2687	4.49407e-16	10.3943	2.30057e-16	10.2696	5.61306e-16	10.4332	1.98414e-16	B3	AT3G18990	VRN1, REM39	AP2/B3-like transcriptional factor family protein	UniRef100_G7L911_B3_domain-containing_protein_n=1_Tax=Medicago_truncatula_RepID=G7L911_MEDTR
Glyma.20G108300	55.2023	8.89763	1.30045e-35	11.9848	6.30882e-39	12.0401	2.62264e-39	12.0812	1.39463e-39	12.2069	3.27277e-40	12.0822	1.68385e-39	10.6355	1.94261e-40	B3	AT3G18990	VRN1, REM39	AP2/B3-like transcriptional factor family protein	UniRef100_G8A2Z4_Reduced_vernalization_response_n=1_Tax=Medicago_truncatula_RepID=G8A2Z4_MEDTR
Glyma.20G108400	70.0721	6.96851	1.78763e-29	12.3283	8.00383e-40	12.3837	3.45095e-40	12.4247	1.88103e-40	10.2214	4.49164e-41	12.4257	2.26078e-40	10.9968	2.70788e-41	B3	AT3G18990	VRN1, REM39	AP2/B3-like transcriptional factor family protein	UniRef100_G8A2Z5_B3_domain-containing_protein_n=1_Tax=Medicago_truncatula_RepID=G8A2Z5_MEDTR
Glyma.20G114900	47.9626	3.23195	0.000252241	6.74981	2.27012e-11	6.75701	2.24748e-11	8.30701	2.62626e-14	6.03964	4.41456e-10	8.55739	3.26075e-14	8.01494	4.20461e-14	-	-
Glyma.20G124300	2666.62	7.55958	2.51171e-15	11.4064	2.55848e-25	17.6321	2.60997e-33	17.6731	1.91167e-33	17.7989	1.05126e-33	17.6741	2.36374e-33	17.8377	9.61858e-34	-	-
Glyma.20G124400	52487.7	8.16808	6.67548e-07	11.9649	7.34265e-11	20.2454	4.10308e-18	21.9746	7.79644e-19	17.5402	1.0743e-16	18.6237	2.43292e-17	22.1392	6.30753e-19	-	AT5G61412		unknown protein; FUNCTIONS IN: molecular function unknown; INVOLVED IN: biological process unknown; LOCATED IN: cellular component unknown; BEST Arabidopsis thaliana protein match is: unknown protein (TAIR:AT4G33145.1); Has 30201 Blast hits to 17322 proteins in 780 species: Archae - 12; Bacteria - 1396; Metazoa - 17338; Fungi - 3422; Plants - 5037; Viruses - 0; Other Eukaryotes - 2996 (source: NC…	UniRef100_Q9LRI5_PsAD1_n=1_Tax=Pisum_sativum_RepID=Q9LRI5_PEA
Glyma.20G130200	311.676	3.31467	9.63936e-21	6.88547	2.4752e-60	12.8495	8.92075e-92	10.0756	5.04436e-86	4.01009	7.72259e-29	7.02469	3.4458e-62	2.77754	6.26742e-16	bHLH	AT3G19500		basic helix-loop-helix (bHLH) DNA-binding superfamily protein	UniRef100_Q9LT67_Transcription_factor_bHLH113_n=2_Tax=Arabidopsis_thaliana_RepID=BH113_ARATH
Glyma.20G135000	24.9295	5.50381	1.23411e-18	6.57192	1.68617e-22	7.94086	9.37377e-26	8.01539	4.86671e-27	5.62439	2.43996e-20	8.03286	6.09566e-27	8.26162	1.06355e-27	-	AT2G01270	AtQSOX2, QSOX2	quiescin-sulfhydryl oxidase 2	UniRef100_I1LEN2_Sulfhydryl_oxidase_n=1_Tax=Glycine_max_RepID=I1LEN2_SOYBN
Glyma.20G137000	2.2782	7.34319	9.57687e-06	7.39842	6.0906e-06	7.45346	3.95702e-06	4.21836	0.000210254	7.61939	2.22071e-06	7.49528	4.0111e-06	7.65806	1.92978e-06	-	AT2G14620	XTH10	xyloglucan endotransglucosylase/hydrolase 10	UniRef100_B9HN39_Xyloglucan_endotransglucosylase/hydrolase_protein_10_n=1_Tax=Populus_trichocarpa_RepID=B9HN39_POPTR
Glyma.20G137700	5.95836	4.98324	0.000127636	4.05958	0.000617856	8.83078	3.26837e-07	8.87176	2.6108e-07	6.56102	1.128e-06	6.4627	1.81694e-06	9.03605	1.77449e-07	-	AT4G21410	CRK29	cysteine-rich RLK (RECEPTOR-like protein kinase) 29	UniRef100_C6F1T6_Receptor-like_protein_kinase_n=1_Tax=Glycine_max_RepID=C6F1T6_SOYBN
Glyma.20G142000	491.615	7.42218	8.42885e-42	10.3228	1.28811e-58	10.9556	1.42087e-61	9.62504	5.32999e-56	8.13389	1.28498e-47	8.96197	2.2373e-52	9.7351	5.77599e-57	-	AT5G54770	THI1, TZ, THI4	thiazole biosynthetic enzyme, chloroplast (ARA6) (THI1) (THI4)	UniRef100_I1NGA6_Thiamine_thiazole_synthase,_chloroplastic_n=1_Tax=Glycine_max_RepID=I1NGA6_SOYBN
Glyma.20G142600	51.0365	4.6254	8.52595e-10	6.82359	2.87766e-16	8.9958	1.46762e-20	5.82115	1.03137e-13	3.07685	8.95931e-06	3.40182	1.4664e-06	5.48686	7.41795e-13	-	AT3G58860		F-box/RNI-like superfamily protein	UniRef100_B9HZK2_F-box_family_protein_n=1_Tax=Populus_trichocarpa_RepID=B9HZK2_POPTR
Glyma.20G144000	36.8191	5.29248	9.99598e-19	8.42746	1.1003e-28	4.66052	1.87388e-16	5.59299	8.92881e-21	11.6236	4.01629e-32	7.89923	2.36417e-28	6.23105	2.31058e-23	-	AT5G26330		Cupredoxin superfamily protein	UniRef100_G7K2C2_Early_nodulin-like_protein_n=1_Tax=Medicago_truncatula_RepID=G7K2C2_MEDTR
Glyma.20G152500	164.221	4.21746	1.6393e-29	13.5575	1.01205e-78	13.6129	2.87651e-79	13.654	9.4728e-80	13.7797	9.08506e-81	10.3833	3.95129e-78	11.4863	1.85727e-81	-	AT1G25450	KCS5, CER60	3-ketoacyl-CoA synthase 5	UniRef100_K7N3L0_3-ketoacyl-CoA_synthase_n=2_Tax=Glycine_max_RepID=K7N3L0_SOYBN
Glyma.20G156000	69.9461	6.2858	1.14438e-27	3.03133	2.56471e-10	9.45303	2.20342e-40	8.84496	1.15472e-38	8.6372	2.79044e-39	7.46188	1.57342e-34	8.85112	1.62664e-39	-	AT2G45750		S-adenosyl-L-methionine-dependent methyltransferases superfamily protein	UniRef100_O80844_Probable_methyltransferase_PMT16_n=1_Tax=Arabidopsis_thaliana_RepID=PMTG_ARATH
Glyma.20G157700	75.445	6.64776	1.66364e-20	6.30753	1.00201e-19	6.90927	3.39372e-22	6.79132	7.40338e-22	6.49244	1.18674e-20	6.60497	2.94573e-21	8.24663	1.02913e-26	-	AT3G49000		RNA polymerase III subunit RPC82 family protein	UniRef100_G7IAM9_DNA-directed_RNA_polymerase_III_subunit_RPC3_n=1_Tax=Medicago_truncatula_RepID=G7IAM9_MEDTR
Glyma.20G158900	4.12312	8.18852	3.84116e-07	8.24389	2.48117e-07	8.29907	1.55665e-07	8.34001	1.25933e-07	8.4654	8.94727e-08	6.69376	1.55082e-07	8.50415	7.76329e-08	-	AT4G25590	ADF7	actin depolymerizing factor 7	UniRef100_B9I489_Actin-depolymerizing_factor_family_protein_n=1_Tax=Populus_trichocarpa_RepID=B9I489_POPTR
Glyma.20G163200	63.1508	6.06846	6.98969e-12	8.84577	1.19295e-17	5.09042	6.76833e-10	6.95358	2.41251e-14	5.33609	1.4688e-10	2.90027	0.000175903	5.9328	4.78875e-12	WRKY	AT5G52830	WRKY27, ATWRKY27	WRKY DNA-binding protein 27	UniRef100_G7IDY1_WRKY_transcription_factor_n=1_Tax=Medicago_truncatula_RepID=G7IDY1_MEDTR
Glyma.20G192900	7.01467	8.95373	7.95563e-08	9.00918	4.95912e-08	9.06443	3.2299e-08	9.10542	2.50723e-08	9.23096	1.80839e-08	9.10641	3.11431e-08	9.26977	1.64349e-08	-	AT4G12420	SKU5	Cupredoxin superfamily protein
Glyma.20G227400	1.36991	4.15332	0.000275451	4.94724	0.000209241	5.01478	0.000142768	5.09258	1.62589e-05	6.88257	1.13053e-05	6.7589	1.999e-05	6.92111	9.93796e-06	-	AT1G04520	PDLP2	plasmodesmata-located protein 2	UniRef100_G7I6T5_Cysteine-rich_repeat_secretory_protein_n=1_Tax=Medicago_truncatula_RepID=G7I6T5_MEDTR
Glyma.20G227800	63.7548	5.38334	1.3469e-12	12.1935	3.26703e-24	9.80411	2.14055e-23	8.7172	4.81579e-22	8.93266	2.26664e-22	7.94433	2.4266e-20	8.12447	7.68639e-21	-	AT3G04890		Uncharacterized conserved protein (DUF2358)
Glyma.20G248700	53.4568	4.4376	9.2183e-09	6.7333	8.15537e-15	8.14597	3.27166e-18	12.0338	2.05222e-21	9.39515	1.13544e-20	12.0347	2.5564e-21	8.28052	9.91299e-19	-	AT5G48485	DIR1	Bifunctional inhibitor/lipid-transfer protein/seed storage 2S albumin superfamily protein	UniRef100_C0KQW3_Trypsin-alpha_amylase_inhibitor_(Fragment)_n=1_Tax=Jatropha_curcas_RepID=C0KQW3_JATCU
Glyma.U000600	13.4277	6.909	6.26636e-16	8.23506	1.80105e-18	6.70144	1.00697e-16	7.12733	6.26704e-17	8.57434	2.42704e-19	8.38559	7.43838e-19	8.61953	1.92429e-19	-	-			UniRef100_G7JLV8_Helicase-like_protein_n=1_Tax=Medicago_truncatula_RepID=G7JLV8_MEDTR
Glyma.U006100	10.8746	7.87197	1.84602e-13	4.9352	5.55828e-09	9.6974	4.41626e-14	8.07279	3.06692e-14	9.86403	1.66908e-14	7.32088	3.94383e-13	9.90286	1.37926e-14	-	AT3G11080	AtRLP35, RLP35	receptor like protein 35	UniRef100_G7JR84_Receptor-like_protein_kinase_n=1_Tax=Medicago_truncatula_RepID=G7JR84_MEDTR
Glyma.U010000	17.1346	2.58912	0.00068174	8.58591	1.9421e-15	8.66307	1.0918e-15	10.392	7.95686e-16	7.60371	2.64096e-14	10.393	9.82964e-16	8.94	3.62495e-16	-	AT5G22090		Protein of unknown function (DUF3049)	UniRef100_Q0V865_Protein_FAF-like,_chloroplastic_n=1_Tax=Arabidopsis_thaliana_RepID=FAFL_ARATH
Glyma.U029600	10.1121	3.50204	8.96603e-07	4.71169	4.56951e-10	9.59261	1.1528e-15	9.63362	7.7688e-16	8.16846	3.52236e-16	9.63461	9.41417e-16	9.79805	2.8529e-16	-	AT3G49780	ATPSK4, ATPSK3 (FORMER SYMBOL), PSK4	phytosulfokine 4 precursor	UniRef100_B9HFY9_Phytosulfokines_3_family_protein_n=1_Tax=Populus_trichocarpa_RepID=B9HFY9_POPTR

## Sheet: globES subreg RNAs
Back to Index	globular stage Endosperm Subregion Specific mRNAs
mRNAs upregulated in the indicated subregion when compared to subregions at the same stage (≥5-fold, FDR<0.001).
*Differential expression analysis log fold change (log2FC) and associated FDR between subregions compared.
Glyma ID	globES Averaged CPM	globES/globEP	glob.EP.EP_To_glob.ES.ES_FDR	globES/globSUS	glob.ES.ES_To_glob.SUS.SUS_FDR	globES/globSC-EPD	glob.ES.ES_To_glob.SC.EPD_FDR	globES/globSC-OI	glob.ES.ES_To_glob.SC.OI_FDR	globES/globSC-II	glob.ES.ES_To_glob.SC.II_FDR	globES/globSC-ENT	glob.ES.ES_To_glob.SC.ENT_FDR	globES/globSC-HI	glob.ES.ES_To_glob.SC.HI_FDR	TF family	TAIR10 AGI	TAIR10 Symbol	TAIR10 Definition	Descriptive Uniref100 Best hit
		logFC	FDR	logFC	FDR	logFC	FDR	logFC	FDR	logFC	FDR	logFC	FDR	logFC	FDR
Glyma.01G043400	13.5631	3.77333	2.35557e-06	3.50988	9.99572e-06	5.62979	2.43467e-10	7.68505	1.94957e-13	6.92191	1.99277e-12	5.75343	1.51504e-10	6.15517	7.16393e-12	-	AT1G69800		Cystathionine beta-synthase (CBS) protein	UniRef100_U5FLM3_CBS_domain-containing_family_protein_n=2_Tax=Populus_trichocarpa_RepID=U5FLM3_POPTR
Glyma.01G048400	4.02647	8.40439	5.68547e-06	8.2267	1.11617e-05	8.49898	4.2449e-06	8.53427	3.86234e-06	6.95679	1.70988e-05	5.50338	8.16858e-05	8.6771	2.3212e-06	-	AT1G14220		Ribonuclease T2 family protein	UniRef100_G7KFA7_LCR-like_protein_n=1_Tax=Medicago_truncatula_RepID=G7KFA7_MEDTR
Glyma.01G069300	21.3232	7.51015	2.5529e-07	5.39679	2.96409e-05	10.8982	2.11934e-09	9.12305	1.00889e-08	8.51943	2.91683e-08	7.02152	4.79891e-07	11.0767	1.09419e-09	bZIP	AT3G30530	ATBZIP42, bZIP42	basic leucine-zipper 42	UniRef100_Q0GPI4_BZIP_transcription_factor_bZIP35_n=1_Tax=Glycine_max_RepID=Q0GPI4_SOYBN
Glyma.01G079100	54.342	3.27803	9.82817e-17	2.51064	6.13523e-11	3.28898	4.89229e-17	2.78381	4.22841e-13	3.56909	2.60146e-19	3.45466	3.00133e-18	2.60266	7.07073e-12	-	AT1G79600		Protein kinase superfamily protein	UniRef100_B9GPJ6_ABC1_family_protein_n=1_Tax=Populus_trichocarpa_RepID=B9GPJ6_POPTR
Glyma.01G134200	75.5952	8.84922	2.63353e-09	6.21707	3.19714e-06	10.9062	1.25414e-10	6.4066	1.67376e-06	8.17738	1.87073e-08	7.08472	3.61672e-07	7.59586	5.66994e-08	C2H2	AT3G60580		C2H2-like zinc finger protein	UniRef100_B9GPC0_Zinc_finger_family_protein_n=1_Tax=Populus_trichocarpa_RepID=B9GPC0_POPTR
Glyma.01G135500	45.7833	11.907	7.01147e-24	6.28686	2.12627e-15	12.0019	2.8965e-24	12.0373	2.7047e-24	6.21778	1.01866e-15	3.0114	9.55915e-06	12.1804	6.25111e-25	-	AT2G45130	ATSPX3, SPX3	SPX domain gene 3	UniRef100_U6A5K1_SPX_domain-containing_protein_3_(Fragment)_n=1_Tax=Nicotiana_tabacum_RepID=U6A5K1_TOBAC
Glyma.01G147300	21.198	4.21588	4.44135e-05	3.47388	0.000681632	7.42805	1.53075e-09	10.9265	6.76508e-12	6.5719	9.09609e-09	3.84382	0.000203858	9.37099	3.3142e-12	-	AT5G13960	SUVH4, KYP, SDG33	SU(VAR)3-9 homolog 4	UniRef100_G7KY38_Histone-lysine_N-methyltransferase,_H3_lysine-9_specific_SUVH4_n=1_Tax=Medicago_truncatula_RepID=G7KY38_MEDTR
Glyma.01G177400	52.9569	4.98073	2.77081e-16	5.22917	5.69196e-17	3.56663	3.51475e-10	3.76863	5.45365e-11	3.37816	2.60192e-09	5.65718	5.58835e-19	6.1063	1.93638e-21	bZIP	AT4G36730	GBF1	G-box binding factor 1	UniRef100_Q43449_G-box_binding_factor_n=1_Tax=Glycine_max_RepID=Q43449_SOYBN
Glyma.01G178700	196.37	7.22647	1.02202e-15	10.0711	2.07494e-21	5.6143	2.37392e-11	7.56309	1.76575e-16	8.58477	4.86413e-19	7.14225	3.47275e-15	7.65111	7.91168e-17	-	AT3G50760	GATL2	galacturonosyltransferase-like 2	UniRef100_D0ECQ6_Glycosyltransferase_family_GT8_protein_n=1_Tax=Populus_deltoides_RepID=D0ECQ6_POPDE
Glyma.01G193300	4.06686	8.41777	5.40727e-09	4.77298	1.27861e-05	8.51236	3.14216e-09	8.54764	2.68254e-09	8.65657	2.02175e-09	5.0662	1.40708e-06	6.92986	9.55464e-09	-	AT5G67480	BT4	BTB and TAZ domain protein 4	UniRef100_G7K3T4_Speckle-type_POZ_protein-like_B_n=1_Tax=Medicago_truncatula_RepID=G7K3T4_MEDTR
Glyma.01G220100	39.718	5.77291	8.61927e-07	5.12725	7.53895e-06	9.17244	8.94929e-11	10.0156	2.20192e-11	7.16274	7.91599e-09	3.93692	0.000407584	11.9759	1.89244e-12	-	AT4G11560		bromo-adjacent homology (BAH) domain-containing protein	UniRef100_G7KC24_BAH_and_coiled-coil_domain-containing_protein_n=1_Tax=Medicago_truncatula_RepID=G7KC24_MEDTR
Glyma.01G233400	3.27224	8.10441	3.05849e-09	7.92685	1.05529e-08	8.19894	1.66251e-09	8.2342	1.29736e-09	8.34305	9.42535e-10	8.23505	2.00412e-09	8.37695	5.27431e-10	MYB	AT5G16770	AtMYB9, MYB9	myb domain protein 9	UniRef100_Q84PP3_Transcription_factor_MYB103_n=1_Tax=Lotus_japonicus_RepID=Q84PP3_LOTJA
Glyma.01G234000	10.9359	9.83995	7.86066e-09	9.6619	1.67771e-08	5.95037	1.31427e-06	5.26191	8.98955e-06	6.01075	1.81084e-06	6.86603	3.89391e-07	5.17899	1.12092e-05	-	AT1G32700		PLATZ transcription factor family protein	UniRef100_I0B672_PLATZ_n=1_Tax=Gossypium_hirsutum_RepID=I0B672_GOSHI
Glyma.02G032500	30.8005	9.39367	2.42152e-14	9.0614	3.3963e-13	9.57339	1.3819e-14	9.64454	1.19522e-14	8.44458	1.67125e-13	8.00416	9.26448e-13	11.6113	6.01422e-16	-	AT5G40210		nodulin MtN21 /EamA-like transporter family protein	UniRef100_G7K2R8_Auxin-induced_protein_5NG4_n=1_Tax=Medicago_truncatula_RepID=G7K2R8_MEDTR
Glyma.02G037200	51.7033	12.0801	1.44123e-19	11.9019	4.79819e-18	10.3334	7.18725e-19	10.3965	6.31534e-19	6.8977	1.15973e-13	6.85164	9.47818e-14	12.3535	2.25888e-20	-	AT1G70530	CRK3	cysteine-rich RLK (RECEPTOR-like protein kinase) 3	UniRef100_Q9CAL2_Cysteine-rich_receptor-like_protein_kinase_3_n=1_Tax=Arabidopsis_thaliana_RepID=CRK3_ARATH
Glyma.02G050400	74.7806	5.13471	1.33128e-37	3.32747	2.8146e-20	2.57094	1.44599e-13	3.31198	2.02876e-20	2.78836	2.24316e-15	2.72407	1.01503e-14	3.66789	2.68298e-24	-	AT5G66310		ATP binding microtubule motor family protein	UniRef100_G7LCZ8_Kinesin_heavy_chain_DNA_binding_protein-like_protein_n=1_Tax=Medicago_truncatula_RepID=G7LCZ8_MEDTR
Glyma.02G069800	40.1974	5.3601	2.4733e-23	4.72633	6.32374e-20	3.14236	2.91937e-11	5.0705	2.74417e-22	7.08827	9.13423e-32	4.59205	2.14547e-19	3.5968	5.26582e-14	-	AT5G18290	SIP1;2	Aquaporin-like superfamily protein	UniRef100_G7KYE4_Aquaporin_SIP1-2_n=1_Tax=Medicago_truncatula_RepID=G7KYE4_MEDTR
Glyma.02G073200	29.0993	7.05772	9.99699e-06	6.23259	4.59864e-05	11.3475	4.56275e-08	11.3829	4.2014e-08	11.4921	4.06484e-08	5.29293	0.000408392	11.5261	2.73835e-08	-	AT1G71990	FUT13, ATFUT13, FUCTC, FT4-M, ATFT4	fucosyltransferase 13	UniRef100_B9MW96_Alpha_1_family_protein_n=1_Tax=Populus_trichocarpa_RepID=B9MW96_POPTR
Glyma.02G078900	2.84151	7.90256	7.72097e-07	7.7251	1.82738e-06	5.35422	1.21712e-05	5.43619	1.07168e-05	8.14108	3.57162e-07	5.47474	1.55898e-05	5.13727	1.56695e-05	-	AT2G33420		Protein of unknown function (DUF810)	UniRef100_P93812_F19P19.6_protein_n=1_Tax=Arabidopsis_thaliana_RepID=P93812_ARATH
Glyma.02G088800	125.839	7.8115	7.22922e-17	3.76018	1.52281e-06	9.61357	9.74453e-21	9.46353	2.29449e-20	3.40677	1.11565e-05	4.74491	5.72749e-09	10.6625	6.98317e-23	-	AT5G38200		Class I glutamine amidotransferase-like superfamily protein	UniRef100_F4KA45_Class_I_glutamine_amidotransferase-like_protein_n=2_Tax=Arabidopsis_thaliana_RepID=F4KA45_ARATH
Glyma.02G090900	3.05778	8.00639	1.0498e-08	7.82888	3.349e-08	8.10089	5.6279e-09	5.53508	1.8578e-07	5.78722	2.94189e-08	6.33519	6.34987e-08	5.34238	8.50167e-08	-	AT2G01275		RING/FYVE/PHD zinc finger superfamily protein	UniRef100_G7KVA2_E3_ubiquitin-protein_ligase_MARCH2_n=1_Tax=Medicago_truncatula_RepID=G7KVA2_MEDTR
Glyma.02G092700	6.70836	9.13665	1.95751e-13	8.95873	1.00597e-11	9.23134	8.48804e-14	4.54648	7.59494e-09	9.3757	4.6352e-14	6.20202	7.59851e-12	9.40964	2.11799e-14	Dof	AT3G55370	OBP3	OBF-binding protein 3	UniRef100_G7KXU5_Dof_zinc_finger_protein_n=1_Tax=Medicago_truncatula_RepID=G7KXU5_MEDTR
Glyma.02G104300	208.837	5.13865	1.01893e-11	2.61402	0.00021844	6.3745	1.36857e-15	7.58175	2.92492e-19	7.82607	5.61507e-20	4.94784	6.21285e-11	8.31861	1.01947e-21	-	AT2G15490	UGT73B4	UDP-glycosyltransferase 73B4	UniRef100_Q8W3P8_Abscisate_beta-glucosyltransferase_n=1_Tax=Phaseolus_angularis_RepID=AOG_PHAAN
Glyma.02G104700	9.98191	9.7067	4.89418e-09	9.52867	1.08285e-08	9.80144	3.22978e-09	9.83679	2.83315e-09	9.94587	2.50035e-09	4.57425	4.64285e-05	9.97984	1.50947e-09	-	AT4G34138	UGT73B1	UDP-glucosyl transferase 73B1	UniRef100_G7LH03_Glucosyltransferase_n=1_Tax=Medicago_truncatula_RepID=G7LH03_MEDTR
Glyma.02G111000	49.8833	3.89734	5.6626e-10	2.89263	2.16012e-06	3.54831	9.55695e-09	3.42571	2.71481e-08	5.08455	2.28623e-14	3.45057	3.15293e-08	3.3737	3.23157e-08	-	AT1G26690		emp24/gp25L/p24 family/GOLD family protein	UniRef100_G7JWH6_Transmembrane_emp24_domain-containing_protein_n=1_Tax=Medicago_truncatula_RepID=G7JWH6_MEDTR
Glyma.02G120700	39.5859	11.6941	3.17544e-10	7.83627	5.20805e-08	8.28655	1.93311e-08	8.72603	8.38415e-09	7.53882	8.41455e-08	4.49881	0.000367231	9.07597	2.02279e-09	-	AT5G38970	BR6OX1, ATBR6OX, CYP85A1, BR6OX	brassinosteroid-6-oxidase 1	UniRef100_G8XRY6_Steroid_C-6_oxidase_n=1_Tax=Gossypium_hirsutum_RepID=G8XRY6_GOSHI
Glyma.02G124000	185.245	13.924	1.11188e-24	9.49865	1.9857e-20	12.1618	5.76923e-24	6.62269	8.81528e-14	11.1195	1.04676e-22	7.90325	6.28397e-17	7.32935	9.33351e-16	-	AT2G03980		GDSL-like Lipase/Acylhydrolase superfamily protein	UniRef100_D7LQN2_GDSL-motif_lipase/hydrolase_family_protein_n=1_Tax=Arabidopsis_lyrata_subsp._lyrata_RepID=D7LQN2_ARALL
Glyma.02G124300	2.78618	7.8693	1.08054e-07	7.69186	3.04125e-07	7.96377	6.03259e-08	7.99901	5.14633e-08	4.51694	4.29635e-06	7.99986	7.83297e-08	8.14168	2.3768e-08	MYB	AT5G10280	MYB92, ATMYB92, ATMYB64	myb domain protein 92	UniRef100_Q9SBF3_MYB_transcription_factor_n=1_Tax=Arabidopsis_thaliana_RepID=Q9SBF3_ARATH
Glyma.02G126100	11.8102	9.95521	1.87607e-13	9.77715	6.43858e-13	10.05	9.81794e-14	10.0853	8.26272e-14	10.1944	6.55612e-14	7.52033	6.42203e-12	4.18591	2.91066e-13	bZIP	AT3G30530	ATBZIP42, bZIP42	basic leucine-zipper 42	UniRef100_Q0GPI4_BZIP_transcription_factor_bZIP35_n=1_Tax=Glycine_max_RepID=Q0GPI4_SOYBN
Glyma.02G136000	52.3236	10.1309	2.19706e-09	6.33132	6.12784e-06	9.56924	4.86031e-09	12.2294	3.0629e-10	9.29751	9.73522e-09	7.38211	4.61285e-07	9.95754	8.96934e-10	-	AT3G19010		2-oxoglutarate (2OG) and Fe(II)-dependent oxygenase superfamily protein	UniRef100_A3QRM3_Senescence-associated_nodulin_1A_n=1_Tax=Glycine_max_RepID=A3QRM3_SOYBN
Glyma.02G167600	9.0347	9.56657	3.70292e-12	9.38856	1.21854e-11	7.03638	9.10499e-11	9.69664	1.64751e-12	5.79821	1.69546e-09	7.1323	1.17607e-10	9.83968	6.59815e-13	-	AT5G06600	UBP12	ubiquitin-specific protease 12	UniRef100_G7LEE7_Ubiquitin_carboxyl-terminal_hydrolase_family_protein_n=1_Tax=Medicago_truncatula_RepID=G7LEE7_MEDTR
Glyma.02G197700	2.51774	3.42792	0.000499712	7.54949	7.00087e-07	4.72629	1.51208e-05	7.8565	1.25566e-07	7.96525	9.4869e-08	4.3957	4.77266e-05	6.29157	5.98927e-08	-	AT1G32790	CID11	CTC-interacting domain 11	UniRef100_G7J8X9_Polyadenylate-binding_protein_n=1_Tax=Medicago_truncatula_RepID=G7J8X9_MEDTR
Glyma.02G225800	109.94	5.11472	1.9351e-29	3.71649	3.06194e-18	4.46233	2.67389e-24	2.77941	1.27057e-11	2.60797	1.97199e-10	4.53891	1.66794e-24	4.6825	3.98839e-26	-	AT1G07260	UGT71C3	UDP-glucosyl transferase 71C3	UniRef100_Q5IFH7_Anthocyanidin_3-O-glucosyltransferase_n=1_Tax=Medicago_truncatula_RepID=Q5IFH7_MEDTR
Glyma.02G232400	10.9128	9.84062	5.20142e-08	9.66257	1.04781e-07	9.93538	3.75651e-08	9.97072	3.38409e-08	10.0798	3.09081e-08	6.43841	4.35921e-06	10.1138	2.00814e-08	-	AT2G30310		GDSL-like Lipase/Acylhydrolase family protein	UniRef100_G7K5S1_GDSL_esterase/lipase_n=1_Tax=Medicago_truncatula_RepID=G7K5S1_MEDTR
Glyma.02G233900	3.05752	8.00449	4.31411e-07	7.82698	1.04941e-06	8.09899	2.79039e-07	8.13424	2.32052e-07	8.24307	1.98875e-07	4.72592	2.683e-05	5.83494	8.46557e-07	-	AT5G05340		Peroxidase superfamily protein	UniRef100_G7KFK6_Peroxidase_n=1_Tax=Medicago_truncatula_RepID=G7KFK6_MEDTR
Glyma.02G237900	14.2742	10.2216	1.98337e-08	10.0435	3.92631e-08	7.14336	5.84947e-07	6.58011	2.02653e-06	6.56743	1.81332e-06	4.21547	0.000704003	7.05344	6.48672e-07	-	AT3G08600		Protein of unknown function (DUF1191)
Glyma.02G241800	11.2501	4.52797	9.52593e-05	5.24956	1.85914e-05	5.46196	6.29609e-06	5.62241	3.42182e-06	4.05585	0.000421351	5.51391	8.22938e-06	5.15103	1.49566e-05	-	AT2G01970		Endomembrane protein 70 protein family	UniRef100_G7KFW4_Transmembrane_9_superfamily_protein_member_n=1_Tax=Medicago_truncatula_RepID=G7KFW4_MEDTR
Glyma.02G244000	311.383	10.1973	6.34385e-28	8.65382	1.22049e-23	9.17783	1.87665e-25	5.46107	1.59666e-13	8.70427	5.7456e-24	7.78076	3.69236e-21	11.9758	5.03476e-32	-	AT5G37600	ATGSR1, GLN1;1, GSR 1, ATGLN1;1	glutamine synthase clone R1	UniRef100_C6TCD2_Glutamine_synthetase_n=1_Tax=Glycine_max_RepID=C6TCD2_SOYBN
Glyma.02G246900	89.5258	6.8763	7.87419e-12	6.69987	2.30594e-11	5.16035	2.32749e-08	7.83751	8.58379e-14	4.52178	5.91505e-07	6.48404	5.03473e-11	11.4423	2.48252e-19	-	AT1G49000		unknown protein; FUNCTIONS IN: molecular function unknown; INVOLVED IN: biological process unknown; LOCATED IN: chloroplast; EXPRESSED IN: stem; BEST Arabidopsis thaliana protein match is: unknown protein (TAIR:AT3G18560.1); Has 105 Blast hits to 105 proteins in 13 species: Archae - 0; Bacteria - 0; Metazoa - 0; Fungi - 0; Plants - 105; Viruses - 0; Other Eukaryotes - 0 (source: NCBI BLink).
Glyma.02G254200	8.28902	9.44344	1.62625e-10	9.26546	4.64895e-10	7.71215	7.50379e-10	6.98121	2.74159e-09	7.08993	2.22903e-09	5.75349	9.04713e-08	9.71652	3.63997e-11	MYB	AT2G38090		Duplicated homeodomain-like superfamily protein	UniRef100_Q0PJK8_MYB_transcription_factor_MYB75_n=1_Tax=Glycine_max_RepID=Q0PJK8_SOYBN
Glyma.02G270100	2.10823	7.47442	1.74469e-06	5.19905	0.000112312	5.7422	7.50359e-06	7.60396	1.00581e-06	4.79796	2.09355e-05	5.80669	9.99509e-06	5.2481	3.47591e-06	-	AT1G35220		unknown protein; FUNCTIONS IN: molecular function unknown; INVOLVED IN: biological process unknown; LOCATED IN: cellular component unknown; EXPRESSED IN: 22 plant structures; EXPRESSED DURING: 13 growth stages; Has 313 Blast hits to 185 proteins in 75 species: Archae - 0; Bacteria - 0; Metazoa - 200; Fungi - 0; Plants - 67; Viruses - 0; Other Eukaryotes - 46 (source: NCBI BLink).	UniRef100_G7K7K8_Protein_FAM91A1_n=1_Tax=Medicago_truncatula_RepID=G7K7K8_MEDTR
Glyma.02G295000	12.0544	3.6951	9.3363e-09	3.82568	1.18357e-08	4.28929	7.67572e-11	3.90046	1.21434e-09	3.8476	1.54166e-09	3.31847	1.59021e-07	3.31266	8.519e-08	-	AT4G26770		Phosphatidate cytidylyltransferase family protein	UniRef100_K7KBI1_Phosphatidate_cytidylyltransferase_n=1_Tax=Glycine_max_RepID=K7KBI1_SOYBN
Glyma.02G300800	2.30474	5.64779	1.73162e-05	5.33145	0.000140671	7.68983	1.7647e-06	5.91234	9.59749e-06	6.12809	1.24317e-06	7.72589	2.42236e-06	6.11575	5.31482e-06	-	-
Glyma.02G301800	3194.86	9.79572	4.15514e-08	7.75168	3.72014e-06	11.9202	4.6333e-10	10.9795	3.45862e-09	9.05791	2.42318e-07	5.26344	0.000888806	14.5827	3.17737e-12	-	AT5G55930	ATOPT1, OPT1	oligopeptide transporter 1	UniRef100_G7KEI9_Oligopeptide_transporter_OPT_family_n=1_Tax=Medicago_truncatula_RepID=G7KEI9_MEDTR
Glyma.02G302400	3.42739	8.17082	4.9835e-07	5.95032	7.37287e-06	8.26536	3.32428e-07	6.48832	1.90277e-06	8.4095	2.43507e-07	8.30148	4.54161e-07	6.74347	1.58289e-07	-	AT5G55970		RING/U-box superfamily protein	UniRef100_G7K4R0_RING_finger_protein_n=1_Tax=Medicago_truncatula_RepID=G7K4R0_MEDTR
Glyma.02G302900	29.5685	6.43383	3.51407e-21	3.38802	5.25418e-09	5.93029	3.64096e-19	8.80902	5.56517e-26	2.51635	6.63956e-06	3.41796	3.28475e-09	2.99715	7.81832e-08	-	AT4G26510	UKL4	uridine kinase-like 4	UniRef100_I1JJM2_Uridine_kinase_n=1_Tax=Glycine_max_RepID=I1JJM2_SOYBN
Glyma.03G007700	716.274	8.96796	1.1971e-08	11.983	1.10762e-11	13.3894	1.12324e-12	9.51956	3.04862e-09	7.48961	5.91629e-07	6.55507	8.18115e-06	13.2086	6.29323e-13	-	AT4G26010		Peroxidase superfamily protein	UniRef100_A2Q4C1_Haem_peroxidase,_plant/fungal/bacterial_n=1_Tax=Medicago_truncatula_RepID=A2Q4C1_MEDTR
Glyma.03G017400	25.7341	3.79818	9.52239e-07	2.50257	0.000928523	3.62154	2.3867e-06	3.10003	4.10417e-05	4.29795	6.07143e-08	3.65816	2.89762e-06	2.7297	0.000254751	-	AT2G06850	EXGT-A1, EXT, XTH4	xyloglucan endotransglucosylase/hydrolase 4	UniRef100_B6TNS1_Xyloglucan_endotransglucosylase/hydrolase_protein_5_n=1_Tax=Zea_mays_RepID=B6TNS1_MAIZE
Glyma.03G023000	23.8695	8.27649	2.10837e-12	7.44633	2.06162e-11	11.0631	3.28414e-14	11.0985	2.82712e-14	4.19679	5.20414e-06	6.94039	8.61734e-11	9.49073	9.77492e-14	LBD	AT2G45420	LBD18	LOB domain-containing protein 18	UniRef100_B9IC05_LOB_domain_protein_18_n=1_Tax=Populus_trichocarpa_RepID=B9IC05_POPTR
Glyma.03G024100	1.38477	4.99914	0.00038741	6.69081	0.000154785	6.96151	5.2392e-05	6.99661	4.62241e-05	7.10499	3.66536e-05	6.99746	6.6805e-05	7.13874	2.60423e-05	-	AT1G02010	SEC1A	secretory 1A	UniRef100_G7JDE5_SNARE-interacting_protein_KEULE_n=1_Tax=Medicago_truncatula_RepID=G7JDE5_MEDTR
Glyma.03G033600	114.294	7.682	1.16588e-07	5.66679	2.05346e-05	6.09398	6.40334e-06	8.93616	5.01508e-09	8.33937	1.77631e-08	6.2956	5.12003e-06	4.91593	0.000129997	C2H2	AT3G60580		C2H2-like zinc finger protein	UniRef100_B9GPC0_Zinc_finger_family_protein_n=1_Tax=Populus_trichocarpa_RepID=B9GPC0_POPTR
Glyma.03G033800	6.96217	9.19204	1.2339e-09	9.01412	3.39331e-09	9.28675	7.59455e-10	9.32207	6.43527e-10	9.43111	5.31792e-10	7.52636	7.26685e-09	9.46506	3.08228e-10	-	AT1G65680	ATEXPB2, EXPB2, ATHEXP BETA 1.4	expansin B2	UniRef100_H9TN45_Expansin_B_protein_n=1_Tax=Glycine_max_RepID=H9TN45_SOYBN
Glyma.03G037900	1304.21	16.7342	6.39081e-10	14.5472	3.20041e-09	14.1972	3.94157e-09	9.23797	5.65962e-06	11.5889	1.48494e-07	6.39478	0.000799994	13.5837	7.60561e-09	-	AT5G05340		Peroxidase superfamily protein	UniRef100_A0SWU6_Peroxidase_1_n=1_Tax=Sesbania_rostrata_RepID=A0SWU6_SESRO
Glyma.03G066500	5.20154	8.77056	7.74577e-12	8.59275	3.50073e-10	8.86521	3.65046e-12	8.90052	2.96798e-12	9.0095	2.14574e-12	8.90137	4.68709e-12	9.04343	1.00762e-12	-	AT1G47890	AtRLP7, RLP7	receptor like protein 7	UniRef100_G7JR87_Receptor-like_protein_kinase_n=1_Tax=Medicago_truncatula_RepID=G7JR87_MEDTR
Glyma.03G083700	50.2085	7.70264	2.96043e-24	7.82644	6.87867e-24	10.2931	8.04164e-29	9.0612	3.6957e-27	3.57659	2.11884e-09	3.22698	5.91423e-08	12.3131	7.58384e-31	M-type_MADS	AT5G48670	FEM111, AGL80	AGAMOUS-like 80	UniRef100_G7J8R0_Agamous-like_MADS-box_protein_AGL80_n=1_Tax=Medicago_truncatula_RepID=G7J8R0_MEDTR
Glyma.03G085100	238.665	6.63953	7.20719e-12	5.13409	1.93046e-08	9.96244	8.24862e-19	9.57406	5.02788e-18	7.75978	2.80552e-14	3.21065	0.000273135	12.8103	4.66753e-22	-	AT3G07270		GTP cyclohydrolase I	UniRef100_G7L058_GTP_cyclohydrolase_I_n=1_Tax=Medicago_truncatula_RepID=G7L058_MEDTR
Glyma.03G093600	159.756	6.54975	1.62995e-20	3.27611	1.18327e-07	10.292	1.23828e-31	11.2415	4.84143e-33	8.80513	5.47782e-28	5.56283	2.02601e-16	11.4511	8.51375e-34	-	AT4G02600	MLO1, ATMLO1	Seven transmembrane MLO family protein	UniRef100_I1JMC1_MLO-like_protein_n=1_Tax=Glycine_max_RepID=I1JMC1_SOYBN
Glyma.03G107500	8.4862	7.5959	7.71795e-12	9.29862	2.8531e-11	9.57134	3.98096e-13	9.60667	3.31273e-13	9.71574	2.52828e-13	7.03971	5.02534e-12	8.00221	1.17252e-12	-	AT1G28710		Nucleotide-diphospho-sugar transferase family protein	UniRef100_Q9FXJ4_F1K23.9_n=2_Tax=Arabidopsis_thaliana_RepID=Q9FXJ4_ARATH
Glyma.03G117800	17.5641	8.59055	2.96319e-17	7.43133	4.45634e-15	4.87957	7.87962e-11	4.83981	9.38782e-11	4.35801	2.30243e-09	6.90247	2.02825e-15	5.63899	4.39522e-13	-	AT3G60520		unknown protein; BEST Arabidopsis thaliana protein match is: unknown protein (TAIR:AT1G02070.1); Has 107 Blast hits to 107 proteins in 14 species: Archae - 0; Bacteria - 0; Metazoa - 0; Fungi - 0; Plants - 107; Viruses - 0; Other Eukaryotes - 0 (source: NCBI BLink).	UniRef100_D7LRR6_Zinc_ion_binding_protein_n=1_Tax=Arabidopsis_lyrata_subsp._lyrata_RepID=D7LRR6_ARALL
Glyma.03G152200	15.6203	3.69644	8.86247e-09	2.34528	0.000131274	3.30958	1.04864e-07	3.28889	1.16939e-07	2.59549	2.17234e-05	2.85987	4.32521e-06	2.53682	2.57824e-05	-	AT3G52420	OEP7, ATOEP7	outer envelope membrane protein 7	UniRef100_Q41041_Outer_envelope_membrane_protein_n=1_Tax=Pisum_sativum_RepID=Q41041_PEA
Glyma.03G154300	10.5556	4.0262	9.64875e-06	3.12277	0.000453326	9.89126	4.35334e-12	9.92661	3.71287e-12	10.0357	3.05258e-12	3.12041	0.000483017	10.0697	1.58263e-12	-	-
Glyma.03G157800	2.89813	7.92954	6.83889e-08	5.65613	6.63492e-06	8.02402	3.8733e-08	8.05927	3.32957e-08	8.16808	2.62109e-08	5.44761	1.72311e-06	4.82491	1.84118e-06	-	AT3G22930	CML11	calmodulin-like 11	UniRef100_B9HUQ2_Calmodulin_8_family_protein_n=1_Tax=Populus_trichocarpa_RepID=B9HUQ2_POPTR
Glyma.03G179200	24.1681	10.985	9.71037e-16	7.3605	1.82074e-12	9.23827	4.68656e-15	8.00639	7.88222e-14	6.28597	2.04667e-11	6.9717	2.57342e-12	9.49798	1.56013e-15	-	AT3G45290	MLO3, ATMLO3	Seven transmembrane MLO family protein	UniRef100_K7KFS2_MLO-like_protein_n=1_Tax=Glycine_max_RepID=K7KFS2_SOYBN
Glyma.03G187600	0.85953	6.1895	0.00041957	6.01384	0.00087358	6.2831	0.000304743	6.31804	0.00029762	6.42592	0.000228038	6.31888	0.000424024	6.45953	0.000155278	-	-			UniRef100_G7L4X3_UDP-glucuronosyltransferase_1-6_n=1_Tax=Medicago_truncatula_RepID=G7L4X3_MEDTR
Glyma.03G189100	1643.29	5.75466	2.35077e-10	3.60749	2.19742e-05	12.4327	5.83021e-26	9.35657	4.4564e-19	10.2521	5.09349e-21	6.91169	6.15603e-13	9.85692	2.13016e-20	-	AT5G03795		Exostosin family protein	UniRef100_T2DLF4_Glycosyltransferase_n=1_Tax=Phaseolus_vulgaris_RepID=T2DLF4_PHAVU
Glyma.03G191400	253.008	8.22995	1.29165e-09	4.97508	3.88241e-05	8.17796	1.50027e-09	7.84539	4.51759e-09	7.3979	2.18109e-08	6.98342	1.02811e-07	9.62232	1.67656e-11	-	AT2G27770		Plant protein of unknown function (DUF868)
Glyma.03G208100	38.6332	9.78624	2.15885e-16	7.3447	6.26638e-13	9.13279	5.88247e-16	9.97572	9.93128e-17	9.39116	8.14321e-17	3.23573	0.000109736	11.9363	4.0166e-18	-	AT1G05260	RCI3, RCI3A	Peroxidase superfamily protein	UniRef100_G8A179_Peroxidase_n=3_Tax=Medicago_truncatula_RepID=G8A179_MEDTR
Glyma.03G211600	34.6381	3.24834	2.33026e-07	2.81452	6.94636e-06	3.85623	1.99145e-09	5.0319	1.50292e-13	4.20113	9.84781e-11	5.50104	4.46533e-15	2.49888	4.32317e-05	-	-
Glyma.03G219100	68.9606	4.67814	5.12758e-13	3.44975	2.56724e-08	3.04807	5.37947e-07	4.25158	1.96294e-11	3.45889	2.15104e-08	3.10912	4.78655e-07	3.62333	3.69933e-09	-	AT2G47430	CKI1	Signal transduction histidine kinase	UniRef100_B9HLU3_Casein_kinase_i_family_protein_n=1_Tax=Populus_trichocarpa_RepID=B9HLU3_POPTR
Glyma.03G253900	491.633	5.8506	1.88042e-17	5.8043	3.22683e-17	7.99126	4.63193e-26	5.53793	3.81672e-16	4.14397	1.2876e-10	6.47589	1.02266e-19	9.69076	2.71511e-32	-	AT2G02230	AtPP2-B1, PP2-B1	phloem protein 2-B1	UniRef100_G7I5J8_F-box_protein_PP2-B1_n=1_Tax=Medicago_truncatula_RepID=G7I5J8_MEDTR
Glyma.04G005600	18.0644	10.5603	4.87614e-16	10.3822	1.80888e-14	10.6551	2.30892e-16	10.6905	1.96271e-16	10.7996	1.49545e-16	5.47241	2.13167e-10	9.07596	6.95545e-16	-	-
Glyma.04G028000	1.88372	5.38035	5.10659e-05	5.09443	0.000118596	7.41083	6.02282e-06	5.63331	3.05122e-05	5.84893	4.22672e-06	5.65077	4.41709e-05	5.14661	1.73417e-05	-	AT5G01180	PTR5, ATPTR5	peptide transporter 5	UniRef100_E6NU64_JHL18I08.8_protein_n=1_Tax=Jatropha_curcas_RepID=E6NU64_JATCU
Glyma.04G037400	3.92409	5.67314	3.09417e-07	4.36513	1.8756e-05	3.00265	0.000915624	5.39845	4.91121e-07	4.69179	2.50866e-06	3.67818	0.000110037	6.09102	6.89609e-08	-	AT1G47480		alpha/beta-Hydrolases superfamily protein	UniRef100_G7J6B0_Gibberellin_receptor_GID1_n=1_Tax=Medicago_truncatula_RepID=G7J6B0_MEDTR
Glyma.04G044600	615.918	12.849	1.70604e-12	13.449	4.39419e-13	10.7193	6.52357e-11	8.85012	6.70438e-09	7.36059	4.10236e-07	6.65101	3.52047e-06	15.9284	2.21088e-14	-	AT5G67360	ARA12	Subtilase family protein	UniRef100_D3YBD3_Proteinase_inhibitor_n=1_Tax=Trifolium_repens_RepID=D3YBD3_TRIRP
Glyma.04G052600	41.1377	4.05997	1.33372e-05	5.58411	2.25717e-08	9.25029	8.47292e-14	11.8813	2.18412e-15	10.2842	1.93598e-15	7.57053	5.62908e-12	6.39582	4.72425e-10	-	AT5G11950		Putative lysine decarboxylase family protein	UniRef100_G7I9V5_Lysine_decarboxylase-like_protein_n=1_Tax=Medicago_truncatula_RepID=G7I9V5_MEDTR
Glyma.04G054200	34.5341	8.73352	5.15076e-14	11.3194	9.70695e-16	11.5925	1.7663e-16	5.46932	2.66099e-09	7.69298	1.56494e-13	6.45414	2.96776e-11	8.84466	2.7487e-15	WRKY	AT5G26170	WRKY50, ATWRKY50	WRKY DNA-binding protein 50	UniRef100_G7J8C4_WRKY_transcription_factor_n=1_Tax=Medicago_truncatula_RepID=G7J8C4_MEDTR
Glyma.04G065000	298.332	4.76836	5.65869e-29	2.53474	1.14314e-10	7.49334	2.52527e-52	6.73749	4.62788e-46	5.31489	1.05856e-33	3.32579	1.61785e-16	5.61736	8.86938e-37	-	AT1G80490	TPR1	TOPLESS-related 1	UniRef100_Q8H6S5_CTV.2_n=1_Tax=Poncirus_trifoliata_RepID=Q8H6S5_PONTR
Glyma.04G076900	53.8329	3.86953	4.78041e-08	3.08608	9.26069e-06	4.25626	2.67066e-09	12.2692	5.19136e-24	3.74954	1.08563e-07	5.49358	6.98897e-13	6.50234	4.53494e-16	-	AT4G31240		protein kinase C-like zinc finger protein	UniRef100_G7J2U5_Nucleoredoxin_n=2_Tax=Medicago_truncatula_RepID=G7J2U5_MEDTR
Glyma.04G081500	0.798681	6.08744	0.00016593	5.91197	0.000433101	6.18095	0.000104354	6.21585	0.000102931	6.32363	6.90527e-05	6.21669	0.000147872	6.35721	5.51638e-05	-	AT2G29880		unknown protein; BEST Arabidopsis thaliana protein match is: unknown protein (TAIR:AT5G27260.1); Has 260 Blast hits to 212 proteins in 20 species: Archae - 0; Bacteria - 0; Metazoa - 1; Fungi - 10; Plants - 240; Viruses - 0; Other Eukaryotes - 9 (source: NCBI BLink).
Glyma.04G090800	2.48394	7.70773	8.97164e-07	7.53039	2.26536e-06	7.80215	5.6239e-07	4.7401	3.72411e-05	6.14663	2.70729e-06	5.27758	1.86021e-05	7.97998	2.422e-07	-	-
Glyma.04G092800	56.4961	2.79193	0.000395271	4.3433	1.76094e-07	6.8165	1.58641e-13	4.49534	5.15835e-08	3.74418	3.48167e-06	4.25685	3.13207e-07	7.00776	5.03112e-14	-	AT5G65420	CYCD4;1	CYCLIN D4;1	UniRef100_Q6T2Z7_Cyclin_d2_n=1_Tax=Glycine_max_RepID=Q6T2Z7_SOYBN
Glyma.04G106800	54.6805	6.18861	3.88575e-07	6.32884	3.59215e-07	7.28777	1.2068e-08	8.08505	1.12167e-09	7.81068	2.85421e-09	3.87155	0.000760173	12.4324	1.3735e-12	-	AT1G22110		structural constituent of ribosome	UniRef100_Q9LM48_F2E2.18_n=1_Tax=Arabidopsis_thaliana_RepID=Q9LM48_ARATH
Glyma.04G107200	1.77369	7.22549	4.51231e-05	7.04851	8.99849e-05	7.31973	3.34796e-05	7.3549	2.80561e-05	7.46346	2.46389e-05	7.35574	4.07962e-05	7.49726	1.6579e-05	-	-
Glyma.04G145700	151.51	6.88842	1.29416e-17	2.42654	0.000474009	9.2627	6.12409e-24	10.6535	2.53814e-26	6.6743	7.25629e-17	5.27045	2.68243e-12	11.4111	1.98277e-28	-	AT1G49000		unknown protein; FUNCTIONS IN: molecular function unknown; INVOLVED IN: biological process unknown; LOCATED IN: chloroplast; EXPRESSED IN: stem; BEST Arabidopsis thaliana protein match is: unknown protein (TAIR:AT3G18560.1); Has 105 Blast hits to 105 proteins in 13 species: Archae - 0; Bacteria - 0; Metazoa - 0; Fungi - 0; Plants - 105; Viruses - 0; Other Eukaryotes - 0 (source: NCBI BLink).
Glyma.04G158300	29.0474	7.56092	1.0011e-06	11.0719	1.74138e-08	11.3449	7.16636e-09	11.3803	6.57889e-09	11.4895	6.21752e-09	6.34182	1.02949e-05	8.93981	5.55157e-08	bZIP	AT5G60830	AtbZIP70, bZIP70	basic leucine-zipper 70	UniRef100_F4K0H9_Basic_leucine-zipper_70_n=1_Tax=Arabidopsis_thaliana_RepID=F4K0H9_ARATH
Glyma.04G183300	13.0482	3.884	7.78006e-10	9.91459	3.33509e-18	5.08139	1.28433e-13	3.71622	2.82067e-09	2.66911	8.83332e-06	4.322	5.61751e-11	2.78394	2.62694e-06	-	AT5G62770		Protein of unknown function (DUF1645)
Glyma.04G188600	39.8884	4.61187	1.01913e-12	3.76541	1.60404e-09	3.35982	3.5731e-08	3.6689	2.51276e-09	5.98032	2.85682e-18	2.87619	2.42392e-06	4.53828	9.24917e-13	-	AT1G56280	ATDI19, DI19	drought-induced 19
Glyma.04G189100	37.8376	3.92484	3.2706e-08	3.2501	3.63905e-06	6.61623	6.64756e-16	6.21314	9.15307e-15	6.50675	1.30594e-15	3.4156	1.44663e-06	5.81869	5.91505e-14	-	AT3G56320		PAP/OAS1 substrate-binding domain superfamily	UniRef100_Q5BPR8_Nucleotidyltransferase_family_protein_n=1_Tax=Arabidopsis_thaliana_RepID=Q5BPR8_ARATH
Glyma.04G195300	28.5864	3.39892	1.64343e-07	3.95556	3.44906e-09	3.86384	4.54716e-09	3.99985	1.70157e-09	4.79433	4.8402e-12	4.4324	7.75572e-11	4.53592	1.82669e-11	-	AT3G48530	KING1	SNF1-related protein kinase regulatory subunit gamma 1	UniRef100_B9IFA2_CBS_domain-containing_family_protein_n=1_Tax=Populus_trichocarpa_RepID=B9IFA2_POPTR
Glyma.04G210600	3.09758	8.02484	2.89139e-06	7.84732	6.12857e-06	8.11935	1.97463e-06	4.40637	0.000187381	8.26344	1.49649e-06	6.36337	1.47892e-05	6.6011	1.00231e-06	-	AT4G30770		Putative membrane lipoprotein
Glyma.04G220500	25.3697	11.0541	9.17634e-17	10.8759	3.09342e-15	11.1489	4.43294e-17	11.1843	3.91705e-17	9.51307	3.01454e-16	6.30566	5.75576e-12	8.87384	1.38114e-16	LBD	AT2G40470	LBD15, ASL11	LOB domain-containing protein 15	UniRef100_G7J9S3_LOB_domain-containing_protein_n=1_Tax=Medicago_truncatula_RepID=G7J9S3_MEDTR
Glyma.04G229600	110.4	9.11339	3.44048e-26	3.94046	2.83417e-09	4.5299	2.07559e-11	5.96895	1.40261e-16	8.83348	4.98155e-25	6.78431	2.72297e-19	6.63792	4.51704e-19	-	AT2G46780		RNA-binding (RRM/RBD/RNP motifs) family protein	UniRef100_G7J8A8_RNA-binding_protein_24-B_n=1_Tax=Medicago_truncatula_RepID=G7J8A8_MEDTR
Glyma.04G233000	26.6312	3.88874	5.32483e-10	4.78768	7.29956e-13	4.83153	1.23373e-13	5.1882	1.14095e-14	5.14031	1.05799e-14	5.54872	9.46049e-16	2.71636	4.31533e-06	-	AT4G27730	ATOPT6, OPT6	oligopeptide transporter 1	UniRef100_D7MDS1_ATOPT6_n=1_Tax=Arabidopsis_lyrata_subsp._lyrata_RepID=D7MDS1_ARALL
Glyma.04G240800	57.0788	7.88762	1.45464e-17	2.51606	0.000613978	4.86283	4.84564e-10	2.67744	0.000242889	2.45101	0.000844123	5.27375	4.79218e-11	8.79712	8.62171e-20	-	AT1G77120	ADH1, ADH, ATADH, ATADH1	alcohol dehydrogenase 1	UniRef100_Q43016_Alcohol_dehydrogenase-1F_n=1_Tax=Phaseolus_acutifolius_RepID=Q43016_PHAAT
Glyma.04G242200	22.8465	10.9014	2.90986e-17	10.7232	1.1392e-15	10.9962	1.34199e-17	8.42583	7.04751e-16	11.1407	9.09682e-18	6.88187	1.2631e-13	11.1747	3.87307e-18	MYB	AT1G17950	ATMYB52, BW52, MYB52	myb domain protein 52	UniRef100_I6LFW8_R2R3-MYB_transcription_factor_MYB3_(Fragment)_n=1_Tax=Picea_glauca_RepID=I6LFW8_PICGL
Glyma.04G248800	20089.9	15.3837	4.27746e-11	15.5247	3.0883e-11	13.9344	4.6748e-10	10.6279	1.7183e-07	11.2254	6.82412e-08	7.41581	7.78411e-05	15.4367	3.03466e-11	-	AT1G44130		Eukaryotic aspartyl protease family protein	UniRef100_G7JDE9_Aspartic_proteinase_Asp1_n=1_Tax=Medicago_truncatula_RepID=G7JDE9_MEDTR
Glyma.05G017400	66.8027	6.69471	1.06576e-11	12.2736	1.13127e-17	7.85476	4.86628e-14	7.39844	3.48409e-13	8.77887	1.9639e-15	6.03045	2.83724e-10	7.09488	1.09191e-12	bZIP	AT5G60830	AtbZIP70, bZIP70	basic leucine-zipper 70	UniRef100_F4K0H9_Basic_leucine-zipper_70_n=1_Tax=Arabidopsis_thaliana_RepID=F4K0H9_ARATH
Glyma.05G023500	210.321	7.52158	8.14487e-05	11.916	2.21088e-07	9.9466	2.21476e-06	8.81394	1.16372e-05	11.8472	2.59013e-07	7.06682	0.000250113	12.6061	8.21613e-08	-	AT5G61260		Plant calmodulin-binding protein-related	UniRef100_Q9FLK7_Calmodulin-binding_protein-like_protein_n=1_Tax=Arabidopsis_thaliana_RepID=Q9FLK7_ARATH
Glyma.05G023600	1.33836	6.8168	4.86927e-05	6.64023	0.000112801	6.91084	3.44345e-05	6.94594	3.00608e-05	7.05428	2.61044e-05	6.94678	4.35365e-05	7.08803	1.822e-05	-	AT5G07800		Flavin-binding monooxygenase family protein	UniRef100_Q9FF12_Flavin-containing_monooxygenase_FMO_GS-OX-like_9_n=1_Tax=Arabidopsis_thaliana_RepID=GSXL9_ARATH
Glyma.05G031400	10.5403	9.78564	7.01762e-17	7.54987	3.41096e-14	4.87101	7.6868e-11	2.35198	0.000319641	6.56285	2.48253e-14	6.8484	3.13511e-15	10.0588	5.58461e-18	-	AT5G40010	AATP1	AAA-ATPase 1	UniRef100_G7KR87_AAA-ATPase_1-like_protein_n=1_Tax=Medicago_truncatula_RepID=G7KR87_MEDTR
Glyma.05G039200	8.98128	5.7757	1.7857e-06	9.37916	3.13832e-08	6.53452	5.56654e-07	9.68724	8.55451e-09	7.20182	1.57534e-07	5.56492	6.1111e-06	9.83028	4.72729e-09	-	AT5G63040		unknown protein; FUNCTIONS IN: molecular function unknown; INVOLVED IN: biological process unknown; LOCATED IN: chloroplast; EXPRESSED IN: 25 plant structures; EXPRESSED DURING: 15 growth stages; BEST Arabidopsis thaliana protein match is: unknown protein (TAIR:AT1G48460.1); Has 30201 Blast hits to 17322 proteins in 780 species: Archae - 12; Bacteria - 1396; Metazoa - 17338; Fungi - 3422; Plants …	UniRef100_Q9FM48_Emb|CAB81845.1_n=1_Tax=Arabidopsis_thaliana_RepID=Q9FM48_ARATH
Glyma.05G049700	1.88314	7.31182	1.18116e-06	5.03967	9.35803e-05	7.4061	7.46653e-07	7.44128	6.63618e-07	7.54988	4.75018e-07	5.64162	7.20841e-06	7.58369	2.87916e-07	-	AT4G23030		MATE efflux family protein	UniRef100_I1K0D6_MATE_efflux_family_protein_n=1_Tax=Glycine_max_RepID=I1K0D6_SOYBN
Glyma.05G071300	1.84742	5.41813	0.000114927	4.27182	0.000801293	5.53684	8.65483e-05	5.58881	7.867e-05	7.52224	1.11766e-05	4.01025	0.00092114	7.55605	7.42341e-06	-	AT3G23880		F-box and associated interaction domains-containing protein	UniRef100_G7IYP6_F-box/kelch-repeat_protein_n=1_Tax=Medicago_truncatula_RepID=G7IYP6_MEDTR
Glyma.05G082000	37.2045	5.24099	6.84591e-27	4.1726	1.69384e-19	4.49923	1.61458e-22	4.41186	6.91939e-22	3.08861	5.71011e-13	3.09173	8.23372e-13	4.57371	2.38146e-23	-	-
Glyma.05G082400	33.7124	5.1332	8.5567e-10	8.35814	2.99037e-15	8.0578	1.39272e-15	8.99977	8.73577e-17	9.92523	1.23744e-17	8.53874	1.43397e-16	7.78559	1.22207e-15	-	AT5G66900		Disease resistance protein (CC-NBS-LRR class) family	UniRef100_W0M058_NBS-LRR_protein_n=1_Tax=Cicer_arietinum_RepID=W0M058_CICAR
Glyma.05G128300	347.973	12.863	1.99682e-12	12.6267	3.57453e-12	14.9278	3.11091e-13	14.9631	2.98793e-13	11.5156	1.90052e-11	6.36023	6.86266e-06	12.6283	8.35397e-13	-	AT1G78520		Carbohydrate-binding X8 domain superfamily protein	UniRef100_B9GGY9_Glycosyl_hydrolase_family_protein_n=1_Tax=Populus_trichocarpa_RepID=B9GGY9_POPTR
Glyma.05G128400	845.848	12.8129	1.54602e-20	15.9341	1.25364e-22	10.9718	2.75355e-18	11.6771	1.61393e-19	9.8779	2.64437e-16	7.46481	1.31764e-11	9.80371	2.27433e-16	-	-
Glyma.05G138800	15.6401	10.3572	9.69472e-15	10.1791	3.3297e-14	10.452	5.00061e-15	3.90044	1.64582e-06	5.73772	2.46627e-10	6.30322	2.89569e-11	8.92102	1.56013e-15	-	AT1G14730		Cytochrome b561/ferric reductase transmembrane protein family	UniRef100_B7FIL2_Cytochrome_b_reductase_n=1_Tax=Medicago_truncatula_RepID=B7FIL2_MEDTR
Glyma.05G140000	6.65302	9.12365	8.62103e-13	6.89081	2.18673e-10	7.36409	4.3411e-12	9.25367	3.25713e-13	9.3627	2.32627e-13	9.25452	5.32849e-13	9.39665	1.08937e-13	M-type_MADS	AT5G55690		MADS-box transcription factor family protein	UniRef100_G7IEB1_MADS-box_transcription_factor_n=1_Tax=Medicago_truncatula_RepID=G7IEB1_MEDTR
Glyma.05G149800	402.546	6.56136	1.00297e-28	4.22227	2.31855e-15	8.6393	8.60598e-40	5.92167	6.54156e-25	4.32265	8.4616e-16	5.39474	1.09438e-21	7.35001	2.34124e-33	-	AT2G31980	AtCYS2, CYS2	PHYTOCYSTATIN 2	UniRef100_Q84XY6_Cystatin_n=1_Tax=Malus_domestica_RepID=Q84XY6_MALDO
Glyma.05G182600	203.328	3.35115	1.14654e-20	3.05279	9.62188e-18	3.99143	2.99738e-27	3.49447	4.47474e-22	2.72278	1.10364e-14	3.06092	1.22308e-17	3.30706	1.9113e-20	-	AT4G39660	AGT2	alanine:glyoxylate aminotransferase 2	UniRef100_B7FLF5_Alanine-glyoxylate_aminotransferase-like_protein_n=1_Tax=Medicago_truncatula_RepID=B7FLF5_MEDTR
Glyma.05G191500	3.38329	8.15134	2.25519e-08	5.92374	4.89917e-07	8.24587	1.27475e-08	8.28114	1.0487e-08	8.39	8.15698e-09	6.48227	1.25999e-07	6.71603	4.9554e-09	-	AT4G33467		unknown protein; Has 25 Blast hits to 25 proteins in 9 species: Archae - 0; Bacteria - 0; Metazoa - 0; Fungi - 0; Plants - 25; Viruses - 0; Other Eukaryotes - 0 (source: NCBI BLink).	UniRef100_B4YYB2_ST63-2_n=1_Tax=Thellungiella_halophila_RepID=B4YYB2_THEHA
Glyma.05G202300	265.467	14.4411	2.68232e-16	14.2629	5.38244e-16	11.9293	4.07103e-15	10.1416	2.79555e-13	11.2164	2.33269e-14	7.33097	3.07293e-09	13.0207	5.39843e-16	NAC	AT5G13180	ANAC083, VNI2, NAC083	NAC domain containing protein 83	UniRef100_G7LI31_NAC_domain_protein_n=1_Tax=Medicago_truncatula_RepID=G7LI31_MEDTR
Glyma.05G213400	14.6737	10.2666	8.75745e-11	8.04621	1.45514e-09	10.3614	5.54849e-11	8.5719	3.25624e-10	10.5058	4.26395e-11	5.93498	1.1898e-07	8.84061	2.37121e-11	-	AT1G64160		Disease resistance-responsive (dirigent-like protein) family protein	UniRef100_E5LDB6_(+)-pinoresinol-forming_dirigent_protein_n=1_Tax=Schisandra_chinensis_RepID=E5LDB6_SCHCH
Glyma.05G214900	56.6162	7.2515	2.67468e-15	6.24414	6.73854e-13	9.66953	1.41063e-19	10.5207	2.14862e-20	4.94189	7.11356e-10	6.49428	1.13809e-13	12.4864	6.47432e-22	-	AT4G11110	SPA2	SPA1-related 2	UniRef100_B9I8U9_Nodulin_25_family_protein_n=1_Tax=Populus_trichocarpa_RepID=B9I8U9_POPTR
Glyma.05G222300	94.7559	11.066	8.34417e-33	5.15683	3.78294e-16	6.75397	8.19678e-23	6.12315	2.61218e-20	6.61552	4.3595e-22	6.22386	1.34688e-20	7.17676	2.00443e-24	-	AT2G19570	CDA1, AT-CDA1, DESZ	cytidine deaminase 1	UniRef100_I1K641_Cytidine_deaminase_n=1_Tax=Glycine_max_RepID=I1K641_SOYBN
Glyma.06G003500	56.0966	6.08323	5.26522e-12	3.04696	0.000115355	5.07825	1.43565e-09	5.22242	6.24523e-10	3.09129	9.0224e-05	3.08952	0.000116212	3.34364	1.87558e-05	-	AT4G35070		SBP (S-ribonuclease binding protein) family protein	UniRef100_G7J8J3_Baculoviral_IAP_repeat-containing_protein_n=1_Tax=Medicago_truncatula_RepID=G7J8J3_MEDTR
Glyma.06G005300	2.35797	7.63388	6.95119e-07	7.45658	1.72991e-06	7.72828	4.10132e-07	7.76349	3.42936e-07	6.16104	2.79086e-07	3.52391	0.000812827	7.90607	1.78038e-07	-	-
Glyma.06G006900	5.07028	8.73848	2.65215e-06	5.67145	0.000167682	4.30964	0.000924942	5.40469	0.00012204	4.85887	0.000314747	7.0826	1.30722e-05	5.01827	0.000139598	-	AT3G12770	MEF22	mitochondrial editing factor 22	UniRef100_G7J7U2_Pentatricopeptide_repeat-containing_protein_n=1_Tax=Medicago_truncatula_RepID=G7J7U2_MEDTR
Glyma.06G013300	49.0127	8.39371	4.00118e-17	11.826	1.70039e-18	12.0991	2.2964e-20	9.52842	1.16636e-18	12.2436	1.68853e-20	6.77029	4.25812e-14	12.2776	6.73166e-21	-	AT1G49310		unknown protein; FUNCTIONS IN: molecular function unknown; INVOLVED IN: biological process unknown; LOCATED IN: endomembrane system; EXPRESSED IN: 9 plant structures; EXPRESSED DURING: LP.04 four leaves visible, petal differentiation and expansion stage; Has 11 Blast hits to 11 proteins in 6 species: Archae - 0; Bacteria - 0; Metazoa - 0; Fungi - 0; Plants - 11; Viruses - 0; Other Eukaryotes - 0 …	UniRef100_Q9FUP6_Suspensor-specific_protein_n=1_Tax=Phaseolus_coccineus_RepID=Q9FUP6_PHACN
Glyma.06G016900	13.6282	6.99976	4.63203e-08	7.94444	1.03606e-08	6.47091	1.52143e-07	6.51557	1.31804e-07	4.67172	2.4946e-05	3.9507	0.000283253	6.36701	7.21507e-08	-	AT1G76680	OPR1, ATOPR1	12-oxophytodienoate reductase 1	UniRef100_C5I848_12-oxophytodienoic_acid_10,10-reductase_n=1_Tax=Astragalus_sinicus_RepID=C5I848_ASTSI
Glyma.06G039200	95.0442	3.28254	1.08325e-16	2.50429	1.14144e-10	3.32966	3.75152e-17	3.58254	3.42203e-19	2.79763	7.60629e-13	4.29646	4.73927e-25	6.64197	1.60435e-44	-	AT5G42870	ATPAH2, PAH2	phosphatidic acid phosphohydrolase 2	UniRef100_G7J6C5_Phosphatidate_phosphatase_LPIN3_n=1_Tax=Medicago_truncatula_RepID=G7J6C5_MEDTR
Glyma.06G045100	655.271	7.92694	2.62135e-15	10.4645	1.28528e-20	8.79624	2.53169e-17	6.72548	1.93137e-12	6.76308	1.97342e-12	6.40015	1.76507e-11	7.97991	1.75804e-15	-	AT5G67360	ARA12	Subtilase family protein	UniRef100_D3YBD3_Proteinase_inhibitor_n=1_Tax=Trifolium_repens_RepID=D3YBD3_TRIRP
Glyma.06G050000	32.2198	11.3978	9.62565e-12	11.2196	2.13748e-11	6.27494	1.22602e-07	3.80025	0.000366297	9.04311	1.19197e-10	5.53116	1.58229e-06	8.00083	4.59719e-10	MYB	AT3G49690	RAX3, MYB84, ATMYB84	myb domain protein 84	UniRef100_Q0PJD7_MYB_transcription_factor_MYB161_(Fragment)_n=2_Tax=Glycine_max_RepID=Q0PJD7_SOYBN
Glyma.06G050100	116.196	5.42473	5.80602e-06	6.47676	2.33357e-07	8.60826	4.07606e-10	8.28995	7.42294e-10	3.98414	0.000555065	5.1935	1.74811e-05	9.0133	8.85076e-11	-	AT1G10070	ATBCAT-2, BCAT-2	branched-chain amino acid transaminase 2	UniRef100_K7KT64_Branched-chain-amino-acid_aminotransferase_n=4_Tax=Glycine_max_RepID=K7KT64_SOYBN
Glyma.06G059500	1.47324	5.0203	3.8431e-05	6.78224	1.4343e-05	5.21153	2.58928e-05	7.08821	3.15025e-06	4.26804	6.64401e-05	7.08905	4.64423e-06	3.34472	0.000784405	-	AT5G57685	ATGDU3, GDU3, LSB1	glutamine dumper 3	UniRef100_Q9FHH5_Protein_GLUTAMINE_DUMPER_3_n=1_Tax=Arabidopsis_thaliana_RepID=GDU3_ARATH
Glyma.06G088300	19.2338	8.71606	1.79318e-10	7.09432	1.22309e-08	8.90848	1.14854e-10	5.60497	3.39124e-07	6.13951	5.50083e-08	3.83914	0.000219679	6.80744	6.39756e-09	-	AT1G10010	AAP8, ATAAP8	amino acid permease 8	UniRef100_G7I270_Amino_acid_permease_n=1_Tax=Medicago_truncatula_RepID=G7I270_MEDTR
Glyma.06G114200	1597.89	6.16688	2.67448e-32	5.4909	1.36065e-27	5.21604	1.58183e-25	6.36609	1.54606e-33	5.60527	4.3807e-28	4.01531	5.62752e-17	4.89868	2.35995e-23	-	AT1G44130		Eukaryotic aspartyl protease family protein	UniRef100_G7JDE9_Aspartic_proteinase_Asp1_n=1_Tax=Medicago_truncatula_RepID=G7JDE9_MEDTR
Glyma.06G121200	80.306	12.7169	5.60496e-51	12.5387	2.34262e-48	12.8118	3.75793e-53	10.2496	8.35973e-52	4.64514	3.05641e-24	8.4653	3.3822e-46	12.9903	8.63979e-55	MYB	AT1G17950	ATMYB52, BW52, MYB52	myb domain protein 52	UniRef100_I6LFW8_R2R3-MYB_transcription_factor_MYB3_(Fragment)_n=1_Tax=Picea_glauca_RepID=I6LFW8_PICGL
Glyma.06G125300	379.456	10.6479	2.64417e-12	9.71801	3.54322e-11	12.3795	6.26338e-14	10.2216	8.62704e-12	11.8964	1.45923e-13	6.97075	1.56354e-07	11.9901	8.0652e-14	-	AT2G46330	AGP16, ATAGP16	arabinogalactan protein 16	UniRef100_G7J699_Arabinogalactan_peptide_n=1_Tax=Medicago_truncatula_RepID=G7J699_MEDTR
Glyma.06G130500	14.2314	7.52938	4.06159e-12	4.28648	1.06282e-06	10.3175	4.62659e-14	10.3528	3.89299e-14	7.53903	1.42293e-12	3.09922	0.000219069	10.4959	1.53894e-14	-	-
Glyma.06G133300	2818.46	4.60422	1.12387e-64	4.54235	1.09107e-63	3.89482	1.95238e-49	5.0547	5.13788e-74	3.76771	1.35223e-46	3.40291	3.47869e-39	4.91187	1.76307e-71	-	AT5G53560	ATB5-A, B5
Glyma.06G141200	34.0841	11.4788	1.00087e-29	9.22122	1.58365e-26	9.72399	4.86515e-29	4.23364	2.25455e-13	5.99053	6.88212e-21	4.47533	2.93936e-14	8.71857	3.67282e-28	-	AT3G10870	MES17, ATMES17	methyl esterase 17	UniRef100_B9N1T8_Hydrolase_family_protein_n=1_Tax=Populus_trichocarpa_RepID=B9N1T8_POPTR
Glyma.06G170100	164.708	6.20735	1.75381e-15	4.9653	1.91118e-11	3.66675	1.99679e-07	4.34414	1.72718e-09	5.94763	1.65666e-14	5.4305	9.32603e-13	7.10773	1.63522e-18	-	AT1G67340		HCP-like superfamily protein with MYND-type zinc finger	UniRef100_G7J3X3_F-box_family_protein_n=1_Tax=Medicago_truncatula_RepID=G7J3X3_MEDTR
Glyma.06G184400	0.737668	5.97312	0.00037093	5.79789	0.00095867	6.06652	0.000234126	6.10138	0.000228892	6.20905	0.000197429	6.10222	0.000327926	6.2426	0.000125165	-	AT2G26730		Leucine-rich repeat protein kinase family protein	UniRef100_B9ILH3_Leucine-rich_repeat_transmembrane_protein_kinase_n=1_Tax=Populus_trichocarpa_RepID=B9ILH3_POPTR
Glyma.06G210200	267.086	5.48048	1.88796e-16	3.80894	1.03414e-09	10.0963	4.80868e-33	10.8042	1.66403e-34	8.69525	7.29655e-29	3.92443	5.32613e-10	8.72463	1.36135e-29	-	AT1G49000		unknown protein; FUNCTIONS IN: molecular function unknown; INVOLVED IN: biological process unknown; LOCATED IN: chloroplast; EXPRESSED IN: stem; BEST Arabidopsis thaliana protein match is: unknown protein (TAIR:AT3G18560.1); Has 105 Blast hits to 105 proteins in 13 species: Archae - 0; Bacteria - 0; Metazoa - 0; Fungi - 0; Plants - 105; Viruses - 0; Other Eukaryotes - 0 (source: NCBI BLink).
Glyma.06G229400	4.90916	6.72853	5.56543e-06	6.4009	3.64498e-05	4.91659	0.000128495	4.42909	0.000312051	5.80591	2.5655e-05	8.81947	1.06113e-06	8.96152	4.04786e-07	-	AT1G28200	FIP1	FH interacting protein 1	UniRef100_G7IH46_GEM-like_protein_n=1_Tax=Medicago_truncatula_RepID=G7IH46_MEDTR
Glyma.06G235700	2.27144	7.57731	1.62732e-06	7.40005	4.35186e-06	7.67169	1.08084e-06	7.7069	9.11913e-07	7.8156	7.40334e-07	5.87521	9.64783e-06	7.84944	4.83517e-07	-	AT2G01050		zinc ion binding;nucleic acid binding	UniRef100_Q1SKZ9_Zinc_finger,_CCHC-type_n=1_Tax=Medicago_truncatula_RepID=Q1SKZ9_MEDTR
Glyma.06G248900	158.09	8.35901	1.54811e-16	5.24707	1.8321e-09	3.81355	3.80419e-06	3.94924	1.85568e-06	6.45434	1.8922e-12	4.41097	2.38549e-07	3.10623	0.000117624	NAC	AT4G27410	RD26, ANAC072	NAC (No Apical Meristem) domain transcriptional regulator superfamily protein	UniRef100_I1KE01_NAC_transcription_factor_n=1_Tax=Glycine_max_RepID=I1KE01_SOYBN
Glyma.06G249100	146.38	11.6965	6.86857e-29	3.50736	2.17312e-07	5.95017	1.30091e-15	3.01971	6.06516e-06	7.94765	6.29937e-22	3.27153	1.61893e-06	8.48773	1.00397e-23	NAC	AT3G15510	ATNAC2, ANAC056, NARS1, NAC2	NAC domain containing protein 2	UniRef100_V5TF25_NAC_transcription_factor_n=1_Tax=Glycine_max_RepID=V5TF25_SOYBN
Glyma.06G259700	10.7791	9.81904	3.92947e-12	9.641	1.21694e-11	9.9138	2.21858e-12	9.94914	1.87982e-12	6.53526	6.10496e-10	7.38685	1.17251e-10	10.0922	7.77128e-13	-	-			UniRef100_G7JF23_Tir-nbs-lrr_resistance_protein_n=1_Tax=Medicago_truncatula_RepID=G7JF23_MEDTR
Glyma.06G277700	165.222	4.7878	4.75321e-09	7.14233	5.94824e-15	7.01986	6.45444e-15	7.03745	5.43214e-15	6.93513	1.10364e-14	3.54176	9.45557e-06	3.41021	1.15916e-05	-	AT1G06340		Plant Tudor-like protein	UniRef100_B9HQJ8_Agenet_domain-containing_family_protein_n=1_Tax=Populus_trichocarpa_RepID=B9HQJ8_POPTR
Glyma.06G277800	3.20964	6.14225	1.55586e-06	5.8543	3.95122e-06	8.17224	1.51022e-07	8.2075	1.25815e-07	8.31635	1.0227e-07	3.58079	0.000715591	8.35024	6.42713e-08	-	-			UniRef100_I7AYD2_Retropepsin-like_protein_n=1_Tax=Phaseolus_vulgaris_RepID=I7AYD2_PHAVU
Glyma.06G299600	8.65628	9.4998	4.08938e-08	9.32181	8.75099e-08	9.59453	2.82902e-08	9.62987	2.53528e-08	4.3951	0.000172282	5.30969	2.38423e-05	8.07982	8.17864e-08	-	AT4G05120	ENT3, FUR1, ATENT3	Major facilitator superfamily protein	UniRef100_G7IRM9_Equilibrative_nucleoside_transporter_n=1_Tax=Medicago_truncatula_RepID=G7IRM9_MEDTR
Glyma.06G303200	255.07	12.425	1.77109e-09	12.1871	2.892e-09	14.4788	3.60263e-10	9.01301	4.04876e-07	8.29802	1.74889e-06	6.70999	5.58218e-05	12.9842	8.73144e-10	-	AT3G21720	ICL	isocitrate lyase	UniRef100_I1LRR9_Isocitrate_lyase_n=2_Tax=Glycine_max_RepID=I1LRR9_SOYBN
Glyma.06G314000	116.939	9.0205	5.86283e-12	6.68304	1.04795e-08	13.3529	3.19183e-15	9.15395	3.5241e-12	9.45122	1.80069e-12	4.02349	0.000199918	11.1001	9.4766e-15	EIL	AT3G20770	EIN3, AtEIN3	Ethylene insensitive 3 family protein	UniRef100_Q948P3_EIN3-like_protein_n=1_Tax=Cucumis_melo_RepID=Q948P3_CUCME
Glyma.06G318700	151.221	13.6268	1.3298e-21	7.53101	2.35914e-14	13.7217	7.64523e-22	11.9336	6.4071e-21	4.09698	1.92148e-06	2.96588	0.000544402	13.9003	2.59912e-22	-	AT1G71140		MATE efflux family protein	UniRef100_I1KFS3_MATE_efflux_family_protein_n=1_Tax=Glycine_max_RepID=I1KFS3_SOYBN
Glyma.06G321600	42.4839	11.7942	3.97194e-23	11.616	2.43194e-21	11.889	1.6749e-23	8.8136	6.2265e-21	7.21899	5.7702e-18	7.41809	1.1085e-18	12.0675	3.75535e-24	-	AT4G20860		FAD-binding Berberine family protein	UniRef100_Q2PMD4_FAD-linked_oxidoreductase_2_n=1_Tax=Glycine_max_RepID=Q2PMD4_SOYBN
Glyma.07G014000	7.97658	9.38894	6.06864e-11	6.27632	2.31853e-08	5.70286	3.14855e-08	6.04796	1.0553e-08	9.62806	2.32941e-11	7.72118	3.67182e-10	9.66201	1.21315e-11	-	AT2G28970		Leucine-rich repeat protein kinase family protein	UniRef100_G7LHE4_Receptor-like_protein_kinase_n=1_Tax=Medicago_truncatula_RepID=G7LHE4_MEDTR
Glyma.07G040000	5.73089	5.7844	3.1877e-08	6.63526	9.01101e-08	4.59754	1.78296e-06	4.06166	1.31696e-05	7.36576	2.68543e-09	7.24293	5.35008e-09	9.18361	1.9148e-10	-	AT1G54120		unknown protein; BEST Arabidopsis thaliana protein match is: unknown protein (TAIR:AT3G14060.1); Has 23 Blast hits to 23 proteins in 7 species: Archae - 0; Bacteria - 0; Metazoa - 0; Fungi - 0; Plants - 23; Viruses - 0; Other Eukaryotes - 0 (source: NCBI BLink).	UniRef100_G7L7K2_Lipoxygenase_n=1_Tax=Medicago_truncatula_RepID=G7L7K2_MEDTR
Glyma.07G045700	19.1268	6.5327	1.21236e-10	5.7577	5.15506e-09	10.7419	2.51657e-14	7.66291	3.23303e-12	5.21192	2.774e-08	3.66498	3.60417e-05	7.33148	1.33744e-12	-	AT3G14280		unknown protein; Has 51 Blast hits to 51 proteins in 13 species: Archae - 0; Bacteria - 0; Metazoa - 0; Fungi - 0; Plants - 51; Viruses - 0; Other Eukaryotes - 0 (source: NCBI BLink).
Glyma.07G047500	154.394	4.95877	1.34549e-27	6.86782	1.31748e-41	2.44423	3.10225e-09	2.53812	7.91396e-10	3.99061	5.22905e-20	2.35715	1.61159e-08	3.13028	7.57713e-14	-	AT5G63140	ATPAP29, PAP29	purple acid phosphatase 29	UniRef100_U5FPV1_Calcineurin-like_phosphoesterase_family_protein_n=1_Tax=Populus_trichocarpa_RepID=U5FPV1_POPTR
Glyma.07G048600	46.1033	11.9172	1.5298e-10	8.81656	1.20948e-08	5.47219	1.89429e-05	8.04428	2.74081e-08	9.5516	1.55577e-09	5.68793	1.35423e-05	4.04635	0.000794834	-	AT4G10490		2-oxoglutarate (2OG) and Fe(II)-dependent oxygenase superfamily protein	UniRef100_V9PBN6_PRXQ2_n=1_Tax=Populus_tomentosa_RepID=V9PBN6_POPTO
Glyma.07G051000	45.6192	4.88868	4.58905e-20	5.49733	4.99384e-23	3.92127	5.89347e-15	3.04129	3.2526e-10	3.59884	3.46398e-13	4.96202	1.1422e-20	3.59321	2.72098e-13	-	AT1G01140	CIPK9, SnRK3.12, PKS6	CBL-interacting protein kinase 9	UniRef100_A0MNJ9_CBL-interacting_protein_kinase_12_n=1_Tax=Populus_trichocarpa_RepID=A0MNJ9_POPTR
Glyma.07G076200	28.5913	6.44108	1.0112e-12	8.12247	3.40438e-15	7.77345	1.48754e-15	8.75301	8.67979e-17	9.74981	1.12339e-18	6.40588	6.42722e-13	9.75449	4.91796e-18	-	AT2G45760	BAP2, BAL	BON association protein 2	UniRef100_H9DXV8_BAP1_n=1_Tax=Vitis_vinifera_RepID=H9DXV8_VITVI
Glyma.07G080900	44.2133	6.81008	7.36321e-11	11.6788	3.24152e-15	3.63064	6.13745e-05	7.74186	2.3269e-12	3.22481	0.000361269	3.68647	6.82455e-05	9.1215	9.92477e-15	MIKC_MADS	AT2G45660	AGL20, SOC1, ATSOC1	AGAMOUS-like 20	UniRef100_A1XG54_SOC1_n=1_Tax=Glycine_max_RepID=A1XG54_SOYBN
Glyma.07G118900	5.81106	8.93124	1.48632e-11	8.75338	5.63613e-11	9.02591	7.57094e-12	9.06123	6.10255e-12	9.17023	4.41574e-12	7.25979	9.17384e-11	7.49237	2.21031e-12	-	AT1G28710		Nucleotide-diphospho-sugar transferase family protein	UniRef100_Q9FXJ4_F1K23.9_n=2_Tax=Arabidopsis_thaliana_RepID=Q9FXJ4_ARATH
Glyma.07G126900	34.3475	11.4875	1.26604e-10	7.20154	9.277e-08	8.00366	9.20626e-09	9.00548	1.47179e-09	10.038	4.1567e-10	6.89856	1.78172e-07	11.7609	4.46765e-11	MYB	AT5G65790	ATMYB68, MYB68	myb domain protein 68	UniRef100_Q09GS3_Transcription_factor_MYBJ6_n=1_Tax=Glycine_max_RepID=Q09GS3_SOYBN
Glyma.07G139600	85.1562	12.8021	1.66605e-09	12.6239	2.86487e-09	5.9841	5.74992e-05	8.93841	9.16907e-08	9.99897	2.85387e-08	6.06547	7.05964e-05	7.65401	1.20827e-06	-	AT2G29420	ATGSTU7, GST25, GSTU7	glutathione S-transferase tau 7	UniRef100_Q9FQF0_Glutathione_S-transferase_GST_8_n=1_Tax=Glycine_max_RepID=Q9FQF0_SOYBN
Glyma.07G153600	2.72693	7.84762	2.12244e-06	7.67019	4.85937e-06	7.94208	1.48585e-06	7.97732	1.23337e-06	8.0861	1.02602e-06	7.97817	1.83983e-06	8.11998	6.60757e-07	bHLH	AT5G01310	APTX	APRATAXIN-like	UniRef100_G7KSC0_LAX_n=1_Tax=Medicago_truncatula_RepID=G7KSC0_MEDTR
Glyma.07G175700	2.84579	7.90343	1.39941e-06	7.72596	3.18011e-06	7.9979	9.20219e-07	8.03314	8.11715e-07	8.14195	6.43539e-07	4.08053	0.000331573	8.17583	4.131e-07	-	-
Glyma.07G177800	21.4588	6.94259	1.21099e-23	6.30704	8.0048e-21	6.15612	1.4819e-21	10.9408	6.1764e-29	5.67121	2.11114e-20	5.13132	5.84842e-18	8.05378	1.46108e-27	-	AT1G55020	LOX1, ATLOX1	lipoxygenase 1	UniRef100_I1MD22_Lipoxygenase_n=1_Tax=Glycine_max_RepID=I1MD22_SOYBN
Glyma.07G185000	128.741	3.69503	4.03456e-12	3.42802	9.76155e-11	2.94335	1.55341e-08	2.81033	6.13464e-08	2.70001	2.14091e-07	2.70083	2.7816e-07	3.20506	7.91363e-10	-	AT2G14255		Ankyrin repeat family protein with DHHC zinc finger domain	UniRef100_I1KL80_S-acyltransferase_n=1_Tax=Glycine_max_RepID=I1KL80_SOYBN
Glyma.07G186000	10.4054	3.45777	0.000456064	4.53883	1.32589e-05	9.86648	1.55193e-10	3.30828	0.000688966	10.0109	1.17096e-10	3.64613	0.000282076	4.03255	4.02315e-05	-	AT1G50090		D-aminoacid aminotransferase-like PLP-dependent enzymes superfamily protein	UniRef100_K7L2J8_Branched-chain-amino-acid_aminotransferase_n=1_Tax=Glycine_max_RepID=K7L2J8_SOYBN
Glyma.07G198800	2.98065	7.97335	1.01783e-06	4.45904	0.00013845	8.06784	6.84846e-07	6.2785	3.80776e-06	6.50918	4.90414e-07	5.54753	2.0256e-05	8.2458	3.15036e-07	Dof	AT5G60200	TMO6	TARGET OF MONOPTEROS 6	UniRef100_Q0GLE3_Dof9_n=1_Tax=Glycine_max_RepID=Q0GLE3_SOYBN
Glyma.07G201700	2.61985	7.77967	4.24024e-06	7.60228	9.03438e-06	5.24918	5.95806e-05	5.3064	5.24297e-05	4.78069	4.36436e-05	6.11686	2.23125e-05	4.35731	0.000172589	-	AT5G46080		Protein kinase superfamily protein	UniRef100_A2Q519_Protein_kinase_n=1_Tax=Medicago_truncatula_RepID=A2Q519_MEDTR
Glyma.07G223400	67.2092	3.71062	2.49068e-08	2.65511	4.63754e-05	7.56441	6.62213e-21	5.25728	1.35938e-13	6.47932	1.07039e-17	4.45319	1.06762e-10	8.14241	1.12002e-22	-	AT3G05320		O-fucosyltransferase family protein	UniRef100_G7IFV8_GDP-fucose_protein-O-fucosyltransferase_n=1_Tax=Medicago_truncatula_RepID=G7IFV8_MEDTR
Glyma.07G232600	18.7492	10.6198	4.20938e-10	8.40396	5.49863e-09	10.7146	2.86422e-10	8.15413	5.38103e-09	10.8591	2.34784e-10	6.29564	3.27977e-07	9.13709	8.23549e-10	-	AT5G19473		RPM1-interacting protein 4 (RIN4) family protein	UniRef100_F4K158_RPM1-interacting_protein_4_(RIN4)_family_protein_n=1_Tax=Arabidopsis_thaliana_RepID=F4K158_ARATH
Glyma.08G009700	24.1959	10.9879	1.50102e-12	10.8098	3.77972e-12	11.0827	9.44694e-13	6.55888	3.07272e-09	11.2273	7.2683e-13	6.26845	1.31517e-08	7.99559	3.57909e-11	NAC	AT5G13180	ANAC083, VNI2, NAC083	NAC domain containing protein 83	UniRef100_G7LI31_NAC_domain_protein_n=1_Tax=Medicago_truncatula_RepID=G7LI31_MEDTR
Glyma.08G016500	4.1836	8.45667	2.02771e-07	8.27896	4.86351e-07	6.72784	8.4933e-07	5.4857	7.76689e-06	5.55872	6.32411e-06	5.54338	4.09151e-06	8.7294	6.31466e-08	-	AT5G41380		CCT motif family protein	UniRef100_G7KC16_Zinc_finger_protein_CONSTANS-like_protein_n=1_Tax=Medicago_truncatula_RepID=G7KC16_MEDTR
Glyma.08G019900	1.20219	6.6692	1.22523e-05	6.49281	3.86363e-05	6.76315	8.74891e-06	4.97598	5.1253e-05	6.90647	5.5939e-06	4.99642	7.3899e-05	6.94019	3.63182e-06	-	AT4G23690		Disease resistance-responsive (dirigent-like protein) family protein	UniRef100_E5LDB6_(+)-pinoresinol-forming_dirigent_protein_n=1_Tax=Schisandra_chinensis_RepID=E5LDB6_SCHCH
Glyma.08G034100	2.73017	5.91464	2.96351e-07	7.66692	1.1361e-07	7.9388	2.06031e-08	7.97404	1.7305e-08	8.08283	1.27852e-08	4.22475	9.67553e-06	8.1167	7.27493e-09	M-type_MADS	AT3G66656	AGL91	AGAMOUS-like 91	UniRef100_G7L988_MADS-box_transcription_factor_n=1_Tax=Medicago_truncatula_RepID=G7L988_MEDTR
Glyma.08G035300	120.906	4.4484	3.42734e-14	4.52109	1.75739e-14	3.70383	7.12774e-11	5.86275	9.12012e-21	7.11891	3.54095e-26	4.9837	1.54054e-16	4.94134	1.12256e-16	-	AT1G77210	STP14	sugar transporter 14	UniRef100_Q7XA51_Monosaccharide_transporter_n=1_Tax=Glycine_max_RepID=Q7XA51_SOYBN
Glyma.08G057600	5.70049	3.06421	2.35629e-05	2.71921	0.000229471	7.14088	2.41699e-12	9.02901	1.62009e-13	7.36425	1.25529e-12	4.64969	6.94193e-09	5.80739	1.73725e-11	-	AT1G17850		Rhodanese/Cell cycle control phosphatase superfamily protein	UniRef100_F4I933_Rhodanese-like_domain-containing_protein_8,_chloroplastic_n=1_Tax=Arabidopsis_thaliana_RepID=STR8_ARATH
Glyma.08G059100	916.104	7.21858	1.50124e-09	3.84342	0.000338781	10.8826	2.53255e-15	9.4837	3.58565e-13	9.24545	8.665e-13	3.65969	0.000807005	14.0222	1.83341e-19	-	AT4G20800		FAD-binding Berberine family protein	UniRef100_G7ZZ44_Reticuline_oxidase-like_protein_n=1_Tax=Medicago_truncatula_RepID=G7ZZ44_MEDTR
Glyma.08G060500	35.1035	4.52102	3.7149e-07	3.30499	0.000119401	11.6158	1.89522e-16	9.0494	7.2052e-15	7.10924	1.62213e-12	4.99337	5.47931e-08	6.91379	2.82491e-12	-	AT4G21390	B120	S-locus lectin protein kinase family protein	UniRef100_I1KQR4_Serine/threonine-protein_kinase_n=2_Tax=Glycine_max_RepID=I1KQR4_SOYBN
Glyma.08G061200	375.364	7.18199	1.70546e-40	3.22495	7.78655e-13	5.17977	2.07331e-26	5.78016	1.2826e-30	2.88083	1.24418e-10	3.20502	1.62322e-12	5.14638	2.38558e-26	-	AT5G54500	FQR1	flavodoxin-like quinone reductase 1	UniRef100_A3F7Q2_Benzoquinone_reductase_n=1_Tax=Gossypium_hirsutum_RepID=A3F7Q2_GOSHI
Glyma.08G067600	107.933	6.05797	1.50236e-45	3.00987	1.09748e-16	6.79084	1.91712e-52	3.47878	3.15527e-21	4.1102	2.63794e-27	4.10636	4.91891e-27	3.33382	4.5665e-20	-	AT2G22570	ATNIC1, NIC1	nicotinamidase 1	UniRef100_B9H6P1_Isochorismatase_hydrolase_family_protein_n=1_Tax=Populus_trichocarpa_RepID=B9H6P1_POPTR
Glyma.08G071500	3.67346	8.26955	4.54739e-10	8.09191	1.64893e-09	6.52259	2.10335e-09	8.39938	1.71614e-10	8.50827	1.2948e-10	8.40023	2.88144e-10	6.82877	6.55007e-11	-	AT1G02170	LOL3, ATMCPB1, MCP1B, ATMC1, MC1	metacaspase 1	UniRef100_G7INX3_Metacaspase-1_n=1_Tax=Medicago_truncatula_RepID=G7INX3_MEDTR
Glyma.08G086800	134.327	2.95554	3.08214e-18	2.46939	1.74754e-13	3.19168	9.74453e-21	3.64177	1.51046e-25	3.15832	2.92599e-20	2.39521	1.06153e-12	3.84093	4.17183e-28	-	AT5G63980	SAL1, ALX8, ATSAL1, HOS2, FRY1, RON1	Inositol monophosphatase family protein	UniRef100_B9H494_5'-bisphosphate_nucleotidase_2_family_protein_n=1_Tax=Populus_trichocarpa_RepID=B9H494_POPTR
Glyma.08G094000	3.4657	8.18652	6.11858e-09	8.00892	1.97032e-08	6.43951	2.82902e-08	8.31634	2.71155e-09	6.70844	2.09648e-09	8.31719	4.47739e-09	8.45911	1.126e-09	-	AT1G14730		Cytochrome b561/ferric reductase transmembrane protein family	UniRef100_B7FIL2_Cytochrome_b_reductase_n=1_Tax=Medicago_truncatula_RepID=B7FIL2_MEDTR
Glyma.08G097600	39.8569	5.31479	3.52825e-07	5.83776	6.3133e-08	4.92072	1.61255e-06	6.73744	1.34831e-09	5.82004	4.07045e-08	3.5075	0.000458396	4.86522	1.49275e-06	-	AT3G42170		BED zinc finger ;hAT family dimerisation domain	UniRef100_G7K7Q6_Oligoribonuclease_n=1_Tax=Medicago_truncatula_RepID=G7K7Q6_MEDTR
Glyma.08G099300	1.91444	3.74653	1.46093e-05	3.73434	5.25508e-05	2.9794	0.000233743	3.4564	1.90698e-05	2.8648	0.000438819	2.90087	0.000285476	2.66893	0.000282765	-	AT4G15850	ATRH1, RH1	RNA helicase 1	UniRef100_G7KG11_DEAD-box_ATP-dependent_RNA_helicase_n=1_Tax=Medicago_truncatula_RepID=G7KG11_MEDTR
Glyma.08G121200	8.30497	3.36658	1.74925e-06	6.35341	5.64695e-12	3.44781	8.26616e-07	3.88757	6.24528e-08	3.66012	2.06074e-07	3.94491	3.95551e-08	3.30755	1.49795e-06	-	AT3G23730	XTH16	xyloglucan endotransglucosylase/hydrolase 16	UniRef100_B9H805_Xyloglucan_endo-1_family_protein_n=2_Tax=Populus_trichocarpa_RepID=B9H805_POPTR
Glyma.08G128200	9.44193	7.6937	4.43825e-10	6.56044	1.86565e-08	9.72293	3.36632e-11	7.94097	2.1765e-10	9.86736	2.33502e-11	4.76248	1.26974e-06	9.90132	1.25119e-11	-	-			UniRef100_G7L9K0_GATA_transcription_factor_n=1_Tax=Medicago_truncatula_RepID=G7L9K0_MEDTR
Glyma.08G168100	27.542	9.29039	9.23537e-19	3.89864	8.18457e-08	9.42759	3.97199e-19	5.92563	2.122e-13	4.5652	9.50081e-10	3.36872	3.16459e-06	7.30112	1.03307e-16	MYB	AT1G79180	ATMYB63, MYB63	myb domain protein 63	UniRef100_I3RSY1_R2R3MYB_transcription_factor_(Fragment)_n=1_Tax=Lotus_japonicus_RepID=I3RSY1_LOTJA
Glyma.08G172300	32.9426	6.90739	9.1867e-16	5.4077	1.07244e-11	9.69499	6.2382e-20	9.74641	5.31975e-20	5.29346	1.2547e-11	5.23739	1.549e-11	8.27056	1.74724e-18	-	AT2G32190		unknown protein; BEST Arabidopsis thaliana protein match is: unknown protein (TAIR:AT2G32210.1); Has 218 Blast hits to 218 proteins in 24 species: Archae - 0; Bacteria - 0; Metazoa - 0; Fungi - 16; Plants - 202; Viruses - 0; Other Eukaryotes - 0 (source: NCBI BLink).
Glyma.08G178100	55.3351	3.41871	9.02674e-20	2.6853	3.53813e-13	3.00254	3.75296e-16	2.37033	5.1565e-11	4.26135	2.50969e-27	3.04622	2.52598e-16	2.47335	5.75495e-12	-	AT5G64250		Aldolase-type TIM barrel family protein	UniRef100_G7J9Z8_2-nitropropane_dioxygenase-like_protein_n=1_Tax=Medicago_truncatula_RepID=G7J9Z8_MEDTR
Glyma.08G181500	594.33	5.19648	2.11484e-10	6.61281	2.39159e-14	11.2925	2.13135e-26	9.48115	3.92545e-22	5.7428	8.24491e-12	5.33734	1.38131e-10	13.3329	2.50078e-29	-	AT4G25980		Peroxidase superfamily protein	UniRef100_G7IL97_Peroxidase_n=2_Tax=Medicago_truncatula_RepID=G7IL97_MEDTR
Glyma.08G181900	26.7419	6.95115	9.09755e-10	8.00343	1.90087e-10	8.57559	1.49892e-11	9.44235	3.18241e-12	8.38293	1.14539e-11	6.46775	7.27257e-09	11.3979	2.09678e-13	-	AT3G43660		Vacuolar iron transporter (VIT) family protein	UniRef100_Q9M2C0_Vacuolar_iron_transporter_homolog_4_n=1_Tax=Arabidopsis_thaliana_RepID=VITH4_ARATH
Glyma.08G186000	35.7706	7.17878	1.9582e-13	4.42075	2.75031e-07	9.81478	2.60973e-16	4.85688	2.4303e-08	4.45491	1.97315e-07	5.69261	5.00713e-10	8.81325	4.59325e-16	-	AT1G09580		emp24/gp25L/p24 family/GOLD family protein	UniRef100_A2Q3U2_Emp24/gp25L/p24_n=1_Tax=Medicago_truncatula_RepID=A2Q3U2_MEDTR
Glyma.08G188300	208.12	4.18986	7.91208e-30	3.14724	5.52673e-19	3.67993	1.73708e-24	3.30854	1.27267e-20	2.91964	8.00179e-17	2.88867	2.00189e-16	3.3201	5.84082e-21	-	AT1G60940	SNRK2-10, SNRK2.10, SRK2B	SNF1-related protein kinase 2.10	UniRef100_Q5U9E3_Serine/threonine_protein_kinase_n=2_Tax=Medicago_truncatula_RepID=Q5U9E3_MEDTR
Glyma.08G200700	9.74131	9.67521	1.63199e-10	6.58313	4.23436e-08	9.76996	9.95691e-11	6.71753	8.42278e-09	4.19921	1.56945e-05	8.00994	9.58141e-10	7.02967	1.26197e-09	-	AT3G16500	PAP1, IAA26	phytochrome-associated protein 1	UniRef100_K7L7S4_Auxin-induced_protein_n=2_Tax=Glycine_max_RepID=K7L7S4_SOYBN
Glyma.08G204700	13.3684	8.1777	4.42436e-09	7.12194	3.72817e-08	4.94927	8.93813e-06	5.6872	7.55277e-07	6.1348	3.81943e-07	4.10385	0.000180982	8.70865	2.11949e-10	HD-ZIP	AT1G79840	GL2	HD-ZIP IV family of homeobox-leucine zipper protein with lipid-binding START domain	UniRef100_D9ZJ21_HD_domain_class_transcription_factor_n=1_Tax=Malus_domestica_RepID=D9ZJ21_MALDO
Glyma.08G208700	204.324	4.61373	1.78857e-23	4.91802	1.09998e-25	2.96032	8.20167e-12	2.94361	9.67021e-12	3.83151	1.29799e-17	3.87593	7.81372e-18	3.59271	3.46149e-16	-	AT1G80310		sulfate transmembrane transporters	UniRef100_B6TU79_Sulfate_transporter_n=1_Tax=Zea_mays_RepID=B6TU79_MAIZE
Glyma.08G230500	20.0396	10.7165	8.19113e-18	6.43466	8.42251e-13	10.8113	3.51485e-18	10.8467	2.96104e-18	8.38162	1.49545e-16	7.13425	5.49033e-15	8.53047	1.01872e-17	-	AT1G70890	MLP43	MLP-like protein 43	UniRef100_K7VK00_MLP-like_protein_n=1_Tax=Phaseolus_vulgaris_RepID=K7VK00_PHAVU
Glyma.08G230600	14.987	4.42988	8.27772e-05	5.08999	1.78585e-05	4.87081	2.49536e-05	5.57826	2.50953e-06	4.26484	0.000134346	4.6222	6.31892e-05	4.90344	1.60928e-05	-	AT5G25610	RD22, ATRD22	BURP domain-containing protein	UniRef100_G7L8H5_Embryonic_abundant_protein-like_protein_n=1_Tax=Medicago_truncatula_RepID=G7L8H5_MEDTR
Glyma.08G231600	14.5043	10.2453	1.9689e-11	6.58937	2.93631e-08	7.1603	1.17944e-09	10.3755	1.0455e-11	5.03208	7.40812e-07	6.01322	3.69925e-08	8.81702	4.94561e-12	-	AT1G30300		Metallo-hydrolase/oxidoreductase superfamily protein	UniRef100_G7IP30_Hydrolase-like_protein_n=1_Tax=Medicago_truncatula_RepID=G7IP30_MEDTR
Glyma.08G241000	98.0802	9.47183	2.29081e-20	8.13179	7.5316e-18	8.66799	4.72574e-19	8.27832	1.71601e-18	2.85709	0.000159496	5.94514	1.64902e-12	9.62721	3.20101e-21	-	AT3G29200	CM1, ATCM1	chorismate mutase 1	UniRef100_D0VBC0_Chorismate_mutase_02_n=1_Tax=Vitis_vinifera_RepID=D0VBC0_VITVI
Glyma.08G261500	101.405	3.47504	1.21463e-06	4.60967	5.75946e-10	2.9412	3.23546e-05	2.52329	0.000342197	2.94894	3.33576e-05	2.96142	4.039e-05	2.93724	2.83053e-05	ERF	AT1G68550		Integrase-type DNA-binding superfamily protein	UniRef100_G7ZZD4_Ethylene_responsive_transcription_factor_2a_n=1_Tax=Medicago_truncatula_RepID=G7ZZD4_MEDTR
Glyma.08G267800	57.4817	12.2362	2.83979e-08	5.05717	0.000974029	8.47011	1.35255e-06	10.5497	8.46995e-08	7.66963	4.83084e-06	5.26964	0.0008209	10.8351	5.62072e-08	-	AT4G20170		Domain of unknown function (DUF23)
Glyma.08G282600	484.734	12.519	3.13432e-12	12.2417	1.26723e-11	11.2387	3.11063e-11	9.71779	1.09438e-09	12.5068	5.12903e-12	7.42005	6.11642e-07	13.8207	4.58408e-13	-	AT3G26590		MATE efflux family protein	UniRef100_I1N1K5_MATE_efflux_family_protein_n=1_Tax=Glycine_max_RepID=I1N1K5_SOYBN
Glyma.08G282700	582.794	13.6049	3.13198e-13	12.5079	3.80158e-12	13.8549	2.37521e-13	10.3807	1.58507e-10	11.1455	2.06996e-11	6.93227	1.69476e-06	15.8487	2.74738e-14	-	AT1G23300		MATE efflux family protein	UniRef100_K7MS37_MATE_efflux_family_protein_n=1_Tax=Glycine_max_RepID=K7MS37_SOYBN
Glyma.08G296000	63.5999	6.3057	1.18549e-07	5.96	3.74226e-07	10.6102	2.2048e-12	8.49941	1.75677e-10	10.115	6.67409e-12	4.0072	0.00033262	12.6552	1.69883e-13	-	AT1G69850	ATNRT1:2, NTL1, NRT1:2	nitrate transporter 1:2	UniRef100_G7K9S1_Nitrate_transporter_NTL1_n=1_Tax=Medicago_truncatula_RepID=G7K9S1_MEDTR
Glyma.08G330600	148.109	8.44955	3.71357e-08	9.20166	9.90779e-09	9.73141	1.61224e-09	7.86923	1.30872e-07	10.7958	4.14998e-10	6.92756	2.15618e-06	6.47523	4.10373e-06	-	AT1G55850	ATCSLE1, CSLE1	cellulose synthase like E1	UniRef100_G7IV14_Cellulose_synthase-like_protein_E1_n=1_Tax=Medicago_truncatula_RepID=G7IV14_MEDTR
Glyma.08G350400	5.10877	5.20632	2.04062e-07	4.28885	6.98641e-06	5.30973	1.15737e-07	5.76464	3.31861e-08	6.0037	7.14201e-09	3.67836	4.15365e-05	4.73178	2.47407e-07	-	AT3G06240		F-box family protein	UniRef100_G7IYP6_F-box/kelch-repeat_protein_n=1_Tax=Medicago_truncatula_RepID=G7IYP6_MEDTR
Glyma.08G363600	204.589	2.5112	7.5822e-12	5.42723	7.14013e-39	2.8853	5.96352e-15	2.9738	1.38126e-15	3.1961	1.96518e-17	5.30931	1.88003e-37	2.91569	2.79251e-15	-	AT5G47900		Protein of unknown function (DUF1624)	UniRef100_Q01L45_H0502B11.6_protein_n=2_Tax=Oryza_sativa_RepID=Q01L45_ORYSA
Glyma.08G364900	59.9477	10.4645	1.70909e-07	5.70528	0.000383203	12.3931	3.5731e-08	12.4284	3.33737e-08	7.33972	1.36796e-05	5.78914	0.000419269	12.5716	2.24782e-08	-	AT5G19040	ATIPT5, IPT5	isopentenyltransferase 5	UniRef100_G7IW81_Isopentenyltransferase_n=1_Tax=Medicago_truncatula_RepID=G7IW81_MEDTR
Glyma.08G367000	3.64221	8.26109	7.38867e-07	8.08346	1.62583e-06	8.35565	4.95366e-07	3.82293	0.000539602	6.80066	3.62548e-07	8.39178	6.5126e-07	6.83591	2.31108e-07	-	AT4G01070	GT72B1, UGT72B1	UDP-Glycosyltransferase superfamily protein	UniRef100_E9M5F2_Glycosyltransferase_GT12D15_n=1_Tax=Pueraria_montana_var._lobata_RepID=E9M5F2_PUEML
Glyma.09G005600	171.412	4.56265	5.99763e-20	3.33326	2.73181e-12	9.02075	1.53095e-44	8.75141	1.23819e-43	3.10359	6.10746e-11	6.58078	2.48177e-32	11.1037	8.75139e-52	-	AT1G11910	APA1, ATAPA1	aspartic proteinase A1	UniRef100_Q41713_Aspartic_proteinase_n=1_Tax=Vigna_unguiculata_RepID=Q41713_VIGUN
Glyma.09G008900	89.5619	10.2765	1.83071e-09	6.01264	1.70724e-05	9.49964	6.17679e-09	7.17571	8.86989e-07	9.57244	5.40468e-09	5.72309	4.50822e-05	10.7343	2.66257e-10	-	AT4G05530	IBR1, SDRA	indole-3-butyric acid response 1	UniRef100_G7JKG6_Dehydrogenase/reductase_SDR_family_member_n=1_Tax=Medicago_truncatula_RepID=G7JKG6_MEDTR
Glyma.09G023500	72.4975	7.19039	1.0213e-08	4.27293	0.000137994	7.72065	1.91813e-09	12.7013	3.59029e-13	7.378	5.54589e-09	5.8585	1.02884e-06	9.83272	3.9189e-12	-	AT3G24060		Plant self-incompatibility protein S1 family	UniRef100_B9GMH5_Self-incompatibility_family_protein_n=1_Tax=Populus_trichocarpa_RepID=B9GMH5_POPTR
Glyma.09G027000	16.0434	10.3914	8.02781e-15	5.67749	1.18796e-09	6.94619	2.71581e-12	5.689	2.7259e-10	4.13989	6.66274e-07	5.49736	7.6592e-10	6.83171	8.56071e-13	-	AT4G20840		FAD-binding Berberine family protein	UniRef100_G7IMM5_Reticuline_oxidase-like_protein_n=1_Tax=Medicago_truncatula_RepID=G7IMM5_MEDTR
Glyma.09G027200	4.335	8.50633	5.83183e-08	6.28405	1.02024e-06	5.47123	2.97043e-06	8.63622	3.29924e-08	7.04031	2.71627e-08	4.68202	2.02012e-05	8.77908	1.64539e-08	-	AT4G20840		FAD-binding Berberine family protein	UniRef100_G7IMM5_Reticuline_oxidase-like_protein_n=1_Tax=Medicago_truncatula_RepID=G7IMM5_MEDTR
Glyma.09G066500	148.395	5.83157	1.47573e-40	6.15369	2.41123e-43	3.95868	1.01403e-23	3.02285	1.87416e-15	3.48672	2.70944e-19	5.04159	2.28525e-33	4.4724	1.44717e-28	-	AT4G26080	ABI1, AtABI1	Protein phosphatase 2C family protein	UniRef100_A4Q9A1_Abscisic_insensitive_1B_n=1_Tax=Populus_tremula_RepID=A4Q9A1_POPTN
Glyma.09G070500	2.64372	5.0267	0.000359899	4.67128	0.000735959	6.02727	3.42851e-05	6.11673	2.88097e-05	6.3417	4.76758e-06	5.37797	0.000141546	8.0709	3.17053e-06	-	AT3G51420	SSL4, ATSSL4	strictosidine synthase-like 4	UniRef100_G7IGG5_Adipocyte_plasma_membrane-associated_protein_n=2_Tax=Medicago_truncatula_RepID=G7IGG5_MEDTR
Glyma.09G094000	153.927	13.6536	4.01686e-18	10.6377	2.99913e-16	11.139	7.54742e-17	10.2913	6.01357e-16	9.21585	1.64825e-14	6.01908	7.966e-09	4.36358	5.97232e-06	-	AT1G19250	FMO1	flavin-dependent monooxygenase 1	UniRef100_Q01MI8_H0515C11.3_protein_n=1_Tax=Oryza_sativa_RepID=Q01MI8_ORYSA
Glyma.09G099200	51.8828	12.0856	1.48365e-20	7.86432	3.8106e-16	8.42691	6.26337e-18	10.4018	6.63765e-20	8.56623	1.25237e-17	7.59258	3.70773e-16	10.6484	2.0773e-21	-	AT4G27290		S-locus lectin protein kinase family protein	UniRef100_K7LCV5_Serine/threonine-protein_kinase_n=1_Tax=Glycine_max_RepID=K7LCV5_SOYBN
Glyma.09G100800	1.7844	7.23482	5.40539e-07	7.05782	1.81858e-06	7.32906	3.08978e-07	5.54989	2.18309e-06	7.47279	2.0557e-07	3.61385	0.000128145	7.5066	1.1701e-07	-	-
Glyma.09G111800	8.45773	9.47245	6.51797e-14	6.4381	7.79464e-11	9.56718	3.00533e-14	9.60252	2.41603e-14	9.71159	1.78728e-14	9.60337	3.87683e-14	7.28538	8.52038e-14	-	AT3G58000		VQ motif-containing protein	UniRef100_D7LVY8_VQ_motif-containing_protein_n=1_Tax=Arabidopsis_lyrata_subsp._lyrata_RepID=D7LVY8_ARALL
Glyma.09G111900	18.4931	10.5994	9.47206e-17	10.4213	3.88957e-15	10.6942	4.29178e-17	10.7296	3.65249e-17	10.8387	2.77391e-17	8.90173	6.31926e-16	10.8727	1.19472e-17	-	AT3G12120	FAD2	fatty acid desaturase 2	UniRef100_Q5FB99_Microsomal_omega-6_fatty_acid_desaturase_n=1_Tax=Glycine_max_RepID=Q5FB99_SOYBN
Glyma.09G112700	5.89745	8.95313	1.70188e-11	6.72208	6.28754e-10	7.20626	8.61002e-11	7.26071	6.91033e-11	9.19212	5.28142e-12	7.28191	1.06936e-10	9.22606	2.676e-12	-	AT3G57950		unknown protein; FUNCTIONS IN: molecular function unknown; INVOLVED IN: biological process unknown; LOCATED IN: chloroplast; EXPRESSED IN: 9 plant structures; EXPRESSED DURING: 4 anthesis, C globular stage, petal differentiation and expansion stage; BEST Arabidopsis thaliana protein match is: unknown protein (TAIR:AT2G42180.1); Has 81 Blast hits to 81 proteins in 11 species: Archae - 0; Bacteria …
Glyma.09G123800	38.9171	5.51714	1.85161e-13	2.97317	1.02652e-05	6.06725	4.27006e-15	6.11637	2.10046e-15	8.91737	8.48862e-22	6.43213	2.27574e-16	4.63219	4.58794e-11	-	AT1G70680		Caleosin-related family protein	UniRef100_B9HW27_Calcium_binding_family_protein_n=1_Tax=Populus_trichocarpa_RepID=B9HW27_POPTR
Glyma.09G124600	19.1785	10.6513	3.94663e-15	10.4732	1.2951e-14	10.7461	2.04781e-15	3.92177	2.24933e-06	10.8906	1.44169e-15	8.98215	2.64936e-14	10.9246	6.65183e-16	-	AT1G70670		Caleosin-related family protein	UniRef100_B9HW27_Calcium_binding_family_protein_n=1_Tax=Populus_trichocarpa_RepID=B9HW27_POPTR
Glyma.09G132200	159.151	6.55003	3.06337e-11	5.27279	1.7576e-08	7.39322	4.36592e-13	3.67224	3.24738e-05	8.04743	2.48752e-14	3.9057	1.62446e-05	8.23984	6.63416e-15	-	AT4G25700	BETA-OHASE 1, B1, chy1, BCH1	beta-hydroxylase 1	UniRef100_G4Y9K1_Beta-carotene_hydroxylase_5_n=1_Tax=Glycine_max_RepID=G4Y9K1_SOYBN
Glyma.09G170000	188.362	11.3512	1.1337e-10	5.39417	8.11498e-05	9.92475	1.11827e-09	10.0412	1.02176e-09	6.87542	1.85055e-06	4.80209	0.00047003	10.4819	2.14071e-10	-	AT1G59960		NAD(P)-linked oxidoreductase superfamily protein	UniRef100_G7JL30_NAD(P)H-dependent_6'-deoxychalcone_synthase_n=1_Tax=Medicago_truncatula_RepID=G7JL30_MEDTR
Glyma.09G172600	11.1282	9.86219	6.34293e-09	9.68415	1.39122e-08	9.95695	4.30569e-09	8.1752	2.24409e-08	10.1014	3.40839e-09	3.85012	0.000772272	10.1354	2.10528e-09	-	AT1G18350	ATMKK7, BUD1, MKK7	MAP kinase kinase 7	UniRef100_G9JJQ7_Hematopoietic_protein_kinase_n=1_Tax=Medicago_truncatula_RepID=G9JJQ7_MEDTR
Glyma.09G179800	9.45539	9.62878	9.5498e-08	9.45077	1.92828e-07	9.72352	6.86574e-08	9.75887	6.14505e-08	9.86795	5.61021e-08	7.97189	4.95494e-07	9.90191	3.62668e-08	-	AT3G20180		Copper transport protein family	UniRef100_G7J845_ATFP4-like_protein_n=1_Tax=Medicago_truncatula_RepID=G7J845_MEDTR
Glyma.09G182500	3.8324	8.33668	2.46647e-06	8.15901	5.2586e-06	5.76098	3.09236e-05	5.87593	2.74996e-05	8.57543	1.41146e-06	5.07145	9.75036e-05	6.91654	5.10457e-06	-	AT1G68390		Core-2/I-branching beta-1,6-N-acetylglucosaminyltransferase family protein	UniRef100_Q9M9C4_Core-2/I-branching_beta-1,6-N-acetylglucosaminyltransferase_family_protein_n=1_Tax=Arabidopsis_thaliana_RepID=Q9M9C4_ARATH
Glyma.09G186600	20.184	3.05709	2.9612e-05	3.50331	3.05666e-06	3.24299	9.48163e-06	3.80821	3.34806e-07	4.04	7.68721e-08	2.8868	8.96397e-05	4.29556	1.16092e-08	-	AT2G38255		Protein of Unknown Function (DUF239)	UniRef100_G7KW24_Carboxyl-terminal_proteinase_n=1_Tax=Medicago_truncatula_RepID=G7KW24_MEDTR
Glyma.09G188700	166.372	6.16448	1.24799e-29	4.21924	1.79443e-17	8.00729	5.71357e-40	7.45136	5.03372e-37	8.59944	1.48007e-42	6.22753	6.4481e-30	7.62149	1.18752e-38	-	AT5G19600	SULTR3;5	sulfate transporter 3;5	UniRef100_Q0P7I2_Sst1_protein_n=1_Tax=Lotus_japonicus_RepID=Q0P7I2_LOTJA
Glyma.09G200500	19.396	5.39441	3.52784e-08	4.78491	5.68994e-07	5.03798	1.22444e-07	5.03963	1.38021e-07	5.80313	9.18142e-09	3.50895	0.000128442	3.73882	2.96533e-05	-	AT4G15560	CLA1, DEF, CLA, DXS, DXPS2	Deoxyxylulose-5-phosphate synthase	UniRef100_Q8L692_1-Deoxy-D-xylulose_5-phosphate_synthase_2_n=2_Tax=Medicago_truncatula_RepID=Q8L692_MEDTR
Glyma.09G202300	25.6488	4.38132	2.71028e-05	4.57703	1.94219e-05	4.99846	2.77738e-06	4.10685	7.24137e-05	4.65152	1.04113e-05	4.60978	1.59109e-05	5.88858	1.15812e-07	-	AT1G67720		Leucine-rich repeat protein kinase family protein	UniRef100_D8V145_Nodulation_receptor_kinase_B_n=1_Tax=Glycine_max_RepID=D8V145_SOYBN
Glyma.09G208700	4.57467	8.58562	5.42072e-08	6.30604	3.37964e-06	6.8183	2.29174e-07	8.71554	2.9286e-08	8.82449	2.47371e-08	4.43588	6.17767e-05	8.85841	1.51588e-08	-	AT3G18670		Ankyrin repeat family protein	UniRef100_G7K9M3_Ankyrin_repeat-containing_protein_n=1_Tax=Medicago_truncatula_RepID=G7K9M3_MEDTR
Glyma.09G210400	8.24255	9.43307	6.67304e-08	9.25509	1.39338e-07	5.95123	4.81326e-06	9.56313	4.14908e-08	6.55172	1.72442e-06	6.16854	2.97448e-06	9.70615	2.39608e-08	-	AT3G07040	RPM1, RPS3	NB-ARC domain-containing disease resistance protein	UniRef100_G7K9J5_Nbs-lrr_resistance_protein_n=1_Tax=Medicago_truncatula_RepID=G7K9J5_MEDTR
Glyma.09G217800	4.66752	8.6146	1.43254e-10	8.43684	5.04587e-10	8.70923	7.20404e-11	6.14811	2.88297e-09	7.13426	4.40039e-11	6.94317	8.31723e-10	8.88741	2.22297e-11	-	AT5G45320		FUNCTIONS IN: molecular function unknown; INVOLVED IN: biological process unknown; LOCATED IN: endomembrane system; EXPRESSED IN: inflorescence meristem, root, flower; EXPRESSED DURING: petal differentiation and expansion stage; CONTAINS InterPro DOMAIN/s: Late embryogenesis abundant protein, group 2 (InterPro:IPR004864); BEST Arabidopsis thaliana protein match is: unknown protein (TAIR:AT3G26350…
Glyma.09G250500	107.04	4.47106	3.02231e-05	3.73889	0.000408167	7.18678	1.71885e-09	5.41812	1.00357e-06	4.70837	1.49661e-05	3.71031	0.000584893	6.50376	1.76994e-08	WRKY	AT5G56270	WRKY2, ATWRKY2	WRKY DNA-binding protein 2	UniRef100_G7KRI3_WRKY_transcription_factor_n=1_Tax=Medicago_truncatula_RepID=G7KRI3_MEDTR
Glyma.09G262500	2.2146	3.68913	0.000394359	4.47303	0.000186892	5.79285	4.19358e-06	7.66964	4.91261e-07	4.51441	1.21354e-05	5.08247	2.24668e-05	3.8628	0.000126211	-	AT3G61220		NAD(P)-binding Rossmann-fold superfamily protein	UniRef100_C0LZ70_Short_chain_dehydrogenase/reductase_n=1_Tax=Nandina_domestica_RepID=C0LZ70_NANDO
Glyma.09G266400	430.012	13.1733	1.25833e-15	14.9555	4.1125e-16	13.409	8.72482e-16	10.8289	1.71303e-13	9.18705	2.1246e-11	7.76998	2.65386e-09	15.4071	7.45387e-17	MIKC_MADS	AT2G45650	AGL6	AGAMOUS-like 6	UniRef100_Q8LLR1_MADS-box_protein_3_n=1_Tax=Vitis_vinifera_RepID=Q8LLR1_VITVI
Glyma.09G270600	1.26504	4.85757	8.37683e-05	4.50934	0.00019968	6.8331	7.45823e-06	6.86817	6.26715e-06	6.97647	4.92141e-06	6.86902	9.13886e-06	5.29864	2.74265e-06	-	AT3G54190		Transducin/WD40 repeat-like superfamily protein
Glyma.09G281800	2.58515	7.76646	1.42996e-08	7.58908	5.32297e-08	7.86089	8.25489e-09	7.89613	6.73025e-09	8.00489	4.64597e-09	7.89698	1.02918e-08	6.32552	2.4785e-09	-	AT5G54160	ATOMT1, OMT1	O-methyltransferase 1	UniRef100_G7I7A7_Caffeic_acid_O-methyltransferase_n=1_Tax=Medicago_truncatula_RepID=G7I7A7_MEDTR
Glyma.09G285700	594.964	5.21263	1.1712e-09	7.7129	4.03631e-16	8.05335	5.8509e-17	8.3858	9.17008e-18	6.56621	4.92369e-13	6.67268	3.36759e-13	8.98172	2.3681e-19	-	AT3G19990		unknown protein; INVOLVED IN: biological process unknown; LOCATED IN: chloroplast stroma, chloroplast; EXPRESSED IN: 23 plant structures; EXPRESSED DURING: 13 growth stages; Has 118 Blast hits to 118 proteins in 41 species: Archae - 0; Bacteria - 42; Metazoa - 0; Fungi - 0; Plants - 56; Viruses - 0; Other Eukaryotes - 20 (source: NCBI BLink).	UniRef100_D7LAU9_Binding_protein_n=1_Tax=Arabidopsis_lyrata_subsp._lyrata_RepID=D7LAU9_ARALL
Glyma.10G007500	11.9863	6.82413	2.72353e-14	9.79721	4.1339e-15	5.64915	1.18077e-12	3.38906	1.03599e-06	6.34039	2.36516e-14	7.53327	4.4698e-16	10.2485	6.10444e-18	-	AT1G06620		2-oxoglutarate (2OG) and Fe(II)-dependent oxygenase superfamily protein	UniRef100_G7I5H6_1-aminocyclopropane-1-carboxylate_oxidase-like_protein_n=1_Tax=Medicago_truncatula_RepID=G7I5H6_MEDTR
Glyma.10G007600	2.96285	7.95836	4.28113e-08	7.78087	1.29312e-07	8.05285	2.41456e-08	8.0881	2.07997e-08	8.19692	1.62804e-08	6.25873	2.51956e-07	8.2308	8.89634e-09	-	-			UniRef100_P08961_Nodulin-22_n=2_Tax=Glycine_max_RepID=NO22_SOYBN
Glyma.10G062100	60.0033	8.61686	2.6887e-09	5.19628	2.20013e-05	10.5516	5.48069e-11	12.4286	9.08466e-12	7.45646	3.19883e-08	4.02012	0.000851944	9.99726	9.17051e-11	-	AT4G38660		Pathogenesis-related thaumatin superfamily protein	UniRef100_Q7XS63_OSJNBa0019G23.3_protein_n=2_Tax=Oryza_sativa_RepID=Q7XS63_ORYSJ
Glyma.10G084700	99.8294	7.12224	1.18484e-16	3.93255	1.14848e-07	11.2799	2.99017e-24	10.5604	1.83049e-23	7.46739	6.62637e-18	4.12393	4.20763e-08	13.3	6.96346e-26	M-type_MADS	AT5G60440	AGL62	AGAMOUS-like 62	UniRef100_G7L6X5_MADS-box_transcription_factor_n=1_Tax=Medicago_truncatula_RepID=G7L6X5_MEDTR
Glyma.10G085500	67.1063	7.27157	9.95203e-14	4.40578	2.099e-07	10.7232	8.73064e-19	9.11509	4.971e-17	7.69474	4.52899e-15	3.36696	5.43322e-05	12.7294	3.14525e-20	-	-			UniRef100_G7L6X5_MADS-box_transcription_factor_n=1_Tax=Medicago_truncatula_RepID=G7L6X5_MEDTR
Glyma.10G085700	144.944	6.84916	7.6111e-17	3.78871	1.5181e-07	13.6589	7.43438e-28	9.92379	2.94323e-24	9.42567	6.29549e-24	4.27242	7.9314e-09	13.8374	1.85953e-28	M-type_MADS	AT5G60440	AGL62	AGAMOUS-like 62	UniRef100_G7L6X5_MADS-box_transcription_factor_n=1_Tax=Medicago_truncatula_RepID=G7L6X5_MEDTR
Glyma.10G092500	20.1017	10.7213	2.41859e-10	10.5432	5.27445e-10	10.8161	1.63923e-10	10.8515	1.46118e-10	10.9606	1.333e-10	9.06146	1.35668e-09	8.5652	4.71142e-10	-	AT5G06900	CYP93D1	cytochrome P450, family 93, subfamily D, polypeptide 1	UniRef100_G7KUG5_Cytochrome_P450_n=1_Tax=Medicago_truncatula_RepID=G7KUG5_MEDTR
Glyma.10G101900	2.22108	7.54446	1.55164e-07	7.36723	4.75142e-07	7.63883	8.81121e-08	7.67404	7.06367e-08	7.78272	5.25462e-08	4.21211	3.62886e-05	7.81657	3.19136e-08	C2H2	AT5G10970		C2H2 and C2HC zinc fingers superfamily protein	UniRef100_G7KT67_Zinc_finger_protein_n=1_Tax=Medicago_truncatula_RepID=G7KT67_MEDTR
Glyma.10G103100	25.0986	9.15378	7.26684e-17	8.76388	1.63879e-15	9.3004	3.34579e-17	11.1653	2.66616e-18	8.69702	1.26065e-16	7.01496	3.21896e-14	9.56126	9.2955e-18	-	AT3G57530	CPK32, ATCPK32, CDPK32	calcium-dependent protein kinase 32	UniRef100_Q7XZK4_Calcium-dependent_calmodulin-independent_protein_kinase_isoform_2_n=1_Tax=Cicer_arietinum_RepID=Q7XZK4_CICAR
Glyma.10G105200	2.8263	6.01014	1.328e-07	7.71427	4.92665e-08	7.98619	8.74e-09	3.62588	3.46304e-05	8.13023	5.39953e-09	3.47491	0.0001026	3.39466	9.91308e-05	-	AT5G04040	SDP1	Patatin-like phospholipase family protein	UniRef100_G7IDS5_Patatin-like_phospholipase_domain-containing_protein_n=1_Tax=Medicago_truncatula_RepID=G7IDS5_MEDTR
Glyma.10G110900	3.77318	6.355	6.3957e-06	8.13259	2.48473e-06	8.40481	7.92615e-07	8.44009	7.01538e-07	8.54899	5.99705e-07	5.40105	1.99524e-05	8.5829	3.91927e-07	-	AT4G25120	SRS2, ATSRS2	P-loop containing nucleoside triphosphate hydrolases superfamily protein	UniRef100_G7I2M0_ATP-dependent_DNA_helicase_pcrA_n=1_Tax=Medicago_truncatula_RepID=G7I2M0_MEDTR
Glyma.10G132100	3.72332	8.29547	5.0878e-07	8.11782	1.17934e-06	8.39004	3.39949e-07	8.42532	2.97014e-07	6.83409	2.51065e-07	5.38304	9.61944e-06	6.79865	9.91724e-07	-	AT4G12560	CPR30	F-box and associated interaction domains-containing protein	UniRef100_D3YBB5_Galactose_oxidase_n=1_Tax=Trifolium_repens_RepID=D3YBB5_TRIRP
Glyma.10G149500	3.89063	5.16911	8.93055e-09	3.46975	1.75463e-05	5.28958	4.05968e-09	4.46548	9.00504e-08	2.81768	9.97743e-05	3.17147	4.13349e-05	4.73213	1.22882e-08	-	AT5G27000	ATK4, KATD	kinesin 4	UniRef100_G7I9F3_Kinesin-4_n=1_Tax=Medicago_truncatula_RepID=G7I9F3_MEDTR
Glyma.10G169900	48.2922	11.9811	6.98469e-18	7.7489	7.45223e-14	12.076	3.58941e-18	12.1114	3.22118e-18	9.18608	1.23327e-16	3.96241	3.7183e-06	10.4933	1.11114e-17	-	-
Glyma.10G170000	7.1774	9.23431	1.71312e-12	9.05637	6.59744e-11	9.32901	8.39904e-13	9.36434	6.84309e-13	9.47339	5.04005e-13	4.196	5.34144e-07	9.50734	2.39717e-13	-	-
Glyma.10G171000	7.21479	6.55649	9.80546e-07	6.23719	2.19174e-06	9.33947	3.35298e-08	9.3748	2.97723e-08	9.48384	2.62622e-08	5.25272	1.96356e-05	7.8229	9.73744e-08	WRKY	AT2G04880	ZAP1, ATWRKY1, WRKY1	zinc-dependent activator protein-1	UniRef100_G8GB84_WRKY_transcription_factor_n=1_Tax=(Populus_tomentosa_x_P._bolleana)_x_P._tomentosa_RepID=G8GB84_9ROSI
Glyma.10G171100	1.26937	4.10224	0.000582307	6.56946	6.91332e-05	6.83994	2.00044e-05	6.87502	1.69529e-05	6.98333	1.40338e-05	4.2833	0.000560895	5.30935	8.21115e-06	WRKY	AT1G13960	WRKY4	WRKY DNA-binding protein 4	UniRef100_Q39658_SPF1-like_DNA-binding_protein_n=1_Tax=Cucumis_sativus_RepID=Q39658_CUCSA
Glyma.10G175100	2.58873	5.07095	9.75898e-06	5.53755	6.16554e-06	7.85796	2.07191e-07	7.89319	1.75815e-07	8.00195	1.3634e-07	3.5213	0.000473557	8.03582	8.07932e-08	-	AT1G16930		F-box/RNI-like/FBD-like domains-containing protein	UniRef100_G7JSX5_F-box_family_protein_n=1_Tax=Medicago_truncatula_RepID=G7JSX5_MEDTR
Glyma.10G184500	16.8503	10.4622	4.35511e-13	10.284	1.25951e-12	8.7306	2.05113e-12	7.47738	2.8141e-11	8.09747	6.73545e-12	6.10218	1.41536e-09	8.98492	7.55246e-13	C2H2	AT3G09290	TAC1	telomerase activator1	UniRef100_G7I4R8_Transcriptional_regulator_SUPERMAN_n=1_Tax=Medicago_truncatula_RepID=G7I4R8_MEDTR
Glyma.10G184600	1.07209	6.5095	8.5237e-05	6.33333	0.000203147	6.60335	6.40046e-05	6.63838	5.35095e-05	6.74652	4.28456e-05	6.63922	7.70072e-05	6.78021	2.89736e-05	-	AT2G38870		Serine protease inhibitor, potato inhibitor I-type family protein	UniRef100_G7I3Z2_Inhibitor_of_trypsin_and_hageman_factor_n=1_Tax=Medicago_truncatula_RepID=G7I3Z2_MEDTR
Glyma.10G194200	8.95675	3.14586	9.23875e-06	4.62799	4.59381e-09	2.47696	0.000332887	4.22871	1.16656e-08	2.42193	0.000419374	3.218	7.19503e-06	4.31235	4.03667e-09	ERF	AT5G07580		Integrase-type DNA-binding superfamily protein	UniRef100_G7I303_Ethylene-responsive_transcription_factor_n=1_Tax=Medicago_truncatula_RepID=G7I303_MEDTR
Glyma.10G204400	86.5659	5.15378	2.15162e-14	5.24004	1.25817e-14	5.09624	3.30119e-14	6.61075	1.07592e-19	2.9629	2.02529e-06	5.40287	3.59416e-15	4.74689	5.71596e-13	RAV	AT1G25560	TEM1, EDF1	AP2/B3 transcription factor family protein	UniRef100_Q45EZ4_RAV-like_DNA-binding_protein_n=1_Tax=Glycine_max_RepID=Q45EZ4_SOYBN
Glyma.10G205400	5.58965	8.87353	1.50505e-10	8.69568	4.96661e-10	8.96819	8.11277e-11	9.0035	6.88368e-11	7.39684	5.37021e-11	5.92594	1.6752e-08	6.69332	2.39992e-10	-	AT1G68765	IDA	Putative membrane lipoprotein	UniRef100_Q8LAD7_Protein_IDA_n=1_Tax=Arabidopsis_thaliana_RepID=IDA_ARATH
Glyma.10G229600	25.2646	7.12092	9.0773e-11	7.43925	4.7191e-11	9.28179	2.21566e-13	6.97513	4.4766e-11	5.35495	3.79291e-08	7.22054	3.18751e-11	4.81724	2.75617e-07	-	AT4G23630	BTI1, RTNLB1	VIRB2-interacting protein 1	UniRef100_I1NGZ1_Reticulon-like_protein_n=1_Tax=Glycine_max_RepID=I1NGZ1_SOYBN
Glyma.10G243800	65.0672	7.23594	3.17476e-19	12.2355	2.91033e-24	7.68253	1.48105e-20	7.15977	3.58925e-19	5.87976	3.73663e-15	2.68135	6.61675e-05	6.81821	2.16987e-18	-	AT3G22840	ELIP1, ELIP	Chlorophyll A-B binding family protein	UniRef100_P93169_Early_light-induced_protein_n=1_Tax=Glycine_max_RepID=P93169_SOYBN
Glyma.10G262400	292.659	7.85362	1.07448e-24	7.78879	1.74812e-24	7.76731	2.25142e-24	2.87086	4.63857e-06	3.64243	1.33535e-08	6.87516	7.40915e-21	4.63906	1.91146e-12	-	AT3G19450	CAD4, ATCAD4, CAD, CAD-C	GroES-like zinc-binding alcohol dehydrogenase family protein	UniRef100_V9I5Y7_Cinnamyl_alcohol_dehydrogenase_n=1_Tax=Caragana_korshinskii_RepID=V9I5Y7_9FABA
Glyma.10G275900	12.9176	10.0793	3.0497e-19	9.90122	2.73434e-17	10.1741	1.09917e-19	5.64187	2.04964e-14	10.3185	5.42879e-20	8.40391	2.05546e-18	10.3525	1.93622e-20	-	AT5G16080	AtCXE17, CXE17	carboxyesterase 17	UniRef100_G7ZZC3_Arylacetamide_deacetylase_n=1_Tax=Medicago_truncatula_RepID=G7ZZC3_MEDTR
Glyma.10G280400	612.14	8.65092	4.42338e-20	8.93138	7.63894e-21	10.3463	2.59573e-24	7.86855	5.73129e-18	4.64276	7.12711e-09	6.53177	5.08671e-14	9.06829	1.64476e-21	-	AT2G15480	UGT73B5	UDP-glucosyl transferase 73B5	UniRef100_V5N8Q0_Anthocyanin_3'-O-beta-glucosyltransferase_n=1_Tax=Phaseolus_vulgaris_RepID=V5N8Q0_PHAVU
Glyma.10G286900	44.2439	7.95047	7.7149e-13	8.80295	3.04632e-13	11.9534	5.06944e-16	3.9235	1.5582e-05	12.098	3.99521e-16	6.43821	2.27107e-10	5.98908	9.91585e-10	-	AT5G08350		GRAM domain-containing protein / ABA-responsive protein-related	UniRef100_G7IEB5_GEM-like_protein_n=1_Tax=Medicago_truncatula_RepID=G7IEB5_MEDTR
Glyma.10G287800	7.21333	6.07407	9.43586e-06	9.06555	4.6598e-07	6.18367	6.93697e-06	4.0662	0.00070368	4.97166	9.26977e-05	5.98096	9.23533e-06	9.51652	8.55306e-08	-	AT4G17970	ALMT12, ATALMT12	aluminum-activated, malate transporter 12	UniRef100_O49696_Aluminum-activated_malate_transporter_12_n=2_Tax=Arabidopsis_thaliana_RepID=ALMTC_ARATH
Glyma.10G291400	236.886	9.02928	5.83242e-29	4.65315	1.06315e-12	9.8189	1.55403e-31	7.11815	1.78706e-22	5.53256	4.02719e-16	6.97464	8.6101e-22	8.23737	5.55258e-27	-	AT2G39420		alpha/beta-Hydrolases superfamily protein	UniRef100_B9HTX2_Hydrolase_family_protein_n=1_Tax=Populus_trichocarpa_RepID=B9HTX2_POPTR
Glyma.11G009100	37.1707	4.41511	9.19649e-17	5.57194	1.58086e-21	4.16641	1.37577e-15	4.14756	1.48845e-15	3.39879	1.51317e-11	4.1792	1.93993e-15	4.08326	2.27449e-15	-	AT1G11755	LEW1	Undecaprenyl pyrophosphate synthetase family protein	UniRef100_G7K548_Nogo-B_receptor_n=1_Tax=Medicago_truncatula_RepID=G7K548_MEDTR
Glyma.11G017500	1.56126	7.04091	0.000149642	6.8641	0.000299967	7.13507	0.000122654	7.1702	0.000111039	7.27867	9.63259e-05	7.17105	0.000159763	7.31246	6.60021e-05	-	AT4G23880		unknown protein; Has 73 Blast hits to 69 proteins in 22 species: Archae - 0; Bacteria - 4; Metazoa - 9; Fungi - 2; Plants - 18; Viruses - 0; Other Eukaryotes - 40 (source: NCBI BLink).
Glyma.11G045400	26.9583	11.1418	6.11442e-12	10.9636	1.4342e-11	9.39492	2.63047e-11	11.2719	3.55081e-12	11.3811	3.20601e-12	6.31811	5.16186e-08	9.71755	1.76226e-12	MYB	AT3G49690	RAX3, MYB84, ATMYB84	myb domain protein 84	UniRef100_G7K165_Myb_transcription_factor-like_protein_n=1_Tax=Medicago_truncatula_RepID=G7K165_MEDTR
Glyma.11G055700	75.8787	3.84195	3.73921e-12	3.84605	4.56028e-12	4.4377	5.3124e-15	3.91408	1.6219e-12	6.65989	2.54539e-25	3.707	2.3184e-11	4.05158	2.77944e-13	-	AT5G67030	ABA1, LOS6, NPQ2, ATABA1, ZEP, IBS3, ATZEP	zeaxanthin epoxidase (ZEP) (ABA1)	UniRef100_I1LHE5_Zeaxanthin_epoxidase,_chloroplastic_n=2_Tax=Glycine_max_RepID=I1LHE5_SOYBN
Glyma.11G056700	10.7189	6.30277	1.23218e-13	5.88086	7.61366e-12	6.08086	6.49412e-13	2.54342	0.000192016	4.3541	2.97039e-09	2.90045	3.63086e-05	4.21273	5.68998e-09	-	AT1G49620	KRP7, ICN6, ICK5	Cyclin-dependent kinase inhibitor family protein	UniRef100_Q6T2Z3_Cyclin-dependent_kinase_inhibitor_1;1_n=1_Tax=Glycine_max_RepID=Q6T2Z3_SOYBN
Glyma.11G067000	33.5995	5.70094	8.30739e-06	4.20279	0.000539635	7.03003	2.15991e-07	7.5497	7.6074e-08	7.00513	3.80954e-07	5.20631	4.013e-05	9.95254	7.99768e-10	-	AT4G02020	EZA1, SWN, SDG10	SET domain-containing protein	UniRef100_G7ICX6_Histone-lysine_N-methyltransferase_EZA1_n=1_Tax=Medicago_truncatula_RepID=G7ICX6_MEDTR
Glyma.11G105200	13.9743	10.1922	4.51003e-18	10.0141	2.94356e-16	8.44553	2.15914e-17	10.3224	1.42739e-18	10.4315	9.57443e-19	5.39478	1.43467e-12	7.97402	4.79844e-18	-	AT4G33840		Glycosyl hydrolase family 10 protein	UniRef100_G7KWV0_Endo-1,4-beta-xylanase_C_n=1_Tax=Medicago_truncatula_RepID=G7KWV0_MEDTR
Glyma.11G110500	7.46267	9.2901	1.03277e-13	7.05651	3.1166e-11	9.38481	4.77487e-14	6.81546	2.48805e-12	9.52919	2.66373e-14	7.61712	6.71732e-13	9.56315	1.21669e-14	-	AT1G12790		CONTAINS InterPro DOMAIN/s: RuvA domain 2-like (InterPro:IPR010994); Has 29 Blast hits to 29 proteins in 9 species: Archae - 0; Bacteria - 2; Metazoa - 0; Fungi - 0; Plants - 27; Viruses - 0; Other Eukaryotes - 0 (source: NCBI BLink).	UniRef100_Q8L9H8_DNA_ligase-like_protein_n=1_Tax=Arabidopsis_thaliana_RepID=Q8L9H8_ARATH
Glyma.11G114400	3.13407	8.04527	2.68543e-08	7.86773	8.35339e-08	8.13978	1.55784e-08	8.17503	1.25654e-08	8.28387	1.00623e-08	8.17589	2.07902e-08	6.56913	4.91256e-08	-	AT3G08560	VHA-E2	vacuolar H+-ATPase subunit E isoform 2	UniRef100_B3TLU2_Vacuolar_ATP_synthase_subunit_E_n=1_Tax=Elaeis_guineensis_var._tenera_RepID=B3TLU2_ELAGV
Glyma.11G115200	42.6774	3.11427	0.000128772	2.96215	0.000301761	4.94141	1.17255e-08	5.71024	2.44846e-10	8.4529	6.07547e-16	3.935	3.0722e-06	4.36157	2.05686e-07	-	AT4G34570	THY-2	thymidylate synthase 2	UniRef100_K7LP84_Bifunctional_dihydrofolate_reductase-thymidylate_synthase_(Fragment)_n=2_Tax=Glycine_max_RepID=K7LP84_SOYBN
Glyma.11G117500	49.8383	5.41326	7.03282e-15	2.97478	2.78092e-06	8.10636	6.5793e-23	4.98747	2.32194e-13	3.53202	3.88986e-08	5.05532	1.92133e-13	8.65949	3.34101e-24	-	AT2G21660	ATGRP7, CCR2	cold, circadian rhythm, and rna binding 2	UniRef100_Q9SWA8_Glycine-rich_RNA-binding_protein_n=1_Tax=Glycine_max_RepID=Q9SWA8_SOYBN
Glyma.11G131600	67.5754	4.79722	6.17042e-31	3.26129	2.56436e-17	3.65264	5.04126e-21	2.74848	1.94366e-13	2.61144	2.54053e-12	3.12802	2.1169e-16	4.33187	2.21673e-27	-	AT5G12950		Putative glycosyl hydrolase of unknown function (DUF1680)
Glyma.11G137500	35.7096	11.5484	1.32638e-26	9.31066	1.20081e-23	11.6432	4.45247e-27	6.81878	1.08384e-20	11.7877	2.36787e-27	9.10285	1.11631e-25	10.0714	1.06647e-26	-	AT2G29130	LAC2, ATLAC2	laccase 2	UniRef100_G7JUW8_Laccase_n=1_Tax=Medicago_truncatula_RepID=G7JUW8_MEDTR
Glyma.11G171500	128.919	8.08218	2.83026e-09	3.90051	0.000833492	8.84587	2.78782e-10	9.31758	6.19163e-11	8.25772	1.2664e-09	4.13391	0.000547012	9.39847	3.41747e-11	-	-
Glyma.11G174000	2.65608	7.80161	7.14805e-08	7.62421	2.01002e-07	5.27114	1.37471e-06	7.93129	3.12184e-08	8.04006	2.53614e-08	6.13124	3.8078e-07	5.53992	5.53476e-07	-	AT4G32820		Tetratricopeptide repeat (TPR)-like superfamily protein	UniRef100_D7M9N9_Binding_protein_n=1_Tax=Arabidopsis_lyrata_subsp._lyrata_RepID=D7M9N9_ARALL
Glyma.11G186100	32.9781	11.4361	8.43308e-14	7.26638	1.3795e-10	11.5309	5.22028e-14	8.97866	1.44716e-12	8.70643	1.24999e-12	4.47977	6.44988e-06	11.7094	2.13043e-14	M-type_MADS	AT5G48670	FEM111, AGL80	AGAMOUS-like 80	UniRef100_G7J8R0_Agamous-like_MADS-box_protein_AGL80_n=1_Tax=Medicago_truncatula_RepID=G7J8R0_MEDTR
Glyma.11G202500	11.5539	9.92285	6.06614e-09	9.74479	1.3046e-08	10.0176	4.08082e-09	10.053	3.64965e-09	5.51761	5.97721e-06	6.62362	3.02091e-07	10.196	2.00505e-09	-	AT3G59080		Eukaryotic aspartyl protease family protein	UniRef100_G7KD30_60S_ribosomal_protein_L18a_n=2_Tax=Medicago_truncatula_RepID=G7KD30_MEDTR
Glyma.11G233900	29.5681	5.71711	5.20429e-18	8.21215	2.98826e-23	3.30808	8.44513e-09	6.13442	1.35868e-19	3.01208	1.35602e-07	2.98662	2.2592e-07	4.80368	4.29091e-15	-	AT5G34930		arogenate dehydrogenase	UniRef100_G7J2E9_Arogenate_dehydrogenase_n=1_Tax=Medicago_truncatula_RepID=G7J2E9_MEDTR
Glyma.11G235300	84.5409	4.82918	4.4616e-24	3.41562	1.87984e-14	3.11079	1.27565e-12	3.2481	1.58362e-13	3.30921	8.08416e-14	4.06084	9.0471e-19	3.09958	1.09238e-12	-	AT5G58380	CIPK10, PKS2, SIP1, SNRK3.8	SOS3-interacting protein 1	UniRef100_C4P7W2_CBL-interacting_protein_kinase_13_n=1_Tax=Vitis_vinifera_RepID=C4P7W2_VITVI
Glyma.11G236900	34.6147	8.79903	4.94527e-11	4.78386	9.23977e-06	11.595	1.28191e-12	11.6304	1.14836e-12	7.64836	3.77385e-10	4.04909	0.000143037	10.0765	5.66237e-13	-	-
Glyma.12G027000	22.3901	5.86182	4.38034e-06	3.99659	0.000933135	10.9681	1.36535e-09	11.0035	1.22423e-09	7.03692	3.34732e-07	4.4425	0.000310719	11.1466	7.07527e-10	-	AT2G31510	ARI7, ATARI7	IBR domain-containing protein	UniRef100_I1LQF4_Ariadne_B_subfamily_protein_n=2_Tax=Glycine_max_RepID=I1LQF4_SOYBN
Glyma.12G044400	21.8122	10.8384	7.07532e-13	10.6602	1.85405e-12	10.9332	4.24252e-13	10.9686	3.76357e-13	6.72789	8.36869e-10	5.89188	2.11471e-08	11.1117	1.6821e-13	-	AT1G49310		unknown protein; FUNCTIONS IN: molecular function unknown; INVOLVED IN: biological process unknown; LOCATED IN: endomembrane system; EXPRESSED IN: 9 plant structures; EXPRESSED DURING: LP.04 four leaves visible, petal differentiation and expansion stage; Has 11 Blast hits to 11 proteins in 6 species: Archae - 0; Bacteria - 0; Metazoa - 0; Fungi - 0; Plants - 11; Viruses - 0; Other Eukaryotes - 0 …	UniRef100_Q9FUP6_Suspensor-specific_protein_n=1_Tax=Phaseolus_coccineus_RepID=Q9FUP6_PHACN
Glyma.12G047600	3.09401	8.02588	1.08663e-11	7.84835	8.825e-10	2.90009	1.58089e-05	2.46309	0.000194593	2.32832	0.000287459	8.15649	5.17291e-12	6.54977	1.22942e-11	-	-			UniRef100_M4QS19_Hydroperoxide_lyase_n=1_Tax=Glycine_max_RepID=M4QS19_SOYBN
Glyma.12G059100	67.0949	12.4553	2.05966e-22	12.2771	8.61128e-21	12.5501	9.79767e-23	12.5855	9.61227e-23	10.1822	7.71455e-22	6.13876	2.03397e-13	10.1874	1.78543e-21	-	AT1G07440		NAD(P)-binding Rossmann-fold superfamily protein	UniRef100_B2BXQ1_TRL10_n=1_Tax=Cleome_spinosa_RepID=B2BXQ1_9ROSI
Glyma.12G068200	29.978	5.23354	7.21226e-09	3.15742	0.000181793	6.66657	8.63657e-12	4.67507	1.13004e-07	5.73956	5.43678e-10	3.40593	7.10306e-05	6.38684	2.60258e-11	-	AT4G14103		F-box/RNI-like superfamily protein	UniRef100_G7JLF9_F-box_family-6_n=1_Tax=Medicago_truncatula_RepID=G7JLF9_MEDTR
Glyma.12G084400	14.4081	5.53854	3.8161e-07	5.63119	3.25175e-07	10.3321	4.9562e-11	8.55516	2.9603e-10	10.4765	3.84382e-11	4.27435	4.13456e-05	8.07309	1.47613e-10	-	AT4G12080	AHL1, ATAHL1	AT-hook motif nuclear-localized protein 1	UniRef100_G7JM58_F-box/LRR-repeat_protein_n=1_Tax=Medicago_truncatula_RepID=G7JM58_MEDTR
Glyma.12G105700	11.3524	9.89567	1.2096e-13	7.66578	4.18584e-12	9.99044	6.17676e-14	10.0258	5.19763e-14	10.1349	4.03007e-14	6.96823	4.21878e-12	10.1689	1.91362e-14	-	AT4G05120	ENT3, FUR1, ATENT3	Major facilitator superfamily protein	UniRef100_G7IRM9_Equilibrative_nucleoside_transporter_n=1_Tax=Medicago_truncatula_RepID=G7IRM9_MEDTR
Glyma.12G114200	7.03946	9.20377	2.0086e-07	9.02584	4.09133e-07	7.4568	7.79599e-07	7.50748	6.92736e-07	9.44284	1.14168e-07	5.85357	1.73669e-05	3.95775	0.000705963	-	AT4G32480		Protein of unknown function (DUF506) _x0001_
Glyma.12G129200	837.703	12.5214	3.10912e-30	6.35927	2.24889e-14	9.85944	1.20653e-24	8.59926	5.99304e-21	3.69234	1.13624e-06	4.98226	3.97074e-10	10.0399	3.32434e-25	-	AT2G42690		alpha/beta-Hydrolases superfamily protein	UniRef100_G7JCM9_Feruloyl_esterase_A_n=1_Tax=Medicago_truncatula_RepID=G7JCM9_MEDTR
Glyma.12G133900	0.867834	6.20001	0.000175819	6.02434	0.000409966	6.29362	0.000118735	6.32856	9.39233e-05	6.43645	8.39408e-05	6.3294	0.000168116	6.47006	5.44065e-05	-	AT4G36660		Protein of unknown function (DUF1195)	UniRef100_Q9LSL0_Emb|CAB16809.1_n=1_Tax=Arabidopsis_thaliana_RepID=Q9LSL0_ARATH
Glyma.12G136400	8.74819	9.52245	2.8134e-07	9.34445	5.44864e-07	9.61718	2.07245e-07	9.65252	1.84882e-07	8.07708	8.45837e-07	6.22756	9.94507e-06	9.79555	1.12672e-07	-	AT1G11530	ATCXXS1, CXXS1	C-terminal cysteine residue is changed to a serine 1	UniRef100_C6T033_Thioredoxin_n=1_Tax=Glycine_max_RepID=C6T033_SOYBN
Glyma.12G141000	261.397	4.00544	4.14673e-06	4.07828	3.34459e-06	9.40975	5.25925e-18	4.96236	3.49089e-08	6.12343	9.8781e-11	6.57674	1.07265e-11	9.73024	1.1462e-18	-	AT5G54510	GH3.6, DFL1	Auxin-responsive GH3 family protein	UniRef100_U5GWZ9_DWARF_IN_LIGHT_1_family_protein_n=1_Tax=Populus_trichocarpa_RepID=U5GWZ9_POPTR
Glyma.12G176400	15.8494	6.40908	6.73837e-08	4.54079	2.97663e-05	3.53362	0.000739671	8.68948	7.06506e-10	10.6158	9.95242e-11	6.82023	2.83726e-08	5.2807	1.88784e-06	TALE	AT2G27990	BLH8, PNF	BEL1-like homeodomain 8	UniRef100_B9HQD0_Homeodomain-containing_family_protein_n=1_Tax=Populus_trichocarpa_RepID=B9HQD0_POPTR
Glyma.12G177900	68.0072	8.63794	3.86267e-09	5.08304	5.01129e-05	9.4361	6.99524e-10	8.20092	7.13714e-09	5.24737	3.09406e-05	5.18272	4.73433e-05	9.64968	3.6867e-10	-	AT3G45010	scpl48	serine carboxypeptidase-like 48	UniRef100_G7IU67_Serine_carboxypeptidase_n=1_Tax=Medicago_truncatula_RepID=G7IU67_MEDTR
Glyma.12G179400	1.90556	7.32307	2.03161e-05	7.146	4.45994e-05	7.41736	1.50782e-05	5.64042	7.11732e-05	5.05325	0.00020652	7.45338	1.84583e-05	7.59495	7.39542e-06	-	AT2G27920	SCPL51	serine carboxypeptidase-like 51	UniRef100_Q67Y83_Serine_carboxypeptidase-like_51_n=1_Tax=Arabidopsis_thaliana_RepID=SCP51_ARATH
Glyma.12G203500	10.307	5.94214	9.68369e-11	2.68263	0.000725987	9.84986	6.60965e-14	9.88521	5.54731e-14	5.63386	4.64692e-10	3.95431	1.4746e-06	10.0283	2.02916e-14	-	AT2G20760		Clathrin light chain protein	UniRef100_Q9SKU1_Clathrin_light_chain_1_n=1_Tax=Arabidopsis_thaliana_RepID=CLC1_ARATH
Glyma.12G215000	3.55103	8.21945	1.17447e-07	8.04183	2.99815e-07	8.314	7.06435e-08	8.34927	6.34615e-08	6.01879	3.46895e-07	8.35012	9.64222e-08	6.78872	3.04891e-08	-	AT1G11530	ATCXXS1, CXXS1	C-terminal cysteine residue is changed to a serine 1	UniRef100_C6TNF4_Thioredoxin_n=1_Tax=Glycine_max_RepID=C6TNF4_SOYBN
Glyma.12G218600	85.2463	10.1902	2.69164e-12	7.01172	1.31965e-08	7.04573	1.03245e-08	6.2385	1.22124e-07	4.00239	0.000271871	5.94487	5.27093e-07	11.3244	2.39405e-13	-	-
Glyma.12G221400	297.825	14.6073	7.28594e-61	8.91955	7.45057e-48	10.277	6.18093e-55	7.45963	1.04498e-40	3.93235	9.40391e-17	5.07903	2.16618e-24	13.1564	6.86435e-63	NAC	AT3G15510	ATNAC2, ANAC056, NARS1, NAC2	NAC domain containing protein 2	UniRef100_R4NFT9_NAC_transcription_factor_028_n=1_Tax=Jatropha_curcas_RepID=R4NFT9_JATCU
Glyma.13G004400	12.1482	8.05239	1.58234e-08	3.88533	0.000570057	8.24737	1.07438e-08	3.98477	0.000295002	4.70902	4.14765e-05	4.36633	0.000140214	10.2675	8.47359e-10	-	AT3G12750	ZIP1	zinc transporter 1 precursor	UniRef100_Q6VM19_Metal_transport_protein_n=1_Tax=Medicago_truncatula_RepID=Q6VM19_MEDTR
Glyma.13G008800	0.922611	6.291	7.24205e-05	6.11517	0.000172432	6.38469	4.797e-05	6.41965	4.75281e-05	6.52762	3.37758e-05	6.42049	6.86741e-05	6.56126	2.14023e-05	-	AT1G47980		unknown protein; FUNCTIONS IN: molecular function unknown; INVOLVED IN: biological process unknown; LOCATED IN: endomembrane system; EXPRESSED IN: 6 plant structures; EXPRESSED DURING: 4 anthesis, F mature embryo stage, petal differentiation and expansion stage, E expanded cotyledon stage; BEST Arabidopsis thaliana protein match is: unknown protein (TAIR:AT3G62730.1); Has 169 Blast hits to 169 pr…
Glyma.13G008900	135.641	9.05889	7.05517e-22	4.22628	1.28583e-08	10.9293	3.66795e-25	5.61865	7.14389e-13	7.93361	9.73895e-20	2.8229	0.000108124	13.7453	1.30908e-27	-	AT1G47980		unknown protein; FUNCTIONS IN: molecular function unknown; INVOLVED IN: biological process unknown; LOCATED IN: endomembrane system; EXPRESSED IN: 6 plant structures; EXPRESSED DURING: 4 anthesis, F mature embryo stage, petal differentiation and expansion stage, E expanded cotyledon stage; BEST Arabidopsis thaliana protein match is: unknown protein (TAIR:AT3G62730.1); Has 169 Blast hits to 169 pr…
Glyma.13G039500	48.0067	4.26241	5.1185e-06	3.73287	5.70979e-05	8.93808	9.97485e-14	12.106	7.73329e-16	8.6906	7.58777e-14	3.70661	7.90578e-05	9.2283	3.87157e-14	-	-
Glyma.13G040400	16.2585	5.65437	4.55199e-09	4.19116	3.02966e-06	7.34427	2.03427e-11	6.7649	1.25922e-10	8.12566	3.90638e-12	6.37858	4.47565e-10	3.00623	0.000427357	ERF	AT4G27950	CRF4	cytokinin response factor 4	UniRef100_G7J693_Ethylene_responsive_transcription_factor_1a_n=1_Tax=Medicago_truncatula_RepID=G7J693_MEDTR
Glyma.13G046400	36.7906	6.64014	6.8204e-07	5.79358	6.40145e-06	7.70598	2.57355e-08	8.2513	1.21828e-08	7.81486	3.6944e-08	4.45909	0.000307863	8.00011	1.35952e-08	-	AT5G38450	CYP735A1	cytochrome P450, family 735, subfamily A, polypeptide 1	UniRef100_U5GG73_Cytochrome_P450_family_protein_n=3_Tax=Populus_trichocarpa_RepID=U5GG73_POPTR
Glyma.13G054100	18.9434	4.41165	3.79787e-06	3.90817	3.67894e-05	10.7286	6.22635e-13	6.74381	8.15548e-10	6.71711	3.15861e-10	3.76505	7.39784e-05	10.9071	2.40971e-13	-	-			UniRef100_B4UWC2_Gonadotropin_beta_chain_n=1_Tax=Arachis_hypogaea_RepID=B4UWC2_ARAHY
Glyma.13G055500	2.39388	4.96344	2.46809e-05	7.47817	2.28082e-06	7.74989	5.80675e-07	5.97199	3.38387e-06	7.89383	4.04137e-07	4.37309	5.6735e-05	7.92769	2.40993e-07	-	AT5G34930		arogenate dehydrogenase	UniRef100_G7JGK2_Arogenate_dehydrogenase_n=1_Tax=Medicago_truncatula_RepID=G7JGK2_MEDTR
Glyma.13G062000	40.3304	11.7241	1.20061e-24	11.5459	9.04763e-23	9.96648	6.30109e-24	10.0328	5.72937e-24	7.43087	5.25117e-20	6.6845	6.84834e-18	11.9975	9.17753e-26	NAC	AT5G61430	ANAC100, ATNAC5, NAC100	NAC domain containing protein 100	UniRef100_G7KKX5_NAC_domain_protein_n=1_Tax=Medicago_truncatula_RepID=G7KKX5_MEDTR
Glyma.13G077500	6.50447	9.09247	2.77613e-13	6.85842	8.41255e-11	9.18716	1.23856e-13	9.22248	9.57275e-14	9.33151	6.88853e-14	9.22334	1.59454e-13	9.36546	2.97835e-14	-	AT2G41310	ATRR3, ARR8, RR3	response regulator 3	UniRef100_UPI0001937522_type-a_response_regulator_n=1_Tax=Populus_trichocarpa_RepID=UPI0001937522
Glyma.13G091000	906.428	3.95708	9.18912e-36	4.22923	6.49675e-40	4.68653	1.42521e-46	5.98482	1.24033e-65	3.22134	2.25473e-25	3.00585	1.75233e-22	4.8385	5.41443e-49	-	AT2G23810	TET8	tetraspanin8	UniRef100_T2DNZ7_Senescence-associated_protein_n=1_Tax=Phaseolus_vulgaris_RepID=T2DNZ7_PHAVU
Glyma.13G095000	52.4558	8.32711	4.26383e-10	5.85526	1.14826e-06	5.8619	7.36701e-07	7.4067	6.57883e-09	4.6063	5.08169e-05	5.83216	1.33253e-06	9.88051	2.30624e-11	-	AT4G25810	XTR6, XTH23	xyloglucan endotransglycosylase 6	UniRef100_G7JD12_Xyloglucan_endotransglucosylase/hydrolase_n=1_Tax=Medicago_truncatula_RepID=G7JD12_MEDTR
Glyma.13G104700	124.602	13.3508	3.79723e-15	13.1725	8.00141e-15	10.8171	6.08013e-14	8.49471	1.7706e-11	11.7771	1.42821e-14	6.17971	9.41554e-08	5.84384	1.93903e-07	-	AT5G56970	CKX3, ATCKX3	cytokinin oxidase 3	UniRef100_H7BRI4_Cytokinin_dehydrogenase_3_n=1_Tax=Glycine_max_RepID=H7BRI4_SOYBN
Glyma.13G109200	12.9132	2.35475	0.000534086	2.69555	0.000101963	4.83358	2.11955e-10	5.48982	3.31349e-12	6.70243	4.38561e-15	6.49414	3.93951e-14	7.89082	5.5928e-17	-	AT5G09380		RNA polymerase III RPC4	UniRef100_G7I6T0_DNA-directed_RNA_polymerase_III_subunit_RPC4_n=1_Tax=Medicago_truncatula_RepID=G7I6T0_MEDTR
Glyma.13G116400	43.8561	5.42504	1.36771e-09	8.77871	5.20615e-15	5.79794	1.66588e-10	4.47439	1.47205e-07	5.47781	9.0455e-10	5.8399	1.63727e-10	6.0939	2.34425e-11	-	AT3G17630	ATCHX19, CHX19	cation/H+ exchanger 19	UniRef100_UPI0001939682_cation_proton_exchanger,_partial_n=1_Tax=Populus_trichocarpa_RepID=UPI0001939682
Glyma.13G122700	3.67123	8.2678	3.60575e-11	8.09016	1.72512e-09	8.36236	1.62262e-11	8.39764	1.25283e-11	3.26338	1.5314e-05	8.39849	1.94996e-11	8.54043	3.71624e-12	ERF	AT3G23240	ERF1, ATERF1	ethylene response factor 1	UniRef100_S5VSG8_Ethylene_response_factor_n=1_Tax=Actinidia_eriantha_RepID=S5VSG8_ACTER
Glyma.13G154100	22.5452	4.09665	9.7005e-06	3.64365	7.36305e-05	7.87604	9.7252e-12	7.91637	8.36219e-12	7.67364	1.95997e-11	3.54122	0.000122064	9.45467	3.0469e-14	-	AT4G33550		Bifunctional inhibitor/lipid-transfer protein/seed storage 2S albumin superfamily protein	UniRef100_B9GM43_Protease_inhibitor/seed_storage/lipid_transfer_family_protein_n=1_Tax=Populus_trichocarpa_RepID=B9GM43_POPTR
Glyma.13G170700	120.63	2.74295	1.01064e-07	5.31671	1.5257e-20	3.04521	4.26829e-09	2.37137	3.76038e-06	4.23435	5.4711e-15	3.34015	2.56575e-10	4.51681	1.15067e-16	-	AT5G14880		Potassium transporter family protein	UniRef100_I1M028_Potassium_transporter_n=1_Tax=Glycine_max_RepID=I1M028_SOYBN
Glyma.13G170800	9.18797	9.59381	5.42847e-13	9.4158	1.91342e-12	7.06162	1.42366e-11	6.62757	4.54563e-11	8.05361	1.65819e-12	5.75887	6.44034e-10	6.47328	1.72347e-11	-	AT5G14890		NHL domain-containing protein	UniRef100_G7ZZW8_Potassium_transporter_n=1_Tax=Medicago_truncatula_RepID=G7ZZW8_MEDTR
Glyma.13G187600	20.3845	6.76736	1.48681e-08	10.557	9.3339e-11	8.96551	1.72031e-10	9.05341	1.50342e-10	4.00063	0.000147639	4.03952	0.000163699	7.39799	2.08547e-09	-	AT5G56790		Protein kinase superfamily protein	UniRef100_G7LJ74_Mitogen-activated_protein_kinase_n=1_Tax=Medicago_truncatula_RepID=G7LJ74_MEDTR
Glyma.13G189800	10.1562	9.73673	1.92264e-18	9.5587	1.85248e-16	9.83148	6.29285e-19	3.31121	1.07168e-07	9.97591	2.99996e-19	3.72842	7.33398e-09	10.0099	1.07618e-19	-	AT5G16080	AtCXE17, CXE17	carboxyesterase 17	UniRef100_D5LG62_HSR203J_protein_n=1_Tax=Arachis_hypogaea_RepID=D5LG62_ARAHY
Glyma.13G199500	373.925	8.14283	1.98831e-34	6.94676	2.17162e-28	6.56888	1.49023e-26	6.61676	1.09927e-26	6.24297	1.05141e-24	2.70015	5.54107e-07	9.77294	7.35112e-42	-	AT5G12380	ANNAT8	annexin 8	UniRef100_I1MIT6_Annexin_n=1_Tax=Glycine_max_RepID=I1MIT6_SOYBN
Glyma.13G199700	12.2944	10.009	5.68059e-11	4.41817	1.55555e-05	10.1037	3.4686e-11	10.1391	3.01356e-11	7.73925	1.8294e-10	3.27796	0.000734114	10.2822	1.3907e-11	-	AT4G32105		Beta-1,3-N-Acetylglucosaminyltransferase family protein	UniRef100_D7MAR9_Galactosyltransferase_n=1_Tax=Arabidopsis_lyrata_subsp._lyrata_RepID=D7MAR9_ARALL
Glyma.13G218000	10.8733	9.83323	4.34563e-15	9.65518	2.02483e-13	9.92799	1.94623e-15	9.96333	1.59798e-15	10.0724	1.16427e-15	7.39366	2.8729e-14	7.12896	3.453e-14	-	AT4G18335		unknown protein; FUNCTIONS IN: molecular function unknown; INVOLVED IN: biological process unknown; LOCATED IN: endomembrane system; Has 30201 Blast hits to 17322 proteins in 780 species: Archae - 12; Bacteria - 1396; Metazoa - 17338; Fungi - 3422; Plants - 5037; Viruses - 0; Other Eukaryotes - 2996 (source: NCBI BLink).
Glyma.13G231900	3.95945	8.38137	2.84357e-05	8.20369	5.15084e-05	8.47595	2.26069e-05	8.51124	2.0607e-05	5.09654	0.000834489	6.66853	0.000127417	8.65406	1.32936e-05	-	AT2G31090		unknown protein; FUNCTIONS IN: molecular function unknown; INVOLVED IN: biological process unknown; LOCATED IN: endomembrane system; EXPRESSED IN: 24 plant structures; EXPRESSED DURING: 13 growth stages; BEST Arabidopsis thaliana protein match is: unknown protein (TAIR:AT2G20562.1); Has 70 Blast hits to 70 proteins in 13 species: Archae - 0; Bacteria - 0; Metazoa - 0; Fungi - 0; Plants - 70; Viru…
Glyma.13G237600	10.5116	9.78811	2.22509e-10	5.90651	1.29907e-07	9.88286	1.36531e-10	5.20918	7.03642e-07	7.59293	7.01538e-10	5.96465	9.37744e-08	7.62128	4.05118e-10	Dof	AT5G60200	TMO6	TARGET OF MONOPTEROS 6	UniRef100_G7ISC2_Dof_zinc_finger_protein-like_protein_n=1_Tax=Medicago_truncatula_RepID=G7ISC2_MEDTR
Glyma.13G248800	91.7904	4.04642	1.28844e-10	3.45319	2.28524e-08	2.6043	1.58206e-05	3.73787	1.58558e-09	8.39046	8.88389e-27	6.1508	9.40793e-19	3.88206	3.90454e-10	-	AT4G21390	B120	S-locus lectin protein kinase family protein	UniRef100_K7M1R6_Serine/threonine-protein_kinase_n=1_Tax=Glycine_max_RepID=K7M1R6_SOYBN
[truncated: 176 more rows]

## Sheet: globSC-EPD subreg RNAs
Back to Index	globular stage Seed Coat Epidermis Subregion Specific mRNAs
[truncated: 220 more rows]

## Sheet: globSC-OI subreg RNAs
Back to Index	globular stage Seed Coat Outer Integuments Subregion Specific mRNAs
[truncated: 287 more rows]

[truncated: 213 more sheets: globSC-ENT subreg RNAs, globSC-II subreg RNAs, globSC-HI subreg RNAs, globEP subreg GOs, globSUS subreg GOs, globES subreg GOs, globSC-EPD subreg GOs, globSC-OI subreg GOs, globSC-II subreg GOs, globSC-ENT subreg GOs, globSC-HI subreg GOs, hrtEP subreg RNAs, hrtSUS subreg RNAs, hrtES subreg RNAs, hrtSC-EPD subreg RNAs, hrtSC-OI subreg RNAs, hrtSC-II subreg RNAs, hrtSC-ENT subregRNAs, hrtSC-HI subreg RNAs, hrtEP subreg GOs …]
