# Supplementary material for: Dissecting the cellular architecture and genetic circuitry of the soybean seed
Source: Proc Natl Acad Sci U S A. 2024 Dec 30;122(1):e2416987121. doi: 10.1073/pnas.2416987121 (PMC11725896; doi:10.1073/pnas.2416987121)
Supplement: Supplementary file 4 — Dataset S03 (XLSX) [file pnas.2416987121.sd03.xlsx]

## Sheet: Average Expression per Cluster
DATASET S3: snRNA-SEQ EXPRESSION DATA AND EXPERIMENT METRICS
Averaged normalized expression per cell by cluster (see Materials and methods)
Glyma ID	cluster 2	cluster 18	cluster 15	cluster 10	cluster 11	cluster 12	cluster 13	cluster 3	cluster 7	cluster 20	cluster 16	cluster 0	cluster 1	cluster 6b	cluster 6a	cluster 5a	cluster 5b	cluster 19	cluster 14	cluster 9	cluster 4	cluster 17	cluster 8	TF Family	TAIR10 AGI	TAIR10 Symbol	TAIR10 Description	Descriptive Uniref100 Best Hit
Glyma.01G000100	0.44	0.34	0.29	0.22	0.33	0.28	0.3	0.33	0.13	0.25	0.32	0.41	0.25	0.23	0.38	0.32	0.24	0.27	0.29	0.23	0.06	0.09	0.08	NA	AT1G68890	NA	magnesium ion binding;thiamin pyrophosphate binding;hydro-lyases;catalytics;2-succinyl-5-enolpyruvyl-6-hydroxy-3-cyclohexene-1-carboxylic-acid synthases	UniRef100_Q15KI9_Protein_PHYLLO,_chloroplastic_n=1_Tax=Arabidopsis_thaliana_RepID=PHYLO_ARATH
Glyma.01G000200	1.95	1.71	1.7	1.26	1.41	1.81	1.19	1.56	0.3	1.4	1.2	0.99	0.84	0.92	1.16	1.08	0.98	0.98	0.88	1.27	0.18	0.29	0.36	NA	NA	NA	NA	NA
Glyma.01G000300	0.04	0.01	0.08	0.06	0.03	0.04	0.02	0.02	0	0.02	0	0.01	0.03	0.03	0.04	0.01	0.02	0.05	0.04	0.04	0	0.03	0	NA	NA	NA	NA	NA
Glyma.01G000400	0.23	0.13	0.27	0.15	0.28	0.3	0.16	0.21	0.17	0.2	0.15	0.27	0.19	0.25	0.18	0.18	0.23	0.15	0.25	0.16	0.16	0.12	0.07	NA	AT4G38170	FRS9	FAR1-related sequence 9	UniRef100_B9HPM0_Far-red_impaired_responsive_family_protein_n=1_Tax=Populus_trichocarpa_RepID=B9HPM0_POPTR
Glyma.01G000500	0.01	0	0.01	0	0	0	0	0	0	0	0	0	0	0	0	0	0	0	0	0	0	0.02	0	NA	NA	NA	NA	NA
Glyma.01G000600	0.23	0.42	0.45	0.25	0.32	0.35	0.2	0.3	0.15	0.29	0.24	0.31	0.3	0.11	0.35	0.29	0.26	0.31	0.16	0.28	0.1	0.17	0.14	FAR1	AT4G38180	FRS5	FAR1-related sequence 5	UniRef100_B9HPM0_Far-red_impaired_responsive_family_protein_n=1_Tax=Populus_trichocarpa_RepID=B9HPM0_POPTR
Glyma.01G000700	0.25	0.17	0.15	0.13	0.24	0.33	0.22	0.33	0.06	0.18	0.26	0.24	0.27	0.18	0.22	0.16	0.16	0.25	0.2	0.29	0.04	0.1	0.08	NA	AT5G58100	NA	unknown protein; INVOLVED IN: pollen exine formation; EXPRESSED IN: 19 plant structures; EXPRESSED DURING: 8 growth stages; BEST Arabidopsis thaliana protein match is: unknown protein (TAIR:AT3G28720.1); Has 35333 Blast hits to 34131 proteins in 2444 species: Archae - 798; Bacteria - 22429; Metazoa - 974; Fungi - 991; Plants - 531; Viruses - 0; Other Eukaryotes - 9610 (source: NCBI BLink).	NA
Glyma.01G000800	0.03	0.08	0.04	0.05	0.03	0.08	0.02	0.02	0.01	0.07	0.12	0.09	0.04	0.02	0.03	0.04	0.04	0.04	0.01	0.03	0.01	0	0.01	NA	NA	NA	NA	NA
Glyma.01G000900	1.9	1.5	1.53	1.12	1.58	1.89	1.24	1.83	0.63	1.54	1.49	2.16	1.9	1.98	1.47	1.65	1.91	2.07	2	1.48	0.55	0.58	0.33	NA	AT5G58100	NA	unknown protein; INVOLVED IN: pollen exine formation; EXPRESSED IN: 19 plant structures; EXPRESSED DURING: 8 growth stages; BEST Arabidopsis thaliana protein match is: unknown protein (TAIR:AT3G28720.1); Has 35333 Blast hits to 34131 proteins in 2444 species: Archae - 798; Bacteria - 22429; Metazoa - 974; Fungi - 991; Plants - 531; Viruses - 0; Other Eukaryotes - 9610 (source: NCBI BLink).	NA
Glyma.01G001000	0.16	0.29	0.24	0.18	0.1	0.08	0.18	0.2	0.27	0.33	0.35	0.14	0.22	0.23	0.26	0.3	0.11	0.12	0.41	0.36	0.2	0.12	0.16	NA	AT5G58110	NA	chaperone binding;ATPase activators	UniRef100_D2E9R5_Activator_of_90_kDa_heat_shock_protein_ATPase_n=1_Tax=Dactylis_glomerata_RepID=D2E9R5_DACGL
Glyma.01G001100	0.15	0.13	0.07	0.12	0.08	0.06	0.15	0.15	0.1	0.11	0.3	0.17	0.17	0.15	0.15	0.21	0.12	0.17	0.14	0.13	0.09	0.07	0.06	NA	AT4G31040	NA	CemA-like proton extrusion protein-related	UniRef100_B9N815_Proton_extrusion_family_protein_n=1_Tax=Populus_trichocarpa_RepID=B9N815_POPTR
Glyma.01G001200	0.19	0.24	0.13	0.15	0.07	0.12	0.3	0.17	0.2	0.11	0.11	0.04	0.08	0.1	0.12	0.06	0.1	0.03	0.1	0.2	0.07	0.13	0.18	NA	AT2G07170	NA	ARM repeat superfamily protein	UniRef100_F4IK92_ARM_repeat_superfamily_protein_n=1_Tax=Arabidopsis_thaliana_RepID=F4IK92_ARATH
Glyma.01G001300	0.81	1.04	0.91	0.81	0.91	0.94	0.66	0.72	0.78	0.52	1.03	0.9	0.62	0.44	0.6	0.8	0.92	0.78	0.6	0.56	0.67	0.99	0.62	NA	AT2G07050	CAS1	cycloartenol synthase 1	UniRef100_Q9SXV6_Cycloartenol_synthase_n=1_Tax=Glycyrrhiza_glabra_RepID=CAS1_GLYGL
Glyma.01G001400	0	0	0	0	0	0.01	0	0	0	0	0	0	0	0	0	0	0	0	0	0	0	0	0	NA	AT3G19460	NA	Reticulon family protein	UniRef100_K7K111_Reticulon-like_protein_n=1_Tax=Glycine_max_RepID=K7K111_SOYBN
Glyma.01G001500	0.01	0	0	0.01	0.02	0.03	0	0.01	0	0	0	0	0.01	0.01	0	0	0	0	0	0	0	0	0	NA	AT2G07050	CAS1	cycloartenol synthase 1	UniRef100_Q1ERD4_Oxidosqualene_cyclase_n=1_Tax=Lotus_japonicus_RepID=Q1ERD4_LOTJA
Glyma.01G001600	0.36	0.37	0.33	0.31	0.24	0.41	0.39	0.32	0.12	0.27	0.31	0.18	0.12	0.1	0.32	0.18	0.32	0.14	0.1	0.25	0.07	0.08	0.14	NA	AT4G04940	NA	transducin family protein / WD-40 repeat family protein	UniRef100_B9HBB5_Transducin_family_protein_n=1_Tax=Populus_trichocarpa_RepID=B9HBB5_POPTR
Glyma.01G001700	0.09	0.1	0.28	0.07	0.06	0.13	0.16	0.11	0.1	0.1	0.16	0.13	0.12	0.1	0.13	0.05	0.09	0.12	0.14	0.03	0.16	0.04	0.08	NA	AT3G10572	NA	3-phosphoinositide-dependent protein kinase-1, putative	UniRef100_B9HBB3_3-phosphoinositide-dependent_protein_kinase-1_n=1_Tax=Populus_trichocarpa_RepID=B9HBB3_POPTR
Glyma.01G001800	0.01	0	0	0.03	0.02	0.04	0	0.01	0	0	0.03	0.01	0	0	0	0	0	0	0	0	0	0	0	NA	AT5G35390	NA	Leucine-rich repeat protein kinase family protein	UniRef100_G7LIV0_Receptor-like_protein_kinase_n=1_Tax=Medicago_truncatula_RepID=G7LIV0_MEDTR
Glyma.01G001900	0	0	0	0	0.01	0.01	0	0	0	0	0	0	0	0	0	0	0	0.03	0	0	0	0	0	NA	AT2G24370	NA	Protein kinase protein with adenine nucleotide alpha hydrolases-like domain	UniRef100_G7LIV3_U-box_domain-containing_protein_n=1_Tax=Medicago_truncatula_RepID=G7LIV3_MEDTR
Glyma.01G002000	0.03	0.02	0.08	0.02	0.05	0.03	0.03	0	0.06	0.02	0	0.41	0.28	0.04	0.02	0.28	0.14	0.35	0.02	0.03	0.06	0.01	0.1	NA	AT5G20700	NA	Protein of unknown function (DUF581)	UniRef100_E4MWR8_mRNA,_clone:_RTFL01-09-F11_n=2_Tax=Eutrema_RepID=E4MWR8_THEHA
Glyma.01G002100	0.16	0.14	0.23	0.23	0.17	0.19	0.14	0.28	0.12	0.14	0.33	0.17	0.31	0.24	0.19	0.19	0.19	0.24	0.05	0.09	0.07	0.14	0.1	ARF	AT1G19220	ARF19, IAA22, ARF11	auxin response factor 19	UniRef100_I1J4B0_Auxin_response_factor_n=1_Tax=Glycine_max_RepID=I1J4B0_SOYBN
Glyma.01G002200	0.18	0.28	0.19	0.21	0.31	0.18	0.35	0.26	0.15	0.34	0.27	0.24	0.36	0.38	0.3	0.15	0.19	0.27	0.11	0.15	0.18	0.06	0.13	NA	AT5G35330	MBD02	methyl-CPG-binding domain protein 02	UniRef100_Q8LA53_Methyl-CpG-binding_domain-containing_protein_2_n=1_Tax=Arabidopsis_thaliana_RepID=MBD2_ARATH
Glyma.01G002300	0	0	0	0.01	0	0.01	0	0	0	0	0	0	0	0	0	0	0	0	0	0	0	0	0	NA	AT4G10310	HKT1, ATHKT1	high-affinity K+ transporter 1	UniRef100_B9IN02_Sodium_transporter_family_protein_n=1_Tax=Populus_trichocarpa_RepID=B9IN02_POPTR
Glyma.01G002400	0.44	0.06	0.22	0.01	0.03	0.05	0.05	0.07	0.05	0	0.27	0.01	0.08	0.02	0.04	0.07	0.28	0	0	0.04	0.22	0.17	0.13	NA	AT2G06925	ATSPLA2-ALPHA, PLA2-ALPHA	Phospholipase A2 family protein	UniRef100_B9SCE0_Phospholipase_A21_n=1_Tax=Ricinus_communis_RepID=B9SCE0_RICCO
Glyma.01G002500	0	0	0	0	0	0.01	0	0	0	0	0	0	0	0	0.01	0	0	0	0	0	0	0	0	NA	AT4G20010	PTAC9, OSB2	plastid transcriptionally active 9	UniRef100_Q8GXH3-2_Isoform_2_of_Protein_OSB2,_chloroplastic_n=1_Tax=Arabidopsis_thaliana_RepID=Q8GXH3-2
Glyma.01G002600	0.09	0.15	0.17	0.22	0.1	0.08	0.05	0.08	0.12	0.13	0.13	0.12	0.13	0.13	0.15	0.12	0.28	0.05	0	0.16	0.36	0.22	0.19	NA	AT4G29680	NA	Alkaline-phosphatase-like family protein	UniRef100_D7MCJ0_Type_I_phosphodiesterase/nucleotide_pyrophosphatase_family_protein_n=1_Tax=Arabidopsis_lyrata_subsp._lyrata_RepID=D7MCJ0_ARALL
Glyma.01G002700	0.21	0.11	0.13	0.12	0.12	0.12	0.05	0.12	0.14	0.07	0.14	0.11	0.16	0.1	0.13	0.13	0.18	0.21	0.1	0.14	0.15	0.13	0.12	NA	AT4G29670	ACHT2	atypical CYS HIS rich thioredoxin 2	UniRef100_G7KJV3_Thioredoxin-like_protein_n=1_Tax=Medicago_truncatula_RepID=G7KJV3_MEDTR
Glyma.01G002800	0	0	0	0	0	0	0	0	0	0	0	0	0.01	0	0	0	0	0	0.02	0	0	0	0	NA	AT1G55190	PRA1.F2, PRA7	PRA1 (Prenylated rab acceptor) family protein	UniRef100_G7KJV2_PRA1_family_protein_F2_n=1_Tax=Medicago_truncatula_RepID=G7KJV2_MEDTR
Glyma.01G002900	0.01	0	0	0	0	0	0.01	0	0	0	0	0	0.01	0	0.03	0	0.01	0	0	0	0	0	0	NA	AT4G29590	NA	S-adenosyl-L-methionine-dependent methyltransferases superfamily protein	UniRef100_Q9SU88_Methyltransferase_n=2_Tax=Arabidopsis_thaliana_RepID=Q9SU88_ARATH
Glyma.01G003000	0	0.01	0	0	0	0	0	0	0	0	0	0	0.01	0	0.02	0.01	0	0.01	0	0.01	0	0.04	0	MYB_related	AT5G56840	NA	myb-like transcription factor family protein	UniRef100_Q0PJG7_MYB_transcription_factor_MYB129_(Fragment)_n=1_Tax=Glycine_max_RepID=Q0PJG7_SOYBN
Glyma.01G003100	0.53	0.37	0.42	0.27	0.19	0.54	0.41	0.44	0.18	0.41	0.38	0.36	0.33	0.41	0.42	0.37	0.31	0.33	0.18	0.49	0.17	0.25	0.26	NA	AT4G18400	NA	unknown protein; FUNCTIONS IN: molecular function unknown; INVOLVED IN: biological process unknown; LOCATED IN: chloroplast; EXPRESSED IN: 22 plant structures; EXPRESSED DURING: 13 growth stages; Has 30201 Blast hits to 17322 proteins in 780 species: Archae - 12; Bacteria - 1396; Metazoa - 17338; Fungi - 3422; Plants - 5037; Viruses - 0; Other Eukaryotes - 2996 (source: NCBI BLink).	NA
Glyma.01G003200	0	0	0.02	0	0.01	0	0.01	0.02	0	0.04	0.02	0.01	0.01	0	0	0	0	0.04	0.01	0.01	0.01	0	0	NA	AT4G29540	NA	bacterial transferase hexapeptide repeat-containing protein	UniRef100_Q9SU91_Probable_acyl-[acyl-carrier-protein]--UDP-N-acetylglucosamine_O-acyltransferase,_mitochondrial_n=1_Tax=Arabidopsis_thaliana_RepID=LPXA_ARATH
Glyma.01G003300	0	0	0.01	0	0	0	0	0.01	0	0	0	0	0	0	0	0	0	0	0	0	0	0	0	NA	AT5G56780	ATET2, ET2	effector of transcription2	UniRef100_O04239_Transcripteion_factor_(Fragment)_n=1_Tax=Vicia_faba_var._minor_RepID=O04239_VICFA
Glyma.01G003400	0.03	0.04	0	0.03	0.04	0.05	0.01	0.01	0.01	0.02	0	0.02	0.02	0.01	0.01	0.02	0.03	0	0	0	0.04	0	0.08	NA	AT2G15690	NA	Tetratricopeptide repeat (TPR)-like superfamily protein	UniRef100_G7KJ88_Pentatricopeptide_repeat-containing_protein_n=1_Tax=Medicago_truncatula_RepID=G7KJ88_MEDTR
Glyma.01G003500	0	0.02	0	0	0.01	0.01	0.01	0	0	0	0	0	0.01	0.02	0	0	0	0	0	0.02	0	0	0	NA	AT5G56750	NDL1	N-MYC downregulated-like 1	UniRef100_G7LJK8_Pollen_specific_protein_SF21_n=1_Tax=Medicago_truncatula_RepID=G7LJK8_MEDTR
Glyma.01G003600	0.08	0.16	0.2	0.13	0.07	0.11	0.07	0.1	0.1	0.1	0.01	0.06	0.03	0.01	0.03	0.02	0.05	0.08	0.05	0.09	0.08	0.02	0.13	NA	AT5G11780	NA	unknown protein; Has 37 Blast hits to 37 proteins in 12 species: Archae - 0; Bacteria - 0; Metazoa - 0; Fungi - 3; Plants - 34; Viruses - 0; Other Eukaryotes - 0 (source: NCBI BLink).	UniRef100_G7KJA6_Mitochondrial_substrate_carrier_family_protein_R_n=1_Tax=Medicago_truncatula_RepID=G7KJA6_MEDTR
Glyma.01G003700	0.63	0.71	0.38	0.36	0.45	0.36	0.18	0.32	0.35	0.24	0.24	0.46	0.38	0.37	0.39	0.37	0.32	0.13	0.42	0.51	0.34	0.39	0.42	NA	AT4G29520	NA	LOCATED IN: endoplasmic reticulum, plasma membrane; EXPRESSED IN: 23 plant structures; EXPRESSED DURING: 14 growth stages; CONTAINS InterPro DOMAIN/s: Saposin B (InterPro:IPR008139); Has 137 Blast hits to 137 proteins in 50 species: Archae - 2; Bacteria - 0; Metazoa - 41; Fungi - 10; Plants - 36; Viruses - 0; Other Eukaryotes - 48 (source: NCBI BLink).	NA
Glyma.01G003800	0.39	0.26	0.29	0.36	0.18	0.34	0.21	0.3	0.27	0.21	0.15	0.24	0.21	0.19	0.25	0.2	0.17	0.11	0.16	0.27	0.12	0.16	0.31	NA	AT4G29510	ATPRMT11, PRMT11, ATPRMT1B, PRMT1B	arginine methyltransferase 11	UniRef100_G7KJ80_Arginine_methyltransferease_n=1_Tax=Medicago_truncatula_RepID=G7KJ80_MEDTR
Glyma.01G003900	0	0	0	0	0	0	0	0	0	0	0	0	0	0	0	0	0	0	0	0	0	0	0	NA	AT4G26200	ACS7, ATACS7	1-amino-cyclopropane-1-carboxylate synthase 7	UniRef100_Q9SEJ6_1-aminocyclopropane-1-carboxylate_synthase_5_n=1_Tax=Lupinus_albus_RepID=Q9SEJ6_LUPAL
Glyma.01G004000	0	0	0	0	0.01	0	0	0	0.01	0	0	0.02	0.02	0.04	0	0	0	0	0	0	0	0	0	NA	AT4G29460	NA	Phospholipase A2 family protein	UniRef100_D7P7X4_Phospholipase_A2_beta_n=2_Tax=Citrus_sinensis_RepID=D7P7X4_CITSI
Glyma.01G004100	0.11	0.04	0.07	0.2	0.2	0.22	0.05	0.1	0.11	0.09	0.16	0.14	0.06	0.26	0.12	0.1	0.29	0.22	0.35	0.19	0.09	0.1	0.12	NA	AT2G19710	NA	Regulator of Vps4 activity in the MVB pathway protein	UniRef100_G7KJ72_IST1-like_protein_n=1_Tax=Medicago_truncatula_RepID=G7KJ72_MEDTR
Glyma.01G004200	0.13	0.15	0.04	0.02	0.02	0	0	0	0.01	0.02	0.02	0.01	0.02	0.04	0.07	0.04	0.01	0.02	0	0	0	0	0.02	NA	AT4G26220	NA	S-adenosyl-L-methionine-dependent methyltransferases superfamily protein	UniRef100_G7KJ71_Caffeoyl-CoA_O-methyltransferase_n=1_Tax=Medicago_truncatula_RepID=G7KJ71_MEDTR
Glyma.01G004300	2.09	1.84	1.38	1.64	1.15	1.69	1.67	1.93	3.29	2.37	1.54	1.22	1.2	1.41	1.79	1.3	1.61	0.85	1.05	1.87	3.29	2.9	4.01	NA	AT2G19740	NA	Ribosomal protein L31e family protein	UniRef100_G7KIQ1_60S_ribosomal_protein_L31_n=1_Tax=Medicago_truncatula_RepID=G7KIQ1_MEDTR
Glyma.01G004400	0.02	0.03	0.02	0.01	0.01	0.02	0	0.03	0	0	0.03	0.01	0.01	0	0.02	0	0	0.03	0.02	0.01	0	0	0	NA	AT3G14330	NA	Tetratricopeptide repeat (TPR)-like superfamily protein	UniRef100_D7L337_Pentatricopeptide_repeat-containing_protein_n=1_Tax=Arabidopsis_lyrata_subsp._lyrata_RepID=D7L337_ARALL
Glyma.01G004500	0.21	0.14	0.28	0.29	0.38	0.41	0.17	0.24	0.65	0.36	0.43	0.32	0.35	0.23	0.34	0.35	0.32	0.44	0.23	0.41	0.57	0.56	0.34	NA	AT4G29160	cluster F7.1	cluster F7 family protein	UniRef100_M8BLA4_Vacuolar_protein_sorting-associated_32-1-like_protein_n=1_Tax=Aegilops_tauschii_RepID=M8BLA4_AEGTA
Glyma.01G004600	0.15	0.2	0.4	0.14	0.06	0.15	0.07	0.19	0.18	0.07	0.05	0	0.15	0.02	0.14	0.02	0.03	0.03	0.03	0.03	0.11	0.13	0.43	NA	AT3G61640	AGP20, AtAGP20	arabinogalactan protein 20	UniRef100_Q9M373_Arabinogalactan_peptide_20_n=1_Tax=Arabidopsis_thaliana_RepID=AGP20_ARATH
Glyma.01G004700	0.05	0.11	0.08	0.17	0.07	0.13	0.13	0.01	0.05	0.12	0.03	0.02	0.02	0.12	0.08	0.05	0.05	0.01	0.01	0.05	0.01	0.02	0.03	NA	AT4G29170	ATMND1	Mnd1 family protein	UniRef100_Q8GYD2_Meiotic_nuclear_division_protein_1_homolog_n=2_Tax=Arabidopsis_thaliana_RepID=MND1_ARATH
Glyma.01G004800	0	0	0.01	0.01	0.01	0.02	0	0	0	0.01	0	0	0.01	0.02	0	0.01	0	0	0	0	0	0	0	NA	AT4G29180	RHS16	root hair specific 16	UniRef100_F4JMW3_Protein_root_hair_specific_16_n=1_Tax=Arabidopsis_thaliana_RepID=F4JMW3_ARATH
Glyma.01G004900	0	0	0	0	0	0	0	0	0	0	0	0	0	0	0	0	0	0	0	0	0	0	0	MYB	AT5G57620	MYB36, AtMYB36	myb domain protein 36	UniRef100_Q09GS3_Transcription_factor_MYBJ6_n=1_Tax=Glycine_max_RepID=Q09GS3_SOYBN
Glyma.01G005000	0.2	0.4	0.38	0.3	0.25	0.28	0.81	1.22	2.56	0.63	1	0.3	0.28	0.43	0.34	0.51	0.48	0.55	0.5	0.36	1.53	1.1	0.75	C3H	AT2G19810	NA	CCCH-type zinc finger family protein	UniRef100_E1U3U6_Zinc_finger_protein_ZF3_n=1_Tax=Cicer_arietinum_RepID=E1U3U6_CICAR
Glyma.01G005100	0	0	0	0	0	0	0	0	0	0	0	0	0	0	0	0	0	0	0	0	0	0	0	NA	AT2G19800	MIOX2	myo-inositol oxygenase 2	UniRef100_G7LJN9_Inositol_oxygenase_n=2_Tax=Medicago_truncatula_RepID=G7LJN9_MEDTR
Glyma.01G005200	0.06	0.04	0.02	0.05	0.11	0.07	0.08	0.05	0.03	0.01	0.06	0.09	0.13	0.05	0.05	0.11	0.06	0.12	0.19	0.08	0.11	0.09	0.04	NA	AT4G29210	GGT3, GGT4	gamma-glutamyl transpeptidase 4	UniRef100_G7KHZ7_Gamma-glutamyltranspeptidase_n=1_Tax=Medicago_truncatula_RepID=G7KHZ7_MEDTR
Glyma.01G005300	0.16	0.26	0.18	0.32	0.32	0.26	0.32	0.35	0.43	0.33	0.24	0.37	0.37	0.27	0.34	0.33	0.28	0.39	0.26	0.41	0.39	0.22	0.41	NA	AT2G19790	NA	cluster ARE-like superfamily protein	UniRef100_B9H8U9_Clathrin_adaptor_complex_small_chain_family_protein_n=1_Tax=Populus_trichocarpa_RepID=B9H8U9_POPTR
Glyma.01G005400	0.02	0.04	0.09	0.18	0.1	0.02	0.04	0.06	0.06	0.06	0.07	0.15	0.18	0.01	0.04	0.17	0.09	0.13	1.22	0.68	0.06	0.09	0.1	NA	AT4G26270	PFK3	phosphofructokinase 3	UniRef100_G7KHY6_6-phosphofructokinase_n=1_Tax=Medicago_truncatula_RepID=G7KHY6_MEDTR
Glyma.01G005500	0.02	0.01	0	0	0.23	0.01	0	0	0.01	0	0.08	0.01	0.01	0.03	0.91	0.01	0.01	0.02	0	0.01	0.01	0.09	0.03	NAC	AT4G29230	anac075, NAC075	NAC domain containing protein 75	UniRef100_R4NHT4_NAC_transcription_factor_094_n=1_Tax=Jatropha_curcas_RepID=R4NHT4_JATCU
Glyma.01G005600	0	0.07	0.03	0	0.01	0.01	0.08	0.09	0.08	0.05	0.05	0.02	0	0	0.02	0	0	0	0	0	0.01	0.08	0.05	NA	AT4G29240	NA	Leucine-rich repeat (LRR) family protein	UniRef100_C6ZS06_Leucine-rich_repeat_family_protein_/_extensin_family_protein_n=1_Tax=Glycine_max_RepID=C6ZS06_SOYBN
Glyma.01G005700	0	0	0	0.01	0.01	0	0	0	0	0.01	0	0	0	0	0	0	0	0	0	0	0	0	0	NA	AT4G29260	NA	HAD superfamily, subfamily IIIB acid phosphatase	UniRef100_G7KQI1_Acid_phosphatase-like_protein_n=1_Tax=Medicago_truncatula_RepID=G7KQI1_MEDTR
Glyma.01G005800	0.01	0	0.02	0.01	0.03	0.01	0.32	0.21	0.06	0.1	0.03	0.01	0.01	0	0	0.01	0	0	0	0	0.02	0.07	0.02	NA	AT4G29310	NA	Protein of unknown function (DUF1005)	NA
Glyma.01G005900	0	0	0	0	0	0	0	0	0	0	0	0	0	0	0	0	0	0	0	0	0	0	0	NA	AT4G29340	PRF4	profilin 4	UniRef100_I1J4G4_Profilin_n=1_Tax=Glycine_max_RepID=I1J4G4_SOYBN
Glyma.01G006000	1.29	0.64	1.23	0.61	0.8	0.35	5.42	5.33	1.79	5.69	2.84	3.24	5.58	0.69	0.65	9.76	7.47	2.85	1.82	0.57	0.76	1.4	0.82	NA	AT5G56550	OXS3, ATOXS3	oxidative stress 3	UniRef100_Q9LVB9_Emb|CAB83157.1_n=1_Tax=Arabidopsis_thaliana_RepID=Q9LVB9_ARATH
Glyma.01G006100	1.16	0.65	1	0.97	2	1.74	0.73	0.65	0.27	0.45	0.61	0.63	0.72	0.92	0.71	0.47	0.66	1.14	0.82	0.72	0.14	0.24	0.28	NA	AT4G26300	emb1027	Arginyl-tRNA synthetase, class Ic	UniRef100_W0G2X0_Arginyl-tRNA_synthetase_n=1_Tax=Dioclea_megacarpa_RepID=W0G2X0_9FABA
Glyma.01G006200	5.15	4.79	4.19	0.87	1.87	1.56	4.41	4.43	3.4	4.25	6.25	3.9	4.83	4.17	3.25	6.71	5.59	5.69	2.69	1.29	4.24	3.18	2.65	NA	NA	NA	NA	NA
Glyma.01G006300	1.4	0.91	1.27	0.21	0.46	0.27	1.02	1.14	0.43	0.96	1.6	1.07	1.28	1.1	0.81	1.75	1.39	1.43	0.73	0.2	0.42	0.43	0.24	NA	NA	NA	NA	NA
Glyma.01G006400	0.59	0.6	0.51	0.46	0.31	0.44	0.5	0.51	0.35	0.45	0.34	0.38	0.35	0.45	0.43	0.45	0.38	0.47	0.53	0.58	0.37	0.24	0.47	NA	AT4G26300	emb1027	Arginyl-tRNA synthetase, class Ic	UniRef100_B6ETP1_Arginyl-tRNA_synthetase_n=1_Tax=Glycine_max_RepID=B6ETP1_SOYBN
Glyma.01G006500	1.52	1.53	1.14	1.32	0.99	2.09	1.36	1.63	0.37	0.75	1.73	0.85	0.93	0.9	0.88	1.03	1.17	0.64	1.06	0.84	0.19	0.31	0.3	NA	AT5G45140	NRPC2	nuclear RNA polymerase C2	UniRef100_K7K145_DNA-directed_RNA_polymerase_n=1_Tax=Glycine_max_RepID=K7K145_SOYBN
Glyma.01G006600	0.17	0.2	0.17	0.15	0.25	0.26	0.09	0.16	0.06	0.15	0.19	0.18	0.15	0.15	0.17	0.15	0.03	0.13	0.21	0.12	0.08	0.09	0.1	NA	AT4G29380	NA	protein kinase family protein / WD-40 repeat family protein	UniRef100_D7MCM2_Kinase_family_protein_n=1_Tax=Arabidopsis_lyrata_subsp._lyrata_RepID=D7MCM2_ARALL
Glyma.01G006700	0.04	0.03	0.03	0.02	0.03	0	0.03	0	0.07	0.04	0.09	0.19	0.73	0.46	0.06	0.26	0.18	0.17	0.05	0.01	0.13	0.3	0	NA	AT5G19740	NA	Peptidase M28 family protein	UniRef100_D7LZB3_Peptidase_M28_family_protein_n=1_Tax=Arabidopsis_lyrata_subsp._lyrata_RepID=D7LZB3_ARALL
Glyma.01G006800	0.68	0.07	0.16	0.04	0.03	0.02	0.03	0.01	0.07	0	0.42	0.12	0.51	0.8	0.22	0.11	0.69	0.17	0.07	0.05	0.13	0.05	0.08	NA	AT5G19730	NA	Pectin lyase-like superfamily protein	UniRef100_I1J4H5_Pectinesterase_n=1_Tax=Glycine_max_RepID=I1J4H5_SOYBN
Glyma.01G006900	0.26	0.35	0.33	0.23	0.36	0.29	0.23	0.32	0.52	0.41	0.35	0.36	0.4	0.24	0.26	0.33	0.51	0.34	0.26	0.29	0.56	0.54	0.56	NA	AT3G51100	NA	unknown protein; Has 48 Blast hits to 48 proteins in 16 species: Archae - 0; Bacteria - 0; Metazoa - 0; Fungi - 0; Plants - 48; Viruses - 0; Other Eukaryotes - 0 (source: NCBI BLink).	NA
Glyma.01G007000	0.04	0.01	0.06	0.05	0.01	0.02	0.01	0.01	0.01	0	0.02	0.01	0.05	0.09	0.16	0.01	0.02	0.04	0.02	0.03	0.04	0.01	0.01	NA	AT3G16490	IQD26	IQ-domain 26	UniRef100_G7LGP8_IQ_domain-containing_protein_n=1_Tax=Medicago_truncatula_RepID=G7LGP8_MEDTR
Glyma.01G007100	0.09	0.04	0.06	0.03	0.01	0.05	0.02	0.04	0.03	0.08	0.03	0.23	0.07	0.01	0.06	0.13	0.09	0.16	0	0.04	0.09	0.14	0.2	NA	AT4G29140	NA	MATE efflux family protein	UniRef100_V7C456_MATE_efflux_family_protein_n=1_Tax=Phaseolus_vulgaris_RepID=V7C456_PHAVU
Glyma.01G007200	0.19	0.11	0.16	0.13	0.16	0.12	0.07	0.09	0.11	0.05	0.24	0.36	0.4	0.19	0.25	0.27	0.09	0.47	0.28	0.19	0.21	0.16	0.09	NA	AT2G19860	ATHXK2, HXK2	hexokinase 2	UniRef100_G7L7F0_Hexokinase_n=1_Tax=Medicago_truncatula_RepID=G7L7F0_MEDTR
Glyma.01G007300	0.06	0.06	0.04	0	0.02	0.03	0.04	0	0.05	0.04	0	0.01	0	0.02	0.03	0.02	0.03	0.07	0.03	0	0.01	0.01	0	NA	AT2G19860	ATHXK2, HXK2	hexokinase 2	UniRef100_Q9FVD3_Hexokinase_n=2_Tax=Citrus_RepID=Q9FVD3_CITSI
Glyma.01G007400	0.07	0.02	0.01	0	0.01	0.01	0	0.01	0.01	0.03	0.07	0.03	0.1	0.1	0.12	0.03	0	0.01	0.01	0.02	0.05	0.01	0.05	NA	AT5G25930	NA	Protein kinase family protein with leucine-rich repeat domain	UniRef100_G7KPN7_Receptor-like_protein_kinase_n=1_Tax=Medicago_truncatula_RepID=G7KPN7_MEDTR
Glyma.01G007500	0	0	0	0	0	0	0	0	0	0	0	0	0	0	0	0	0	0	0	0	0	0	0	NA	AT5G25930	NA	Protein kinase family protein with leucine-rich repeat domain	UniRef100_G7KPN7_Receptor-like_protein_kinase_n=1_Tax=Medicago_truncatula_RepID=G7KPN7_MEDTR
Glyma.01G007600	0	0	0	0	0	0	0	0	0	0	0	0	0	0	0	0	0	0	0	0	0	0	0	NA	NA	NA	NA	NA
Glyma.01G007700	0.12	0.05	0.17	0.14	0.15	0.09	0.09	0.18	0.37	0.28	0.19	0.09	0.11	0.12	0.2	0.17	0.39	0.13	0.03	0.19	0.43	0.27	0.42	NA	AT2G37410	ATTIM17-2, TIM17, TIM17-2	translocase inner membrane subunit 17-2	UniRef100_T2DPJ0_Mitochondrial_import_inner_membrane_translocase_subunit_tim17_n=1_Tax=Phaseolus_vulgaris_RepID=T2DPJ0_PHAVU
Glyma.01G007800	1.29	1.11	0.51	0.69	0.38	0.39	1.48	0.45	0.47	0.47	0.56	0.25	0.26	0.21	0.65	0.19	0.5	0.18	0.16	1.3	0.28	0.35	0.8	NA	AT1G69770	CMT3	chromomethylase 3	UniRef100_K7K149_Cytosine-specific_methyltransferase_n=1_Tax=Glycine_max_RepID=K7K149_SOYBN
Glyma.01G007900	0	0	0.19	0	0.01	0	0.03	0.01	0.01	0.01	0.04	0	0	0.01	0.01	0	0.01	0.02	0.01	0.02	0	0	0.02	NA	AT2G19880	NA	Nucleotide-diphospho-sugar transferases superfamily protein	UniRef100_G7L7F4_Ceramide_glucosyltransferase_n=1_Tax=Medicago_truncatula_RepID=G7L7F4_MEDTR
Glyma.01G008000	0.5	0.5	0.48	0.28	0.3	0.28	0.28	0.31	0.32	0.34	0.37	0.29	0.27	0.23	0.4	0.35	0.28	0.32	0.27	0.33	0.26	0.39	0.25	NA	AT1G60660	B5
Glyma.01G008100	0	0	0	0	0	0	0	0	0	0	0.01	0	0	0	0.02	0	0	0	0	0	0	0	0	NA	AT4G15450	NA	Senescence/dehydration-associated protein-related	UniRef100_B9H8Y7_Senescence/dehydration-associated_family_protein_n=2_Tax=Populus_trichocarpa_RepID=B9H8Y7_POPTR
Glyma.01G008200	0	0.02	0	0	0	0	0.01	0	0	0	0	0.01	0	0.01	0	0.03	0	0	0	0.13	0	0	0	NA	AT3G28345	NA	ABC transporter family protein	UniRef100_Q8GU81_MDR-like_ABC_transporter_n=2_Tax=Oryza_sativa_subsp._japonica_RepID=Q8GU81_ORYSJ
Glyma.01G008300	0.01	0	0	0.01	0.01	0	0	0.01	0.03	0	0.02	0	0	0	0	0	0	0	0.01	0	0.01	0	0.08	NA	AT3G16360	AHP4	HPT phosphotransmitter 4	UniRef100_B7F8C5_cDNA,_clone:_J065011J02,_full_insert_sequence_n=2_Tax=Oryza_sativa_RepID=B7F8C5_ORYSJ
Glyma.01G008400	0.11	0.08	0.06	0.11	0.09	0.08	0.02	0.05	0.09	0.01	0.32	0.05	0.2	0.12	0.11	0.09	0.12	0.1	0.72	0.23	0.08	0.03	0.06	NA	AT1G35190	NA	2-oxoglutarate (2OG) and Fe(II)-dependent oxygenase superfamily protein	UniRef100_G7L7G7_1-aminocyclopropane-1-carboxylate_oxidase_n=2_Tax=Medicago_truncatula_RepID=G7L7G7_MEDTR
Glyma.01G008500	0.12	0.04	0.2	0.1	0.17	0.03	0	0.12	0.18	0.06	0.07	0.4	1.36	0.7	0.3	0.29	0.32	1.02	0.14	0.13	0.48	0.34	0.33	NA	AT1G79750	ATNADP-ME4, NADP-ME4	NADP-malic enzyme 4	UniRef100_I1J4J6_Malic_enzyme_n=1_Tax=Glycine_max_RepID=I1J4J6_SOYBN
Glyma.01G008600	0.17	0.15	0.17	0.3	0.24	0.2	0.19	0.26	0.49	0.17	0.54	0.24	0.23	0.22	0.25	0.14	0.14	0.23	0.23	0.2	0.34	0.3	0.29	NA	AT1G77180	SKIP	chromatin protein family	UniRef100_Q3I4X9_GAMYB-binding_protein_n=1_Tax=Glycine_max_RepID=Q3I4X9_SOYBN
Glyma.01G008700	0.1	0.04	0.1	0.15	0.22	0.23	0.12	0.04	0.02	0.1	0.01	0.1	0.12	0.27	0.15	0.05	0.01	0.1	0.02	0.06	0.02	0.02	0.05	NA	AT2G19930	NA	RNA-dependent RNA polymerase family protein	UniRef100_D7L6F2_RNA-dependent_RNA_polymerase_family_protein_n=1_Tax=Arabidopsis_lyrata_subsp._lyrata_RepID=D7L6F2_ARALL
Glyma.01G008800	0.55	0.83	0.51	0.5	0.31	0.64	0.43	0.54	0.49	0.23	0.31	0.32	0.43	0.43	0.36	0.31	0.61	0.29	0.21	0.41	0.4	0.34	0.49	NA	AT3G18760	NA	Translation elongation factor EF1B/ribosomal protein S6 family protein	UniRef100_I3NMK1_30S_ribosomal_protein_S6B_n=1_Tax=Hevea_brasiliensis_RepID=I3NMK1_HEVBR
Glyma.01G008900	0.32	0.39	0.37	0.55	0.77	0.49	0.33	0.42	0.23	0.33	0.36	0.61	0.57	0.24	0.46	0.61	0.56	0.52	0.64	0.58	0.18	0.25	0.31	NA	AT2G19950	GC1	golgin candidate 1	UniRef100_Q8S8N9-2_Isoform_2_of_Golgin_candidate_1_n=1_Tax=Arabidopsis_thaliana_RepID=Q8S8N9-2
Glyma.01G009000	0	0	0	0	0	0	0	0	0	0	0	0.01	0.01	0.01	0	0.01	0	0.01	0	0	0	0	0	NA	AT4G29110	NA	unknown protein; FUNCTIONS IN: molecular function unknown; INVOLVED IN: response to chitin; LOCATED IN: vacuole; BEST Arabidopsis thaliana protein match is: unknown protein (TAIR:AT1G52140.1); Has 109 Blast hits to 109 proteins in 16 species: Archae - 0; Bacteria - 0; Metazoa - 0; Fungi - 0; Plants - 109; Viruses - 0; Other Eukaryotes - 0 (source: NCBI BLink).	UniRef100_Q9FQZ6_Avr9/Cf-9_rapidly_elicited_protein_146_n=1_Tax=Nicotiana_tabacum_RepID=Q9FQZ6_TOBAC
Glyma.01G009100	0	0	0	0	0	0	0	0	0	0	0	0	0	0	0	0	0	0	0	0	0	0	0	NA	AT1G19260	NA	TTF-type zinc finger protein with HAT dimerisation domain	UniRef100_G7JBV6_HAT_family_dimerization_domain_containing_protein_n=1_Tax=Medicago_truncatula_RepID=G7JBV6_MEDTR
Glyma.01G009200	0.02	0	0.01	0	0	0.03	0.01	0.06	0.15	0.04	0.13	0.01	0.15	0.06	0.07	0.08	0.03	0	0.03	0.01	0.55	0.25	0.12	NA	AT2G25770	NA	Polyketide cyclase/dehydrase and lipid transport superfamily protein	UniRef100_G7J3I2_Lachrymatory-factor_synthase_n=1_Tax=Medicago_truncatula_RepID=G7J3I2_MEDTR
Glyma.01G009300	4.94	4.32	3.45	2.04	3.05	2.45	1.35	1.39	0.91	1.07	1.17	1.5	1.28	1.16	1.24	1.65	1.75	1.33	1.39	1.16	0.89	1.19	1.15	NA	AT5G19690	STT3A	staurosporin and temperature sensitive 3-like A	UniRef100_G7IE81_Dolichyl-diphosphooligosaccharide-protein_glycosyltransferase_subunit_STT3A_n=1_Tax=Medicago_truncatula_RepID=G7IE81_MEDTR
Glyma.01G009400	0.18	0.26	0.14	0.16	0.27	0.18	0.27	0.3	0.12	0.25	0.3	0.28	0.45	0.3	0.26	0.19	0.45	0.51	0.36	0.35	0.14	0.21	0.08	NA	AT2G25800	NA	Protein of unknown function (DUF810)	NA
Glyma.01G009500	0.08	0.04	0.03	0	0	0	0	0	0.01	0	0.01	0.01	0.02	0.03	0.06	0.02	0	0	0	0	0	0.01	0.01	NA	AT1G32100	ATPRR1, PRR1	pinoresinol reductase 1	UniRef100_L0P1B3_Similar_to_isoflavone_reductase_homolog_n=1_Tax=Lupinus_angustifolius_RepID=L0P1B3_LUPAN
Glyma.01G009600	0.12	0.15	0.12	0.11	0.12	0.06	0.05	0.04	0.11	0.05	0.21	1.67	0.89	0.1	0.25	1.95	0.42	2.06	0.34	0.07	0.56	0.32	0.25	G2-like	AT5G45580	NA	Homeodomain-like superfamily protein	UniRef100_L0P0W8_Similar_to_myb_family_transcription_factor_APL_n=1_Tax=Lupinus_angustifolius_RepID=L0P0W8_LUPAN
Glyma.01G009700	0.78	0.88	1.23	0.19	0.41	0.37	0.57	0.55	0.86	0.69	0.53	0.46	0.41	0.89	1.38	0.56	0.47	0.29	0.26	0.45	0.83	0.4	1.08	NA	NA	NA	NA	NA
Glyma.01G009800	0.14	0.15	0.06	0.19	0.2	0.2	0.11	0.14	0.22	0.13	0.06	0.13	0.18	0.22	0.26	0.18	0.14	0.12	0.06	0.18	0.2	0.08	0.15	NA	AT5G45590	NA	Ribosomal protein L35	UniRef100_L0P0X3_Similar_to_50S_ribosomal_protein_L35_n=1_Tax=Lupinus_angustifolius_RepID=L0P0X3_LUPAN
Glyma.01G009900	0.04	0.02	0.03	0.05	0.2	0.1	0.02	0.02	0.03	0.03	0.15	0.01	0.06	0.15	0.06	0.04	0.09	0.02	0.45	0.04	0.06	0.05	0.13	NA	AT1G32080	NA	membrane protein, putative	UniRef100_Q9FVQ4_Plastidal_glycolate/glycerate_translocator_1,_chloroplastic_n=1_Tax=Arabidopsis_thaliana_RepID=PLGG1_ARATH
Glyma.01G010000	0.18	0.08	0.17	0.11	0.06	0.08	0.16	0.11	0.07	0.04	0.13	0.11	0.08	0.03	0.1	0.1	0.16	0.03	0.03	0.02	0.07	0.06	0.02	NA	AT4G19010	NA	AMP-dependent synthetase and ligase family protein	UniRef100_G7K877_4-coumarate-CoA_ligase_n=1_Tax=Medicago_truncatula_RepID=G7K877_MEDTR
Glyma.01G010100	0.09	0	0.05	0.09	0.16	0.04	0.04	0.03	0.06	0.05	0.07	0.1	0.05	0.04	0.11	0.1	0.05	0.05	0.06	0.03	0.06	0.07	0.06	NA	AT1G32090	NA	early-responsive to dehydration stress protein (ERD4)	UniRef100_B9MUA6_Early-responsive_to_dehydration_family_protein_n=1_Tax=Populus_trichocarpa_RepID=B9MUA6_POPTR
Glyma.01G010200	0.22	0.23	0.12	0.04	0	0.01	0.23	0.29	0.48	0.23	0.1	0.01	0.14	0.1	0.11	0.15	0.13	0	0.04	0.05	0.09	0.24	0.07	NA	AT1G32060	PRK	phosphoribulokinase	UniRef100_I1J4L6_Phosphoribulokinase_n=1_Tax=Glycine_max_RepID=I1J4L6_SOYBN
Glyma.01G010300	0.97	0.56	1.6	1.24	1.45	1.36	1.68	0.78	0.98	1.88	0.75	0.92	0.86	1.17	1.06	0.83	1.41	1.07	0.9	1.1	0.83	1.35	0.76	NA	AT1G32050	NA	SCAMP family protein	UniRef100_G7K9I4_Secretory_carrier-associated_membrane_protein_n=1_Tax=Medicago_truncatula_RepID=G7K9I4_MEDTR
Glyma.01G010400	1.33	1.25	0.96	1.34	0.67	1.07	0.91	0.88	0.51	0.51	0.67	0.4	0.44	0.41	0.68	0.57	0.87	0.43	0.39	0.85	0.42	0.43	0.91	NA	AT1G31970	STRS1	DEA(D/H)-box RNA helicase family protein	UniRef100_C6G238_DEAD-box_RNA_helicase_n=1_Tax=Glycine_max_RepID=C6G238_SOYBN
Glyma.01G010500	0.14	0.18	0.1	0.29	0.46	0.44	0.07	0.06	0.14	0.36	0.26	0.4	0.34	0.62	0.14	0.21	0.25	0.43	0.4	0.6	0.18	0.17	0.13	NA	AT3G07040	RPM1, RPS3	NB-ARC domain-containing disease resistance protein	UniRef100_C6ZS43_NBS-LRR_type_disease_resistance_protein_n=1_Tax=Glycine_max_RepID=C6ZS43_SOYBN
Glyma.01G010600	0.19	0.2	0.23	0.14	0.14	0.14	0.07	0.31	0.46	0.21	0.34	0.19	0.31	0.16	0.26	0.16	0.24	0.31	0.29	0.18	0.68	0.52	0.44	NA	AT1G33810	NA	unknown protein; FUNCTIONS IN: molecular function unknown; INVOLVED IN: biological process unknown; LOCATED IN: chloroplast thylakoid membrane, chloroplast, chloroplast envelope; EXPRESSED IN: 22 plant structures; EXPRESSED DURING: 13 growth stages; Has 39 Blast hits to 39 proteins in 18 species: Archae - 0; Bacteria - 0; Metazoa - 0; Fungi - 0; Plants - 39; Viruses - 0; Other Eukaryotes - 0 (sou…	UniRef100_Q016E2_WGS_project_CAID00000000_data,_contig_chromosome_06_n=1_Tax=Ostreococcus_tauri_RepID=Q016E2_OSTTA
Glyma.01G010700	0.01	0	0.01	0.01	0	0	0	0	0	0	0	0.01	0	0	0	0	0	0	0.04	0.03	0	0	0	NA	AT3G07040	RPM1, RPS3	NB-ARC domain-containing disease resistance protein	UniRef100_G7K9J5_Nbs-lrr_resistance_protein_n=1_Tax=Medicago_truncatula_RepID=G7K9J5_MEDTR
Glyma.01G010800	0.4	0.29	1.2	0.52	0.39	0.57	0.84	0.39	0.24	0.28	0.65	0.27	0.39	0.23	0.48	0.27	0.6	0.33	0.52	0.34	0.11	0.16	0.15	NA	AT5G45610	SUV2	protein dimerizations	UniRef100_C8KI33_ATR_interacting_protein_n=1_Tax=Arabidopsis_thaliana_RepID=C8KI33_ARATH
Glyma.01G010900	0.08	0.06	0.09	0.09	0.44	0.15	0.05	0.07	0.11	0.03	0.08	0.08	0.11	0.12	0.17	0.07	0.11	0.08	0.1	0.14	0.14	0.13	0.1	NA	AT1G31940	NA	unknown protein; LOCATED IN: plasma membrane; EXPRESSED IN: 22 plant structures; EXPRESSED DURING: 13 growth stages; BEST Arabidopsis thaliana protein match is: unknown protein (TAIR:AT2G35585.1); Has 67 Blast hits to 67 proteins in 17 species: Archae - 0; Bacteria - 0; Metazoa - 0; Fungi - 0; Plants - 67; Viruses - 0; Other Eukaryotes - 0 (source: NCBI BLink).	NA
Glyma.01G011000	0	0	0	0	0.01	0	0.03	0.03	0.07	0.02	0.01	0	0.01	0.02	0.05	0	0	0	0	0	0.07	0.01	0	NA	NA	NA	NA	NA
Glyma.01G011100	0.27	0.44	0.5	0.44	0.47	0.28	0.3	0.41	0.59	0.3	0.25	0.33	0.28	0.45	0.49	0.35	0.5	0.34	0.35	0.32	0.44	0.62	0.7	NA	AT4G19006	NA	Proteasome component (PCI) domain protein	UniRef100_G7K9K1_26S_proteasome_non-ATPase_regulatory_subunit_n=1_Tax=Medicago_truncatula_RepID=G7K9K1_MEDTR
Glyma.01G011200	0.47	0.56	0.41	0.48	0.33	0.31	0.63	0.76	0.62	0.54	0.74	0.59	0.63	0.73	0.42	0.71	0.9	0.65	0.6	0.54	0.43	0.36	0.41	NA	AT1G31930	XLG3	extra-large GTP-binding protein 3	UniRef100_G7K9K2_Guanine_nucleotide-binding_protein_alpha-2_subunit_n=1_Tax=Medicago_truncatula_RepID=G7K9K2_MEDTR
Glyma.01G011300	0.05	0.05	0.07	0.01	0.03	0.02	0.04	0.03	0.1	0.04	0.04	0.01	0.04	0.01	0	0.02	0.08	0	0	0.01	0.08	0.1	0.04	NA	AT1G31920	NA	Tetratricopeptide repeat (TPR)-like superfamily protein	UniRef100_G7K9K3_Pentatricopeptide_repeat-containing_protein_n=1_Tax=Medicago_truncatula_RepID=G7K9K3_MEDTR
Glyma.01G011400	0.17	0.12	0.13	0.18	0.23	0.13	0.15	0.14	0.07	0.14	0.21	0.14	0.12	0.14	0.1	0.14	0.06	0.11	0.17	0.14	0.11	0.08	0.06	NA	AT4G19003	VPS25	E2F/DP family winged-helix DNA-binding domain	UniRef100_G7K9K5_Vacuolar_protein_sorting-associated_protein_n=1_Tax=Medicago_truncatula_RepID=G7K9K5_MEDTR
Glyma.01G011500	0	0	0	0	0	0	0	0	0	0	0	0	0	0	0	0	0	0	0	0	0	0	0	NA	AT4G16070	NA	Mono-/di-acylglycerol lipase, N-terminal;Lipase, class 3	UniRef100_U5G3G7_Lipase_class_3_family_protein_n=1_Tax=Populus_trichocarpa_RepID=U5G3G7_POPTR
Glyma.01G011600	0	0	0	0	0	0	0	0	0	0	0.02	0	0	0	0	0.02	0	0	0	0.01	0	0	0	NA	AT4G16070	NA	Mono-/di-acylglycerol lipase, N-terminal;Lipase, class 3	UniRef100_U5G3G7_Lipase_class_3_family_protein_n=1_Tax=Populus_trichocarpa_RepID=U5G3G7_POPTR
Glyma.01G011700	0.01	0	0.03	0	0	0	0	0	0	0	0	0	0	0	0	0	0	0	0	0	0	0	0	NA	AT1G31920	NA	Tetratricopeptide repeat (TPR)-like superfamily protein	UniRef100_G7K9K3_Pentatricopeptide_repeat-containing_protein_n=1_Tax=Medicago_truncatula_RepID=G7K9K3_MEDTR
Glyma.01G011800	0	0	0	0	0	0	0	0	0	0	0	0	0	0	0	0	0	0	0	0	0	0	0	NA	NA	NA	NA	NA
Glyma.01G011900	0	0	0	0	0	0.02	0	0	0	0	0	0	0	0	0	0	0	0	0	0	0	0	0	NA	AT3G18670	NA	Ankyrin repeat family protein	UniRef100_G7K9M3_Ankyrin_repeat-containing_protein_n=1_Tax=Medicago_truncatula_RepID=G7K9M3_MEDTR
Glyma.01G012000	0.01	0	0	0	0	0	0	0	0	0	0	0	0	0	0	0	0	0	0	0	0	0	0	NA	AT3G14470	NA	NB-ARC domain-containing disease resistance protein	UniRef100_G7K9N1_Cc-nbs-lrr_resistance_protein_n=1_Tax=Medicago_truncatula_RepID=G7K9N1_MEDTR
Glyma.01G012100	0	0	0	0.01	0	0	0	0	0	0	0	0	0	0	0	0	0	0	0	0	0	0	0	NA	AT4G16070	NA	Mono-/di-acylglycerol lipase, N-terminal;Lipase, class 3	UniRef100_U5G3G7_Lipase_class_3_family_protein_n=1_Tax=Populus_trichocarpa_RepID=U5G3G7_POPTR
Glyma.01G012200	0.03	0	0.02	0.01	0.01	0.01	0.01	0.01	0	0.04	0	0.01	0.04	0.01	0.02	0.01	0	0	0.01	0	0	0.01	0	NA	AT4G16070	NA	Mono-/di-acylglycerol lipase, N-terminal;Lipase, class 3	UniRef100_U5G3G7_Lipase_class_3_family_protein_n=1_Tax=Populus_trichocarpa_RepID=U5G3G7_POPTR
Glyma.01G012300	0.01	0.04	0.04	0.03	0.02	0.02	0.1	0.04	0.01	0.06	0.06	0.05	0.03	0.02	0.02	0.06	0	0.02	0.05	0.06	0.01	0.02	0.04	NA	AT1G68310	AE7	Protein of unknown function (DUF59)	UniRef100_G7K9K6_Protein_FAM96B_n=1_Tax=Medicago_truncatula_RepID=G7K9K6_MEDTR
Glyma.01G012400	0.08	0.09	0.05	0.09	0	0.06	0.07	0.1	0.13	0.13	0.17	0.1	0.07	0.05	0.08	0.13	0.1	0.01	0.05	0.11	0.06	0.11	0.11	NA	AT1G32160	NA	Protein of unknown function (DUF760)	UniRef100_Q0JAJ2_OSJNba0093F12.3_protein_n=2_Tax=Oryza_sativa_RepID=Q0JAJ2_ORYSJ
Glyma.01G012500	0.41	0.52	0.42	0.6	0.53	0.48	0.43	0.39	0.56	0.41	0.82	0.44	0.42	0.76	0.46	0.45	0.46	0.38	0.46	0.46	0.53	0.42	0.57	NA	AT1G32130	IWS1, ATIWS1	Transcription elongation factor (TFIIS) family protein	UniRef100_G7K9K8_IWS1-like_protein_n=1_Tax=Medicago_truncatula_RepID=G7K9K8_MEDTR
Glyma.01G012600	0	0	0	0.01	0	0	0	0	0	0	0	0	0	0	0	0	0.03	0	0	0	0	0	0	NA	NA	NA	NA	NA
Glyma.01G012700	1.19	1.1	1	0.47	0.25	0.3	0.77	0.5	0.17	0.63	0.9	0.83	0.87	0.92	0.67	0.6	0.7	0.87	0.62	0.84	0.09	0.17	0.23	NA	AT4G14150	PAKRP1, KINESIN-12A	phragmoplast-associated kinesin-related protein 1	UniRef100_G7JBC6_Kinesin-like_protein_KIF15_n=1_Tax=Medicago_truncatula_RepID=G7JBC6_MEDTR
Glyma.01G012800	0	0	0	0	0.01	0	0	0	0	0	0	0	0	0	0	0	0	0	0	0	0	0	0	NA	AT4G16070	NA	Mono-/di-acylglycerol lipase, N-terminal;Lipase, class 3	UniRef100_U5G3G7_Lipase_class_3_family_protein_n=1_Tax=Populus_trichocarpa_RepID=U5G3G7_POPTR
Glyma.01G012900	0	0	0	0	0	0	0	0	0	0	0	0	0	0	0	0	0	0	0	0	0	0	0	NA	AT3G51690	NA	PIF1 helicase	UniRef100_G7JG32_Helicase-like_protein_n=1_Tax=Medicago_truncatula_RepID=G7JG32_MEDTR
Glyma.01G013000	0	0	0	0	0	0	0	0	0	0	0	0	0	0	0	0	0	0	0	0	0	0	0	NA	AT3G18670	NA	Ankyrin repeat family protein	UniRef100_G7K9M3_Ankyrin_repeat-containing_protein_n=1_Tax=Medicago_truncatula_RepID=G7K9M3_MEDTR
Glyma.01G013100	0	0	0	0	0	0	0	0	0	0	0	0	0	0	0	0	0	0	0	0	0	0	0	NA	AT3G14470	NA	NB-ARC domain-containing disease resistance protein	UniRef100_G7KAW6_Cc-nbs-lrr_resistance_protein_n=1_Tax=Medicago_truncatula_RepID=G7KAW6_MEDTR
Glyma.01G013200	0	0	0.01	0	0	0	0	0	0	0	0	0	0	0	0	0	0	0	0	0	0	0	0	NA	AT3G49050	NA	alpha/beta-Hydrolases superfamily protein	UniRef100_R7W5V8_cluster 1-specific_diacylglycerol_lipase_alpha_n=2_Tax=Triticeae_RepID=R7W5V8_AEGTA
Glyma.01G013300	0.01	0.02	0	0	0	0	0	0	0	0	0	0	0	0	0	0	0	0	0	0	0	0	0	NA	AT3G18670	NA	Ankyrin repeat family protein	UniRef100_G7K9M3_Ankyrin_repeat-containing_protein_n=1_Tax=Medicago_truncatula_RepID=G7K9M3_MEDTR
Glyma.01G013400	0	0	0	0	0	0	0	0	0	0	0	0	0	0	0	0	0	0	0	0	0	0	0	NA	AT4G23180	CRK10, RLK4	cysteine-rich RLK (RECEPTOR-like protein kinase) 10	UniRef100_B9SSB8_Serine/threonine-protein_kinase_n=1_Tax=Ricinus_communis_RepID=B9SSB8_RICCO
Glyma.01G013500	0	0	0.03	0	0.01	0	0.11	0.16	0.21	0.02	0.01	0	0	0	0	0	0.02	0	0	0.04	0	0.02	0.02	NA	AT4G21410	CRK29	cysteine-rich RLK (RECEPTOR-like protein kinase) 29	UniRef100_G7KDB1_Cysteine-rich_receptor-like_protein_kinase_n=1_Tax=Medicago_truncatula_RepID=G7KDB1_MEDTR
Glyma.01G013600	0.38	0.24	0.31	0.23	0.32	0.28	0.52	0.51	0.3	0.5	0.41	0.59	0.42	0.25	0.2	0.49	0.65	1.18	0.37	0.34	0.22	0.11	0.24	bZIP	AT2G35530	bZIP16, AtbZIP16	basic region/leucine zipper transcription factor 16	UniRef100_Q94KA7_BZIP_transcription_factor_3_n=1_Tax=Phaseolus_vulgaris_RepID=Q94KA7_PHAVU
Glyma.01G013700	0	0	0	0	0	0	0	0	0	0	0	0	0	0.01	0	0	0	0	0	0	0	0	0	NA	NA	NA	NA	NA
Glyma.01G013800	0.15	0.23	0.14	0.25	0.16	0.26	0.15	0.14	0.11	0.25	0.16	0.19	0.24	0.14	0.14	0.1	0	0.16	0.1	0.17	0.13	0.11	0.04	NA	AT2G35540	NA	DNAJ heat shock N-terminal domain-containing protein	UniRef100_B9GZK3_DNAJ_heat_shock_N-terminal_domain-containing_family_protein_n=1_Tax=Populus_trichocarpa_RepID=B9GZK3_POPTR
Glyma.01G013900	0.03	0.02	0.05	0.08	0.06	0.06	0.02	0.03	0.03	0.08	0.1	1.19	0.25	0.08	0.02	0.75	0.04	0.74	0.2	0	0.15	0.35	0.07	NA	AT1G32170	XTR4, XTH30	xyloglucan endotransglucosylase/hydrolase 30	UniRef100_U5GUJ5_Xyloglucan_endotransglycosylase_2_family_protein_n=2_Tax=Populus_trichocarpa_RepID=U5GUJ5_POPTR
Glyma.01G014000	0.04	0.11	0.13	0.18	0.44	0.29	0.01	0.11	0.14	0.24	0.06	0.55	0.32	0.12	0.15	0.16	0.13	0.72	0.5	0.19	0.14	0.22	0.23	NA	AT3G03050	CSLD3, KJK, ATCSLD3	cellulose synthase-like D3	UniRef100_G7KCB0_Cellulose_synthase-like_protein_n=1_Tax=Medicago_truncatula_RepID=G7KCB0_MEDTR
Glyma.01G014100	0.06	0.32	0.19	0.19	0.02	0.11	0	0.01	0.02	0.01	0.04	0.02	0.02	0.01	0.03	0.04	0	0	0	0.02	0	0.02	0.02	NA	AT1G32190	NA	alpha/beta-Hydrolases superfamily protein	UniRef100_G7KCB2_Abhydrolase_domain-containing_protein_FAM108C1_n=1_Tax=Medicago_truncatula_RepID=G7KCB2_MEDTR
Glyma.01G014200	0.28	0.17	1.13	0.29	0.08	0.25	0.18	0.16	0.06	0.07	0.12	0.12	0.1	0.11	0.13	0.14	0.03	0.1	0.17	0.16	0.04	0.14	0.22	NA	AT1G32200	ATS1, ACT1	phospholipid/glycerol acyltransferase family protein	UniRef100_Q43822_Glycerol-3-phosphate_acyltransferase,_chloroplastic_n=1_Tax=Phaseolus_vulgaris_RepID=PLSB_PHAVU
Glyma.01G014300	0	0	0	0	0	0	0	0	0	0	0	0	0	0	0	0	0	0	0	0	0	0	0	NA	AT1G32210	ATDAD1	Defender against death (DAD family) protein	UniRef100_J9PQ26_Defender_against_cell_death_1_n=1_Tax=Malus_hupehensis_var._mengshanensis_RepID=J9PQ26_9ROSA
Glyma.01G014400	0.38	0.27	0.29	0.31	0.19	0.29	0.32	0.22	0.14	0.27	0.34	0.2	0.21	0.22	0.25	0.24	0.2	0.29	0.26	0.32	0.14	0.11	0.06	NA	AT1G32220	NA	NAD(P)-binding Rossmann-fold superfamily protein	UniRef100_B6TV09_3-beta_hydroxysteroid_dehydrogenase/isomerase_family_protein_n=1_Tax=Zea_mays_RepID=B6TV09_MAIZE
Glyma.01G014500	0.39	0.43	0.34	0.44	0.26	0.57	0.49	0.5	0.24	0.34	0.62	0.34	0.25	0.23	0.34	0.51	0.47	0.3	0.27	0.47	0.18	0.2	0.09	NA	NA	NA	NA	NA
Glyma.01G014600	0.27	3.51	0.43	3.35	0.15	0.38	1.11	1.29	0.31	1.91	0.36	0.13	0.17	0.06	0.12	0.09	0.12	0.21	0.17	0.33	0.18	0.14	0.42	HD-ZIP	AT5G46880	HB-7, HDG5	homeobox-7	UniRef100_G7KCC4_Homeobox-leucine_zipper_protein_ROC3_n=1_Tax=Medicago_truncatula_RepID=G7KCC4_MEDTR
Glyma.01G014700	0.19	0.13	0.14	0.11	0.14	0.13	0.04	0.11	0.09	0.26	0.1	0.1	0.03	0.09	0.14	0.06	0.13	0.03	0.14	0.05	0.07	0.04	0.08	NA	AT5G46910	NA	Transcription factor jumonji (jmj) family protein / zinc finger (C5HC2 type) family protein	UniRef100_G7KCC8_Lysine-specific_demethylase_5B_n=1_Tax=Medicago_truncatula_RepID=G7KCC8_MEDTR
Glyma.01G014800	0.07	0.12	0.03	0.01	0.01	0	0.03	0.01	0.02	0	0.15	0.01	0	0.03	0.04	0	0	0	0.01	0	0.02	0.02	0.01	G2-like	AT1G32240	KAN2	Homeodomain-like superfamily protein	UniRef100_D2CGQ0_MYB_transcription_factor_MYB34_n=1_Tax=Medicago_truncatula_RepID=D2CGQ0_MEDTR
Glyma.01G014900	0.23	0.2	0.1	0.02	0.03	0.11	0.08	0.17	0.03	0.04	0.04	0.09	0.15	0.12	0.13	0.1	0.2	0.09	0.1	0.12	0.04	0.02	0.05	NA	AT2G35500	SKL2	shikimate kinase like 2	UniRef100_G7KCE4_Shikimate_kinase-like_protein_n=1_Tax=Medicago_truncatula_RepID=G7KCE4_MEDTR
Glyma.01G015000	0.92	0.68	0.9	1.21	1.92	1.55	0.88	0.99	1.27	0.95	1.61	0.98	1.09	1.16	1.12	1.11	1.06	1.17	1.58	1.18	0.92	0.97	1.18	NA	AT1G32230	RCD1, CEO, CEO1, ATP8, AtRCD1	WWE protein-protein interaction domain protein family	UniRef100_A2Q3R6_Poly(ADP-ribose)_polymerase,_catalytic_region_n=1_Tax=Medicago_truncatula_RepID=A2Q3R6_MEDTR
Glyma.01G015100	0.09	0.13	0.21	0.12	0.09	0.12	0.11	0.13	0.18	0.19	0.19	0.12	0.12	0.07	0.13	0.17	0.24	0.07	0.09	0.12	0.14	0.17	0.15	NA	AT2G35490	NA	Plastid-lipid associated protein PAP / fibrillin family protein	UniRef100_Q9ZP40_Plastoglobulin-1,_chloroplastic_n=1_Tax=Pisum_sativum_RepID=PG1_PEA
Glyma.01G015200	0.03	0.04	0.16	0.21	0.54	0.26	0.04	0.05	0.03	0.04	0.07	0.13	0.1	0.14	0.1	0.07	0.27	0.11	0.14	0.11	0.04	0.03	0	NA	AT1G32230	AtRCD1	WWE protein-protein interaction domain protein family	UniRef100_A2Q3R6_Poly(ADP-ribose)_polymerase,_catalytic_region_n=1_Tax=Medicago_truncatula_RepID=A2Q3R6_MEDTR
Glyma.01G015300	0.05	0.13	0.04	0.09	0.08	0.1	0.09	0.13	0.19	0.01	0	0.08	0.05	0.07	0.14	0.08	0.05	0.06	0.04	0.08	0.15	0.13	0.15	NA	AT1G32260	NA	unknown protein; FUNCTIONS IN: molecular function unknown; INVOLVED IN: biological process unknown; LOCATED IN: mitochondrion; EXPRESSED IN: 22 plant structures; EXPRESSED DURING: 13 growth stages; BEST Arabidopsis thaliana protein match is: unknown protein (TAIR:AT2G35480.1); Has 48 Blast hits to 48 proteins in 14 species: Archae - 0; Bacteria - 0; Metazoa - 0; Fungi - 0; Plants - 48; Viruses - …	NA
Glyma.01G015400	0.28	0.37	0.49	0.07	0.07	0.13	0.24	0.29	0.21	0.18	0.22	0.22	0.19	0.25	0.32	0.17	0.41	0.21	0.27	0.29	0.42	0.31	0.29	NA	AT2G35470	NA	unknown protein; Has 25 Blast hits to 25 proteins in 8 species: Archae - 0; Bacteria - 0; Metazoa - 0; Fungi - 0; Plants - 25; Viruses - 0; Other Eukaryotes - 0 (source: NCBI BLink).	UniRef100_A3AX00_OSJNBa0009P12.33_protein_n=4_Tax=Oryza_RepID=A3AX00_ORYSJ
Glyma.01G015500	0.14	0.3	0.16	0.08	0.2	0.12	0.17	0.19	0.35	0.14	0.35	0.2	0.17	0.12	0.26	0.16	0.15	0.16	0.2	0.21	0.33	0.24	0.23	NA	AT4G17720	NA	RNA-binding (RRM/RBD/RNP motifs) family protein	UniRef100_V5N8K0_RNA-binding_region_RNP-1_n=1_Tax=Phaseolus_vulgaris_RepID=V5N8K0_PHAVU
Glyma.01G015600	0.13	0.17	0.11	0.06	0.26	0.15	0.07	0.09	0.1	0.08	0.16	0.24	0.24	0.44	0.2	0.2	0.07	0.22	0.29	0.27	0.14	0.09	0.08	NA	AT5G46860	VAM3, ATVAM3, SYP22, ATSYP22, SGR3	Syntaxin/t-cluster ARE family protein	UniRef100_Q8LJR4_Syntaxin_n=1_Tax=Glycine_max_RepID=Q8LJR4_SOYBN
Glyma.01G015700	0.08	0.13	0.09	0.1	0.09	0.09	0.14	0.05	0.04	0.04	0.06	0.08	0.03	0.1	0.12	0.07	0.04	0.06	0.02	0.06	0.1	0.09	0.07	NA	AT1G32310	NA	unknown protein; Has 28 Blast hits to 28 proteins in 9 species: Archae - 0; Bacteria - 0; Metazoa - 0; Fungi - 0; Plants - 28; Viruses - 0; Other Eukaryotes - 0 (source: NCBI BLink).	UniRef100_Q9LQM9_F5D14.6_protein_n=1_Tax=Arabidopsis_thaliana_RepID=Q9LQM9_ARATH
Glyma.01G015800	0	0	0	0	0	0.01	0.01	0	0	0	0	0	0	0	0	0	0	0	0	0	0	0	0	NA	AT1G32320	ATMKK10, MKK10	MAP kinase kinase 10	UniRef100_H9D2I3_MAP_kinase_kinase_10_n=1_Tax=Lotus_japonicus_RepID=H9D2I3_LOTJA
Glyma.01G015900	0.07	0.11	0.11	0.14	0.11	0.09	0.04	0.11	0.14	0.21	0.06	0.2	0.07	0.04	0.02	0.05	0.01	0.09	0.14	0.15	0.12	0.06	0.1	HSF	AT1G32330	ATHSFA1D, HSFA1D	heat shock transcription factor A1D	UniRef100_G7KDN6_Heat_stress_transcription_factor_A-1d_n=1_Tax=Medicago_truncatula_RepID=G7KDN6_MEDTR
Glyma.01G016000	0	0	0	0.02	0.01	0.02	0	0	0	0	0	0.02	0	0	0	0	0	0	0	0	0	0	0	NA	NA	NA	NA	NA
Glyma.01G016100	0.32	0.12	0.24	0.25	0.15	0.34	0.19	0.15	0.04	0.19	0.14	0.15	0.16	0.13	0.19	0.22	0.04	0.12	0.13	0.03	0.05	0.02	0.03	NA	AT1G05670	NA	Pentatricopeptide repeat (PPR-like) superfamily protein	UniRef100_G7KDN7_Pentatricopeptide_repeat-containing_protein_n=1_Tax=Medicago_truncatula_RepID=G7KDN7_MEDTR
Glyma.01G016200	0.12	0.08	0.15	0.09	0.25	0.28	0.25	0.32	0.11	0.14	0.14	0.37	0.22	0.2	0.25	0.47	0.35	0.34	0.29	0.25	0.06	0.15	0.05	NA	AT1G32340	NHL8	NDR1/HIN1-like 8	UniRef100_G7KDN8_E3_ubiquitin-protein_ligase_RNF14_n=1_Tax=Medicago_truncatula_RepID=G7KDN8_MEDTR
Glyma.01G016300	0	0	0	0	0	0	0	0	0	0	0	0	0	0	0	0	0	0	0	0	0	0	0	NA	AT1G32340	NHL8	NDR1/HIN1-like 8	UniRef100_G7KDN8_E3_ubiquitin-protein_ligase_RNF14_n=1_Tax=Medicago_truncatula_RepID=G7KDN8_MEDTR
Glyma.01G016400	0.08	0.14	0.25	0.21	0.29	0.08	0.51	0.37	0.29	0.08	0.06	1.39	0.4	0.22	0.26	0.94	0.46	1.62	0.31	0.24	0.2	0.31	0.29	NA	AT4G18230	NA	FUNCTIONS IN: molecular function unknown; INVOLVED IN: biological process unknown; LOCATED IN: endomembrane system; EXPRESSED IN: 23 plant structures; EXPRESSED DURING: 13 growth stages; CONTAINS InterPro DOMAIN/s: Oligosaccharide biosynthesis protein Alg14 like (InterPro:IPR013969); Has 640 Blast hits to 640 proteins in 277 species: Archae - 4; Bacteria - 281; Metazoa - 94; Fungi - 127; Plants -…	UniRef100_G5DXJ6_Beta-1,4-N-acetylglucosaminyltransferase_(Fragment)_n=1_Tax=Silene_latifolia_RepID=G5DXJ6_SILLA
Glyma.01G016500	0.19	2.48	1.59	0.31	0.35	0.12	4.9	4.07	2.13	2.12	2.51	4.23	0.23	0.31	0.35	4.34	0.65	0.39	2.05	7.91	0.48	1.21	1.11	NA	AT4G25960	PGP2	P-glycoprotein 2	UniRef100_G7KDP1_ABC_transporter_B_family_member_n=1_Tax=Medicago_truncatula_RepID=G7KDP1_MEDTR
Glyma.01G016600	0	0	0	0	0	0	0	0	0	0	0	0	0	0	0	0	0	0	0	0	0	0	0	MYB	AT5G16770	AtMYB9, MYB9	myb domain protein 9	UniRef100_G7KDP9_Myb-like_transcription_factor_n=1_Tax=Medicago_truncatula_RepID=G7KDP9_MEDTR
Glyma.01G016700	0	0	0	0	0	0	0	0	0	0	0	0	0	0	0	0	0	0	0	0	0	0	0	NA	AT5G16760	NA	Inositol 1,3,4-trisphosphate 5/6-kinase family protein	UniRef100_G7LH14_Inositol-tetrakisphosphate_1-kinase_n=1_Tax=Medicago_truncatula_RepID=G7LH14_MEDTR
Glyma.01G016800	0.68	0.28	0.82	0.48	1.11	0.57	0.69	0.7	0.33	0.91	1.16	1.08	1.18	1.06	0.9	0.81	0.99	1.38	1.08	0.95	0.58	0.59	0.72	NA	AT4G17790	NA	cluster ARE associated Golgi protein family	UniRef100_V5N8P5_cluster ARE_associated_Golgi_protein_n=1_Tax=Phaseolus_vulgaris_RepID=V5N8P5_PHAVU
Glyma.01G016900	0.4	0.37	0.23	0.55	0.29	0.39	0.28	0.35	0.22	0.21	0.18	0.27	0.21	0.28	0.4	0.23	0.18	0.41	0.33	0.36	0.25	0.12	0.25	NA	AT5G46840	NA	RNA-binding (RRM/RBD/RNP motifs) family protein	UniRef100_G7KDQ5_RNA-binding_protein_n=1_Tax=Medicago_truncatula_RepID=G7KDQ5_MEDTR
Glyma.01G017000	0.12	0.11	0.11	0.28	0.33	0.22	0.04	0.06	0.12	0.01	0.36	0.18	0.36	0.78	0.19	0.2	0.24	0.64	0.5	0.1	0.08	0.23	0.11	NA	AT4G17940	NA	Tetratricopeptide repeat (TPR)-like superfamily protein	UniRef100_G7KDQ6_TPR_domain_protein_n=1_Tax=Medicago_truncatula_RepID=G7KDQ6_MEDTR
Glyma.01G017100	0.04	0.35	0.11	0.08	0.05	0.05	0.57	0.66	0.39	0.38	0.33	0.19	0.19	0.26	0.09	0.16	0.07	0.13	0.16	0.04	0.3	0.19	0.06	NA	AT2G23910	NA	NAD(P)-binding Rossmann-fold superfamily protein	UniRef100_G7KDR3_Dihydroflavonol-4-reductase_n=2_Tax=Medicago_truncatula_RepID=G7KDR3_MEDTR
Glyma.01G017200	0	0	0	0	0	0	0	0	0	0	0	0	0	0	0	0	0	0	0	0	0	0	0	NA	AT4G17920	NA	RING/U-box superfamily protein	UniRef100_G7KFV0_RING_finger-like_protein_n=1_Tax=Medicago_truncatula_RepID=G7KFV0_MEDTR
Glyma.01G017300	0	0	0	0.01	0	0.01	0	0	0.01	0	0.01	0.01	0.01	0.01	0.03	0	0	0	0	0	0	0	0.02	NA	AT3G03550	NA	RING/U-box superfamily protein	UniRef100_G7KDR5_RING-H2_finger_protein_ATL3A_n=1_Tax=Medicago_truncatula_RepID=G7KDR5_MEDTR
Glyma.01G017400	0.06	0.06	0.05	0.04	0.01	0.02	0.12	0.1	0.03	0.02	0.04	0.05	0.08	0.1	0.08	0.14	0.07	0.08	0.03	0.08	0.03	0.03	0.07	NA	AT2G35410	NA	RNA-binding (RRM/RBD/RNP motifs) family protein	UniRef100_B9MU33_33_kDa_ribonucleoprotein_n=1_Tax=Populus_trichocarpa_RepID=B9MU33_POPTR
Glyma.01G017500	0	0	0	0	0	0	0	0	0	0	0	0	0	0	0	0	0	0	0	0	0	0	0	NA	AT5G46700	TET1, TRN2	Tetraspanin family protein	UniRef100_B9GZ87_Senescence-associated_family_protein_n=1_Tax=Populus_trichocarpa_RepID=B9GZ87_POPTR
Glyma.01G017600	0.01	0	0	0	0	0	0	0	0	0	0	0	0	0	0	0	0	0	0	0	0	0	0	NA	AT2G19580	TET2	tetraspanin2	UniRef100_B9MU32_Senescence-associated_family_protein_n=1_Tax=Populus_trichocarpa_RepID=B9MU32_POPTR
Glyma.01G017700	0.31	0.28	0.21	0.22	0.09	0.15	0.05	0.07	0.07	0.04	0.23	0.08	0.38	0.72	0.34	0.07	0.14	0.2	0.2	0.06	0.06	0.01	0.11	NA	AT4G17900	NA	PLATZ transcription factor family protein	UniRef100_B9MU31_Zinc-binding_family_protein_n=1_Tax=Populus_trichocarpa_RepID=B9MU31_POPTR
Glyma.01G017800	0.02	0.01	0.02	0.03	0.01	0	0.02	0.02	0.01	0	0	0.01	0.05	0.03	0.03	0.03	0	0.02	0.02	0.01	0.07	0	0	NA	AT1G32690	NA	unknown protein; FUNCTIONS IN: molecular function unknown; INVOLVED IN: biological process unknown; LOCATED IN: plasma membrane; EXPRESSED IN: 21 plant structures; EXPRESSED DURING: 11 growth stages; BEST Arabidopsis thaliana protein match is: unknown protein (TAIR:AT2G35200.1); Has 45 Blast hits to 45 proteins in 8 species: Archae - 0; Bacteria - 0; Metazoa - 0; Fungi - 0; Plants - 45; Viruses -…	UniRef100_Q5VSW6_OSJNBa0009P12.10_protein_n=5_Tax=Oryza_RepID=Q5VSW6_ORYSJ
Glyma.01G017900	0.02	0.04	0	0	0.02	0.06	0.01	0.03	0.08	0.03	0	0.05	0.02	0.06	0.03	0.07	0.1	0.01	0.05	0.01	0.08	0.08	0.03	NA	AT5G46720	NA	AIG2-like (avirulence induced gene) family protein	UniRef100_Q9FIQ3_AIG2-like_(Avirulence_induced_gene)_family_protein_n=1_Tax=Arabidopsis_thaliana_RepID=Q9FIQ3_ARATH
Glyma.01G018000	0	0	0	0	0	0	0	0	0	0	0	0	0	0	0	0	0	0	0	0	0	0	0	NA	NA	NA	NA	NA
Glyma.01G018100	0	0	0	0	0.01	0.02	0.03	0	0.03	0	0	0	0.07	0.4	0.02	0	0.01	0.06	0.04	0	0.01	0.04	0.04	NA	NA	NA	NA	NA
Glyma.01G018200	0.03	0.01	0.01	0.03	0	0.02	0.01	0.03	0	0.04	0	0.04	0.01	0.01	0.03	0.01	0	0	0.02	0.06	0	0.01	0.01	NA	NA	NA	NA	NA
Glyma.01G018300	0.22	0.27	0.1	0.27	0.15	0.11	0.39	0.22	0.19	0.05	0.18	0.16	0.07	0.22	0.15	0.13	0.07	0.08	0.12	0.28	0.09	0.06	0.14	NA	AT4G17895	UBP20	ubiquitin-specific protease 20	UniRef100_I1J4V4_Ubiquitin_carboxyl-terminal_hydrolase_n=1_Tax=Glycine_max_RepID=I1J4V4_SOYBN
Glyma.01G018400	0.03	0.12	0.01	0.01	0.08	0.04	0	0	0.01	0	0.02	0.01	0.02	0.01	0.02	0.02	0	0.03	0.01	0.01	0.01	0	0	bHLH	AT1G32640	ATMYC2, RD22BP1, JAI1, JIN1, MYC2, ZBF1	Basic helix-loop-helix (bHLH) DNA-binding family protein	UniRef100_Q41102_Phaseolin_G-box_binding_protein_PG2_(Fragment)_n=1_Tax=Phaseolus_vulgaris_RepID=Q41102_PHAVU
Glyma.01G018500	0	0	0	0.01	0	0	0	0	0	0	0	0	0	0	0	0.01	0	0	0	0	0	0	0	NA	AT2G35215	NA	unknown protein; BEST Arabidopsis thaliana protein match is: unknown protein (TAIR:AT5G46770.1); Has 19 Blast hits to 19 proteins in 6 species: Archae - 0; Bacteria - 0; Metazoa - 0; Fungi - 0; Plants - 19; Viruses - 0; Other Eukaryotes - 0 (source: NCBI BLink).	UniRef100_M4T2L5_Pollen-specific_small_CDPK-interacting_protein_1_n=1_Tax=Petunia_integrifolia_subsp._inflata_RepID=M4T2L5_PETIN
Glyma.01G018600	0.14	0.17	0.2	0.13	0.06	0.05	0.11	0.24	0.17	0.16	0.24	0.23	0.19	0.17	0.17	0.28	0.18	0.21	0.36	0.23	0.13	0.17	0.15	NA	NA	NA	NA	NA
Glyma.01G018700	0.03	0.05	0.05	0.09	0.07	0.1	0.03	0.03	0.1	0.05	0.1	0.02	0.01	0.04	0.06	0.01	0.17	0.03	0.07	0.01	0.09	0.09	0.22	NA	AT2G35230	IKU1	VQ motif-containing protein	UniRef100_U5GUQ9_Hydroxyproline-rich_glycoprotein_n=1_Tax=Populus_trichocarpa_RepID=U5GUQ9_POPTR
Glyma.01G018800	0.07	0.04	0.06	0.06	0.05	0.06	0.11	0.09	0.13	0	0.29	0.51	0.1	0.21	0.15	0.16	0.21	0.15	0.21	0.15	0.14	0.16	0.16	NA	AT5G46790	PYL1, RCAR12	PYR1-like 1	UniRef100_G7KF38_Abscisic_acid_receptor_PYR1_n=1_Tax=Medicago_truncatula_RepID=G7KF38_MEDTR
Glyma.01G018900	0.02	0	0	0	0	0.01	0	0	0	0	0	0.01	0	0	0	0	0	0.02	0.02	0	0	0	0	NA	NA	NA	NA	NA
Glyma.01G019000	0	0	0	0.08	0.03	0.07	0.03	0	0.08	0	0.05	0.13	0.06	0	0	0.09	0.04	0.06	0.05	0.06	0.03	0.12	0.18	NA	AT5G46800	BOU	Mitochondrial substrate carrier family protein	UniRef100_G7KF41_Mitochondrial_carnitine/acylcarnitine_carrier-like_protein_n=1_Tax=Medicago_truncatula_RepID=G7KF41_MEDTR
Glyma.01G019100	0.54	0.34	0.38	0.08	0.12	0.11	0.48	0.36	0.18	0.22	0.39	0.38	0.61	1.03	0.56	0.59	0.47	0.71	0.19	0.16	0.18	0.09	0	NA	AT5G65685	NA	UDP-Glycosyltransferase superfamily protein	UniRef100_B2ZGM6_Starch_synthase_V_n=1_Tax=Lotus_japonicus_RepID=B2ZGM6_LOTJA
Glyma.01G019200	0	0.05	0.02	0.48	0.04	0.02	0	0	0	0	0	0.01	0	0.12	0	0	0	0.03	0.04	0	0.03	0	0	NA	AT4G37870	PCK1, PEPCK	phosphoenolpyruvate carboxykinase 1	UniRef100_Q94LX7_Phosphoenolpyruvate_carboxykinase_n=1_Tax=Flaveria_pringlei_RepID=Q94LX7_FLAPR
Glyma.01G019300	0.07	0.16	0.08	0.02	0.03	0	0.06	0.11	0.08	0.04	0.03	0.11	0.1	0	0.03	0.26	0.19	0.13	0.15	0.21	0.08	0.06	0.15	NA	AT2G22680	NA	Zinc finger (C3HC4-type RING finger) family protein	UniRef100_A9YWQ9_Zinc_finger_protein_n=1_Tax=Medicago_truncatula_RepID=A9YWQ9_MEDTR
Glyma.01G019400	0.52	0.55	0.59	0.14	0.19	0.16	0.61	0.64	0.64	0.59	0.78	0.58	0.52	0.48	0.65	0.63	0.55	0.54	0.63	0.53	0.59	0.69	0.3	NA	AT5G65670	IAA9	indole-3-acetic acid inducible 9	UniRef100_I1J4W6_Auxin-induced_protein_n=2_Tax=Glycine_max_RepID=I1J4W6_SOYBN
Glyma.01G019500	0.01	0	0.03	0.05	0.02	0.03	0	0	0.03	0.01	0.07	0.04	0.02	0.02	0.03	0.09	0.04	0.06	0	0.05	0.03	0.06	0.09	NA	AT5G65660	NA	hydroxyproline-rich glycoprotein family protein	UniRef100_G7KF59_Hydroxyproline-rich_glycoprotein_n=2_Tax=Medicago_truncatula_RepID=G7KF59_MEDTR
Glyma.01G019600	0.3	0.3	0.24	0.16	0.14	0.14	0.3	0.2	0.19	0.24	0.35	0.14	0.12	0.1	0.19	0.08	0.31	0.1	0.14	0.14	0.06	0.04	0.43	NA	NA	NA	NA	UniRef100_UPI00036F5753_hypothetical_protein_n=1_Tax=Lactobacillus_rossiae_RepID=UPI00036F5753
Glyma.01G019700	0.49	0.93	0.64	0.18	0.28	0.13	0.43	0.57	2.74	0.21	1.7	1.12	0.34	0.3	0.53	1.43	1.35	2.34	0.48	0.57	4.81	2.65	1.64	bHLH	AT5G65640	bHLH093	beta HLH protein 93	UniRef100_A9YWR2_BHLH_transcription_factor_n=1_Tax=Medicago_truncatula_RepID=A9YWR2_MEDTR
Glyma.01G019800	1.23	0.99	0.77	0.49	0.45	0.55	0.22	0.28	0.37	0.38	0.31	0.38	0.43	0.24	0.2	0.53	0.29	0.64	0.29	0.56	0.34	0.2	0.34	NA	AT2G22660	NA	Protein of unknown function (duplicated DUF1399)	UniRef100_A9YWR4_Glycine-rich_protein_n=1_Tax=Medicago_truncatula_RepID=A9YWR4_MEDTR
Glyma.01G019900	0.47	0.36	0.25	0.12	0.17	0.16	0.3	0.43	0.22	0.22	0.27	0.39	0.33	0.34	0.36	0.5	0.48	0.47	0.14	0.09	0.19	0.05	0.16	NA	AT4G37920	NA	unknown protein; FUNCTIONS IN: molecular function unknown; INVOLVED IN: biological process unknown; LOCATED IN: chloroplast thylakoid membrane, chloroplast, chloroplast envelope; BEST Arabidopsis thaliana protein match is: unknown protein (TAIR:AT1G36320.1); Has 123 Blast hits to 120 proteins in 40 species: Archae - 2; Bacteria - 11; Metazoa - 8; Fungi - 0; Plants - 85; Viruses - 0; Other Eukaryo…	UniRef100_Q656E2_Endoribonuclease_E-like_protein_n=1_Tax=Oryza_sativa_subsp._japonica_RepID=Q656E2_ORYSJ
Glyma.01G020000	0	0	0	0	0	0	0	0	0	0	0	0	0	0	0	0	0	0	0	0	0	0	0	NA	AT3G55100	NA	ABC-2 type transporter family protein	UniRef100_A9YWR6_ABC_transporter_n=1_Tax=Medicago_truncatula_RepID=A9YWR6_MEDTR
Glyma.01G020100	0.02	0.01	0.02	0.03	0.01	0.02	0.04	0.01	0	0.02	0	0.01	0.03	0.04	0.03	0.01	0	0.04	0	0	0.01	0	0	NA	AT1G67720	NA	Leucine-rich repeat protein kinase family protein	UniRef100_D8V144_Nodulation_receptor_kinase_A_n=1_Tax=Glycine_max_RepID=D8V144_SOYBN
Glyma.01G020200	0.14	0.04	0.09	0.09	0.13	0.12	0.09	0.09	0.19	0.12	0.13	0.11	0.12	0.17	0.28	0.18	0.25	0.04	0.04	0.11	0.17	0.23	0.28	NA	AT2G22640	HSPC300, BRK1, ATBRK1	BRICK1, putative	UniRef100_Q94JY4_Protein_BRICK_1_n=3_Tax=Brassicaceae_RepID=BRK1_ARATH
Glyma.01G020300	0.77	0.61	0.5	0.52	0.76	0.79	0.54	0.53	0.39	0.37	0.61	0.54	0.66	0.92	0.77	0.56	0.54	0.66	0.37	0.49	0.4	0.33	0.38	NA	AT5G65620	NA	Zincin-like metalloproteases family protein	UniRef100_G7KGF6_Oligopeptidase_A_n=3_Tax=Papilionoideae_RepID=G7KGF6_MEDTR
Glyma.01G020400	0.04	0	0.01	0.01	0.03	0.01	0	0	0	0.01	0	0	0.05	0.06	0.03	0.01	0	0	0	0.01	0.01	0	0.04	NA	NA	NA	NA	NA
Glyma.01G020500	0.02	0	0.02	0.01	0.01	0	0	0.01	0	0	0.03	0	0.01	0	0.01	0	0	0	0	0	0	0	0.01	MIKC_MADS	AT4G37940	AGL21	AGAMOUS-like 21	UniRef100_G7KGG1_MADS-box_protein_n=1_Tax=Medicago_truncatula_RepID=G7KGG1_MEDTR
Glyma.01G020600	0	0	0	0.01	0	0	0	0	0	0	0	0	0	0	0	0	0	0	0	0	0	0	0	NA	AT1G53080	NA	Legume lectin family protein	UniRef100_A9YWS2_Lectin_n=1_Tax=Medicago_truncatula_RepID=A9YWS2_MEDTR
Glyma.01G020700	0	0	0	0	0	0	0	0	0	0	0	0	0	0	0	0	0	0	0	0	0	0	0	NA	AT5G10530	NA	Concanavalin A-like lectin protein kinase family protein	UniRef100_A9YWS6_Lectin_n=1_Tax=Medicago_truncatula_RepID=A9YWS6_MEDTR
Glyma.01G020800	0	0	0.03	0.01	0	0	0	0.01	0	0	0	0	0	0	0.02	0	0	0	0	0.01	0	0	0	NA	AT2G22620	NA	Rhamnogalacturonate lyase family protein	UniRef100_G7LII5_Rhamnogalacturonate_lyase_n=1_Tax=Medicago_truncatula_RepID=G7LII5_MEDTR
Glyma.01G020900	0.07	0.04	0.03	0	0	0	0	0	0	0	0	0.01	0.01	0.01	0.01	0	0	0	0	0	0.01	0	0.01	NA	AT4G37980	ELI3-1, ELI3, ATCAD7, CAD7	elicitor-activated gene 3-1	UniRef100_B9IIG5_Cinnamyl-alcohol_dehydrogenase_family_protein_n=1_Tax=Populus_trichocarpa_RepID=B9IIG5_POPTR
Glyma.01G021000	0	0	0	0	0	0	0	0	0	0	0	0	0	0	0	0	0	0	0	0	0.01	0	0	NA	AT4G37990	ELI3-2, ELI3, ATCAD8, CAD-B2	elicitor-activated gene 3-2	UniRef100_G7KGI0_Cinnamyl_alcohol_dehydrogenase_n=1_Tax=Medicago_truncatula_RepID=G7KGI0_MEDTR
Glyma.01G021100	0.01	0.01	0	0	0	0.01	0.02	0.02	0.06	0	0	0.01	0.03	0.13	0.05	0.01	0	0	0.04	0	0.08	0.04	0.04	Dof	AT5G65590	NA	Dof-type zinc finger DNA-binding family protein	UniRef100_G7KGJ7_Dof_zinc_finger_protein_n=1_Tax=Medicago_truncatula_RepID=G7KGJ7_MEDTR
Glyma.01G021200	0.12	0.29	2.56	0.33	0.11	0.4	0.5	0.09	0.27	0.32	0.19	0.07	0.06	0.13	0.16	0.04	0.13	0.05	0.01	0.15	0.15	0.07	0.79	NA	AT2G22610	NA	Di-glucose binding protein with Kinesin motor domain	UniRef100_G7KGK0_Kinesin-4_n=1_Tax=Medicago_truncatula_RepID=G7KGK0_MEDTR
Glyma.01G021300	0.16	0.05	0.21	0.12	0.17	0.17	0.1	0.13	0.17	0.16	0.25	0.12	0.1	0.06	0.06	0.06	0.16	0.04	0.12	0.09	0.08	0.05	0.17	NA	AT4G38040	NA	Exostosin family protein	UniRef100_G7KGK1_Exostosin-like_protein_n=1_Tax=Medicago_truncatula_RepID=G7KGK1_MEDTR
Glyma.01G021400	0.56	0.57	0.51	0.16	0.07	0.08	0.56	0.72	0.3	0.7	0.53	0.34	0.28	0.51	0.48	0.3	0.48	0.42	0.26	0.28	0.2	0.27	0.14	NA	AT2G22600	NA	RNA-binding KH domain-containing protein	UniRef100_G7JWB3_Poly(RC)-binding_protein_n=1_Tax=Medicago_truncatula_RepID=G7JWB3_MEDTR
Glyma.01G021500	0	0.01	0	0	0.01	0	0.01	0	0	0	0	0	0	0	0	0	0	0	0	0	0	0	0	NA	NA	NA	NA	NA
Glyma.01G021600	0.18	0.28	0.16	0.22	0.21	0.21	0.2	0.28	0.28	0.26	0.25	0.11	0.23	0.25	0.29	0.18	0.34	0.19	0.15	0.22	0.3	0.34	0.19	NA	AT5G65540	NA	unknown protein; Has 6825 Blast hits to 3811 proteins in 289 species: Archae - 0; Bacteria - 184; Metazoa - 2139; Fungi - 760; Plants - 816; Viruses - 52; Other Eukaryotes - 2874 (source: NCBI BLink).	NA
Glyma.01G021700	0	0	0	0	0	0	0	0	0	0	0	0	0	0	0	0	0	0	0	0	0	0	0	NA	AT1G22380	AtUGT85A3, UGT85A3	UDP-glucosyl transferase 85A3	UniRef100_Q8S998_Glucosyltransferase-11_(Fragment)_n=1_Tax=Phaseolus_angularis_RepID=Q8S998_PHAAN
Glyma.01G021800	0	0	0	0	0	0	0	0	0	0	0	0	0	0	0	0	0	0	0	0	0	0	0	NA	AT2G29880	NA	unknown protein; BEST Arabidopsis thaliana protein match is: unknown protein (TAIR:AT5G27260.1); Has 260 Blast hits to 212 proteins in 20 species: Archae - 0; Bacteria - 0; Metazoa - 1; Fungi - 10; Plants - 240; Viruses - 0; Other Eukaryotes - 9 (source: NCBI BLink).	NA
Glyma.01G021900	0	0	0	0	0	0	0	0	0	0	0	0	0	0	0	0	0	0	0	0	0	0	0	NA	AT1G22360	AtUGT85A2, UGT85A2	UDP-glucosyl transferase 85A2	UniRef100_Q8S997_Glucosyltransferase-12_n=1_Tax=Phaseolus_angularis_RepID=Q8S997_PHAAN
Glyma.01G022000	0	0.01	0	0	0	0	0	0	0	0	0	0	0	0	0	0	0	0	0	0	0	0	0	NA	AT4G16100	NA	Protein of unknown function (DUF789)	NA
Glyma.01G022100	0.8	1.04	0.57	0.42	0.7	0.28	1.87	1.07	3.88	1.5	1.67	0.72	0.72	0.8	0.93	0.89	1.8	0.59	0.49	1.09	2.33	1.62	2.66	NA	AT5G54640	HTA1, RAT5, ATHTA1	Histone superfamily protein	UniRef100_C6SZZ5_Histone_H2A_n=1_Tax=Glycine_max_RepID=C6SZZ5_SOYBN
Glyma.01G022200	0.04	0.04	0	0.01	0.01	0.04	0.09	0	0.01	0.02	0.04	0.01	0.01	0.01	0.03	0.02	0.08	0.02	0.01	0.04	0	0.01	0	NA	AT3G63200	PLP9, PLA IIIB	PATATIN-like protein 9	UniRef100_G1FMF2_Patatin-like_phospholipase_(Fragment)_n=1_Tax=Populus_tremula_RepID=G1FMF2_POPTN
Glyma.01G022300	0	0	0.01	0	0	0.01	0	0	0	0	0	0	0	0	0	0	0	0	0	0	0	0	0	NA	AT1G22380	AtUGT85A3, UGT85A3	UDP-glucosyl transferase 85A3	UniRef100_Q8S9A7_Glucosyltransferase-2_n=1_Tax=Phaseolus_angularis_RepID=Q8S9A7_PHAAN
Glyma.01G022400	0.14	0.03	0.02	0.02	0	0.01	0.01	0	0.01	0	0	0	0.03	0.01	0.3	0.02	0	0.02	0	0	0.03	0.1	0	NA	AT5G65530	NA	Protein kinase superfamily protein	UniRef100_G7JWC6_Cysteine-rich_receptor-like_protein_kinase_n=1_Tax=Medicago_truncatula_RepID=G7JWC6_MEDTR
Glyma.01G022500	0.84	1.67	0.43	0.3	0.11	0.54	0.09	0.06	0.04	0.1	0.04	0.05	0.06	0.02	0.2	0.03	0.1	0.04	0.03	0.09	0.12	0.06	0.24	AP2	AT5G10510	AIL6	AINTEGUMENTA-like 6	UniRef100_G7JWC7_AP2-like_ethylene-responsive_transcription_factor_BBM_n=1_Tax=Medicago_truncatula_RepID=G7JWC7_MEDTR
Glyma.01G022600	0.01	0.01	0	0.01	0.02	0.04	0	0.01	0	0	0	0	0.01	0	0.01	0	0	0	0	0	0	0	0	NA	AT5G65500	NA	U-box domain-containing protein kinase family protein	UniRef100_G7JWD7_U-box_domain-containing_protein_n=1_Tax=Medicago_truncatula_RepID=G7JWD7_MEDTR
Glyma.01G022700	0.08	0.1	0.3	0.3	0.35	0.62	0.17	0.3	0.22	0.1	0.04	0.37	0.2	0.14	0.1	0.45	0.31	0.21	0.21	0.27	0.17	0.22	0.18	NA	AT4G38050	NA	Xanthine/uracil permease family protein	UniRef100_G7JWD8_Nucleobase-ascorbate_transporter_n=1_Tax=Medicago_truncatula_RepID=G7JWD8_MEDTR
Glyma.01G022800	0.32	0.32	0.24	0.36	0.21	0.49	0.35	0.2	0.2	0.21	0.22	0.19	0.15	0.21	0.17	0.16	0.31	0.06	0.29	0.3	0.16	0.16	0.09	NA	AT5G65490	NA	FUNCTIONS IN: molecular function unknown; INVOLVED IN: biological process unknown; LOCATED IN: chloroplast; EXPRESSED IN: 22 plant structures; EXPRESSED DURING: 13 growth stages; CONTAINS InterPro DOMAIN/s: SGT1 (InterPro:IPR010770); Has 1807 Blast hits to 1807 proteins in 277 species: Archae - 0; Bacteria - 0; Metazoa - 736; Fungi - 347; Plants - 385; Viruses - 0; Other Eukaryotes - 339 (source:…	UniRef100_G7JWE1_SGT1-like_protein_n=1_Tax=Medicago_truncatula_RepID=G7JWE1_MEDTR
Glyma.01G022900	0.01	0	0.01	0.02	0.11	0.06	0.01	0	0	0	0	0.02	0	0.02	0	0	0	0.01	0.02	0.01	0	0	0	NA	AT2G22560	NA	Kinase interacting (KIP1-like) family protein	UniRef100_F4IJK1_Kinase_interacting_(KIP1-like)_family_protein_n=2_Tax=Arabidopsis_thaliana_RepID=F4IJK1_ARATH
Glyma.01G023000	0.19	0.11	0.25	0.14	0.1	0.25	0.34	0.29	0.2	0.14	0.41	0.05	0.22	0.69	0.44	0.09	0.16	0.03	0.1	0.04	0.12	0.11	0.26	NA	AT4G38060	NA	unknown protein; BEST Arabidopsis thaliana protein match is: unknown protein (TAIR:AT5G65480.1); Has 35333 Blast hits to 34131 proteins in 2444 species: Archae - 798; Bacteria - 22429; Metazoa - 974; Fungi - 991; Plants - 531; Viruses - 0; Other Eukaryotes - 9610 (source: NCBI BLink).	NA
Glyma.01G023100	0	0	0	0.01	0.01	0.01	0	0	0	0	0	0	0	0	0	0.01	0	0	0	0.01	0	0.01	0.01	NA	AT4G38070	NA	basic helix-loop-helix (bHLH) DNA-binding superfamily protein	UniRef100_B9I077_BHLH_family_protein_n=1_Tax=Populus_trichocarpa_RepID=B9I077_POPTR
Glyma.01G023200	0.31	0.52	0.23	0.43	0.46	0.36	0.29	0.33	0.16	0.27	0.09	0.3	0.34	0.63	0.22	0.28	0.12	0.57	0.31	0.34	0.11	0.17	0.19	NA	AT5G10490	MSL2	MSCS-like 2	UniRef100_G7JWE5_MscS-Like_mechanosensitive_ion_channel_MSCL8_n=1_Tax=Medicago_truncatula_RepID=G7JWE5_MEDTR
Glyma.01G023300	0.19	0.4	0.32	0.25	0.14	0.07	0.35	0.35	0.47	0.47	0.56	0.53	0.32	0.82	0.57	0.54	0.31	0.61	0.77	0.85	0.88	1.07	0.83	NA	AT5G65470	NA	O-fucosyltransferase family protein	UniRef100_G7JWE6_DUF246_domain-containing_protein_n=2_Tax=Medicago_truncatula_RepID=G7JWE6_MEDTR
Glyma.01G023400	0.04	0.03	0.01	0.01	0.01	0	0	0	0	0	0	0	0	0	0	0	0	0	0.01	0	0	0	0	NA	AT5G10480	PAS2, PEP	Protein-tyrosine phosphatase-like, PTPLA	UniRef100_B4FQC7_PAS2_n=2_Tax=Zea_mays_RepID=B4FQC7_MAIZE
Glyma.01G023500	0.1	0.12	0.05	0.02	0	0.02	0	0	0.02	0	0	0	0.01	0	0	0	0	0	0.04	0	0	0	0	MIKC_MADS	AT2G22540	SVP, AGL22	K-box region and MADS-box transcription factor family protein	UniRef100_E3NYP9_Short_vegetative_phase-like_protein_n=3_Tax=Glycine_max_RepID=E3NYP9_SOYBN
Glyma.01G023600	1.4	1.46	1.28	0.76	1.15	1.11	1.36	1.3	0.44	0.97	1.08	1.11	1.27	1.32	1.36	1.2	1.57	1.38	0.82	0.87	0.32	0.44	0.39	NA	AT5G10470	KAC1	kinesin like protein for actin based chloroplast movement 1	UniRef100_Q9LX99-2_Isoform_2_of_Geminivirus_Rep-interacting_motor_protein_n=1_Tax=Arabidopsis_thaliana_RepID=Q9LX99-2
Glyma.01G023700	0.34	0.33	0.33	0.4	0.3	0.24	0.21	0.37	0.09	0.22	0.27	0.18	0.2	0.23	0.17	0.16	0.22	0.12	0.26	0.31	0.08	0.15	0.07	NA	AT2G22530	NA	Alkaline-phosphatase-like family protein	UniRef100_G7JXN2_GPI_ethanolamine_phosphate_transferase_n=1_Tax=Medicago_truncatula_RepID=G7JXN2_MEDTR
Glyma.01G023800	0.25	0.23	0.13	0.05	0.05	0.13	0.14	0.07	0.07	0.05	0.01	0.05	0.06	0.03	0.08	0.05	0	0.09	0.03	0.05	0.02	0.01	0.03	bHLH	AT4G38070	NA	basic helix-loop-helix (bHLH) DNA-binding superfamily protein	UniRef100_G7JXP6_Transcription_factor_bHLH131_n=1_Tax=Medicago_truncatula_RepID=G7JXP6_MEDTR
Glyma.01G023900	0.32	0.19	0.32	0.17	1.24	0.26	0.24	0.26	0.12	0.18	0.2	0.28	0.28	0.25	0.31	0.24	0.38	0.31	0.21	0.24	0.14	0.12	0.12	NA	AT5G65450	UBP17	ubiquitin-specific protease 17	UniRef100_G7JXP7_Ubiquitin_carboxyl-terminal_hydrolase_n=1_Tax=Medicago_truncatula_RepID=G7JXP7_MEDTR
Glyma.01G024000	0.2	0.11	0.07	0.16	0.22	0.16	0.11	0.14	0.48	0.39	0.22	0.31	0.23	0.3	0.25	0.15	0.41	0.07	0.16	0.33	0.3	0.94	0.41	NA	AT2G22500	UCP5, ATPUMP5, DIC1	uncoupling protein 5	UniRef100_G7JXQ1_Mitochondrial_2-oxoglutarate/malate_carrier_protein_n=1_Tax=Medicago_truncatula_RepID=G7JXQ1_MEDTR
Glyma.01G024100	0	0	0	0	0	0	0	0	0	0	0	0	0	0	0	0	0	0	0	0	0	0	0	NA	AT1G19260	NA	TTF-type zinc finger protein with HAT dimerisation domain	UniRef100_G7JBV6_HAT_family_dimerization_domain_containing_protein_n=1_Tax=Medicago_truncatula_RepID=G7JBV6_MEDTR
Glyma.01G024200	0	0	0	0	0	0	0	0	0	0	0	0	0	0	0	0	0	0	0	0	0	0	0	NA	AT1G31880	NLM9, BRX	DZC (Disease resistance/zinc finger/chromosome condensation-like region) domain containing protein	UniRef100_L0P1C1_Similar_to_protein_BREVIS_RADIX-like_n=1_Tax=Lupinus_angustifolius_RepID=L0P1C1_LUPAN
Glyma.01G024300	0.01	0	0	0	0	0	0	0.01	0	0	0	0	0	0.06	0.01	0.01	0.01	0.01	0	0	0	0.01	0.01	NA	NA	NA	NA	UniRef100_G7JZR6_Exocyst_complex_component_n=1_Tax=Medicago_truncatula_RepID=G7JZR6_MEDTR
Glyma.01G024400	0	0	0	0	0	0	0	0.02	0	0.01	0.03	0.01	0	0	0.03	0.01	0	0	0.01	0.03	0	0	0	NA	NA	NA	NA	NA
Glyma.01G024500	0.03	0	0.03	0	0.02	0	0.01	0.02	0.03	0	0.04	0.01	0.02	0.04	0.03	0.01	0	0.01	0	0	0	0.04	0.03	NA	NA	NA	NA	UniRef100_G7IXC7_WRKY_transcription_factor_n=1_Tax=Medicago_truncatula_RepID=G7IXC7_MEDTR
Glyma.01G024600	0.33	0.26	0.33	0.7	0.3	0.55	0.34	0.33	0.43	0.25	0.24	0.27	0.29	0.2	0.31	0.29	0.41	0.2	0.25	0.38	0.4	0.25	0.31	NA	AT4G38100	NA	unknown protein; LOCATED IN: chloroplast thylakoid membrane; EXPRESSED IN: 23 plant structures; EXPRESSED DURING: 13 growth stages; BEST Arabidopsis thaliana protein match is: unknown protein (TAIR:AT4G01150.1); Has 30201 Blast hits to 17322 proteins in 780 species: Archae - 12; Bacteria - 1396; Metazoa - 17338; Fungi - 3422; Plants - 5037; Viruses - 0; Other Eukaryotes - 2996 (source: NCBI BLink…	UniRef100_G7JXQ3_Glutamyl-tRNA_synthetase_n=1_Tax=Medicago_truncatula_RepID=G7JXQ3_MEDTR
Glyma.01G024700	0.17	0.18	0.19	0.29	0.3	0.49	0.13	0.2	0.12	0.16	0.13	0.14	0.09	0.11	0.19	0.16	0.15	0.22	0.17	0.13	0.2	0.12	0.31	NA	AT5G65420	CYCD4;1	CYCLIN D4;1	UniRef100_G7JXR1_Cyclin_D2_n=1_Tax=Medicago_truncatula_RepID=G7JXR1_MEDTR
Glyma.01G024800	0	0	0	0.05	0.44	0.11	0	0.01	0	0.02	0	0	0.01	0	0	0	0	0	0	0.01	0	0.02	0.08	NA	AT2G22480	PFK5	phosphofructokinase 5	UniRef100_G7LJ94_6-phosphofructokinase_n=1_Tax=Medicago_truncatula_RepID=G7LJ94_MEDTR
Glyma.01G024900	0.01	0	0	0	0	0	0	0	0	0	0	0	0	0	0	0	0	0	0	0	0	0	0	NA	AT1G26290	NA	unknown protein; Has 126 Blast hits to 112 proteins in 36 species: Archae - 0; Bacteria - 6; Metazoa - 14; Fungi - 3; Plants - 14; Viruses - 0; Other Eukaryotes - 89 (source: NCBI BLink).	NA
Glyma.01G025000	0.1	0.14	0.09	0.12	0.18	0.19	0.05	0.03	0	0.03	0.06	0.01	0.02	0.03	0.01	0.04	0.09	0.02	0.04	0.06	0.03	0.05	0.16	ZF-HD	AT4G24660	ATHB22, MEE68, HB22, ZHD2	homeobox protein 22	UniRef100_G7JXR5_Zinc_finger-homeodomain_protein_n=1_Tax=Medicago_truncatula_RepID=G7JXR5_MEDTR
Glyma.01G025100	0.27	0.14	0.28	0.08	0.04	0	0.2	0.41	0.57	0.16	0.26	0.07	0.26	0.35	0.35	0.19	0.21	0.19	0.21	0.26	0.24	0.27	0.59	NA	NA	NA	NA	NA
Glyma.01G025200	0.23	0.02	0.1	0.01	0.01	0	0.02	0.01	0	0.01	0.07	0.01	0.03	0	0	0.01	0	0.01	0.03	0	0.01	0.02	0	NA	AT5G65380	NA	MATE efflux family protein	UniRef100_V7CN94_MATE_efflux_family_protein_n=1_Tax=Phaseolus_vulgaris_RepID=V7CN94_PHAVU
Glyma.01G025300	0	0	0.01	0	0	0	0.01	0.01	0.02	0	0.13	0	0.02	0	0.02	0.05	0.04	0.04	0.02	0.1	0	0	0	NA	AT1G67900	NA	Phototropic-responsive NPH3 family protein	UniRef100_G7JXS6_BTB/POZ_domain-containing_protein_n=1_Tax=Medicago_truncatula_RepID=G7JXS6_MEDTR
Glyma.01G025400	0	0	0	0	0	0	0	0	0	0	0	0	0	0	0	0	0	0	0	0.01	0	0	0	ERF	AT1G24590	DRNL, DRN-LIKE, SOB2, ESR2	DORNROSCHEN-like	UniRef100_J7FHR3_Ethylene-responsive_transcription_factor_ESR1_n=1_Tax=Glycine_max_RepID=J7FHR3_SOYBN
Glyma.01G025500	0.09	0.04	0.11	0.07	0.27	0.02	1.21	0.93	0.45	0.86	0.1	0.13	0.53	0.4	0.25	0.15	0.23	0.15	0.27	0.3	0.46	0.36	0.21	NA	AT4G10500	NA	2-oxoglutarate (2OG) and Fe(II)-dependent oxygenase superfamily protein	UniRef100_G7JXT3_1-aminocyclopropane-1-carboxylate_oxidase_n=1_Tax=Medicago_truncatula_RepID=G7JXT3_MEDTR
Glyma.01G025600	0.03	0.09	0.08	0.1	0.14	0.08	0.21	0.2	0.19	0.16	0.02	0.3	0.32	0.09	0.08	0.38	0.24	0.59	0.16	0.13	0.24	0.32	0.19	NA	AT1G12970	PIRL3	plant intracellular ras group-related LRR 3	UniRef100_G7JYW1_Leucine-rich-repeat_protein-like_protein_n=1_Tax=Medicago_truncatula_RepID=G7JYW1_MEDTR
Glyma.01G025700	0	0	0	0.01	0.01	0	0	0	0	0	0	0	0.06	0.01	0.01	0	0	0.02	0	0	0	0	0	NA	NA	NA	NA	NA
Glyma.01G025800	0.44	0.35	0.36	0.62	0.55	0.89	0.54	0.64	0.22	0.45	0.36	0.66	2.11	1.48	1.35	0.52	0.68	1.03	0.35	0.35	0.29	0.36	0.36	NA	AT3G26510	NA	Octicosapeptide/Phox/Bem1p family protein	UniRef100_B9HLQ7_Octicosapeptide/Phox/Bem1p_domain-containing_family_protein_n=1_Tax=Populus_trichocarpa_RepID=B9HLQ7_POPTR
Glyma.01G025900	0.04	0.01	0.01	0.04	0.02	0.03	0	0.03	0	0.01	0.03	0.01	0.01	0	0.01	0.03	0	0.01	0.03	0	0	0	0	NA	NA	NA	NA	UniRef100_G7LJC4_UDP-galactose:fucoside_alpha-3-galactosyltransferase_n=1_Tax=Medicago_truncatula_RepID=G7LJC4_MEDTR
Glyma.01G026000	0.5	0.41	0.32	0.36	0.24	0.43	0.43	0.39	0.22	0.48	0.38	0.65	0.62	0.39	0.38	0.34	0.62	0.57	0.4	0.48	0.11	0.18	0.14	NA	AT1G70610	ATTAP1, TAP1	transporter associated with antigen processing protein 1	UniRef100_G7JYX3_ABC_transporter_B_family_member_n=1_Tax=Medicago_truncatula_RepID=G7JYX3_MEDTR
Glyma.01G026100	1	0.75	0.87	0.87	0.59	0.76	0.79	1.28	2.13	1.33	1.22	0.91	0.95	0.87	1.32	0.76	1.02	0.71	0.8	1.28	1.79	1.91	2.97	NA	AT1G70600	NA	Ribosomal protein L18e/L15 superfamily protein	UniRef100_B9H9L0_60S_ribosomal_protein_L27a-2_n=3_Tax=Populus_trichocarpa_RepID=B9H9L0_POPTR
Glyma.01G026200	0.06	0	0.02	0.03	0.01	0	0	0.01	0	0	0	0.01	0.03	0	0.01	0	0	0.09	0	0	0.01	0	0	NA	AT3G26590	NA	MATE efflux family protein	UniRef100_K7K1F1_MATE_efflux_family_protein_n=1_Tax=Glycine_max_RepID=K7K1F1_SOYBN
Glyma.01G026300	0	0	0	0	0	0	0	0	0	0	0	0	0	0	0	0	0	0	0	0	0	0	0	NA	AT2G42490	NA	Copper amine oxidase family protein	UniRef100_G7JYY1_Copper_amine_oxidase_n=1_Tax=Medicago_truncatula_RepID=G7JYY1_MEDTR
Glyma.01G026400	0.02	0.04	0.03	0.08	0.03	0.03	0.01	0.01	0.05	0.04	0.02	0.1	0.03	0.04	0.01	0.02	0	0.01	0.04	0.04	0.06	0.05	0.09	NA	AT3G26600	ARO4	armadillo repeat only 4	UniRef100_B9HTU1_Armadillo/beta-catenin_repeat_family_protein_n=1_Tax=Populus_trichocarpa_RepID=B9HTU1_POPTR
Glyma.01G026500	0.15	0.11	0.07	0.13	0.09	0.13	0.13	0.19	0.16	0.13	0.13	0.22	0.14	0.27	0.19	0.24	0.26	0.32	0.13	0.19	0.21	0.25	0.17	NA	AT1G70590	NA	F-box family protein	UniRef100_B9HTU2_F-box_family_protein_n=1_Tax=Populus_trichocarpa_RepID=B9HTU2_POPTR
Glyma.01G026600	0	0	0	0.01	0	0	0	0.01	0	0	0.12	0.01	0	0.01	0.05	0	0	0	0	0	0.03	0	0.01	NA	AT5G40460	NA	unknown protein; BEST Arabidopsis thaliana protein match is: unknown protein (TAIR:AT3G27630.1); Has 87 Blast hits to 87 proteins in 12 species: Archae - 0; Bacteria - 0; Metazoa - 0; Fungi - 0; Plants - 87; Viruses - 0; Other Eukaryotes - 0 (source: NCBI BLink).	NA
Glyma.01G026700	0.21	0.24	0.15	0.2	0.11	0.18	0.19	0.17	0.45	0.29	0.36	0.77	0.41	0.28	0.32	0.57	0.32	0.79	0.31	0.59	0.54	0.51	0.39	NA	AT1G70580	AOAT2, GGT2	alanine-2-oxoglutarate aminotransferase 2	UniRef100_A8IKE9_Alanine_aminotransferase_3_n=1_Tax=Glycine_max_RepID=A8IKE9_SOYBN
Glyma.01G026800	0.1	0.07	0.07	0.12	0.18	0.11	0.14	0.08	0.18	0.13	0.06	0.09	0.08	0.06	0.03	0.16	0.08	0.06	0.11	0.12	0.23	0.18	0.15	NA	AT1G10700	PRS3	phosphoribosyl pyrophosphate (PRPP) synthase 3	UniRef100_G7JYZ5_Ribose-phosphate_pyrophosphokinase_n=1_Tax=Medicago_truncatula_RepID=G7JYZ5_MEDTR
Glyma.01G026900	0.04	0.08	0.06	0.04	0.05	0.08	0.04	0.04	0.03	0	0.01	0.04	0.02	0.04	0.05	0.01	0.01	0	0.06	0.04	0.03	0.03	0	NA	AT1G24095	NA	Putative thiol-disulphide oxidoreductase DCC	UniRef100_G7K2V8_Nucleic_acid_binding_protein_n=1_Tax=Medicago_truncatula_RepID=G7K2V8_MEDTR
Glyma.01G027000	0	0	0	0	0	0	0	0	0	0	0.01	0	0	0	0	0	0	0	0	0	0	0	0	NA	AT4G08770	Prx37	Peroxidase superfamily protein	UniRef100_G7JZ11_Peroxidase_n=1_Tax=Medicago_truncatula_RepID=G7JZ11_MEDTR
Glyma.01G027100	0	0	0	0	0	0	0	0	0	0	0	0	0	0	0	0	0	0	0	0	0	0	0	NA	AT1G51940	NA	protein kinase family protein / peptidoglycan-binding LysM domain-containing protein	UniRef100_G7JZ13_Wall-associated_receptor_kinase-like_protein_n=1_Tax=Medicago_truncatula_RepID=G7JZ13_MEDTR
Glyma.01G027200	0	0	0	0	0	0	0	0	0.01	0	0	0	0	0	0	0	0	0	0	0	0	0	0	NA	NA	NA	NA	NA
Glyma.01G027300	0.2	0.17	0.39	0.31	0.46	0.26	0.29	0.39	0.24	0.42	0.31	0.4	0.34	0.34	0.35	0.37	0.27	0.42	0.41	0.29	0.31	0.25	0.19	NA	AT1G60780	HAP13	Clathrin adaptor complexes medium subunit family protein	UniRef100_G7K043_AP-1_complex_subunit_mu_n=1_Tax=Medicago_truncatula_RepID=G7K043_MEDTR
Glyma.01G027400	0	0	0	0	0	0	0	0	0	0	0	0.01	0	0	0	0	0	0	0	0	0	0	0	NA	AT1G70560	WEI8, TAA1, SAV3	tryptophan aminotransferase of Arabidopsis 1	UniRef100_G7K044_Alliin_lyase_n=1_Tax=Medicago_truncatula_RepID=G7K044_MEDTR
Glyma.01G027500	0.01	0	0.01	0.03	0.04	0.01	0.07	0	0.05	0.13	0.04	0.02	0.08	0.02	0.06	0.02	0	0.01	0.14	0.05	0.03	0.05	0.14	NA	AT1G10740	NA	alpha/beta-Hydrolases superfamily protein	UniRef100_G7K048_Lipase_n=1_Tax=Medicago_truncatula_RepID=G7K048_MEDTR
Glyma.01G027600	0.05	0.03	0.06	0.04	0.03	0	0.03	0.05	0.02	0.03	0	0.06	0.12	0.02	0.08	0.06	0.11	0.01	0.03	0.03	0.04	0.04	0.02	NA	AT4G39870	NA	TLD-domain containing nucleolar protein	UniRef100_T1QFU2_TLD_family_protein_n=1_Tax=Elaeis_guineensis_var._tenera_RepID=T1QFU2_ELAGV
Glyma.01G027700	0.31	0.24	0.33	0.26	0.21	0.31	0.36	0.27	0.41	0.36	0.15	0.26	0.19	0.31	0.33	0.22	0.19	0.25	0.1	0.43	0.36	0.31	0.28	NA	AT2G44820	NA	unknown protein; Has 70 Blast hits to 70 proteins in 25 species: Archae - 0; Bacteria - 0; Metazoa - 9; Fungi - 4; Plants - 47; Viruses - 0; Other Eukaryotes - 10 (source: NCBI BLink).	NA
Glyma.01G027800	0.08	0.07	0.06	0	0.05	0.06	0.04	0.07	0.05	0.08	0.45	0.04	0.06	0.68	0.98	0.04	0.01	0.02	0.01	0.14	0.08	0.16	0.03	NA	AT1G70550	NA	Protein of Unknown Function (DUF239)	UniRef100_G7K053_Carboxyl-terminal_proteinase-like_protein_n=1_Tax=Medicago_truncatula_RepID=G7K053_MEDTR
Glyma.01G027900	0	0	0	0	0	0	0	0	0	0	0	0	0	0	0	0	0	0	0	0	0	0	0	NA	AT3G26610	NA	Pectin lyase-like superfamily protein	UniRef100_G7K056_Polygalacturonase_n=1_Tax=Medicago_truncatula_RepID=G7K056_MEDTR
Glyma.01G028000	0	0	0.01	0	0	0	0	0.01	0	0	0	0.54	0	0	0	0.08	0	0.13	0	0.04	0	0.01	0	NA	AT1G70530	CRK3	cysteine-rich RLK (RECEPTOR-like protein kinase) 3	UniRef100_Q9CAL2_Cysteine-rich_receptor-like_protein_kinase_3_n=1_Tax=Arabidopsis_thaliana_RepID=CRK3_ARATH
Glyma.01G028100	0	0	0	0	0	0	0	0	0	0	0.02	0.02	0	0	0	0	0	0.01	0	0.04	0	0	0	NA	AT1G70520	CRK2	cysteine-rich RLK (RECEPTOR-like protein kinase) 2	UniRef100_G7K057_Cysteine-rich_receptor-like_protein_kinase_n=1_Tax=Medicago_truncatula_RepID=G7K057_MEDTR
Glyma.01G028200	0.05	0.12	0.03	0.01	0	0	0.07	0.06	0.06	0.01	0.05	0.03	0.07	0.08	0.03	0.08	0.03	0.03	0.06	0.05	0.01	0.08	0	NA	AT1G23360	MENG	S-adenosyl-L-methionine-dependent methyltransferases superfamily protein	UniRef100_G7K058_Menaquinone_biosynthesis_methyltransferase_ubiE_n=1_Tax=Medicago_truncatula_RepID=G7K058_MEDTR
Glyma.01G028300	0.08	0.03	0.02	0.05	0.26	0.4	0.01	0.03	0.04	0	0	0	0.01	0.03	0	0	0.03	0.01	0	0.03	0	0.05	0	TALE	AT1G23380	KNAT6, KNAT6L, KNAT6S	KNOTTED1-like homeobox gene 6	UniRef100_R9R650_Knotted-1_homeobox_protein_n=1_Tax=Caragana_korshinskii_RepID=R9R650_9FABA
Glyma.01G028400	0	0	0	0	0	0	0	0	0	0	0	0	0	0	0	0.01	0	0	0	0	0	0	0	NA	NA	NA	NA	NA
Glyma.01G028500	0.03	0.04	0	0	0.03	0	0	0	0.01	0	0	0	0	0	0.04	0.01	0	0.02	0	0.01	0.05	0	0.04	NA	NA	NA	NA	UniRef100_Q02918_Early_nodulin-36A_n=1_Tax=Glycine_max_RepID=NO36A_SOYBN
Glyma.01G028600	0.12	0.03	0.06	0.1	0.1	0.11	0	0.03	0.04	0	0.03	0.06	0.11	0.06	0.1	0.09	0.03	0.01	0.06	0	0.04	0.09	0.04	NA	AT1G60790	TBL2	Plant protein of unknown function (DUF828)	UniRef100_Q8VYR3_Protein_trichome_birefringence-like_2_n=1_Tax=Arabidopsis_thaliana_RepID=TBL2_ARATH
Glyma.01G028700	1.11	0.59	0.86	0.43	0.73	0.56	0.31	0.32	0.46	0.17	1.2	2.01	3.29	2.26	1.73	2.01	0.53	3.05	0.81	0.38	0.78	0.54	0.96	NA	AT1G60800	NIK3	NSP-interacting kinase 3	UniRef100_E2IXG6_Leucine-rich_repeat_receptor-like_kinase_n=1_Tax=Medicago_truncatula_RepID=E2IXG6_MEDTR
Glyma.01G028800	0.05	0.1	0.02	0.06	0.03	0.08	0	0.01	0.01	0.03	0.17	0.05	0.02	0.11	0.06	0.02	0.02	0.08	0.06	0.06	0.02	0.03	0.04	NA	AT1G23390	NA	Kelch repeat-containing F-box family protein	UniRef100_G7JXX3_F-box/kelch-repeat_protein_n=1_Tax=Medicago_truncatula_RepID=G7JXX3_MEDTR
Glyma.01G028900	0.4	0.68	0.37	0.18	0.28	0.24	0.58	0.67	1.06	0.62	0.78	0.38	0.5	0.34	0.34	0.43	0.28	0.51	0.37	0.8	0.99	0.95	0.84	NA	AT1G10670	ACLA-1	ATP-citrate lyase A-1	UniRef100_Q93YH3_ATP_citrate_lyase_b-subunit_n=1_Tax=Lupinus_albus_RepID=Q93YH3_LUPAL
Glyma.01G029000	0.29	0.11	0.19	0.17	0.22	0.15	0.24	0.28	0.47	0.37	0.24	0.24	0.19	0.21	0.35	0.23	0.36	0.28	0.31	0.28	0.38	0.32	0.44	NA	AT5G05670	NA	signal recognition particle binding	UniRef100_G7JJT7_Signal_recognition_particle_receptor_subunit_beta_n=1_Tax=Medicago_truncatula_RepID=G7JJT7_MEDTR
Glyma.01G029100	0.21	0.13	0.04	0.23	0.13	0.25	0.14	0.16	0.14	0.19	0.09	0.27	0.33	0.21	0.2	0.18	0.18	0.19	0.34	0.27	0.11	0.15	0.17	NA	AT1G10660	NA	unknown protein; LOCATED IN: endomembrane system; EXPRESSED IN: 24 plant structures; EXPRESSED DURING: 15 growth stages; BEST Arabidopsis thaliana protein match is: unknown protein (TAIR:AT5G62960.1); Has 155 Blast hits to 154 proteins in 22 species: Archae - 0; Bacteria - 0; Metazoa - 10; Fungi - 4; Plants - 139; Viruses - 0; Other Eukaryotes - 2 (source: NCBI BLink).	NA
Glyma.01G029200	1.87	2.2	1.59	1.79	1.34	1.44	1.7	2.41	5.13	2.09	1.99	1.46	1.38	1.62	2.45	1.82	3.02	0.89	1.62	2.36	4.39	4.09	6.68	NA	AT1G23410	NA	Ribosomal protein S27a / Ubiquitin family protein	UniRef100_G7K080_Ubiquitin_n=1_Tax=Medicago_truncatula_RepID=G7K080_MEDTR
Glyma.01G029300	0	0	0	0	0	0	0	0	0	0	0	0.01	0	0	0	0	0	0	0	0	0	0	0	YABBY	AT1G23420	INO	Plant-specific transcription factor YABBY family protein	UniRef100_G7K086_Axial_regulator_YABBY_n=1_Tax=Medicago_truncatula_RepID=G7K086_MEDTR
Glyma.01G029400	0.05	0.05	0.05	0.1	0.07	0.12	0.1	0.12	0.04	0.13	0.01	0.04	0.05	0.1	0.1	0.05	0.13	0.06	0.02	0.04	0.09	0.09	0.12	NA	AT1G61700	NA	RNA polymerases N / 8 kDa subunit	UniRef100_M8D4I9_DNA-directed_RNA_polymerases_I,_II,_and_III_subunit_RPABC5_n=1_Tax=Aegilops_tauschii_RepID=M8D4I9_AEGTA
Glyma.01G029500	0.19	0.25	0.1	0.06	0.12	0.08	0.1	0.16	0.12	0.11	0.18	0.19	0.27	0.11	0.16	0.2	0.02	0.22	0.09	0.09	0.12	0.13	0.14	NA	AT1G10650	NA	SBP (S-ribonuclease binding protein) family protein	UniRef100_Q9SGY4_F20B24.9_n=1_Tax=Arabidopsis_thaliana_RepID=Q9SGY4_ARATH
Glyma.01G029600	0.31	0.12	0.28	0.46	0.26	0.3	0.25	0.3	0.49	0.39	0.31	0.34	0.38	0.52	0.42	0.29	0.3	0.5	0.37	0.3	0.45	0.41	0.42	NA	AT2G46290	NA	Transducin/WD40 repeat-like superfamily protein	UniRef100_I1J582_Eukaryotic_translation_initiation_factor_3_subunit_I_n=1_Tax=Glycine_max_RepID=I1J582_SOYBN
Glyma.01G029700	0.03	0.01	0.01	0.06	0.05	0.06	0.03	0.09	0.04	0.06	0.01	0.08	0.02	0.02	0.03	0.16	0.21	0.05	0.03	0.02	0.01	0.1	0	NA	NA	NA	NA	NA
Glyma.01G029800	0.67	0.86	0.66	0.93	1.1	1.07	0.79	0.76	1.52	0.54	0.92	0.8	0.94	0.98	0.96	0.78	0.94	0.7	1.29	1.06	1.41	1.59	1.24	NA	AT5G14670	ATARFA1B, ARFA1B	ADP-ribosylation factor A1B	UniRef100_N1QZZ4_ADP-ribosylation_factor_2_n=1_Tax=Aegilops_tauschii_RepID=N1QZZ4_AEGTA
Glyma.01G029900	0.08	0.02	0.01	0.03	0.04	0.06	0.02	0.02	0.01	0.05	0.02	0.01	0.01	0.05	0.07	0	0	0	0.01	0	0	0	0	NA	AT1G60460	NA	unknown protein; FUNCTIONS IN: molecular function unknown; INVOLVED IN: biological process unknown; LOCATED IN: endomembrane system; EXPRESSED IN: 6 plant structures; EXPRESSED DURING: petal differentiation and expansion stage, E expanded cotyledon stage, D bilateral stage; Has 23 Blast hits to 23 proteins in 8 species: Archae - 0; Bacteria - 0; Metazoa - 0; Fungi - 0; Plants - 23; Viruses - 0; O…	UniRef100_O22692_F8A5.1_protein_n=1_Tax=Arabidopsis_thaliana_RepID=O22692_ARATH
Glyma.01G030000	0.08	0	0.09	0	0.01	0	0.04	0	0.06	0	0	0	0.07	0.11	0.46	0	0.07	0	0	0.08	0.13	0	0.09	NA	AT1G23530	NA	unknown protein; BEST Arabidopsis thaliana protein match is: unknown protein (TAIR:AT1G70470.1); Has 38 Blast hits to 38 proteins in 12 species: Archae - 0; Bacteria - 0; Metazoa - 0; Fungi - 0; Plants - 37; Viruses - 0; Other Eukaryotes - 1 (source: NCBI BLink).	NA
Glyma.01G030100	0	0	0	0	0	0	0	0	0	0	0	0	0	0	0	0	0	0	0	0	0	0	0	NA	AT3G14470	NA	NB-ARC domain-containing disease resistance protein	UniRef100_G7K2V7_Resistance_protein_n=1_Tax=Medicago_truncatula_RepID=G7K2V7_MEDTR
Glyma.01G030200	0	0	0	0	0.01	0.01	0	0	0	0.01	0	0	0	0	0	0	0	0	0	0	0	0	0	NA	AT1G23540	IGI1, AtPERK12	Protein kinase superfamily protein	UniRef100_G7K1D0_Receptor-like-kinase_n=1_Tax=Medicago_truncatula_RepID=G7K1D0_MEDTR
Glyma.01G030300	0.04	0.05	0.05	0.02	0.02	0.02	0.09	0.06	0.07	0.12	0.06	0.05	0.13	0.26	0.06	0.02	0.15	0.11	0.07	0.08	0.07	0.04	0.02	NA	AT1G70420	NA	Protein of unknown function (DUF1645)	NA
Glyma.01G030400	0.03	0.07	0.07	0.03	0.06	0.04	0.04	0.05	0.07	0.05	0.02	0.31	0.97	0.96	0.29	0.64	0.14	0.57	0.04	0.03	0.09	0.09	0.07	NA	AT1G10600	AMSH2	associated molecule with the SH3 domain of STAM 2	UniRef100_G7K1D2_STAM-binding_protein_n=1_Tax=Medicago_truncatula_RepID=G7K1D2_MEDTR
Glyma.01G030500	0.08	0.34	0.03	0.06	0.09	0.07	0.04	0.02	0.09	0.03	0.15	1.13	0.26	0.39	0.21	0.58	0.09	0.53	0.09	0.05	0.06	0.13	0.1	NA	AT5G14740	CA2, CA18, BETA CA2	carbonic anhydrase 2	UniRef100_I1J593_Carbonic_anhydrase_n=2_Tax=Glycine_max_RepID=I1J593_SOYBN
Glyma.01G030600	0.5	0.78	0.49	0.47	0.46	0.58	0.37	0.37	0.8	0.52	0.58	0.38	0.47	0.36	0.57	0.41	0.71	0.4	0.38	0.71	0.99	0.81	1.12	NA	AT1G23750	NA	Nucleic acid-binding, OB-fold-like protein	UniRef100_B9HU68_DNA-binding_family_protein_n=3_Tax=Populus_trichocarpa_RepID=B9HU68_POPTR
Glyma.01G030700	0	0	0	0	0	0	0	0	0	0	0	0	0	0	0	0	0	0	0	0	0	0	0	NA	NA	NA	NA	NA
Glyma.01G030800	0.94	0.84	0.9	0.68	0.95	0.8	0.88	0.9	0.96	0.94	1.16	0.81	0.96	0.84	0.89	0.78	1.18	0.95	1.12	0.54	0.84	0.66	0.62	NA	AT1G23750	NA	Nucleic acid-binding, OB-fold-like protein	UniRef100_B9HU68_DNA-binding_family_protein_n=3_Tax=Populus_trichocarpa_RepID=B9HU68_POPTR
Glyma.01G030900	0.11	0.24	0.08	0.08	0.07	0.03	0.03	0.07	0.21	0.06	0.44	0.15	0.16	0.24	0.2	0.12	0.16	0.1	0.11	0.18	0.21	0.2	0.24	NA	AT1G70370	PG2	polygalacturonase 2	UniRef100_G7K1D9_Polygalacturonase-1_non-catalytic_subunit_beta_n=1_Tax=Medicago_truncatula_RepID=G7K1D9_MEDTR
Glyma.01G031000	0	0	0	0	0	0	0.01	0	0	0	0	0	0	0	0	0	0	0	0	0	0	0	0	NA	NA	NA	NA	UniRef100_G7JYD0_PIF-like_protein_n=1_Tax=Medicago_truncatula_RepID=G7JYD0_MEDTR
Glyma.01G031100	0	0	0	0	0	0	0	0	0	0	0	0	0	0	0	0	0	0	0	0	0	0	0	NA	AT1G43722	NA	unknown protein; BEST Arabidopsis thaliana protein match is: unknown protein (TAIR:AT5G28730.1); Has 924 Blast hits to 912 proteins in 109 species: Archae - 0; Bacteria - 0; Metazoa - 222; Fungi - 31; Plants - 661; Viruses - 0; Other Eukaryotes - 10 (source: NCBI BLink).	UniRef100_Q1WIR8_PIF-like_transposase_n=1_Tax=Daucus_carota_RepID=Q1WIR8_DAUCA
Glyma.01G031200	0.17	0.18	0.24	0.19	0.16	0.24	0.18	0.18	0.11	0.13	0.08	0.16	0.11	0.1	0.23	0.07	0.17	0.11	0.09	0.14	0.1	0.11	0.13	NA	AT1G70350	NA	unknown protein; Has 98 Blast hits to 98 proteins in 11 species: Archae - 0; Bacteria - 0; Metazoa - 0; Fungi - 0; Plants - 98; Viruses - 0; Other Eukaryotes - 0 (source: NCBI BLink).	UniRef100_O64601_F17O7.11_n=1_Tax=Arabidopsis_thaliana_RepID=O64601_ARATH
Glyma.01G031300	0.06	0.01	1.18	0.09	0.04	0.11	0.14	0.09	0.16	0.05	0.06	0.03	0.05	0.07	0.08	0.03	0.14	0.02	0.08	0.1	0.07	0.08	0.19	NA	AT1G23790	NA	Plant protein of unknown function (DUF936)	NA
Glyma.01G031400	1.19	1.12	1.22	1.53	1.26	1.28	1.75	1.5	1.08	1.29	1.65	1.46	1.6	1.56	1.52	1.41	1.42	1.45	2.14	1.91	0.65	0.97	1.05	NA	AT1G60200	NA	splicing factor PWI domain-containing protein / RNA recognition motif (RRM)-containing protein	UniRef100_G7K1E8_RNA-binding_protein_n=1_Tax=Medicago_truncatula_RepID=G7K1E8_MEDTR
Glyma.01G031500	0.01	0	0	0.09	0.01	0.03	0	0.03	0.02	0.01	0.14	0.03	0.01	0.03	0	0.02	0	0.03	0	0.01	0.03	0.04	0.02	NA	AT1G23800	ALDH2B7, ALDH2B	aldehyde dehydrogenase 2B7	UniRef100_C7A2A0_Mitochondrial_benzaldehyde_dehydrogenase_n=1_Tax=Antirrhinum_majus_RepID=C7A2A0_ANTMA
Glyma.01G031600	0	0	0	0	0	0	0	0	0	0	0	0	0	0	0	0	0	0	0	0	0	0	0	NA	AT3G17450	NA	hAT dimerisation domain-containing protein	UniRef100_G7LIC7_HAT_family_dimerization_domain_containing_protein_n=1_Tax=Medicago_truncatula_RepID=G7LIC7_MEDTR
Glyma.01G031700	0.31	0.23	0.44	0.33	0.27	0.34	0.26	0.39	0.54	0.24	0.29	0.26	0.56	0.48	0.49	0.25	0.67	0.41	0.3	0.34	0.56	0.46	0.78	NA	AT1G23820	SPDS1	spermidine synthase 1	UniRef100_G7K1F1_Spermidine_synthase_n=1_Tax=Medicago_truncatula_RepID=G7K1F1_MEDTR
Glyma.01G031800	0.19	0.4	0.08	0.1	0.2	0.09	0.03	0.07	0.01	0.04	0.04	0.02	0.05	0.04	0.05	0.01	0.03	0	0.04	0.01	0.02	0.01	0	NA	AT1G70300	KUP6	K+ uptake permease 6	UniRef100_I1J5A7_Potassium_transporter_n=2_Tax=Glycine_max_RepID=I1J5A7_SOYBN
Glyma.01G031900	0.2	0.15	0.03	0.03	0.02	0.02	0.01	0.03	0.02	0.01	0.06	0.12	0.12	0.2	0.26	0.18	0.03	0.06	0.13	0.21	0.05	0.03	0.08	NA	AT1G23870	ATTPS9, TPS9	trehalose-phosphatase/synthase 9	UniRef100_G8XR07_Trehalose_6-phosphate_synthase_n=1_Tax=Gossypium_arboreum_RepID=G8XR07_GOSAR
Glyma.01G032000	0.18	0.28	0.21	0.19	0.19	0.18	0.09	0.22	0.21	0.01	0.32	0.52	0.47	0.63	0.39	0.2	0.31	0.88	0.13	0.13	0.36	0.39	0.4	NA	AT1G70280	NA	NHL domain-containing protein	UniRef100_B9HJT0_NHL_repeat-containing_family_protein_n=1_Tax=Populus_trichocarpa_RepID=B9HJT0_POPTR
Glyma.01G032100	0.37	0.44	0.57	0.54	1.18	0.82	0.44	0.48	0.37	0.38	0.42	0.71	0.54	0.43	0.55	0.5	0.6	0.8	0.94	0.59	0.25	0.26	0.29	NA	AT1G60070	NA	Adaptor protein complex AP-1, gamma subunit	UniRef100_G7K1H7_AP-1_complex_subunit_gamma-1_n=1_Tax=Medicago_truncatula_RepID=G7K1H7_MEDTR
Glyma.01G032200	0.01	0	0.02	0	0.01	0	0.02	0.01	0.01	0	0.01	0.02	0	0	0	0.01	0	0.02	0.03	0	0.03	0	0	NA	AT5G40250	NA	RING/U-box superfamily protein	UniRef100_G7K1H8_RING_finger_protein_n=1_Tax=Medicago_truncatula_RepID=G7K1H8_MEDTR
Glyma.01G032300	0.02	0.03	0.02	0.02	0.01	0.01	0	0.01	0.05	0	0.03	0.01	0.03	0.08	0.05	0	0.01	0.05	0.05	0.01	0.08	0.05	0.04	NA	NA	NA	NA	UniRef100_G7J2A2_NBS/LRR_resistance_protein-like_protein_n=1_Tax=Medicago_truncatula_RepID=G7J2A2_MEDTR
Glyma.01G032400	0	0	0	0	0	0	0	0	0	0	0	0	0	0	0	0	0	0.03	0	0	0	0	0	NA	AT5G17680	NA	disease resistance protein (TIR-NBS-LRR class), putative	UniRef100_G7J6M1_Tir-nbs-lrr_resistance_protein_n=1_Tax=Medicago_truncatula_RepID=G7J6M1_MEDTR
Glyma.01G032500	0.88	0.67	0.59	0.92	0.64	0.8	0.46	0.71	0.68	0.67	0.62	0.43	0.42	0.64	0.42	0.51	0.39	0.53	0.5	0.73	0.6	0.42	0.63	NA	AT5G26830	NA	Threonyl-tRNA synthetase	UniRef100_G7K2Q8_Threonyl-tRNA_synthetase_n=1_Tax=Medicago_truncatula_RepID=G7K2Q8_MEDTR
Glyma.01G032600	0.05	0.03	0.08	0	0.04	0.02	0.03	0.06	0.06	0.08	0	0.03	0.04	0	0.03	0.21	0.37	0	0	0.01	0.04	0.19	0.11	NA	AT1G60060	NA	Serine/threonine-protein kinase WNK (With No Lysine)-related	NA
Glyma.01G032700	0	0	0	0	0	0	0	0	0	0	0	0	0	0	0	0	0	0	0	0	0	0	0	NA	NA	NA	NA	NA
Glyma.01G032800	0	0	0	0	0	0	0.01	0	0	0	0	0	0	0	0	0	0	0	0	0	0	0	0	NA	NA	NA	NA	NA
Glyma.01G032900	0.01	0.01	0.01	0.02	0.08	0.04	0.01	0.01	0.02	0	0.04	0.14	0.12	0.14	0.06	0.15	0.02	0.19	0.33	0.02	0.01	0.04	0.08	NA	AT5G17680	NA	disease resistance protein (TIR-NBS-LRR class), putative	UniRef100_Q3IA99_Disease_resistance_protein_(Fragment)_n=1_Tax=Phaseolus_vulgaris_RepID=Q3IA99_PHAVU
Glyma.01G033000	0	0.01	0	0.01	0.03	0.05	0	0.01	0.02	0	0.02	0.11	0.09	0.09	0.07	0.09	0.1	0.11	0.3	0.02	0.03	0.03	0.04	NA	AT5G45060	NA	Disease resistance protein (TIR-NBS-LRR class) family	UniRef100_G7LBH1_NBS-LRR_resistance-like_protein_n=1_Tax=Medicago_truncatula_RepID=G7LBH1_MEDTR
Glyma.01G033100	0	0	0	0	0	0	0	0	0	0	0	0	0	0	0	0	0	0	0	0	0	0	0	NA	AT1G22400	UGT85A1, ATUGT85A1	UDP-Glycosyltransferase superfamily protein	UniRef100_U5NDF3_7-deoxyloganetic_acid_UDP-glucosyltransferase-like_protein_n=1_Tax=Amsonia_hubrichtii_RepID=U5NDF3_9GENT
Glyma.01G033200	0	0.03	0.01	0.04	0	0	0	0.01	0.01	0.02	0.04	0	0	0.04	0	0	0	0	0	0	0	0	0	NA	AT1G69550	NA	disease resistance protein (TIR-NBS-LRR class)	UniRef100_G7LBH1_NBS-LRR_resistance-like_protein_n=1_Tax=Medicago_truncatula_RepID=G7LBH1_MEDTR
Glyma.01G033300	0	0	0.01	0.06	0	0.03	0	0	0	0	0.07	0.02	0.04	0.07	0.08	0.02	0	0.04	0.02	0	0	0.01	0.01	NA	AT5G17680	NA	disease resistance protein (TIR-NBS-LRR class), putative	UniRef100_Q3IA99_Disease_resistance_protein_(Fragment)_n=1_Tax=Phaseolus_vulgaris_RepID=Q3IA99_PHAVU
Glyma.01G033400	0	0	0	0.03	0	0	0	0	0	0	0.01	0	0.03	0	0	0	0	0	0.01	0	0	0	0.04	NA	NA	NA	NA	NA
Glyma.01G033500	0.02	0.09	0	0	0.01	0.05	0.01	0.03	0	0.01	0.03	0.32	0.01	0.03	0.01	0.17	0	0.07	0.05	0	0.01	0.44	0.04	NA	AT5G40240	NA	nodulin MtN21 /EamA-like transporter family protein	UniRef100_H2D7G7_Auxin-induced_nodulin_n=1_Tax=Copaifera_officinalis_RepID=H2D7G7_9FABA
Glyma.01G033600	0	0	0	0	0	0	0	0	0	0	0	0	0	0	0	0	0	0	0	0	0	0	0	NA	AT4G10730	NA	Protein kinase superfamily protein	UniRef100_E5RDC4_Serine/threonine_protein_kinase_n=1_Tax=Cucumis_melo_subsp._melo_RepID=E5RDC4_CUCME
Glyma.01G033700	0.47	0.24	0.33	0.09	0.05	0.01	0.04	0.12	0.05	0.05	0.11	0.76	0.69	0.26	0.28	0.75	0.14	0.32	0.13	0.07	0.08	0.18	0.09	NA	AT5G40210	NA	nodulin MtN21 /EamA-like transporter family protein	UniRef100_G7K2R8_Auxin-induced_protein_5NG4_n=1_Tax=Medicago_truncatula_RepID=G7K2R8_MEDTR
Glyma.01G033800	0.01	0	0	0	0	0.01	0.02	0.03	0.02	0.01	0.18	0.01	0.07	0.08	0.03	0.03	0	0.07	0.02	0	0.05	0.12	0.02	NA	AT5G40240	NA	nodulin MtN21 /EamA-like transporter family protein	UniRef100_G7K2S7_Auxin-induced_protein_5NG4_n=1_Tax=Medicago_truncatula_RepID=G7K2S7_MEDTR
Glyma.01G033900	0.01	0	0	0.02	0.01	0.01	0	0.04	0	0	0.02	0.03	0.19	0.57	0.09	0	0.02	0.23	0.01	0.03	0.05	0.05	0.07	NA	AT5G40240	NA	nodulin MtN21 /EamA-like transporter family protein	UniRef100_G7K2S7_Auxin-induced_protein_5NG4_n=1_Tax=Medicago_truncatula_RepID=G7K2S7_MEDTR
Glyma.01G034000	0	0	0	0	0	0	0	0	0	0	0	0	0	0	0	0.01	0	0	0	0	0	0	0	NA	AT1G24020	MLP423	MLP-like protein 423	UniRef100_B7FKA0_MLP-like_protein_n=1_Tax=Medicago_truncatula_RepID=B7FKA0_MEDTR
Glyma.01G034100	0	0	0.02	0.01	0.01	0.07	0	0	0	0	0	0	0	0.01	0	0	0	0	0	0	0	0.01	0.01	NA	AT1G24030	NA	Protein kinase superfamily protein	UniRef100_G7K2T1_Protein_kinase_family_protein_n=1_Tax=Medicago_truncatula_RepID=G7K2T1_MEDTR
Glyma.01G034200	0.01	0.02	0	0	0	0	0.01	0	0	0	0.02	0	0	0	0	0.01	0	0	0	0.01	0	0	0	NA	AT1G24040	NA	Acyl-CoA N-acyltransferases (NAT) superfamily protein	UniRef100_Q9LR91_Acyl-CoA_N-acyltransferases-like_protein_n=1_Tax=Arabidopsis_thaliana_RepID=Q9LR91_ARATH
Glyma.01G034300	0.15	0.13	0.06	0.01	0.01	0.01	0	0	0.02	0	0.05	0.19	0.13	0.03	0.05	0.08	0.05	0.14	0.08	0.06	0.03	0.03	0	NA	AT1G70230	TBL27	TRICHOME BIREFRINGENCE-LIKE 27	UniRef100_O04523_Protein_ALTERED_XYLOGLUCAN_4_n=1_Tax=Arabidopsis_thaliana_RepID=TBL27_ARATH
Glyma.01G034400	0	0	0	0	0	0	0	0	0	0	0	0	0	0	0.01	0	0	0	0	0	0	0	0	NA	AT1G70230	TBL27	TRICHOME BIREFRINGENCE-LIKE 27	NA
Glyma.01G034500	0.05	0	0	0.01	0.01	0	0	0	0	0	0	0.02	0.01	0	0	0.01	0	0.06	0.01	0.01	0	0.03	0.02	C2H2	NA	NA	NA	NA
Glyma.01G034600	0	0	0	0	0	0	0	0	0.02	0	0	0	0	0	0	0	0	0.02	0	0.01	0	0	0	NA	AT1G70230	TBL27	TRICHOME BIREFRINGENCE-LIKE 27	UniRef100_O04523_Protein_ALTERED_XYLOGLUCAN_4_n=1_Tax=Arabidopsis_thaliana_RepID=TBL27_ARATH
Glyma.01G034700	0	0	0	0	0	0	0.01	0	0	0	0.04	0	0	0	0	0	0	0	0	0	0	0	0	NA	AT1G70230	TBL27	TRICHOME BIREFRINGENCE-LIKE 27	UniRef100_O04523_Protein_ALTERED_XYLOGLUCAN_4_n=1_Tax=Arabidopsis_thaliana_RepID=TBL27_ARATH
Glyma.01G034800	0	0	0	0	0	0	0	0	0	0	0	0	0	0	0	0	0	0	0	0	0	0	0	NA	AT1G70230	TBL27	TRICHOME BIREFRINGENCE-LIKE 27	NA
Glyma.01G034900	0.05	0.01	0.04	0.01	0.01	0	0.02	0.01	0.02	0	0	0.03	0.03	0.01	0.12	0.06	0.02	0.04	0.04	0.01	0.13	0	0.02	NA	AT1G70230	TBL27	TRICHOME BIREFRINGENCE-LIKE 27	UniRef100_O04523_Protein_ALTERED_XYLOGLUCAN_4_n=1_Tax=Arabidopsis_thaliana_RepID=TBL27_ARATH
Glyma.01G035000	0.52	0.73	0.58	0.57	0.73	0.55	0.08	0.15	0.19	0.14	0.75	1.05	1.04	0.77	0.48	1.2	0.88	1.04	0.74	0.83	0.53	0.4	0.63	NA	AT1G60030	ATNAT7, NAT7	nucleobase-ascorbate transporter 7	UniRef100_G7LFG1_Nucleobase_ascorbate_transporter_n=1_Tax=Medicago_truncatula_RepID=G7LFG1_MEDTR
Glyma.01G035100	0.97	0.56	0.8	0.43	0.38	0.51	0.19	0.19	0.3	0.18	0.4	0.57	0.86	0.55	0.33	0.51	0.31	0.62	0.4	0.61	0.91	0.58	0.27	NA	AT1G07420	ATSMO2, SMO2-1	sterol 4-alpha-methyl-oxidase 2-1	UniRef100_G7K2U6_Sterol_4-alpha-methyl-oxidase_n=1_Tax=Medicago_truncatula_RepID=G7K2U6_MEDTR
Glyma.01G035200	0	0.03	0.01	0.04	0	0	0	0.01	0.03	0	0.07	0.01	0	0.02	0	0	0	0.01	0	0.27	0.01	0	0.05	NA	AT1G07420	ATSMO2, SMO2-1	sterol 4-alpha-methyl-oxidase 2-1	UniRef100_G7K2U6_Sterol_4-alpha-methyl-oxidase_n=1_Tax=Medicago_truncatula_RepID=G7K2U6_MEDTR
Glyma.01G035300	0.04	0	0.01	0.02	0.01	0	0	0.01	0.03	0	0.1	0	0.03	0.05	0.02	0.04	0.01	0	0.01	0.02	0.02	0.02	0.02	NA	AT1G60010	NA	unknown protein; FUNCTIONS IN: molecular function unknown; INVOLVED IN: N-terminal protein myristoylation; LOCATED IN: cellular component unknown; EXPRESSED IN: 22 plant structures; EXPRESSED DURING: 13 growth stages; BEST Arabidopsis thaliana protein match is: unknown protein (TAIR:AT1G10530.1); Has 185 Blast hits to 185 proteins in 18 species: Archae - 0; Bacteria - 0; Metazoa - 0; Fungi - 3; P…	UniRef100_Q9XIJ9_T10O24.15_n=2_Tax=Arabidopsis_thaliana_RepID=Q9XIJ9_ARATH
Glyma.01G035400	0	0	0	0	0	0	0	0.01	0	0	0	0	0	0	0.07	0	0	0	0	0	0.03	0	0.01	NA	AT3G14470	NA	NB-ARC domain-containing disease resistance protein	UniRef100_V5UN18_CC-NBS-LRR_disease_resistance_protein_n=1_Tax=Cicer_arietinum_RepID=V5UN18_CICAR
Glyma.01G035500	0.01	0	0	0	0.01	0.01	0	0.01	0	0	0	0.01	0.01	0.01	0.01	0	0.01	0	0.01	0	0	0	0	NA	NA	NA	NA	NA
Glyma.01G035600	0.02	0.05	0	0	0.01	0	0.01	0	0	0	0.01	0	0.03	0.11	0.04	0	0.04	0	0	0	0	0.02	0.02	NA	AT1G70210	CYCD1;1, ATCYCD1;1	CYCLIN D1;1	UniRef100_G7K443_Cyclin-D1-1_n=1_Tax=Medicago_truncatula_RepID=G7K443_MEDTR
Glyma.01G035700	0.13	0.06	0.13	0.02	0.06	0.16	0.05	0.07	0.1	0.06	0.06	0.09	0.1	0.08	0.14	0.09	0	0.02	0.13	0.04	0.08	0.11	0.08	NA	AT1G70200	NA	RNA-binding (RRM/RBD/RNP motifs) family protein	UniRef100_G7K2V9_RNA_recognition_motif_(RRM)-containing_protein-like_protein_n=1_Tax=Medicago_truncatula_RepID=G7K2V9_MEDTR
Glyma.01G035800	0	0	0	0	0	0	0	0	0	0	0	0	0.01	0	0	0	0.02	0.02	0	0	0	0	0	NA	AT3G14470	NA	NB-ARC domain-containing disease resistance protein	UniRef100_G7K2V7_Resistance_protein_n=1_Tax=Medicago_truncatula_RepID=G7K2V7_MEDTR
Glyma.01G035900	0	0	0	0	0	0	0	0	0	0	0	0	0	0	0	0	0	0	0	0	0	0	0	NA	AT1G69550	NA	disease resistance protein (TIR-NBS-LRR class)	UniRef100_G7K2U8_Cc-nbs-lrr_resistance_protein_n=1_Tax=Medicago_truncatula_RepID=G7K2U8_MEDTR
Glyma.01G036000	0	0	0	0.06	0.09	0.02	0.01	0.02	0.01	0	0	0.02	0	0	0	0	0	0.02	0	0.01	0.07	0	0	NA	AT1G24100	UGT74B1	UDP-glucosyl transferase 74B1	UniRef100_G7K464_N-hydroxythioamide_S-beta-glucosyltransferase_n=1_Tax=Medicago_truncatula_RepID=G7K464_MEDTR
Glyma.01G036100	0.04	0.03	0.03	0.05	0.08	0.07	0.03	0.01	0.01	0	0.02	0	0.04	0	0.01	0.01	0	0	0	0.01	0	0	0	NA	AT3G14470	NA	NB-ARC domain-containing disease resistance protein	UniRef100_G7K2V7_Resistance_protein_n=1_Tax=Medicago_truncatula_RepID=G7K2V7_MEDTR
Glyma.01G036200	1.51	1.61	0.95	1.24	1.37	2.15	0.86	1	0.32	0.87	0.7	0.79	0.71	0.89	1.11	0.73	0.8	0.73	0.67	0.87	0.23	0.31	0.38	NA	AT1G10510	emb2004	RNI-like superfamily protein	UniRef100_G7K465_Nucleotide-binding_oligomerization_domain-containing_protein_n=2_Tax=Medicago_truncatula_RepID=G7K465_MEDTR
Glyma.01G036300	0	0	0	0	0	0.01	0	0	0	0	0	0	0	0	0	0	0	0	0	0	0	0	0	NA	NA	NA	NA	NA
Glyma.01G036400	0	0	0	0	0	0	0	0	0	0	0	0	0	0	0	0	0	0	0	0	0	0	0	NA	NA	NA	NA	NA
Glyma.01G036500	0.41	0.46	0.5	0.5	0.39	0.32	0.52	0.26	0.22	0.6	0.5	0.32	0.26	0.17	0.25	0.31	0.28	0.36	0.49	0.54	0.22	0.32	0.23	NA	AT1G24120	ARL1	ARG1-like 1	UniRef100_G7K481_Chaperone_protein_dnaJ_n=2_Tax=Medicago_truncatula_RepID=G7K481_MEDTR
Glyma.01G036600	0	0	0	0.01	0	0	0	0	0	0	0	0	0	0	0	0	0	0	0	0	0	0	0	C2H2	AT1G68360	NA	C2H2 and C2HC zinc fingers superfamily protein	UniRef100_G7K484_Zinc_finger_protein_n=1_Tax=Medicago_truncatula_RepID=G7K484_MEDTR
Glyma.01G036700	0.22	0.32	0.15	0.33	0.27	0.26	0.2	0.2	0.24	0.2	0.36	0.21	0.26	0.21	0.23	0.19	0.22	0.29	0.16	0.32	0.19	0.2	0.15	NA	AT1G70180	NA	Sterile alpha motif (SAM) domain-containing protein	UniRef100_G7K485_SAM_domain_family_protein_n=1_Tax=Medicago_truncatula_RepID=G7K485_MEDTR
Glyma.01G036800	0.07	0.07	0.03	0.34	0.18	0.42	0.01	0.02	0.04	0	0	0	0.01	0	0.02	0.02	0	0	0.02	0	0	0.01	0.11	NA	AT1G24130	NA	Transducin/WD40 repeat-like superfamily protein	UniRef100_G7K5I2_WD_repeat-containing_protein-like_protein_n=1_Tax=Medicago_truncatula_RepID=G7K5I2_MEDTR
Glyma.01G036900	0.01	0	0	0.01	0	0	0	0	0	0	0	0	0	0.01	0	0	0.02	0	0	0	0.01	0.02	0.01	NA	AT1G59970	NA	Matrixin family protein	UniRef100_Q93Z89_Matrix_metalloproteinase_MMP2_n=1_Tax=Glycine_max_RepID=Q93Z89_SOYBN
Glyma.01G037000	0	0	0	0	0	0	0	0	0	0	0	0	0	0	0	0	0	0	0	0	0	0	0	NA	NA	NA	NA	UniRef100_G7K5I8_Matrix_metalloproteinase-14_n=1_Tax=Medicago_truncatula_RepID=G7K5I8_MEDTR
Glyma.01G037100	0	0	0	0	0	0	0	0	0	0	0	0	0	0	0	0	0	0	0	0	0	0	0	NA	AT1G59970	NA	Matrixin family protein	UniRef100_Q93Z89_Matrix_metalloproteinase_MMP2_n=1_Tax=Glycine_max_RepID=Q93Z89_SOYBN
Glyma.01G037200	0.01	0.02	0.01	0.02	0	0	0	0	0.01	0	0	0	0	0	0	0	0	0	0	0	0	0	0.02	NA	AT1G24140	NA	Matrixin family protein	UniRef100_G7K5L1_Matrix_metalloproteinase-9_n=1_Tax=Medicago_truncatula_RepID=G7K5L1_MEDTR
Glyma.01G037300	0.1	0.08	0.11	0.1	0.05	0.11	0.06	0.08	0.2	0.05	0.17	0.15	0.2	0.08	0.19	0.16	0.09	0.1	0.09	0.16	0.21	0.16	0.22	NA	AT1G70160	NA	unknown protein; FUNCTIONS IN: molecular function unknown; INVOLVED IN: biological process unknown; LOCATED IN: endomembrane system; EXPRESSED IN: 24 plant structures; EXPRESSED DURING: 15 growth stages; BEST Arabidopsis thaliana protein match is: unknown protein (TAIR:AT4G27020.1); Has 108 Blast hits to 108 proteins in 20 species: Archae - 0; Bacteria - 0; Metazoa - 0; Fungi - 0; Plants - 89; Vi…	UniRef100_E4MW90_mRNA,_clone:_RTFL01-05-M08_n=1_Tax=Thellungiella_halophila_RepID=E4MW90_THEHA
Glyma.01G037400	0.2	0.21	0.33	0.19	0.12	0.25	0.23	0.13	0.06	0.1	0.26	0.19	0.21	0.3	0.34	0.16	0.28	0.15	0.21	0.13	0.07	0.09	0.15	NA	AT1G70150	NA	zinc ion binding	UniRef100_F4I3Y1_Zinc_ion_binding_protein_n=1_Tax=Arabidopsis_thaliana_RepID=F4I3Y1_ARATH
Glyma.01G037500	0.01	0	0.02	0	0.01	0.02	0.02	0	0	0.01	0.01	0.02	0	0.05	0.06	0.01	0.03	0.09	0	0.01	0.02	0	0.01	NA	AT1G59940	ARR3	response regulator 3	UniRef100_B0YGG5_Type_A_response_regulator_RR1_n=1_Tax=Phaseolus_vulgaris_RepID=B0YGG5_PHAVU
Glyma.01G037600	0	0	0	0.01	0	0	0	0	0	0	0	0	0	0	0.02	0	0	0	0	0	0	0	0.01	NA	AT1G70140	ATFH8, FH8	formin 8	UniRef100_G7K5M3_Formin-like_protein_n=1_Tax=Medicago_truncatula_RepID=G7K5M3_MEDTR
Glyma.01G037700	0.12	0.12	0.05	0.05	0.06	0.09	0.01	0.01	0	0.02	0.03	0	0.03	0.05	0.1	0	0	0	0.01	0.01	0.02	0	0.03	NA	AT1G70100	NA	unknown protein; FUNCTIONS IN: molecular function unknown; INVOLVED IN: biological process unknown; LOCATED IN: cellular component unknown; EXPRESSED IN: 22 plant structures; EXPRESSED DURING: 13 growth stages; BEST Arabidopsis thaliana protein match is: unknown protein (TAIR:AT1G24160.2); Has 3305 Blast hits to 2533 proteins in 359 species: Archae - 8; Bacteria - 641; Metazoa - 1288; Fungi - 248…	UniRef100_O04535_F20P5.17_protein_n=1_Tax=Arabidopsis_thaliana_RepID=O04535_ARATH
Glyma.01G037800	0	0	0	0	0	0	0.02	0	0	0	0.03	0	0	0	0	0	0	0	0	0	0	0	0	NA	AT1G10460	GLP7	germin-like protein 7	UniRef100_C7S8B9_Germin-like_protein_5_n=1_Tax=Glycine_max_RepID=C7S8B9_SOYBN
Glyma.01G037900	0.12	0.19	0.09	0.2	0.38	0.24	0.12	0.15	0.2	0.19	0.04	0.09	0.19	0.16	0.13	0.06	0.19	0.1	0.25	0.16	0.13	0.16	0.32	NA	AT1G70090	GATL9, LGT8	glucosyl transferase family 8	UniRef100_G7K5M7_Glycosyltransferase_CAZy_family_GT8_n=1_Tax=Medicago_truncatula_RepID=G7K5M7_MEDTR
Glyma.01G038000	0.07	0.06	0.12	0.22	0.09	0.14	0.11	0.11	0.04	0.11	0.11	0.06	0.06	0.06	0.07	0.09	0.03	0.08	0.03	0.07	0.05	0	0.04	NA	AT1G59900	AT-E1 ALPHA, E1 ALPHA	pyruvate dehydrogenase complex E1 alpha subunit	UniRef100_P52902_Pyruvate_dehydrogenase_E1_component_subunit_alpha,_mitochondrial_n=1_Tax=Pisum_sativum_RepID=ODPA_PEA
Glyma.01G038100	0.21	0.13	0.09	0.17	0.1	0.1	0.09	0.14	0.12	0.12	0.15	0.15	0.19	0.28	0.11	0.16	0.03	0.08	0.09	0.24	0.11	0.07	0.09	NA	AT1G70070	EMB25, PDE317, ISE2	DEAD/DEAH box helicase, putative	UniRef100_G7K5N2_ATP-dependent_RNA_helicase_DOB1_n=1_Tax=Medicago_truncatula_RepID=G7K5N2_MEDTR
Glyma.01G038200	0.11	0.02	0.2	0.19	0.18	0.12	0.15	0.15	0.21	0.09	0.09	0.13	0.14	0.15	0.06	0.17	0.11	0.17	0.18	0.14	0.16	0.1	0.22	NA	NA	NA	NA	NA
Glyma.01G038300	0.46	0.31	0.65	0.85	1.59	0.97	0.66	0.44	0.21	0.54	0.51	0.82	0.71	0.5	0.55	0.79	0.76	0.96	0.96	0.57	0.23	0.42	0.32	NA	AT1G70060	cluster L4	SIN3-like 4	UniRef100_D9ZJF7_WRKY_domain_class_transcription_factor_n=1_Tax=Malus_domestica_RepID=D9ZJF7_MALDO
Glyma.01G038400	0.29	0.2	0.1	0.13	0.14	0.21	0.25	0.32	0.19	0.35	0.06	0.18	0.09	0.11	0.16	0.16	0.16	0.11	0.12	0.22	0.16	0.13	0.08	NA	AT1G27210	NA	ARM repeat superfamily protein	UniRef100_G7K6Y7_Microtubule-associated_protein_TORTIFOLIA1_n=1_Tax=Medicago_truncatula_RepID=G7K6Y7_MEDTR
Glyma.01G038500	0.01	0.02	0.03	0	0.03	0.04	0.01	0.02	0	0.05	0.02	0.01	0.01	0.05	0.04	0.01	0	0.01	0.02	0	0.02	0.07	0.03	NA	AT1G27200	NA	Domain of unknown function (DUF23)	UniRef100_B9S2H4_UPF0392_protein_RCOM_0530710_n=1_Tax=Ricinus_communis_RepID=Y232_RICCO
Glyma.01G038600	0.77	0.3	0.48	0.35	0.19	0.15	0.15	0.13	0.12	0.12	0.07	0.18	2.38	1.45	0.83	0.15	0.22	0.46	0.19	0.32	0.13	0.29	0.38	MYB_related	AT1G70000	NA	myb-like transcription factor family protein	UniRef100_Q0PJI4_MYB_transcription_factor_MYB138_n=1_Tax=Glycine_max_RepID=Q0PJI4_SOYBN
Glyma.01G038700	0.14	0.07	0.19	0.2	0.21	0.21	0.23	0.16	0.18	0.17	0.22	0.18	0.27	0.23	0.34	0.2	0.05	0.37	0.27	0.24	0.14	0.12	0.2	NA	AT1G69980	NA	unknown protein; LOCATED IN: endomembrane system; EXPRESSED IN: 24 plant structures; EXPRESSED DURING: 15 growth stages; Has 30 Blast hits to 30 proteins in 12 species: Archae - 0; Bacteria - 0; Metazoa - 0; Fungi - 0; Plants - 30; Viruses - 0; Other Eukaryotes - 0 (source: NCBI BLink).	UniRef100_O04546_F20P5.28_protein_n=1_Tax=Arabidopsis_thaliana_RepID=O04546_ARATH
Glyma.01G038800	0.38	0.41	0.34	0.28	0.49	0.42	0.25	0.34	0.34	0.29	0.39	0.49	0.49	0.47	0.31	0.35	0.42	0.47	0.53	0.55	0.3	0.31	0.24	NA	AT1G10430	PP2A-2	protein phosphatase 2A-2	UniRef100_Q9MB06_Type_2A_protein_phosphatase-1_n=1_Tax=Vicia_faba_RepID=Q9MB06_VICFA
Glyma.01G038900	0.02	0.04	0	0.02	0	0.03	0.02	0.02	0.02	0	0.02	0.01	0.01	0.06	0.22	0	0	0.02	0	0	0.03	0.01	0.01	NA	AT1G69970	CLE26	CLAVATA3/ESR-RELATED 26	UniRef100_E9L548_CLE02_protein_n=1_Tax=Glycine_max_RepID=E9L548_SOYBN
Glyma.01G039000	0.02	0.08	0.04	0.02	0.01	0.01	0.37	0.53	0.1	0.18	0.02	0.01	0.1	0.07	0.06	0.01	0.04	0.04	0.01	0.04	0.01	0.03	0.02	NA	AT1G27170	NA	transmembrane receptors;ATP binding	UniRef100_V5UP77_TIR-NBS-LRR_disease_resistance_protein_n=1_Tax=Cicer_arietinum_RepID=V5UP77_CICAR
Glyma.01G039100	0.05	0.07	0	0.04	0.05	0.01	0.04	0.06	0.04	0.01	0.06	0.08	0.06	0.09	0.03	0.05	0.04	0.05	0.04	0	0.07	0.04	0.04	NA	AT1G69935	SHW1	short hypocotyl in white light1	UniRef100_Q8LGA9_SHW1_protein_n=1_Tax=Arabidopsis_thaliana_RepID=Q8LGA9_ARATH
Glyma.01G039200	0.22	0.3	0.14	0.12	0.07	0.08	0.18	0.2	0.17	0.15	0.2	0.15	0.21	0.16	0.23	0.13	0.32	0.14	0.13	0.53	0.13	0.22	0.05	bHLH	AT1G59640	ZCW32, BPE, BPEub	BIG PETAL P	UniRef100_G7LEL6_Transcription_factor_bHLH79_n=1_Tax=Medicago_truncatula_RepID=G7LEL6_MEDTR
Glyma.01G039300	0	0	0	0	0	0	0	0	0	0	0	0	0	0	0	0	0	0	0	0	0	0	0	NA	AT4G29080	PAP2, IAA27	phytochrome-associated protein 2	UniRef100_K7K1N9_Auxin-induced_protein_n=1_Tax=Glycine_max_RepID=K7K1N9_SOYBN
Glyma.01G039400	0.06	0.16	0.22	0.15	0.1	0.19	0.16	0.02	0.01	0.07	0.01	0.02	0.01	0.04	0.05	0.02	0.15	0.01	0.06	0.05	0	0.02	0	NA	AT1G10417	NA	Encodes protein with unknown function whose expression is repressed by inoculation with Agrobacterium tumerifaciens.	NA
Glyma.01G039500	0.06	0.1	0.07	0.15	0.03	0.11	0.16	0.26	0.06	0.05	0.07	0.13	0.17	0.21	0.1	0.19	0.05	0.09	0.34	0.22	0.07	0.04	0.06	NA	AT1G59650	CW14	Protein of unknown function (DUF1336)	UniRef100_Q9SLT5_CW14_protein_n=1_Tax=Arabidopsis_thaliana_RepID=Q9SLT5_ARATH
Glyma.01G039600	0	0	0	0	0	0	0	0	0	0	0	0	0	0	0	0	0.01	0.01	0	0	0	0	0	NA	AT5G23400	NA	Leucine-rich repeat (LRR) family protein	UniRef100_C6ZS05_Receptor-kinase_like_protein_n=2_Tax=Glycine_max_RepID=C6ZS05_SOYBN
Glyma.01G039700	0	0.02	0	0.05	0.05	0.06	0	0	0	0	0	0	0	0	0	0	0	0	0.01	0.02	0	0	0	NA	AT1G10385	NA	Vps51/Vps67 family (components of vesicular transport) protein	UniRef100_F4I4B6_Exocyst_complex_component_EXO84A_n=1_Tax=Arabidopsis_thaliana_RepID=EX84A_ARATH
Glyma.01G039800	0.16	0.11	0.14	0.08	0.06	0.09	0.05	0.08	0.01	0.07	0.08	0.12	0.17	0.21	0.2	0.09	0.08	0.04	0.12	0.12	0.03	0.03	0.05	NA	AT5G62620	NA	Galactosyltransferase family protein	UniRef100_S1RTK1_Galactosyltransferase_family_protein_n=1_Tax=Theobroma_cacao_RepID=S1RTK1_THECC
Glyma.01G039900	0.02	0.03	0.05	0.01	0.01	0	0	0.01	0	0	0	0	0.1	0.35	0.19	0	0	0.01	0.04	0.01	0.02	0	0.05	NA	AT1G10380	NA	Putative membrane lipoprotein	UniRef100_G7K8A0_Wall-associated_receptor_kinase-like_protein_n=1_Tax=Medicago_truncatula_RepID=G7K8A0_MEDTR
Glyma.01G040000	0.09	0.1	0.11	0.03	0.02	0.05	0.07	0.06	0.07	0.01	0.18	0.14	0.26	0.39	0.25	0.16	0.21	0.16	0	0.04	0.2	0.1	0.02	NA	AT1G10360	ATGSTU18, GST29, GSTU18	glutathione S-transferase TAU 18	UniRef100_Q9FQF3_Glutathione_S-transferase_GST_5_n=1_Tax=Glycine_max_RepID=Q9FQF3_SOYBN
Glyma.01G040100	0.02	0.01	0	0.01	0.01	0.02	0	0	0	0.01	0.01	0.01	0.01	0	0.03	0	0	0	0	0	0	0	0	NA	AT1G10360	ATGSTU18, GST29, GSTU18	glutathione S-transferase TAU 18	UniRef100_Q9FQF3_Glutathione_S-transferase_GST_5_n=1_Tax=Glycine_max_RepID=Q9FQF3_SOYBN
Glyma.01G040200	0.07	0.2	0.02	0	0	0.02	0.05	0.05	0.06	0.02	0	0.02	0	0	0.02	0.02	0.08	0.04	0	0.05	0.02	0.03	0.05	NA	AT1G10360	ATGSTU18, GST29, GSTU18	glutathione S-transferase TAU 18	UniRef100_Q9FQF3_Glutathione_S-transferase_GST_5_n=1_Tax=Glycine_max_RepID=Q9FQF3_SOYBN
Glyma.01G040300	0.22	0.12	0.32	0.11	0.2	0.24	0.52	0.61	0.22	1.01	0.14	0.47	0.52	0.18	0.35	0.64	0.51	0.44	0.09	0.04	0.19	0.15	0.19	NA	AT1G27150	NA	Tetratricopeptide repeat (TPR)-like superfamily protein	UniRef100_G7K8A8_Tetratricopeptide_repeat_protein_n=1_Tax=Medicago_truncatula_RepID=G7K8A8_MEDTR
Glyma.01G040400	0.07	0.08	0.14	0.12	0.08	0.19	0.11	0.26	0.23	0.57	0.16	0.06	0.26	0.39	0.08	0.01	0.12	0.11	0.63	1.07	0.19	0.17	0.01	NA	AT1G27100	NA	Actin cross-linking protein	UniRef100_Q0WQH3_Actin_cross-linking_protein_n=2_Tax=Arabidopsis_thaliana_RepID=Q0WQH3_ARATH
Glyma.01G040500	0.08	0.02	0.07	0	0.02	0	0.04	0.05	0.07	0.09	0.03	0.03	0.04	0.02	0.05	0.02	0.03	0.06	0.02	0.04	0.06	0.04	0.04	NA	AT2G02590	NA	FUNCTIONS IN: molecular function unknown; INVOLVED IN: biological process unknown; LOCATED IN: chloroplast; EXPRESSED IN: 21 plant structures; EXPRESSED DURING: 13 growth stages; CONTAINS InterPro DOMAIN/s: Putative small multi-drug export (InterPro:IPR009577); Has 405 Blast hits to 405 proteins in 185 species: Archae - 65; Bacteria - 295; Metazoa - 0; Fungi - 0; Plants - 23; Viruses - 0; Other E…	UniRef100_G7K8C6_Small_multi-drug_export_protein_n=1_Tax=Medicago_truncatula_RepID=G7K8C6_MEDTR
Glyma.01G040600	0	0.09	0	0.02	0	0	0.04	0.01	0.07	0.32	0	0	0.01	0	0	0.02	0	0	0	0.02	0	0	0	NA	AT1G59725	NA	DNAJ heat shock family protein	UniRef100_G7K8E9_DnaJ_homolog_subfamily_B_member_n=1_Tax=Medicago_truncatula_RepID=G7K8E9_MEDTR
Glyma.01G040700	0	0	0	0.01	0	0	0	0.01	0.01	0	0	0	0	0	0	0	0	0	0	0	0	0.03	0.02	NA	AT5G39950	ATTRX2, ATH2, ATTRXH2, TRXH2, TRX2	thioredoxin 2	UniRef100_C6T3W8_Thioredoxin_n=1_Tax=Glycine_max_RepID=C6T3W8_SOYBN
Glyma.01G040800	0	0	0	0	0	0	0	0	0	0	0	0	0	0	0	0	0	0	0	0	0	0	0	NA	NA	NA	NA	UniRef100_Q2HUC4_Polynucleotidyl_transferase,_Ribonuclease_H_fold_n=1_Tax=Medicago_truncatula_RepID=Q2HUC4_MEDTR
Glyma.01G040900	0.16	0.21	0.16	1.2	0.81	1.51	0.05	0.11	0.08	0.06	0.13	0.26	0.2	0.23	0.12	0.17	0.11	0.53	0.21	0.73	0.09	0.11	0.09	NA	AT1G32490	EMB2733, ESP3	RNA helicase family protein	UniRef100_U5FLI1_RNA_helicase_family_protein_n=1_Tax=Populus_trichocarpa_RepID=U5FLI1_POPTR
Glyma.01G041000	0	0	0	0	0	0	0	0	0	0	0	0	0	0	0	0	0	0	0	0	0	0	0	NA	NA	NA	NA	NA
Glyma.01G041100	0	0	0	0	0	0	0	0	0	0	0	0	0	0	0	0	0	0	0	0	0	0	0	NA	AT1G59730	ATH7, TH7	thioredoxin H-type 7	UniRef100_I1J5J3_Thioredoxin_n=1_Tax=Glycine_max_RepID=I1J5J3_SOYBN
Glyma.01G041200	0	0	0	0	0	0	0	0	0	0	0	0	0	0	0	0	0	0	0	0	0	0	0	NA	AT5G39950	ATTRX2, ATH2, ATTRXH2, TRXH2, TRX2	thioredoxin 2	UniRef100_C6T543_Thioredoxin_n=1_Tax=Glycine_max_RepID=C6T543_SOYBN
Glyma.01G041300	0.33	0.42	0.36	0.43	0.25	0.37	0.36	0.4	0.55	0.43	0.35	0.25	0.31	0.32	0.41	0.23	0.15	0.33	0.29	0.34	0.48	0.4	0.61	NA	AT1G27090	NA	glycine-rich protein	UniRef100_B9HLX2_Glycine-rich_family_protein_n=1_Tax=Populus_trichocarpa_RepID=B9HLX2_POPTR
Glyma.01G041400	0.01	0	0	0	0	0.01	0.01	0	0	0	0.01	0	0.01	0	0.01	0	0	0	0.03	0	0.01	0	0	NA	AT1G69870	NRT1.7	nitrate transporter 1.7	UniRef100_G7K9P5_Peptide_transporter_PTR1_n=1_Tax=Medicago_truncatula_RepID=G7K9P5_MEDTR
Glyma.01G041500	0.35	0.41	0.16	0.27	0.35	0.48	0.2	0.26	0.11	0.09	0.08	0.29	0.24	0.19	0.22	0.2	0.21	0.16	0.17	0.34	0.05	0.05	0.16	NA	AT1G27070	NA	5'-AMP-activated protein kinase-related	UniRef100_G7K9Q9_5'-AMP-activated_protein_kinase_subunit_beta-2_n=1_Tax=Medicago_truncatula_RepID=G7K9Q9_MEDTR
Glyma.01G041600	0.19	0.15	0.15	0.2	0.21	0.21	0.17	0.24	0.25	0.34	0.3	0.16	0.16	0.24	0.36	0.13	0.19	0.16	0.02	0.34	0.2	0.27	0.29	NA	AT1G27060	NA	Regulator of chromosome condensation (RCC1) family protein	UniRef100_G7K9R0_RCC1_and_BTB_domain-containing_protein_n=1_Tax=Medicago_truncatula_RepID=G7K9R0_MEDTR
Glyma.01G041700	0.02	0.03	0.01	0.03	0.01	0.01	0.04	0.03	0.03	0.03	0.04	0.04	0.05	0.08	0.12	0.08	0.11	0.04	0.04	0.01	0.07	0.08	0.17	HD-ZIP	AT3G01470	ATHB-1, ATHB1, HD-ZIP-1, HAT5, HB-1	homeobox 1	UniRef100_Q93XA4_Homeodomain_leucine_zipper_protein_HDZ2_n=1_Tax=Phaseolus_vulgaris_RepID=Q93XA4_PHAVU
Glyma.01G041800	0	0	0	0	0	0	0	0	0	0	0	0	0	0	0	0	0	0	0	0	0	0	0	NA	NA	NA	NA	NA
Glyma.01G041900	0	0	0	0	0	0	0	0	0	0	0	0	0	0	0	0	0	0	0	0	0	0	0	NA	AT2G05642	NA	Nucleic acid-binding, OB-fold-like protein	NA
Glyma.01G042000	0	0	0	0	0	0	0	0	0	0	0	0	0	0	0	0	0	0	0	0	0	0	0	NA	NA	NA	NA	UniRef100_G7K6U6_Replication_protein_A_70_kDa_DNA-binding_subunit_n=1_Tax=Medicago_truncatula_RepID=G7K6U6_MEDTR
Glyma.01G042100	0	0.01	0.01	0.04	0	0	0.02	0.02	0.04	0	0.07	0	0	0	0	0.01	0	0	0	0.01	0	0.01	0	NA	AT1G69850	ATNRT1:2, NTL1, NRT1:2	nitrate transporter 1:2	UniRef100_G7K9S1_Nitrate_transporter_NTL1_n=1_Tax=Medicago_truncatula_RepID=G7K9S1_MEDTR
Glyma.01G042200	0.01	0.03	0	0.02	0.02	0.03	0	0.03	0.01	0	0	0.01	0.01	0	0.01	0.02	0	0.01	0	0	0	0.01	0	NA	NA	NA	NA	NA
Glyma.01G042300	0.32	0.29	0.41	0.26	0.55	0.43	0.47	0.5	0.17	0.35	0.64	0.61	0.56	0.78	0.45	0.55	0.48	0.73	0.47	0.54	0.2	0.22	0.32	NA	AT2G02710	PLP, PLPA	PAS/LOV protein B	UniRef100_D0PPG4_PAS/LOV_protein_1_n=2_Tax=Glycine_max_RepID=D0PPG4_SOYBN
Glyma.01G042400	0.22	0.17	0.08	0.21	0.1	0.16	0.14	0.16	0.19	0.21	0.17	0.18	0.19	0.25	0.19	0.14	0.06	0.06	0.03	0.21	0.16	0.11	0.11	NA	AT5G15080	NA	Protein kinase superfamily protein	UniRef100_C6ZRY6_Serine/threonine_protein_kinase-like_protein_n=1_Tax=Glycine_max_RepID=C6ZRY6_SOYBN
Glyma.01G042500	0	0	0	0	0	0	0	0.01	0	0	0	0	0.01	0	0	0	0	0	0	0	0	0	0	NA	AT1G07040	NA	unknown protein; INVOLVED IN: biological process unknown; LOCATED IN: chloroplast; EXPRESSED IN: 24 plant structures; EXPRESSED DURING: 14 growth stages; BEST Arabidopsis thaliana protein match is: unknown protein (TAIR:AT1G27030.1); Has 540 Blast hits to 538 proteins in 187 species: Archae - 0; Bacteria - 333; Metazoa - 0; Fungi - 0; Plants - 67; Viruses - 0; Other Eukaryotes - 140 (source: NCBI…	UniRef100_E4MWL6_mRNA,_clone:_RTFL01-15-D07_n=2_Tax=Eutrema_RepID=E4MWL6_THEHA
Glyma.01G042600	0	0	0	0	0.01	0.01	0	0.03	0	0	0	0.02	0	0	0	0	0	0	0	0.01	0	0.05	0	NA	AT5G62740	HIR1, ATHIR1	SPFH/Band 7/PHB domain-containing membrane-associated protein family	UniRef100_Q5KSB6_Hypersensitive-induced_response_protein_n=1_Tax=Lotus_japonicus_RepID=Q5KSB6_LOTJA
Glyma.01G042700	0	0	0	0	0	0	0	0	0	0	0	0	0	0	0	0	0	0	0	0	0	0	0	NA	AT1G14420	AT59	Pectate lyase family protein	UniRef100_G7K9T3_Pectate_lyase_n=1_Tax=Medicago_truncatula_RepID=G7K9T3_MEDTR
Glyma.01G042800	0.26	0.29	0.49	0.45	0.34	0.26	0.41	0.29	0.33	0.45	0.39	0.4	0.35	0.53	0.43	0.34	0.27	0.47	0.46	0.37	0.39	0.32	0.37	NA	AT1G27000	NA	Protein of unknown function (DUF1664)	UniRef100_Q0GPG4_BZIP_transcription_factor_bZIP109_n=1_Tax=Glycine_max_RepID=Q0GPG4_SOYBN
Glyma.01G042900	0.01	0.02	0	0.04	0.03	0.03	0.02	0.01	0.01	0.01	0.04	0.02	0.02	0.01	0.01	0.01	0	0.01	0	0.01	0.01	0.01	0.03	NA	AT4G35540	NA	zinc ion binding;transcription regulators	UniRef100_D7MCZ5_Zinc_ion_binding_protein_n=1_Tax=Arabidopsis_lyrata_subsp._lyrata_RepID=D7MCZ5_ARALL
Glyma.01G043000	0.07	0.11	0.11	0.09	0.05	0.1	0.05	0.08	0.07	0	0.11	0.04	0.02	0.04	0.05	0.04	0.04	0	0	0.04	0.07	0.03	0.04	Whirly	AT1G14410	ATWHY1, PTAC1, WHY1	ssDNA-binding transcriptional regulator	UniRef100_Q9M9S3_Single-stranded_DNA-binding_protein_WHY1,_chloroplastic_n=1_Tax=Arabidopsis_thaliana_RepID=WHY1_ARATH
Glyma.01G043100	0	0	0	0	0	0	0	0	0	0	0	0	0	0	0	0	0	0	0	0	0	0	0	NA	AT4G36950	MAPKKK21	mitogen-activated protein kinase kinase kinase 21	UniRef100_G3ECQ9_Rsmv23_protein_n=1_Tax=Glycine_max_RepID=G3ECQ9_SOYBN
Glyma.01G043200	0	0	0	0	0	0	0	0	0	0	0	0	0	0	0	0	0	0	0	0	0	0	0	NA	AT2G24670	NA	Domain of unknown function (DUF313) _x0001_	UniRef100_G7KYG9_B3_domain-containing_protein_n=1_Tax=Medicago_truncatula_RepID=G7KYG9_MEDTR
Glyma.01G043300	0	0	0	0	0	0	0	0	0	0	0	0	0	0	0	0	0	0	0	0	0	0	0	WRKY	AT5G15130	WRKY72, ATWRKY72	WRKY DNA-binding protein 72	UniRef100_S5CH50_WRKY_transcription_factor_35_n=1_Tax=Jatropha_curcas_RepID=S5CH50_JATCU
Glyma.01G043400	0.01	0	0.02	0.12	0.22	0.04	0	0.02	0.01	0	0	0.01	0.01	0.01	0	0.01	0	0.01	0.04	0.01	0.01	0.01	0.03	NA	AT1G69800	NA	Cystathionine beta-synthase (CBS) protein	UniRef100_U5FLM3_CBS_domain-containing_family_protein_n=2_Tax=Populus_trichocarpa_RepID=U5FLM3_POPTR
Glyma.01G043500	0	0	0	0.01	0.02	0	0	0	0	0	0	0	0	0	0	0	0	0	0	0	0	0	0	NA	AT2G02750	NA	Pentatricopeptide repeat (PPR) superfamily protein	UniRef100_G7KB21_Pentatricopeptide_repeat-containing_protein_n=1_Tax=Medicago_truncatula_RepID=G7KB21_MEDTR
Glyma.01G043600	0	0.01	0	0	0.01	0.01	0	0	0.01	0.05	0.06	0.02	0.05	0.02	0	0.03	0	0	0.39	0.01	0.02	0.04	0.08	NA	AT1G14400	UBC1, ATUBC1	ubiquitin carrier protein 1	UniRef100_A9PBR0_Ubiquitin-conjugating_enzyme_E2-17_kDa_family_protein_n=15_Tax=Spermatophyta_RepID=A9PBR0_POPTR
Glyma.01G043700	0	0	0	0	0	0	0	0	0	0	0	0	0	0	0	0	0	0	0	0	0	0	0	NA	AT1G14390	NA	Leucine-rich repeat protein kinase family protein	UniRef100_U5GNC1_Leucine-rich_repeat_transmembrane_protein_kinase_n=1_Tax=Populus_trichocarpa_RepID=U5GNC1_POPTR
Glyma.01G043800	0.49	0.39	0.47	0.36	0.11	0.06	0.2	0.31	0.15	0.08	0.79	0.45	0.64	0.64	0.66	0.56	0.6	0.62	0.25	0.09	0.25	0.2	0.16	NA	AT1G14380	IQD28	IQ-domain 28	UniRef100_G7KB25_IQ_domain-containing_protein_n=1_Tax=Medicago_truncatula_RepID=G7KB25_MEDTR
Glyma.01G043900	0	0	0	0.02	0.01	0	0	0	0	0	0	0	0	0	0	0	0	0	0	0	0	0	0	NA	NA	NA	NA	NA
Glyma.01G044000	0.18	0.07	0.16	0.07	0.06	0.14	0.09	0.14	0.22	0.12	0.09	0.13	0.09	0.07	0.2	0.15	0.18	0.06	0.24	0.14	0.26	0.25	0.2	NA	AT1G17100	NA	SOUL heme-binding family protein	UniRef100_B9GGX3_SOUL_heme-binding_family_protein_n=1_Tax=Populus_trichocarpa_RepID=B9GGX3_POPTR
Glyma.01G044100	0.09	0.28	0.18	0.09	0.04	0.03	0.29	0.09	0.1	0.23	0.1	0.07	0.32	0.47	0.17	0.1	0.15	0.09	0.11	0.06	0.1	0.04	0.01	NA	AT2G02800	APK2B	protein kinase 2B	UniRef100_Q2HTW4_Protein_kinase_n=1_Tax=Medicago_truncatula_RepID=Q2HTW4_MEDTR
Glyma.01G044200	0.11	0.27	0.14	0.53	0.73	0.45	0.17	0.32	0.24	0.28	0.11	0.38	0.29	0.28	0.22	0.31	0.18	0.22	0.39	0.41	0.24	0.37	0.36	NA	AT1G14360	ATUTR3, UTR3	UDP-galactose transporter 3	UniRef100_Q2HTW1_Solute_carrier_family_protein_n=2_Tax=Medicago_truncatula_RepID=Q2HTW1_MEDTR
Glyma.01G044300	0.27	0.39	1.29	0.18	0.13	0.25	0.38	0.27	0.1	0.11	0.21	0.13	1.73	1.72	1.11	0.09	0.26	0.21	0.15	0.11	0.19	0.07	0.14	MYB	AT2G02820	MYB88	myb domain protein 88	UniRef100_D9ZJ68_MYB_domain_class_transcription_factor_n=1_Tax=Malus_domestica_RepID=D9ZJ68_MALDO
Glyma.01G044400	0	0.02	0.01	0.01	0	0	0.04	0.02	0.01	0	0	0	0.02	0.01	0.02	0	0	0	0	0	0.01	0	0	NA	NA	NA	NA	NA
Glyma.01G044500	0	0.04	0	0.01	0.01	0.01	0.01	0	0	0	0	0.01	0.03	0.01	0.02	0.02	0	0	0	0.01	0.01	0.01	0	NA	AT1G14345	NA	NAD(P)-linked oxidoreductase superfamily protein	UniRef100_G7KB58_Putativ_eribonuclease_P_n=1_Tax=Medicago_truncatula_RepID=G7KB58_MEDTR
Glyma.01G044600	0	0	0	0	0	0	0	0.01	0	0	0.01	0	0.03	0	0	0.03	0	0	0	0	0	0	0	HD-ZIP	AT1G69780	ATHB13	Homeobox-leucine zipper protein family	UniRef100_D9ZJ08_HD_domain_class_transcription_factor_n=1_Tax=Malus_domestica_RepID=D9ZJ08_MALDO
Glyma.01G044700	0	0	0	0	0	0	0	0	0	0	0	0	0	0	0	0	0	0.02	0	0	0	0	0	NA	AT1G22030	NA	CONTAINS InterPro DOMAIN/s: Protein BYPASS related (InterPro:IPR008511); BEST Arabidopsis thaliana protein match is: unknown protein (TAIR:AT1G77855.1); Has 99 Blast hits to 99 proteins in 17 species: Archae - 0; Bacteria - 0; Metazoa - 3; Fungi - 0; Plants - 96; Viruses - 0; Other Eukaryotes - 0 (source: NCBI BLink).	UniRef100_Q9LM58_F2E2.8_n=1_Tax=Arabidopsis_thaliana_RepID=Q9LM58_ARATH
Glyma.01G044800	0	0	0	0	0	0	0	0	0	0	0	0.01	0	0	0	0	0	0	0	0	0	0	0	bHLH	AT1G26945	KDR	basic helix-loop-helix (bHLH) DNA-binding superfamily protein	UniRef100_G7KCF8_Transcription_factor_bHLH135_n=1_Tax=Medicago_truncatula_RepID=G7KCF8_MEDTR
Glyma.01G044900	0.44	0.39	0.44	0.43	0.43	0.4	0.52	0.54	0.17	0.41	0.48	0.45	0.52	0.43	0.46	0.53	0.55	0.49	0.35	0.33	0.16	0.22	0.07	NA	AT1G26940	NA	Cyclophilin-like peptidyl-prolyl cis-trans isomerase family protein	UniRef100_B7FMU5_Peptidyl-prolyl_cis-trans_isomerase-like_protein_n=1_Tax=Medicago_truncatula_RepID=B7FMU5_MEDTR
Glyma.01G045000	0	0	0	0	0	0	0	0	0	0	0.04	0	0	0	0	0	0	0	0	0	0	0	0	NA	NA	NA	NA	NA
Glyma.01G045100	0.13	0.12	0.26	0.28	0.36	0.34	0.18	0.22	0.2	0.19	0.19	0.24	0.14	0.14	0.39	0.19	0.06	0.18	0.19	0.17	0.21	0.26	0.22	NA	AT2G02870	NA	Galactose oxidase/kelch repeat superfamily protein	UniRef100_G7KCH5_F-box/kelch-repeat_protein_SKIP11_n=1_Tax=Medicago_truncatula_RepID=G7KCH5_MEDTR
Glyma.01G045200	0.1	0.13	0.12	0.03	0.03	0.01	0.06	0.01	0.03	0.01	0.16	0.1	0.11	0.12	0.29	0.09	0	0.01	0.01	0	0.07	0.04	0.03	NA	AT1G69760	NA	unknown protein; BEST Arabidopsis thaliana protein match is: unknown protein (TAIR:AT1G26920.1); Has 51 Blast hits to 51 proteins in 15 species: Archae - 0; Bacteria - 2; Metazoa - 2; Fungi - 7; Plants - 29; Viruses - 0; Other Eukaryotes - 11 (source: NCBI BLink).	UniRef100_Q3LVG1_TO109-12_(Fragment)_n=1_Tax=Taraxacum_officinale_RepID=Q3LVG1_TAROF
Glyma.01G045300	0.17	0.21	0.15	0.25	0.16	0.21	0.12	0.15	0.13	0.26	0.05	0.15	0.09	0.02	0.25	0.19	0.19	0.2	0.1	0.13	0.14	0.05	0.1	NA	AT2G02880	NA	mucin-related	UniRef100_T2DP97_Mucin-like_protein_n=1_Tax=Phaseolus_vulgaris_RepID=T2DP97_PHAVU
Glyma.01G045400	0	0.02	0.04	0	0	0.01	0.09	0.07	0.04	0.11	0	0.03	0.04	0.01	0.07	0.03	0.01	0.01	0	0	0.06	0.02	0.06	NA	AT1G69700	ATHVA22C, HVA22C	HVA22 homologue C	UniRef100_G7KCI8_HVA22-like_protein_c_n=1_Tax=Medicago_truncatula_RepID=G7KCI8_MEDTR
Glyma.01G045500	0.02	0.03	0	0	0	0	0.04	0.08	0.03	0.01	0	0.04	0.03	0	0.02	0.03	0.06	0.02	0.02	0.01	0.05	0.01	0.05	TCP	AT3G47620	AtTCP14, TCP14	TEOSINTE BRANCHED, cycloidea and PCF (TCP) 14	UniRef100_G7KCJ2_TCP_family_transcription_factor-like_protein_n=1_Tax=Medicago_truncatula_RepID=G7KCJ2_MEDTR
Glyma.01G045600	0	0	0	0	0	0	0	0	0	0	0	0	0	0	0	0	0	0	0	0	0	0	0	NA	AT1G70230	TBL27	TRICHOME BIREFRINGENCE-LIKE 27	UniRef100_O04523_Protein_ALTERED_XYLOGLUCAN_4_n=1_Tax=Arabidopsis_thaliana_RepID=TBL27_ARATH
Glyma.01G045700	0.25	0.14	0.09	0.35	0.2	0.28	0.29	0.19	0.31	0.23	0.35	0.35	0.29	0.28	0.34	0.32	0.31	0.35	0.16	0.32	0.27	0.15	0.21	NA	AT1G69680	NA	Mog1/PsbP/DUF1795-like photosystem II reaction center PsbP family protein	UniRef100_G7KCJ8_Ran_guanine_nucleotide_release_factor_n=1_Tax=Medicago_truncatula_RepID=G7KCJ8_MEDTR
Glyma.01G045800	0.12	0.22	0.11	0.09	0.2	0.02	0.43	0.22	0.3	0.15	0.13	0.22	0.22	0.08	0.07	0.06	0.09	0.39	0.07	0.12	0.3	0.28	0.2	NA	AT3G05290	PNC1	peroxisomal adenine nucleotide carrier 1	UniRef100_B6ZJZ9_Peroxisomal_adenine_nucleotide_carrier_1_n=1_Tax=Glycine_max_RepID=PNC1_SOYBN
Glyma.01G045900	0	0	0	0	0	0	0	0	0	0	0	0	0	0	0	0	0	0	0	0	0	0	0	NA	AT5G52900	NA	unknown protein; Has 30201 Blast hits to 17322 proteins in 780 species: Archae - 12; Bacteria - 1396; Metazoa - 17338; Fungi - 3422; Plants - 5037; Viruses - 0; Other Eukaryotes - 2996 (source: NCBI BLink).	UniRef100_Q84JK8_Probable_membrane-associated_kinase_regulator_6_n=1_Tax=Arabidopsis_thaliana_RepID=MAKR6_ARATH
Glyma.01G046000	0.18	0.14	0.31	0.13	0.29	0.17	0.29	0.19	0.2	0.29	0.07	0.08	0.07	0.15	0.17	0.09	0.11	0.09	0.17	0.11	0.1	0.16	0.32	NA	AT2G46210	NA	Fatty acid/sphingolipid desaturase	UniRef100_B9GQE8_Fatty_acid_desaturase/cytochrome_b5_fusion_protein_mRNA_n=1_Tax=Populus_trichocarpa_RepID=B9GQE8_POPTR
Glyma.01G046100	0.07	0.11	0.04	0.03	0.02	0.04	0.01	0.04	0.01	0.02	0.02	0.02	0.03	0.01	0.01	0.01	0.07	0.02	0.03	0.03	0.01	0.01	0.02	NA	NA	NA	NA	NA
Glyma.01G046200	0.15	0.07	0.1	0.09	0.01	0.03	0.09	0.09	0.18	0.15	0.12	0.17	0.12	0.1	0.12	0.15	0.28	0.11	0.17	0.16	0.22	0.22	0.04	NA	AT1G14310	NA	Haloacid dehalogenase-like hydrolase (HAD) superfamily protein	UniRef100_G7KDV9_Haloacid_dehalogenase-like_hydrolase_domain-containing_protein_n=1_Tax=Medicago_truncatula_RepID=G7KDV9_MEDTR
Glyma.01G046300	0	0	0	0	0	0	0	0	0	0	0	0	0.02	0	0	0	0	0	0	0	0	0	0	NA	AT2G15480	UGT73B5	UDP-glucosyl transferase 73B5	UniRef100_G7KDU4_Anthocyanin_3'-O-beta-glucosyltransferase_n=1_Tax=Medicago_truncatula_RepID=G7KDU4_MEDTR
Glyma.01G046400	1.03	0.87	0.16	0.56	0.18	0.47	1.06	0.69	0.22	0.43	0.47	0.2	0.19	0.33	0.54	0.13	0.45	0.12	0.13	0.68	0.09	0.07	0.12	NA	AT1G26840	ORC6, ATORC6	origin recognition complex protein 6	UniRef100_G7KDX2_Origin_recognition_complex_subunit_n=1_Tax=Medicago_truncatula_RepID=G7KDX2_MEDTR
Glyma.01G046500	0.22	0.29	0.14	0.06	0.19	0.19	0.16	0.07	0.08	0.08	0.06	0.06	0.06	0.09	0.15	0.07	0.05	0.06	0.07	0.13	0.09	0.18	0.07	NA	AT1G14290	SBH2	sphingoid base hydroxylase 2	UniRef100_D2D2D3_Sphingolipid_C4_hydroxylase_n=1_Tax=Helianthus_annuus_RepID=D2D2D3_HELAN
Glyma.01G046600	0	0	0.12	0.01	0	0	0	0	0	0	0.03	0	0	0	0	0	0	0	0.26	0.2	0	0.06	0.05	NA	AT1G14280	PKS2	phytochrome kinase substrate 2	UniRef100_G7KDX6_Phytochrome_kinase_substrate_n=3_Tax=Medicago_truncatula_RepID=G7KDX6_MEDTR
Glyma.01G046700	0.15	0.2	0.13	0.27	0.41	0.28	0.11	0.09	0.22	0.1	0.09	0.2	0.22	0.25	0.31	0.12	0.16	0.21	0.45	0.43	0.22	0.26	0.22	NA	AT1G26850	NA	S-adenosyl-L-methionine-dependent methyltransferases superfamily protein	UniRef100_D7KPN7_Dehydration-responsive_family_protein_n=1_Tax=Arabidopsis_lyrata_subsp._lyrata_RepID=D7KPN7_ARALL
Glyma.01G046800	0	0	0	0	0	0	0	0	0	0	0	0	0	0	0	0	0	0	0	0	0	0	0	NAC	AT1G26870	FEZ, ANAC009	NAC (No Apical Meristem) domain transcriptional regulator superfamily protein	UniRef100_G7KDY3_NAC_domain_protein_n=1_Tax=Medicago_truncatula_RepID=G7KDY3_MEDTR
Glyma.01G046900	0	0	0	0	0	0	0	0	0	0	0	0	0	0	0	0	0	0	0	0	0	0	0	NA	AT5G36930	NA	Disease resistance protein (TIR-NBS-LRR class) family	UniRef100_G7KDY8_Disease_resistance-like_protein_n=1_Tax=Medicago_truncatula_RepID=G7KDY8_MEDTR
Glyma.01G047000	1.4	1.24	1.1	0.94	0.55	0.77	1.16	1.46	1.98	1.27	1.14	0.98	0.97	0.94	1.27	1.04	1.73	0.96	0.69	1.22	1.81	1.71	2.87	NA	AT1G26880	NA	Ribosomal protein L34e superfamily protein	UniRef100_A9PDF8_Ribosomal_protein_L34_n=2_Tax=Populus_trichocarpa_RepID=A9PDF8_POPTR
Glyma.01G047100	0.43	0.37	0.7	0.4	0.35	0.37	0.42	0.46	0.3	0.49	0.47	0.52	0.52	0.46	0.26	0.44	0.74	0.56	0.55	0.44	0.24	0.26	0.23	NA	AT2G02970	NA	GDA1/CD39 nucleoside phosphatase family protein	UniRef100_G7KF86_Ectonucleoside_triphosphate_diphosphohydrolase_n=1_Tax=Medicago_truncatula_RepID=G7KF86_MEDTR
Glyma.01G047200	0.01	0	0	0.01	0	0.01	0	0.01	0	0	0	0	0.02	0	0.01	0	0	0	0.01	0.01	0	0	0	NA	NA	NA	NA	NA
Glyma.01G047300	0.12	0.19	0.18	0.21	0.18	0.12	0.13	0.05	0.03	0.15	0.02	0.07	0.07	0.08	0.16	0.02	0.17	0.12	0.04	0.08	0.02	0.01	0.03	NA	AT1G27090	NA	glycine-rich protein	UniRef100_U5G0R0_Glycine-rich_family_protein_n=1_Tax=Populus_trichocarpa_RepID=U5G0R0_POPTR
Glyma.01G047400	0.66	0.83	0.53	0.57	0.56	0.68	0.52	0.49	0.17	0.48	0.3	0.4	0.36	0.4	0.42	0.32	0.3	0.51	0.37	0.2	0.13	0.15	0.07	NA	AT5G22260	MS1	RING/FYVE/PHD zinc finger superfamily protein	UniRef100_G7KF85_Histone-lysine_N-methyltransferase_MLL5_n=1_Tax=Medicago_truncatula_RepID=G7KF85_MEDTR
Glyma.01G047500	0	0	0	0	0	0	0	0	0	0	0	0	0	0	0	0	0	0	0	0	0.01	0.01	0	NA	AT3G42170	NA	BED zinc finger ;hAT family dimerisation domain	UniRef100_Q2R194_HAT_family_dimerisation_domain_containing_protein_n=2_Tax=Oryza_sativa_RepID=Q2R194_ORYSJ
Glyma.01G047600	0	0.02	0.01	0	0.02	0	0	0	0	0	0	0	0	0	0.01	0	0	0.01	0	0	0.01	0	0	NA	NA	NA	NA	NA
Glyma.01G047700	0.15	0.2	0.32	0.43	0.56	0.4	0.39	0.33	0.49	0.6	0.43	0.36	0.35	0.44	0.39	0.38	0.31	0.35	0.74	0.47	0.33	0.36	0.31	NA	AT2G02960	NA	RING/FYVE/PHD zinc finger superfamily protein	UniRef100_G7KF80_E3_ubiquitin-protein_ligase_MARCH3_n=1_Tax=Medicago_truncatula_RepID=G7KF80_MEDTR
Glyma.01G047800	0	0	0	0	0	0	0	0	0	0	0	0	0	0	0	0	0	0	0	0	0	0	0	NA	AT1G69588	CLE45	CLAVATA3/ESR-RELATED 45	NA
Glyma.01G047900	0	0.02	0	0.01	0.01	0	0.02	0.02	0.01	0	0	0	0	0	0	0.01	0	0	0	0	0	0	0.01	ZF-HD	AT5G15210	ATHB30, ZFHD3, HB30, ZHD8	homeobox protein 30	UniRef100_Q9ARE0_ZF-HD_homeobox_protein_n=1_Tax=Flaveria_trinervia_RepID=Q9ARE0_FLATR
Glyma.01G048000	0.03	0.02	0.11	0.02	0.07	0.01	0.04	0.06	0.08	0.04	0.14	0.09	0.13	0.12	0.28	0.11	0.07	0.18	0.07	0.02	0.13	0.25	0.1	NA	AT5G39785	NA	Protein of unknown function (DUF1666)	NA
Glyma.01G048100	0.01	0	0.01	0.02	0	0.03	0	0	0	0.03	0	0.01	0.02	0.01	0.02	0.02	0.06	0.01	0.01	0.05	0.03	0.01	0.02	NA	AT2G02980	OTP85	Pentatricopeptide repeat (PPR) superfamily protein	UniRef100_G7KF99_Pentatricopeptide_repeat-containing_protein_n=1_Tax=Medicago_truncatula_RepID=G7KF99_MEDTR
Glyma.01G048200	0	0	0	0	0	0	0	0	0	0	0	0	0	0	0	0	0	0	0	0	0	0	0	NA	AT2G02990	RNS1, ATRNS1	ribonuclease 1	UniRef100_G7KFA1_Ribonuclease_T2_n=1_Tax=Medicago_truncatula_RepID=G7KFA1_MEDTR
Glyma.01G048300	0	0	0	0	0	0	0	0	0	0	0	0	0	0	0	0	0	0	0	0	0	0	0	NA	NA	NA	NA	UniRef100_A2Q518_RNA-directed_DNA_polymerase_(Reverse_transcriptase)_n=1_Tax=Medicago_truncatula_RepID=A2Q518_MEDTR
Glyma.01G048400	0	0	0	0	0	0	0	0	0	0	0	0	0	0	0	0	0	0	0.09	0	0	0	0	NA	AT1G14220	NA	Ribonuclease T2 family protein	UniRef100_G7KFA7_LCR-like_protein_n=1_Tax=Medicago_truncatula_RepID=G7KFA7_MEDTR
Glyma.01G048500	0.29	0.2	0.54	0.42	0.29	0.48	0.44	0.43	0.29	0.71	0.5	0.37	0.48	0.44	0.5	0.37	0.43	0.58	0.56	0.29	0.23	0.3	0.37	NA	AT1G26810	GALT1	galactosyltransferase1	UniRef100_G7KFC0_Beta-1,3-galactosyltransferase_n=1_Tax=Medicago_truncatula_RepID=G7KFC0_MEDTR
Glyma.01G048600	0.07	0.12	0.04	0.05	0.02	0.04	0.07	0.08	0	0.1	0	0.06	0.06	0.02	0.06	0.02	0.02	0.03	0.04	0.05	0.02	0.02	0.05	NA	AT1G14205	NA	Ribosomal L18p/L5e family protein	UniRef100_G7KFC6_50S_ribosomal_protein_L18_n=1_Tax=Medicago_truncatula_RepID=G7KFC6_MEDTR
Glyma.01G048700	0.01	0.03	0	0	0.01	0	0	0	0.01	0.03	0	0.01	0.01	0	0.01	0	0	0	0.02	0.02	0	0.02	0	NA	AT1G26800	NA	RING/U-box superfamily protein	UniRef100_A9PB64_Zinc_finger_family_protein_n=1_Tax=Populus_trichocarpa_RepID=A9PB64_POPTR
Glyma.01G048800	0	0	0	0	0	0	0	0	0	0	0.02	0.01	0	0	0.02	0	0	0	0	0	0	0	0	NA	AT1G14190	NA	Glucose-methanol-choline (GMC) oxidoreductase family protein	UniRef100_G7KGL1_(R)-mandelonitrile_lyase_n=1_Tax=Medicago_truncatula_RepID=G7KGL1_MEDTR
Glyma.01G048900	0	0	0	0	0	0	0	0	0	0	0	0	0	0	0	0	0	0	0	0	0	0	0	NA	AT1G14185	NA	Glucose-methanol-choline (GMC) oxidoreductase family protein	UniRef100_G7KGL1_(R)-mandelonitrile_lyase_n=1_Tax=Medicago_truncatula_RepID=G7KGL1_MEDTR
Glyma.01G049000	0	0	0	0	0	0	0	0	0	0	0	0	0	0	0	0	0	0	0	0	0	0	0	NA	AT5G41220	ATGSTT3, GST10C, GSTT3	glutathione S-transferase THETA 3	UniRef100_G8A1A6_Myb_protein-like_protein_n=1_Tax=Medicago_truncatula_RepID=G8A1A6_MEDTR
Glyma.01G049100	0.02	0	0.01	0.02	0.01	0.02	0.01	0.02	0.02	0	0.11	0.04	0.33	0.3	0.36	0.04	0.02	0.15	0.04	0.04	0.11	0.01	0.03	G2-like	AT1G69580	NA	Homeodomain-like superfamily protein	UniRef100_G7KGL2_Myb_family_transcription_factor_APL_n=2_Tax=Medicago_truncatula_RepID=G7KGL2_MEDTR
Glyma.01G049200	0	0	0	0	0	0	0	0	0	0	0	0	0	0	0	0	0	0	0	0	0	0	0	NA	AT2G30990	NA	Protein of unknown function (DUF688)	NA
Glyma.01G049300	0	0	0	0	0	0	0	0	0	0	0	0	0	0.11	0.05	0.01	0	0	0	0	0	0	0	NA	AT5G27920	NA	F-box family protein	UniRef100_G7KXH6_F-box/LRR-repeat_protein_n=1_Tax=Medicago_truncatula_RepID=G7KXH6_MEDTR
Glyma.01G049400	0.01	0	0	0.01	0	0	0	0.02	0.01	0.02	0	0	0.03	0.19	0.13	0.02	0	0	0.01	0.01	0.01	0.01	0.01	Dof	AT3G47500	CDF3	cycling DOF factor 3	UniRef100_B9H0C1_Ascorbate_oxidase_promoter-binding_family_protein_n=1_Tax=Populus_trichocarpa_RepID=B9H0C1_POPTR
Glyma.01G049500	0	0	0	0	0	0	0	0	0	0	0	0	0	0	0	0	0	0	0	0	0	0	0	NA	AT3G29000	NA	Calcium-binding EF-hand family protein	UniRef100_G7JG95_Calmodulin_n=1_Tax=Medicago_truncatula_RepID=G7JG95_MEDTR
Glyma.01G049600	0	0.01	0	0	0	0	0	0	0.01	0.03	0.01	0	0	0	0	0	0	0	0	0	0	0	0	MYB	AT1G69560	MYB105, LOF2, ATMYB105	myb domain protein 105	UniRef100_G7KGM9_Myb-like_protein_AA_n=1_Tax=Medicago_truncatula_RepID=G7KGM9_MEDTR
Glyma.01G049700	0.01	0	0.01	0.05	0.02	0	0	0	0.01	0	0	0	0	0	0	0	0	0	0	0	0.01	0	0	NA	AT1G11820	NA	O-Glycosyl hydrolases family 17 protein	UniRef100_G7JJ89_Glucan_endo-1,3-beta-glucosidase_n=1_Tax=Medicago_truncatula_RepID=G7JJ89_MEDTR
Glyma.01G049800	0	0	0	0.01	0	0.03	0	0	0	0	0	0	0	0	0	0	0	0	0	0	0	0	0	NA	AT5G62410	SMC2, TTN3, ATCAP-E1, ATSMC4	structural maintenance of chromosomes 2	UniRef100_I1M0W9_Structural_maintenance_of_chromosomes_protein_n=1_Tax=Glycine_max_RepID=I1M0W9_SOYBN
Glyma.01G049900	0	0	0	0	0	0	0	0	0.01	0	0	0	0	0	0	0	0	0	0.03	0	0	0.01	0	NA	AT2G03050	EMB93, SOLDAT10	Mitochondrial transcription termination factor family protein	UniRef100_O64685_Mitochondrial_transcription_termination_factor_family_protein_n=2_Tax=Arabidopsis_thaliana_RepID=O64685_ARATH
Glyma.01G050000	0	0	0	0	0	0	0	0	0	0	0	0	0	0	0	0	0	0	0	0	0	0	0	MIKC_MADS	AT2G03060	AGL30	AGAMOUS-like 30	UniRef100_G7KGN7_MADS-box_transcription_factor_n=1_Tax=Medicago_truncatula_RepID=G7KGN7_MEDTR
Glyma.01G050100	2.65	0.92	1.98	0.4	0.41	0.31	1.15	0.99	1.04	1.31	0.98	2	1.29	0.89	1.16	3.38	2.73	3.07	1.79	1.81	0.96	1.45	1.32	NA	AT1G69530	ATEXPA1, EXP1, AT-EXP1, ATEXP1, ATHEXP ALPHA 1.2, EXPA1	expansin A1	UniRef100_C6TN48_Expansin_A4_n=1_Tax=Glycine_max_RepID=C6TN48_SOYBN
Glyma.01G050200	0	0	0	0	0	0	0.01	0	0	0	0	0	0	0	0	0	0	0	0	0	0	0	0	NA	AT3G56050	NA	Protein kinase family protein	UniRef100_Q84U00_Ser-thr_protein_kinase_(Fragment)_n=1_Tax=Gossypium_hirsutum_RepID=Q84U00_GOSHI
Glyma.01G050300	0	0	0	0	0	0	0	0	0	0	0	0	0	0	0	0	0	0	0	0	0	0	0	NA	NA	NA	NA	UniRef100_Q69F85_Gag-pol_polyprotein_n=1_Tax=Phaseolus_vulgaris_RepID=Q69F85_PHAVU
Glyma.01G050400	0.16	0.25	0.24	0.16	0.15	0.12	0.2	0.19	0.16	0.22	0.46	0.23	0.22	0.23	0.25	0.22	0.26	0.13	0.19	0.23	0.17	0.1	0.18	NA	AT1G14180	NA	RING/U-box superfamily protein	UniRef100_B6SVJ2_Mandelonitrile_lyase_n=1_Tax=Zea_mays_RepID=B6SVJ2_MAIZE
Glyma.01G050500	0.08	0.04	0.08	0.15	0.12	0.07	0.08	0.07	0.1	0.12	0.09	0.09	0.08	0.13	0.12	0.15	0.23	0.12	0.12	0.15	0.18	0.19	0.11	NA	AT5G64130	NA	cAMP-regulated phosphoprotein 19-related protein	UniRef100_B6cluster 23_Negatively_light-regulated_protein_n=1_Tax=Zea_mays_RepID=B6cluster 23_MAIZE
Glyma.01G050600	0	0	0	0	0	0	0	0	0	0	0	0	0	0	0	0	0	0	0	0	0	0	0	NA	AT5G18410	PIR, KLK, PIR121, SRA1, PIRP	transcription activators	UniRef100_G7L2Z6_121F-specific_p53_inducible_RNA_n=1_Tax=Medicago_truncatula_RepID=G7L2Z6_MEDTR
Glyma.01G050700	0	0	0	0	0	0	0	0	0	0	0	0	0	0	0	0	0	0	0	0	0	0	0	NA	AT5G15290	NA	Uncharacterised protein family (UPF0497)	UniRef100_C6T1G0_CASP-like_protein_1_n=1_Tax=Glycine_max_RepID=CSPL1_SOYBN
Glyma.01G050800	0	0	0	0	0	0	0	0	0	0	0	0	0	0	0	0	0	0	0	0	0	0	0	NA	AT1G14160	NA	Uncharacterised protein family (UPF0497)	UniRef100_C6T1G0_CASP-like_protein_1_n=1_Tax=Glycine_max_RepID=CSPL1_SOYBN
Glyma.01G050900	0.01	0	0	0	0	0	0	0.02	0	0	0	0	0.01	0	0	0	0.03	0	0	0	0.01	0.01	0	NA	AT1G14150	PQL1, PQL2	PsbQ-like 2	UniRef100_G7KGQ5_Oxygen-evolving_enhancer_protein_3-2_n=2_Tax=Medicago_truncatula_RepID=G7KGQ5_MEDTR
Glyma.01G051000	0	0	0	0	0	0	0	0	0	0	0	0	0	0	0	0	0	0	0	0	0	0	0	NA	AT2G04660	APC2	anaphase-promoting complex/cyclosome 2	UniRef100_G7JGA9_Anaphase-promoting_complex_subunit_n=1_Tax=Medicago_truncatula_RepID=G7JGA9_MEDTR
Glyma.01G051100	0	0	0	0	0	0	0	0	0	0	0	0	0	0	0	0	0	0	0	0	0	0	0	NA	AT3G61440	CYSC1	cysteine synthase C1	UniRef100_A5YT86_OAS-TL3_cysteine_synthase_n=1_Tax=Glycine_max_RepID=A5YT86_SOYBN
Glyma.01G051200	0	0	0	0	0	0	0	0	0	0	0	0	0	0	0	0	0	0	0	0	0	0	0	NA	AT1G18720	NA	Protein of unknown function (DUF962)	UniRef100_O65074_YGL010w-like_protein_n=1_Tax=Picea_mariana_RepID=O65074_PICMA
Glyma.01G051300	0	0	0	0	0	0	0	0	0	0	0	0	0	0	0	0	0	0	0	0	0	0	0	NAC	AT1G69490	NAP, ANAC029, ATNAP	NAC-like, activated by AP3/PI	UniRef100_Q52QR5_NAC_domain_protein_NAC1_n=1_Tax=Glycine_max_RepID=Q52QR5_SOYBN
Glyma.01G051400	3.44	2.96	2.64	3.71	3.27	4.63	2.38	2.45	1.73	1.99	2.84	2.48	2.3	2.54	2.47	2.08	2.16	2.75	2.58	3.08	1.38	1.29	2.32	NA	AT2G03150	emb1579	ATP/GTP-binding protein family	UniRef100_G7JWF9_Cell_division_cycle_and_apoptosis_regulator_protein_n=1_Tax=Medicago_truncatula_RepID=G7JWF9_MEDTR
Glyma.01G051500	0.01	0	0.02	0	0.01	0	0	0	0	0	0	0.01	0	0	0	0	0	0.01	0	0	0	0	0	NA	NA	NA	NA	UniRef100_G8A282_Craniofacial_development_protein_n=1_Tax=Medicago_truncatula_RepID=G8A282_MEDTR
Glyma.01G051600	0	0	0	0	0	0	0	0	0	0	0	0	0	0	0	0	0	0	0	0	0	0	0	MYB_related	AT5G15310	ATMYB16, ATMIXTA, MYB16	myb domain protein 16	UniRef100_L0N1P6_R2R3-MYB_transcription_factor_n=1_Tax=Gentiana_triflora_RepID=L0N1P6_GENTR
Glyma.01G051700	0	0	0	0	0	0	0	0	0	0	0	0	0	0	0	0	0	0	0	0	0	0	0	MYB	AT5G15310	ATMYB16, ATMIXTA, MYB16	myb domain protein 16	UniRef100_G7JGA6_MYB_transcription_factor_n=1_Tax=Medicago_truncatula_RepID=G7JGA6_MEDTR
Glyma.01G051800	0	0	0	0	0	0	0	0	0	0	0	0	0	0.01	0.02	0	0	0	0	0	0	0.01	0	NA	AT1G42970	GAPB	glyceraldehyde-3-phosphate dehydrogenase B subunit	UniRef100_Q38IX0_Glyceraldehyde-3-phosphate_dehydrogenase_B_subunit_n=1_Tax=Glycine_max_RepID=Q38IX0_SOYBN
Glyma.01G051900	0	0	0	0	0	0.01	0	0	0	0	0	0	0	0	0	0.01	0	0	0	0	0	0	0	NA	NA	NA	NA	NA
Glyma.01G052000	0	0	0	0	0	0	0	0	0	0	0	0	0	0	0	0	0	0	0	0	0	0	0	NA	AT5G05800	NA	unknown protein; FUNCTIONS IN: molecular function unknown; INVOLVED IN: biological process unknown; LOCATED IN: cellular component unknown; EXPRESSED IN: 24 plant structures; EXPRESSED DURING: 15 growth stages; BEST Arabidopsis thaliana protein match is: unknown protein (TAIR:AT3G11290.1); Has 881 Blast hits to 512 proteins in 30 species: Archae - 0; Bacteria - 2; Metazoa - 0; Fungi - 38; Plants …	UniRef100_G7IB81_PIF-like_protein_n=1_Tax=Medicago_truncatula_RepID=G7IB81_MEDTR
Glyma.01G052100	0	0	0	0	0	0	0	0	0	0	0	0	0	0	0	0	0	0	0	0	0	0	0	NA	AT5G35695	NA	CONTAINS InterPro DOMAIN/s: Putative harbinger transposase-derived nuclease (InterPro:IPR006912); BEST Arabidopsis thaliana protein match is: unknown protein (TAIR:AT5G41980.1); Has 30201 Blast hits to 17322 proteins in 780 species: Archae - 12; Bacteria - 1396; Metazoa - 17338; Fungi - 3422; Plants - 5037; Viruses - 0; Other Eukaryotes - 2996 (source: NCBI BLink).	UniRef100_Q1WIR8_PIF-like_transposase_n=1_Tax=Daucus_carota_RepID=Q1WIR8_DAUCA
Glyma.01G052200	0.16	0.1	0.09	0.15	0.13	0.15	0.08	0.21	0.26	0.25	0.05	0.18	0.21	0.28	0.18	0.2	0.15	0.12	0.09	0.21	0.19	0.2	0.13	NA	AT1G26750	NA	unknown protein; Has 44 Blast hits to 44 proteins in 16 species: Archae - 0; Bacteria - 0; Metazoa - 0; Fungi - 0; Plants - 44; Viruses - 0; Other Eukaryotes - 0 (source: NCBI BLink).	NA
Glyma.01G052300	0.02	0.01	0.05	0.01	0.03	0.02	0.14	0.09	0.02	0	0.08	0.06	0.17	0.11	0.21	0.1	0.1	0.04	0.05	0.04	0.01	0.05	0	NA	AT1G26761	NA	Arabinanase/levansucrase/invertase	UniRef100_Q93ZE3_Arabinanase/levansucrase/invertase_n=1_Tax=Arabidopsis_thaliana_RepID=Q93ZE3_ARATH
Glyma.01G052400	0.18	0.2	0.14	0.31	0.49	0.45	0.24	0.29	0.26	0.38	0.4	0.3	0.22	0.27	0.25	0.16	0.17	0.22	0.29	0.24	0.28	0.24	0.4	NA	AT3G52220	NA	CONTAINS InterPro DOMAIN/s: Kinase phosphorylation domain (InterPro:IPR019315); Has 8882 Blast hits to 4920 proteins in 346 species: Archae - 10; Bacteria - 184; Metazoa - 3955; Fungi - 1221; Plants - 712; Viruses - 24; Other Eukaryotes - 2776 (source: NCBI BLink).	UniRef100_G7JWG8_Multiple_myeloma_tumor-associated_protein-like_protein_n=1_Tax=Medicago_truncatula_RepID=G7JWG8_MEDTR
Glyma.01G052500	0.17	0.11	0.13	0.26	0.1	0.09	0.25	0.21	0.09	0.14	0.18	0.26	0.18	0.07	0.11	0.23	0.19	0.11	0.26	0.27	0.05	0.13	0.03	NA	AT1G14020	NA	O-fucosyltransferase family protein	UniRef100_G7JWH1_DUF246_domain-containing_protein_n=1_Tax=Medicago_truncatula_RepID=G7JWH1_MEDTR
Glyma.01G052600	0.16	0.13	0.09	0.11	0.24	0.07	0.02	0.03	0.04	0.1	0.08	0.01	0.02	0.06	0.04	0.03	0	0.03	0.08	0.02	0.02	0.05	0	NA	AT1G14000	VIK	VH1-interacting kinase	UniRef100_V9LYD5_Mitogen-activated_protein_kinase_kinase_kinase_Raf17.1_n=1_Tax=Brassica_napus_RepID=V9LYD5_BRANA
Glyma.01G052700	0.01	0	0.01	0	0.01	0	0.01	0	0	0.01	0	0	0.01	0	0	0	0	0	0.04	0	0	0	0	NA	AT1G13990	NA	unknown protein; FUNCTIONS IN: molecular function unknown; INVOLVED IN: biological process unknown; LOCATED IN: chloroplast; EXPRESSED IN: 23 plant structures; EXPRESSED DURING: 13 growth stages; CONTAINS InterPro DOMAIN/s: Protein of unknown function DUF3110 (InterPro:IPR021503); Has 25 Blast hits to 25 proteins in 8 species: Archae - 0; Bacteria - 0; Metazoa - 0; Fungi - 0; Plants - 25; Viruses…	UniRef100_Q9LMF9_F16A14.21_n=1_Tax=Arabidopsis_thaliana_RepID=Q9LMF9_ARATH
Glyma.01G052800	0.12	0.18	0.09	0.11	0.16	0.08	0.06	0.06	0.09	0.02	0.13	0.08	0.11	0.12	0.08	0.08	0.06	0.15	0.1	0.16	0.22	0.09	0.14	NA	AT1G26670	VTI12, ATVTI12, VTI1B	Vesicle transport v-cluster ARE family protein	UniRef100_G7JWJ8_Vesicle_transport_v-cluster ARE_n=1_Tax=Medicago_truncatula_RepID=G7JWJ8_MEDTR
Glyma.01G052900	0	0	0	0	0.01	0	0	0	0	0	0.01	0.01	0.03	0	0	0	0.01	0.01	0	0	0	0	0	NA	AT1G69450	NA	Early-responsive to dehydration stress protein (ERD4)	UniRef100_F4I248_Early-responsive_to_dehydration_stress_protein_(ERD4)_n=1_Tax=Arabidopsis_thaliana_RepID=F4I248_ARATH
Glyma.01G053000	0	0	0	0	0	0	0	0	0	0	0	0	0	0	0	0	0	0	0	0	0	0	0	NA	NA	NA	NA	NA
Glyma.01G053100	0.19	0.07	0.06	0	0.02	0.01	0.02	0	0.03	0	0.04	0.02	0.02	0.04	0.04	0.02	0.04	0	0.06	0.01	0.04	0.01	0.15	NA	AT1G69440	AGO7, ZIP	Argonaute family protein	UniRef100_D3GBV1_Reduced_leaflet_3_n=1_Tax=Lotus_japonicus_RepID=D3GBV1_LOTJA
Glyma.01G053200	0.52	0.51	0.43	0.56	0.29	0.51	0.38	0.52	0.21	0.48	0.31	0.47	0.41	0.4	0.62	0.39	0.24	0.49	0.26	0.21	0.2	0.28	0.31	NA	AT1G26660	NA	Prefoldin chaperone subunit family protein	UniRef100_A9P9F9_C-myc_binding_family_protein_n=1_Tax=Populus_trichocarpa_RepID=A9P9F9_POPTR
Glyma.01G053300	0.52	0.78	0.67	0.53	0.24	0.24	0.16	0.24	0.29	0.14	0.67	1.1	1	0.96	0.72	0.95	0.32	0.76	0.87	0.78	0.48	0.37	0.41	NA	AT1G69420	NA	DHHC-type zinc finger family protein	UniRef100_I1J5V1_S-acyltransferase_n=1_Tax=Glycine_max_RepID=I1J5V1_SOYBN
Glyma.01G053400	0.42	0.41	0.49	0.27	0.36	0.34	0.24	0.19	0.13	0.39	0.27	0.52	0.47	0.24	0.28	0.48	0.29	0.87	0.7	0.42	0.07	0.13	0.09	NA	NA	NA	NA	UniRef100_M8BPB0_Serine/threonine-protein_kinase_CTR1_n=1_Tax=Aegilops_tauschii_RepID=M8BPB0_AEGTA
Glyma.01G053500	0.01	0.05	0	0	0	0.01	0.01	0	0	0.01	0	0.01	0	0	0	0.01	0	0.01	0	0.01	0	0	0	NA	NA	NA	NA	NA
Glyma.01G053600	0.04	0.03	0.01	0	0.01	0.01	0.02	0	0	0.01	0.02	0.03	0.02	0	0	0.02	0.02	0.01	0.06	0.02	0.01	0.01	0	NA	AT1G13970	NA	Protein of unknown function (DUF1336)	UniRef100_Q9XI89_F7A19.6_protein_n=1_Tax=Arabidopsis_thaliana_RepID=Q9XI89_ARATH
Glyma.01G053700	0.29	0.3	0.21	0.26	0.15	0.11	0.15	0.17	0.1	0.09	0.17	0.14	0.14	0.09	0.2	0.17	0.15	0.19	0.04	0.17	0.11	0.11	0.11	NA	AT4G32175	NA	PNAS-3 related	UniRef100_B7FLI0_Exosome_complex_exonuclease_RRP40_n=1_Tax=Medicago_truncatula_RepID=B7FLI0_MEDTR
Glyma.01G053800	0	0.03	0.03	0	0.02	0.04	0.01	0	0.01	0	0	0.02	0	0	0	0.02	0	0	0.02	0	0	0	0.05	WRKY	AT1G13960	WRKY4	WRKY DNA-binding protein 4	UniRef100_G7JWM9_WRKY_transcription_factor_n=2_Tax=rosids_RepID=G7JWM9_MEDTR
Glyma.01G053900	0	0	0	0.02	0.01	0.01	0	0	0	0	0	0	0	0	0	0	0	0	0	0	0	0	0	NA	AT4G26970	ACO2	aconitase 2	UniRef100_G7JYQ8_Aconitate_hydratase_n=1_Tax=Medicago_truncatula_RepID=G7JYQ8_MEDTR
Glyma.01G054000	0.33	0.31	0.08	0.05	0.03	0.05	0.2	0.3	0.2	0.21	0.19	0.09	0.09	0.18	0.25	0.16	0.14	0.02	0.04	0.16	0.16	0.05	0.11	NA	AT1G13950	EIF-5A, ELF5A-1, ATELF5A-1, EIF5A	eukaryotic elongation factor 5A-1	UniRef100_A6YGE9_Translation_initiation_factor_n=1_Tax=Carica_papaya_RepID=A6YGE9_CARPA
Glyma.01G054100	0.44	0.64	0.1	0.2	0.13	0.29	0.93	0.15	0.14	0.27	0.34	0.13	0.05	0.12	0.26	0.08	0.19	0.04	0.05	0.49	0.08	0.03	0.09	NA	AT1G69400	NA	Transducin/WD40 repeat-like superfamily protein	UniRef100_G7JWN6_Mitotic_checkpoint_protein_bub3_n=1_Tax=Medicago_truncatula_RepID=G7JWN6_MEDTR
Glyma.01G054200	0.24	0.25	0.12	0.14	0.14	0.17	0.22	0.14	0.16	0.07	0.23	0.11	0.17	0.08	0.22	0.1	0.04	0.17	0.12	0.19	0.18	0.12	0.06	NA	AT1G69390	ATMINE1, MINE1, ARC12	homologue of bacterial MinE 1	UniRef100_Q45RR9_Plastid_division_regulator_MinE_n=1_Tax=Glycine_max_RepID=Q45RR9_SOYBN
Glyma.01G054300	0.07	0.03	0.14	0.05	0.06	0.09	0.1	0.16	0.06	0.19	0.18	0.08	0.12	0.14	0.1	0.13	0.1	0.1	0.1	0.08	0.1	0.04	0.15	NA	AT1G69380	NA	Protein of unknown function (DUF155)	UniRef100_G7JWQ1_Sporulation_protein_RMD1_n=2_Tax=Medicago_truncatula_RepID=G7JWQ1_MEDTR
Glyma.01G054400	0.2	0.17	0.25	0.08	0.06	0.1	0.08	0.15	0.25	0.09	0.19	0.12	0.3	0.28	0.24	0.23	0.16	0.27	0.31	0.17	0.25	0.15	0.23	NA	AT2G03350	NA	Protein of unknown function, DUF538	NA
Glyma.01G054500	0.13	0.66	0.08	0.04	0.01	0	0.11	0.04	0.03	0	0	0.03	0.04	0.13	0.07	0.06	0.01	0.03	0.01	0	0.04	0.03	0	NA	AT1G69370	CM3, cm-3	chorismate mutase 3	UniRef100_G7JWQ4_Chorismate_mutase_n=1_Tax=Medicago_truncatula_RepID=G7JWQ4_MEDTR
Glyma.01G054600	0.03	0.09	0.03	0.58	0	0.03	0	0	0.02	0	0	0	0	0	0	0	0	0	0	0.02	0.01	0	0	NA	NA	NA	NA	NA
Glyma.01G054700	0	0	0	0	0	0	0	0	0	0	0	0	0	0	0	0	0	0	0	0	0	0	0	NA	AT1G19260	NA	TTF-type zinc finger protein with HAT dimerisation domain	UniRef100_G7K6B6_Zinc_finger_MYM-type_protein_n=1_Tax=Medicago_truncatula_RepID=G7K6B6_MEDTR
Glyma.01G054800	0.08	0.04	0.05	0.12	0.08	0.03	0.01	0.03	0.08	0.01	0.09	0.15	0.05	0.15	0.11	0.04	0.04	0.09	0.12	0.05	0.12	0.2	0.05	NA	AT1G13940	NA	Plant protein of unknown function (DUF863)	UniRef100_Q9LMG4_F16A14.15_n=1_Tax=Arabidopsis_thaliana_RepID=Q9LMG4_ARATH
Glyma.01G054900	0.03	0.02	0.02	0.01	0.02	0	0.01	0.01	0.01	0.06	0.01	0.01	0.02	0.04	0	0.03	0	0	0	0.02	0.01	0	0	NA	AT1G69350	NA	Tetratricopeptide repeat (TPR)-like superfamily protein	UniRef100_B9HIC3_Pentatricopeptide_repeat-containing_family_protein_n=1_Tax=Populus_trichocarpa_RepID=B9HIC3_POPTR
Glyma.01G055000	0.01	0	0	0.01	0.02	0	0.04	0.03	0.01	0.06	0.04	0.03	0.03	0.01	0.02	0.04	0.01	0.04	0.02	0.01	0.02	0.03	0	NA	AT2G03390	NA	uvrB/uvrC motif-containing protein	UniRef100_G7JXU8_F-box_only_protein_n=1_Tax=Medicago_truncatula_RepID=G7JXU8_MEDTR
Glyma.01G055100	0	0	0	0	0	0	0	0	0	0	0	0	0	0	0	0	0	0	0	0	0	0	0	NA	AT3G14470	NA	NB-ARC domain-containing disease resistance protein	UniRef100_G7K2V7_Resistance_protein_n=1_Tax=Medicago_truncatula_RepID=G7K2V7_MEDTR
Glyma.01G055200	0	0.02	0.01	0	0.01	0	0	0	0	0	0	0.01	0	0	0	0	0	0	0.01	0	0	0	0	NA	AT5G24090	ATCHIA, CHIA	chitinase A	UniRef100_G7JXV4_Class_III_acidic_chitinase_n=1_Tax=Medicago_truncatula_RepID=G7JXV4_MEDTR
Glyma.01G055300	0.26	0.15	0.37	0.18	0.39	0.28	0.26	0.28	0.19	0.15	0.27	0.34	0.28	0.31	0.24	0.4	0.25	0.54	0.35	0.31	0.1	0.12	0.23	NA	AT1G69340	NA	appr-1-p processing enzyme family protein	UniRef100_G7JXV5_Ganglioside-induced_differentiation-associated_protein_n=1_Tax=Medicago_truncatula_RepID=G7JXV5_MEDTR
Glyma.01G055400	0.06	0.05	0.07	0.02	0.02	0	0.04	0.05	0.05	0.01	0.07	0.02	0.3	0.18	0.29	0.01	0.04	0.03	0.03	0.18	0.03	0.02	0	NA	AT2G03420	NA	unknown protein; Has 38 Blast hits to 38 proteins in 17 species: Archae - 0; Bacteria - 0; Metazoa - 0; Fungi - 0; Plants - 38; Viruses - 0; Other Eukaryotes - 0 (source: NCBI BLink).	NA
Glyma.01G055500	0.12	0.06	0.07	0.13	0.11	0.1	0.15	0.19	0.2	0.13	0.11	0.07	0.14	0.2	0.12	0.11	0.06	0.09	0.06	0.18	0.18	0.06	0.16	NA	AT2G03430	NA	Ankyrin repeat family protein	UniRef100_G7JXW1_Ankyrin_repeat_domain-containing_protein_n=1_Tax=Medicago_truncatula_RepID=G7JXW1_MEDTR
Glyma.01G055600	0	0	0	0	0	0	0	0	0	0	0	0	0	0	0	0	0	0	0	0	0	0	0	NA	NA	NA	NA	UniRef100_G7JLV8_Helicase-like_protein_n=1_Tax=Medicago_truncatula_RepID=G7JLV8_MEDTR
Glyma.01G055700	0.02	0.03	0	0	0	0	0.01	0.01	0	0.01	0	0	0	0.11	0.03	0.01	0	0	0	0.03	0	0	0	NA	AT1G15460	ATBOR4, BOR4	HCO3- transporter family	UniRef100_B9GKZ0_Anion_exchange_family_protein_n=1_Tax=Populus_trichocarpa_RepID=B9GKZ0_POPTR
Glyma.01G055800	0	0	0	0	0	0	0	0	0	0	0	0	0	0	0	0	0	0	0	0	0	0	0	NA	AT5G49580	NA	Chaperone DnaJ-domain superfamily protein	UniRef100_A2Q660_Chaperone_protein_dnaJ_n=1_Tax=Medicago_truncatula_RepID=A2Q660_MEDTR
Glyma.01G055900	0.07	0.08	0.02	0.06	0.2	0.02	0.09	0.03	0.07	0.04	0.07	0.08	0.08	0.11	0.08	0.1	0.04	0.09	0.08	0.04	0.13	0.14	0.12	NA	AT1G69330	NA	RING/U-box superfamily protein	UniRef100_B9HXL6_Zinc_finger_family_protein_n=1_Tax=Populus_trichocarpa_RepID=B9HXL6_POPTR
Glyma.01G056000	0.4	0.65	0.13	0.02	0.06	0.03	0.01	0	0.02	0.01	0	0.01	0.01	0.06	0.11	0.01	0	0.03	0.01	0	0.02	0.02	0.06	NA	AT1G13920	NA	Remorin family protein	UniRef100_D7KBE9_Remorin_family_protein_n=1_Tax=Arabidopsis_lyrata_subsp._lyrata_RepID=D7KBE9_ARALL
Glyma.01G056100	0.48	1.17	0.26	0.04	0.04	0.04	0.05	0.02	0.01	0.08	0.1	0.04	0.06	0	0.1	0.03	0.04	0.05	0.03	0.04	0.07	0.09	0.16	NA	AT1G17020	SRG1, ATSRG1	senescence-related gene 1	UniRef100_G7K0H8_SRG1-like_protein_n=1_Tax=Medicago_truncatula_RepID=G7K0H8_MEDTR
Glyma.01G056200	0.01	0.05	0.03	0.03	0.02	0	0.03	0.01	0	0.02	0.01	0.01	0.01	0	0.02	0.01	0	0	0	0.02	0	0	0	NA	AT2G20540	MEF21	mitochondrial editing factor 21	UniRef100_G7JXX4_Pentatricopeptide_repeat_protein_n=1_Tax=Medicago_truncatula_RepID=G7JXX4_MEDTR
Glyma.01G056300	0.5	0.62	0.54	1.05	1.27	1.18	0.73	0.77	0.49	0.88	1.2	0.94	1.05	1.01	0.76	0.87	0.68	1.09	0.94	0.53	0.53	0.69	0.5	NA	AT5G61240	NA	Leucine-rich repeat (LRR) family protein	UniRef100_C6ZS11_Leucine-rich_repeat_resistance_protein-like_protein_n=1_Tax=Glycine_max_RepID=C6ZS11_SOYBN
Glyma.01G056400	0	0.02	0	0	0	0.01	0.01	0.02	0	0.1	0.09	0	0	0	0.01	0.02	0	0.01	0	0	0	0.02	0	NA	AT1G26600	CLE9	CLAVATA3/ESR-RELATED 9	UniRef100_E9L565_CLE19_protein_n=1_Tax=Glycine_max_RepID=E9L565_SOYBN
Glyma.01G056500	0.01	0.01	0	0	0.01	0	0	0	0	0	0	0	0	0	0	0	0	0	0	0	0	0	0	NA	AT1G13890	cluster AP30, ATcluster AP30	soluble N-ethylmaleimide-sensitive factor adaptor protein 30	UniRef100_G7JXY1_cluster AP25_homologous_protein_cluster AP33_n=1_Tax=Medicago_truncatula_RepID=G7JXY1_MEDTR
Glyma.01G056600	0	0	0	0	0	0	0	0	0	0	0	0	0	0	0	0	0	0	0	0	0	0	0	NA	AT5G41220	ATGSTT3, GST10C, GSTT3	glutathione S-transferase THETA 3	UniRef100_G7IJ41_Myb_family_protein-like_protein_n=1_Tax=Medicago_truncatula_RepID=G7IJ41_MEDTR
Glyma.01G056700	0	0	0	0	0	0	0	0	0	0	0	0	0	0	0	0	0	0	0	0	0	0	0	NA	NA	NA	NA	UniRef100_B2BXM3_GagPol3_n=1_Tax=Arabidopsis_lyrata_subsp._lyrata_RepID=B2BXM3_ARALL
Glyma.01G056800	0.06	0.09	0.36	0.2	0.08	0.26	0.24	0.04	0.08	0.07	0.73	0.08	0.07	0.05	0.09	0.05	0.05	0.05	0.48	3.57	0.06	0	0.04	WRKY	AT1G69310	WRKY57, ATWRKY57	WRKY DNA-binding protein 57	UniRef100_A7LHH3_WRKY32_n=1_Tax=Glycine_max_RepID=A7LHH3_SOYBN
Glyma.01G056900	0.02	0	0.01	0.03	0.08	0.08	0	0.05	0.07	0.11	0	0.09	0.07	0.03	0.02	0.04	0.05	0.19	0.07	0.02	0.16	0.05	0.2	C2H2	AT1G26610	NA	C2H2-like zinc finger protein	UniRef100_G7JWR4_PEThy_ZPT4-2_n=1_Tax=Medicago_truncatula_RepID=G7JWR4_MEDTR
Glyma.01G057000	0	0	0	0	0	0	0	0	0	0	0	0	0	0	0	0	0	0	0	0.04	0	0	0	NA	ATCG00905	RPS12C, RPS12	ribosomal protein S12C	UniRef100_S5FYS3_Ribosomal_protein_S12_n=1_Tax=Rumex_acetosa_RepID=S5FYS3_RUMAC
Glyma.01G057100	0.18	0.24	0.17	0.6	1.52	0.3	0.2	0.2	0.53	0.25	0.46	0.35	0.25	0.33	0.24	0.25	0.57	0.23	0.36	0.48	0.67	0.88	0.83	NA	AT3G29360	NA	UDP-glucose 6-dehydrogenase family protein	UniRef100_I1J5Y9_UDP-glucose_6-dehydrogenase_n=1_Tax=Glycine_max_RepID=I1J5Y9_SOYBN
Glyma.01G057200	0	0	0	0.01	0	0	0	0	0	0	0	0	0	0	0	0	0	0	0	0	0	0	0	NA	AT1G26560	BGLU40	beta glucosidase 40	UniRef100_G7JHH4_Beta-glucosidase_n=2_Tax=Medicago_truncatula_RepID=G7JHH4_MEDTR
Glyma.01G057300	0	0	0	0	0	0	0	0	0	0	0	0	0	0	0	0	0	0	0	0	0	0	0	NA	AT1G26560	BGLU40	beta glucosidase 40	UniRef100_B9HID2_Hydroxyisourate_hydrolase_family_protein_n=1_Tax=Populus_trichocarpa_RepID=B9HID2_POPTR
Glyma.01G057400	0.26	0.3	0.1	0.27	0.23	0.22	0.16	0.22	0.28	0.2	0.26	0.34	0.32	0.41	0.25	0.33	0.23	0.5	0.24	0.34	0.35	0.25	0.31	NA	AT1G26520	NA	Cobalamin biosynthesis CobW-like protein	UniRef100_G7JWS4_COBW_domain-containing_protein_n=1_Tax=Medicago_truncatula_RepID=G7JWS4_MEDTR
Glyma.01G057500	0.22	0.01	0.13	0.07	0.05	0.04	0.04	0.04	0.02	0.03	0.07	0.1	0.04	0.16	0.11	0.07	0.01	0.02	0.1	0.11	0.02	0.02	0.04	NA	AT1G13860	QUL1	QUASIMODO2 LIKE 1	UniRef100_B9HXK3_Dehydration-responsive_family_protein_n=1_Tax=Populus_trichocarpa_RepID=B9HXK3_POPTR
Glyma.01G057600	0.02	0	0.01	0.02	0.07	0.05	0.05	0	0.01	0.04	0	0.01	0.01	0	0.03	0.01	0	0.01	0.03	0.01	0	0	0	NA	AT1G26500	NA	Pentatricopeptide repeat (PPR) superfamily protein	UniRef100_B9IJ07_Pentatricopeptide_repeat-containing_family_protein_n=1_Tax=Populus_trichocarpa_RepID=B9IJ07_POPTR
Glyma.01G057700	0.32	0.09	0.14	0.01	0.02	0	0	0	0.01	0	0.02	0.01	0.02	0.01	0.01	0.01	0.05	0.02	0	0.03	0	0.04	0.01	NA	NA	NA	NA	NA
Glyma.01G057800	0.01	0	0	0	0	0	0	0	0	0	0	0	0	0	0	0	0	0	0	0	0	0	0	NA	AT5G28780	NA	PIF1 helicase	UniRef100_G7KMV8_Defensin-like_protein_n=1_Tax=Medicago_truncatula_RepID=G7KMV8_MEDTR
Glyma.01G057900	0	0	0	0	0	0	0	0	0	0	0	0	0	0	0	0	0.02	0	0	0	0	0	0	NA	AT3G45400	NA	exostosin family protein	UniRef100_B9I659_Exostosin_family_protein_n=1_Tax=Populus_trichocarpa_RepID=B9I659_POPTR
Glyma.01G058000	0.39	0.25	0.48	0.43	0.61	0.45	0.22	0.21	0.49	0.32	0.44	0.29	0.24	0.18	0.39	0.31	0.26	0.22	0.25	0.51	0.56	0.57	0.83	NA	AT1G26480	GRF12, GF14 IOTA	general regulatory factor 12	UniRef100_E9KNA7_SGF14e_n=1_Tax=Glycine_max_RepID=E9KNA7_SOYBN
Glyma.01G058100	0.06	0.07	0.09	0.05	0.07	0.06	0.11	0.16	0.11	0.14	0.08	0.09	0.09	0.09	0.11	0.1	0.09	0.04	0.04	0.06	0.07	0.03	0	NA	NA	NA	NA	NA
Glyma.01G058200	0.19	0.17	0.14	0.18	0.14	0.19	0.09	0.08	0.05	0.03	0.07	0.09	0.13	0.07	0.13	0.11	0.06	0.15	0.06	0.13	0.03	0.01	0.03	NA	AT1G26460	NA	Tetratricopeptide repeat (TPR)-like superfamily protein	UniRef100_G7JWU3_Pentatricopeptide_repeat-containing_protein_n=1_Tax=Medicago_truncatula_RepID=G7JWU3_MEDTR
Glyma.01G058300	0.45	0.35	0.37	0.12	0.34	0.28	0.14	0.23	0.45	0.21	0.89	0.82	0.84	0.81	0.67	0.77	0.66	0.65	0.55	0.25	1.14	0.78	0.88	NA	AT1G18650	PDCB3	plasmodesmata callose-binding protein 3	UniRef100_G7JHI2_Glucan_endo-1,3-beta-glucosidase-like_protein_n=1_Tax=Medicago_truncatula_RepID=G7JHI2_MEDTR
Glyma.01G058400	0.38	0.17	0.15	0.03	0.11	0.14	0.03	0.05	0	0.01	0	0.03	0.05	0.04	0.08	0.02	0.02	0.05	0.04	0.08	0.01	0.01	0.05	NA	AT1G13820	NA	alpha/beta-Hydrolases superfamily protein	UniRef100_G7JWW5_2-hydroxy-6-oxo-6-phenylhexa-2,4-dienoate_hydrolase_n=1_Tax=Medicago_truncatula_RepID=G7JWW5_MEDTR
Glyma.01G058500	0.1	0.33	0.11	0.06	0.03	0.04	0.25	0.25	0.22	0.11	0.25	0.18	0.44	0.61	0.28	0.26	0.12	0.32	0.56	0.3	0.33	0.23	0.16	NA	AT2G03530	UPS2, ATUPS2	ureide permease 2	UniRef100_Q41706_Probable_ureide_permease_A3_(Fragment)_n=1_Tax=Vigna_unguiculata_RepID=UPSA3_VIGUN
Glyma.01G058600	0.03	0.09	0.05	0.02	0.04	0.06	0	0.06	0.1	0.05	0.04	0.06	0.03	0.05	0.01	0.03	0.07	0.01	0.13	0.07	0.04	0.08	0.04	NA	ATCG00720	PETB	photosynthetic electron transfer B	UniRef100_Q2PMQ5_Cytochrome_b6_n=3_Tax=Glycine_RepID=CYB6_SOYBN
Glyma.01G058700	0.11	0.02	0.09	0.07	0.11	0.17	0.12	0.05	0.03	0.05	0.1	0.1	0.05	0	0.07	0.09	0.08	0.16	0.09	0.09	0.02	0	0.09	NA	AT3G22470	NA	Pentatricopeptide repeat (PPR) superfamily protein	UniRef100_G7LH31_Pentatricopeptide_repeat-containing_protein_n=1_Tax=Medicago_truncatula_RepID=G7LH31_MEDTR
Glyma.01G058800	0	0	0	0	0	0	0	0	0	0	0	0	0	0	0	0	0	0	0	0	0	0	0	NA	AT3G51950	NA	Zinc finger (CCCH-type) family protein / RNA recognition motif (RRM)-containing protein	UniRef100_G7JUR4_Zinc_finger_CCCH_domain-containing_protein_n=1_Tax=Medicago_truncatula_RepID=G7JUR4_MEDTR
Glyma.01G058900	0	0.02	0	0	0	0	0	0.07	0	0	0	0.01	0	0.03	0.01	0.02	0	0.01	0	0	0.01	0	0.05	NA	AT1G68410	NA	Protein phosphatase 2C family protein	NA
Glyma.01G059000	0.01	0	0.01	0.01	0	0.01	0	0	0.02	0	0	0.02	0.03	0	0	0.01	0	0	0	0.03	0	0	0	NA	AT1G12700	NA	ATP binding;nucleic acid binding;helicases	UniRef100_G7LH31_Pentatricopeptide_repeat-containing_protein_n=1_Tax=Medicago_truncatula_RepID=G7LH31_MEDTR
Glyma.01G059100	0.16	0.07	0.09	0.1	0.06	0.1	0.08	0.08	0.06	0.06	0.05	0.03	0.1	0.14	0.07	0.06	0.16	0.09	0.11	0.08	0.06	0.09	0.04	NA	AT5G50280	EMB1006	Pentatricopeptide repeat (PPR) superfamily protein	UniRef100_G7JZ32_Pentatricopeptide_repeat-containing_protein_n=1_Tax=Medicago_truncatula_RepID=G7JZ32_MEDTR
Glyma.01G059200	0.54	0.65	0.26	0.25	0.39	0.34	0.49	0.45	0.22	0.6	0.57	0.48	0.47	0.48	0.43	0.57	0.57	0.48	0.39	0.41	0.16	0.14	0.13	NA	AT1G13770	RUS3	Protein of unknown function, DUF647	UniRef100_Q9LMX1_F21F23.21_protein_n=1_Tax=Arabidopsis_thaliana_RepID=Q9LMX1_ARATH
Glyma.01G059300	0	0	0	0	0	0	0	0	0	0	0	0	0	0	0	0	0	0	0	0	0	0	0	MYB_related	AT5G08520	NA	Duplicated homeodomain-like superfamily protein	UniRef100_D9ZJ76_MYBR_domain_class_transcription_factor_n=1_Tax=Malus_domestica_RepID=D9ZJ76_MALDO
Glyma.01G059400	0	0	0	0.01	0	0	0	0	0	0	0	0	0	0	0	0	0	0	0	0	0	0	0	NA	AT1G14030	NA	Rubisco methyltransferase family protein	UniRef100_Q43088_Ribulose-1,5_bisphosphate_carboxylase/oxygenase_large_subunit_N-methyltransferase,_chloroplastic_n=1_Tax=Pisum_sativum_RepID=RBCMT_PEA
Glyma.01G059500	0	0	0	0	0	0	0	0	0	0	0	0	0	0	0	0	0	0	0	0	0	0	0	NA	AT1G43650	NA	nodulin MtN21 /EamA-like transporter family protein	UniRef100_G7KHQ6_Auxin-induced_protein_5NG4_n=1_Tax=Medicago_truncatula_RepID=G7KHQ6_MEDTR
Glyma.01G059600	0	0	0	0	0	0	0	0	0	0	0	0	0	0	0	0	0	0	0	0	0	0	0	NA	AT1G19600	NA	pfkB-like carbohydrate kinase family protein	UniRef100_B9GRL9_PfkB-type_carbohydrate_kinase_family_protein_n=1_Tax=Populus_trichocarpa_RepID=B9GRL9_POPTR
Glyma.01G059700	0	0	0	0	0	0	0	0	0	0	0	0	0	0	0	0	0	0	0	0	0	0	0	NA	AT5G09230	SRT2	sirtuin 2	UniRef100_G8A1N0_NAD-dependent_deacetylase_n=1_Tax=Medicago_truncatula_RepID=G8A1N0_MEDTR
Glyma.01G059800	0	0	0	0	0	0	0	0	0	0	0	0	0	0	0	0	0	0	0	0	0	0	0	NA	AT3G51690	NA	PIF1 helicase	NA
Glyma.01G059900	0.26	0.23	0.22	0.3	0.3	0.44	0.17	0.16	0.1	0.14	0.23	0.18	0.16	0.14	0.11	0.2	0.2	0.2	0.11	0.14	0.06	0.08	0.02	NA	AT1G12700	NA	ATP binding;nucleic acid binding;helicases	UniRef100_G7LH31_Pentatricopeptide_repeat-containing_protein_n=1_Tax=Medicago_truncatula_RepID=G7LH31_MEDTR
Glyma.01G060000	0	0	0	0	0	0	0	0	0	0	0	0	0	0	0	0	0	0	0	0	0	0	0	NA	NA	NA	NA	NA
Glyma.01G060100	0	0	0	0	0	0	0	0	0	0	0	0	0	0	0	0	0	0	0	0	0	0	0	NA	NA	NA	NA	NA
Glyma.01G060200	0	0	0	0	0	0	0	0	0	0	0	0	0	0	0	0	0	0	0	0	0	0	0	NA	AT3G51690	NA	PIF1 helicase	UniRef100_G7JG32_Helicase-like_protein_n=1_Tax=Medicago_truncatula_RepID=G7JG32_MEDTR
Glyma.01G060300	0.11	0.06	0.04	0.14	0.18	0.19	0.04	0.05	0.02	0.05	0.05	0.05	0.03	0.08	0.02	0.04	0.04	0	0.04	0.01	0.03	0.06	0.03	NA	AT1G13740	AFP2	ABI five binding protein 2	UniRef100_V5KZR9_Ninja-family_protein_AFP1-like_protein_n=1_Tax=Solanum_nigrum_RepID=V5KZR9_SOLNI
Glyma.01G060400	0	0	0	0	0	0	0	0	0	0	0	0	0	0	0	0	0	0	0	0	0	0	0	NA	AT2G22070	NA	pentatricopeptide (PPR) repeat-containing protein	UniRef100_B9HFU9_Pentatricopeptide_repeat-containing_family_protein_n=1_Tax=Populus_trichocarpa_RepID=B9HFU9_POPTR
Glyma.01G060500	0	0	0	0	0	0	0	0	0	0	0	0	0	0	0	0	0	0	0	0	0	0	0	NA	AT3G05950	NA	RmlC-like cupins superfamily protein	UniRef100_C7S8C8_Germin-like_protein_14_n=1_Tax=Glycine_max_RepID=C7S8C8_SOYBN
Glyma.01G060600	0	0	0.03	0	0	0	0	0	0	0	0	0	0	0	0	0	0	0	0	0	0	0	0	NA	AT4G11080	NA	HMG (high mobility group) box protein	UniRef100_B9GXG3_High_mobility_group_family_protein_n=1_Tax=Populus_trichocarpa_RepID=B9GXG3_POPTR
Glyma.01G060700	1.63	1.13	1.25	1.1	1.07	1.55	0.94	1.3	0.43	1.02	1.15	1.01	0.85	1	1.02	0.95	1.04	1.3	0.97	1.16	0.26	0.38	0.54	NA	AT1G26370	NA	RNA helicase family protein	UniRef100_B9HIF4_RNA_helicase_family_protein_n=1_Tax=Populus_trichocarpa_RepID=B9HIF4_POPTR
Glyma.01G060800	0.16	0.34	0.18	0.08	0.09	0.13	0.08	0.14	0.05	0.06	0.15	0.11	0.11	0.11	0.1	0.07	0.04	0.08	0.09	0.11	0.01	0.03	0.03	NA	NA	NA	NA	NA
Glyma.01G060900	0.19	0.71	0.36	0.38	0.27	0.12	0.35	0.39	1.27	0.41	0.43	0.38	0.25	0.3	0.31	0.47	0.63	0.32	0.45	0.45	1.19	1.38	1.03	NA	AT1G26355	SP1L1	SPIRAL1-like1	UniRef100_B3H4F1_Protein_SPIRAL1-like_1_n=1_Tax=Arabidopsis_thaliana_RepID=SP1L1_ARATH
Glyma.01G061000	0	0	0	0	0	0	0	0	0	0	0	0	0	0	0	0	0	0	0.02	0.01	0	0	0	NA	NA	NA	NA	NA
Glyma.01G061100	0.06	0.07	0	0	0	0	0	0	0.01	0	0	0	0	0	0	0	0	0	0	0.02	0	0	0.03	NA	AT1G13710	CYP78A5, KLU	cytochrome P450, family 78, subfamily A, polypeptide 5	UniRef100_G7JZ14_Cytochrome_P450_78A11_n=1_Tax=Medicago_truncatula_RepID=G7JZ14_MEDTR
Glyma.01G061200	0	0	0	0	0	0	0	0	0	0	0	0	0	0	0	0	0	0	0	0	0	0	0	NA	AT3G21420	NA	2-oxoglutarate (2OG) and Fe(II)-dependent oxygenase superfamily protein	UniRef100_B9HSC7_Oxidoreductase_family_protein_n=1_Tax=Populus_trichocarpa_RepID=B9HSC7_POPTR
Glyma.01G061300	0	0	0	0	0	0	0	0	0	0	0	0	0	0	0	0	0	0	0	0	0	0	0	NA	AT5G59050	NA	unknown protein; BEST Arabidopsis thaliana protein match is: unknown protein (TAIR:AT3G54000.1); Has 35333 Blast hits to 34131 proteins in 2444 species: Archae - 798; Bacteria - 22429; Metazoa - 974; Fungi - 991; Plants - 531; Viruses - 0; Other Eukaryotes - 9610 (source: NCBI BLink).	NA
Glyma.01G061400	0	0	0	0	0	0	0	0	0	0	0	0	0	0	0	0	0	0	0	0	0	0	0	NA	AT1G55840	NA	Sec14p-like phosphatidylinositol transfer family protein	UniRef100_G7IXR9_Chaperone_protein_dnaJ_n=1_Tax=Medicago_truncatula_RepID=G7IXR9_MEDTR
Glyma.01G061500	2.18	2.27	1.82	1.28	1.87	1.53	1.88	2.22	1.58	1.93	1.71	2.1	1.91	1.68	1.59	2.1	2.18	1.81	1.94	2.1	1.41	1.24	2.61	NA	AT1G69220	SIK1	Protein kinase superfamily protein	UniRef100_G7JY34_Serine/threonine_protein_kinase_n=1_Tax=Medicago_truncatula_RepID=G7JY34_MEDTR
Glyma.01G061600	0.01	0.03	0.02	0	0.01	0.01	0.01	0	0	0	0	0	0.01	0	0	0	0	0	0	0	0	0	0	NA	NA	NA	NA	NA
Glyma.01G061700	1.3	0.77	1.69	0.57	0.64	0.93	1.06	0.84	0.36	1.05	0.49	0.25	0.28	0.58	0.71	0.27	0.42	0.2	0.53	0.71	0.21	0.44	0.64	NA	AT1G75310	AUL1	auxin-like 1 protein	UniRef100_T2DNB1_Auxilin-like_protein_n=1_Tax=Phaseolus_vulgaris_RepID=T2DNB1_PHAVU
Glyma.01G061800	0.15	0.2	0.14	0.29	0.18	0.48	0.17	0.22	0.44	0.1	0.11	0.18	0.13	0.13	0.12	0.21	0.22	0.2	0.21	0.41	0.54	0.51	0.32	NA	AT5G13210	NA	Uncharacterised conserved protein UCP015417, _x0001_vWA	UniRef100_Q9LSX2_Emb|CAB86628.1_n=2_Tax=Arabidopsis_thaliana_RepID=Q9LSX2_ARATH
Glyma.01G061900	0.01	0	0.02	0	0.01	0.01	0.14	0.08	0.17	0.01	0.02	0	0	0.02	0	0	0	0.01	0	0	0.06	0.09	0.01	NA	AT1G69210	NA	Uncharacterised protein family UPF0090	UniRef100_G7JY21_Ribosome_maturation_factor_rimP_n=1_Tax=Medicago_truncatula_RepID=G7JY21_MEDTR
Glyma.01G062000	0.29	0.23	0.3	0.23	0.12	0.23	0.21	0.36	0.21	0.16	0.35	0.52	0.33	0.22	0.23	0.5	0.32	0.47	0.15	0.18	0.18	0.4	0.13	NA	AT1G13700	PGL1	6-phosphogluconolactonase 1	UniRef100_B9HXI3_Glucosamine/galactosamine-6-phosphate_isomerase_family_protein_n=1_Tax=Populus_trichocarpa_RepID=B9HXI3_POPTR
Glyma.01G062100	0.21	0.13	0.17	0.19	0.09	0.24	0.16	0.14	0.11	0.2	0.08	0.12	0.08	0.06	0.12	0.1	0.26	0.11	0.06	0.08	0.05	0.11	0.11	NA	AT1G69200	FLN2	fructokinase-like 2	UniRef100_G7JY18_Fructokinase-2_n=1_Tax=Medicago_truncatula_RepID=G7JY18_MEDTR
Glyma.01G062200	0.1	0.13	0.17	0.08	0.04	0.07	0.06	0.12	0.09	0.16	0.13	0.09	0.06	0.05	0.09	0.1	0.1	0.05	0.08	0.03	0.04	0	0.07	NA	AT4G30000	NA	Dihydropterin pyrophosphokinase / Dihydropteroate synthase	UniRef100_O04862_Dihydropterin_pyrophosphokinase_/dihydropteroate_synthase_n=1_Tax=Pisum_sativum_RepID=O04862_PEA
Glyma.01G062300	0.34	0.08	0.27	0.32	0.38	0.34	0.25	0.23	0.24	0.19	0.31	0.21	0.22	0.17	0.22	0.24	0.22	0.12	0.14	0.3	0.2	0.2	0.45	NA	AT1G13690	ATE1	ATPase E1	UniRef100_B7FJM0_Peptidyl-prolyl_cis-trans_isomerase_E_n=2_Tax=Medicago_truncatula_RepID=B7FJM0_MEDTR
Glyma.01G062400	0.07	0	0	0.01	0.05	0.04	0.07	0.08	0.02	0.08	0.07	0.11	0.14	0.01	0.05	0.3	1.1	0.02	0.13	0.1	0.08	0.01	0.15	NA	AT1G31710	NA	Copper amine oxidase family protein	UniRef100_I1J635_Amine_oxidase_n=1_Tax=Glycine_max_RepID=I1J635_SOYBN
Glyma.01G062500	0	0	0	0	0	0	0	0	0	0	0	0	0	0	0	0	0	0	0	0	0	0	0	NA	AT5G41220	ATGSTT3, GST10C, GSTT3	glutathione S-transferase THETA 3	UniRef100_G7IJ41_Myb_family_protein-like_protein_n=1_Tax=Medicago_truncatula_RepID=G7IJ41_MEDTR
Glyma.01G062600	0	0	0	0	0	0	0	0	0	0	0	0	0	0	0	0	0	0	0	0	0	0	0	NA	NA	NA	NA	NA
Glyma.01G062700	0	0	0	0	0.01	0	0	0	0	0	0	0	0	0	0	0.01	0	0.04	0	0	0	0	0	NA	AT4G18230	NA	FUNCTIONS IN: molecular function unknown; INVOLVED IN: biological process unknown; LOCATED IN: endomembrane system; EXPRESSED IN: 23 plant structures; EXPRESSED DURING: 13 growth stages; CONTAINS InterPro DOMAIN/s: Oligosaccharide biosynthesis protein Alg14 like (InterPro:IPR013969); Has 640 Blast hits to 640 proteins in 277 species: Archae - 4; Bacteria - 281; Metazoa - 94; Fungi - 127; Plants -…	UniRef100_C0HI74_UDP-N-acetylglucosamine_transferase_subunit_ALG14_n=2_Tax=Zea_mays_RepID=C0HI74_MAIZE
Glyma.01G062800	0	0	0	0	0	0	0	0	0	0	0	0	0	0	0	0	0	0	0	0	0	0	0	NA	AT5G38970	BR6OX1, ATBR6OX, CYP85A1, BR6OX	brassinosteroid-6-oxidase 1	UniRef100_Q8GSQ1_Cytochrome_P450_85A1_n=2_Tax=Oryza_sativa_subsp._japonica_RepID=C85A1_ORYSJ
Glyma.01G062900	0.01	0	0	0.03	0	0	0	0	0	0	0	0.01	0.01	0	0	0	0.04	0	0	0	0	0.01	0	NA	AT3G24240	NA	Leucine-rich repeat receptor-like protein kinase family protein	UniRef100_G7JZ57_Receptor-like_protein_kinase_n=2_Tax=Medicago_truncatula_RepID=G7JZ57_MEDTR
Glyma.01G063000	0.3	0.35	0.35	0.25	0.73	0.21	0.41	0.51	0.68	0.5	0.62	0.62	0.31	0.31	0.33	0.45	0.5	0.44	1.03	0.49	0.82	0.96	0.83	NA	AT3G02230	RGP1, ATRGP1	reversibly glycosylated polypeptide 1	UniRef100_O04300_Alpha-1,4-glucan-protein_synthase_[UDP-forming]_n=1_Tax=Pisum_sativum_RepID=UPTG_PEA
Glyma.01G063100	0	0	0.11	0.04	0.08	0.02	0.01	0.03	0.03	0	0.18	1.1	0.24	0.08	0.17	0.11	0.09	0.34	0.24	0.14	0.09	0.05	0.08	NA	AT4G36470	NA	S-adenosyl-L-methionine-dependent methyltransferases superfamily protein	UniRef100_B5A7G4_Salicylic_acid_methyl_transferase-like_protein_n=1_Tax=Glycine_max_RepID=B5A7G4_SOYBN
Glyma.01G063200	0	0	0	0	0	0	0	0	0	0	0	0	0	0	0.01	0	0	0	0	0	0	0	0	NA	AT5G55860	NA	Plant protein of unknown function (DUF827)	UniRef100_G7KEI2_Myosin_heavy_chain-like_protein_n=1_Tax=Medicago_truncatula_RepID=G7KEI2_MEDTR
Glyma.01G063300	0	0	0	0	0	0	0	0	0	0	0	0	0	0	0	0	0	0	0	0	0	0	0	NA	AT1G17940	NA	Endosomal targeting BRO1-like domain-containing protein	NA
Glyma.01G063400	0	0	0	0	0	0	0	0	0	0	0	0	0	0	0	0	0	0	0	0	0	0	0	NA	AT2G37860	LCD1	Protein of unknown function (DUF3411)	UniRef100_R7W0E2_Wall-associated_receptor_kinase_1_n=1_Tax=Aegilops_tauschii_RepID=R7W0E2_AEGTA
Glyma.01G063500	0	0	0	0	0	0	0	0	0	0	0	0	0	0	0	0	0	0	0	0	0	0	0	YABBY	AT1G69180	CRC	Plant-specific transcription factor YABBY family protein	UniRef100_G7JWX9_CRABS_CLAW_n=1_Tax=Medicago_truncatula_RepID=G7JWX9_MEDTR
Glyma.01G063600	0.83	0.61	0.54	0.32	0.6	0.78	0.37	0.67	0.25	0.57	0.86	0.54	0.62	0.4	0.61	0.53	0.63	0.49	0.46	0.4	0.3	0.34	0.23	NA	AT4G38440	NA	LOCATED IN: chloroplast; EXPRESSED IN: 21 plant structures; EXPRESSED DURING: 12 growth stages; CONTAINS InterPro DOMAIN/s: RNA polymerase II-associated protein 1, C-terminal (InterPro:IPR013929), RNA polymerase II-associated protein 1, N-terminal (InterPro:IPR013930); Has 276 Blast hits to 220 proteins in 102 species: Archae - 0; Bacteria - 2; Metazoa - 151; Fungi - 65; Plants - 41; Viruses - 0;…	UniRef100_G7JWY0_RNA_polymerase_II-associated_protein_n=1_Tax=Medicago_truncatula_RepID=G7JWY0_MEDTR
Glyma.01G063700	0.25	0.16	0.06	0.03	0.14	0.06	0.04	0.02	0.02	0.03	0.06	0.04	0.04	0.06	0.09	0.01	0.08	0.08	0.01	0	0.04	0.03	0.03	SBP	AT1G69170	NA	Squamosa promoter-binding protein-like (SBP domain) transcription factor family protein	UniRef100_G7JX04_Squamosa_promoter_binding_protein_n=1_Tax=Medicago_truncatula_RepID=G7JX04_MEDTR
Glyma.01G063800	0	0	0.01	0	0	0	0	0	0	0	0	0	0	0.02	0	0	0	0	0	0	0	0	0	NA	AT1G13670	NA	unknown protein; Has 22 Blast hits to 22 proteins in 7 species: Archae - 0; Bacteria - 0; Metazoa - 0; Fungi - 0; Plants - 22; Viruses - 0; Other Eukaryotes - 0 (source: NCBI BLink).	NA
Glyma.01G063900	0	0	0	0	0	0	0	0	0	0	0	0	0	0	0	0	0	0	0	0	0	0	0	NA	AT1G14390	NA	Leucine-rich repeat protein kinase family protein	UniRef100_U5GNC1_Leucine-rich_repeat_transmembrane_protein_kinase_n=1_Tax=Populus_trichocarpa_RepID=U5GNC1_POPTR
Glyma.01G064000	0.02	0	0.01	0.03	0.02	0	0	0	0	0	0.01	0.61	0.06	0	0.01	0.04	0.01	0.09	0	0	0	0.02	0.03	NA	NA	NA	NA	NA
Glyma.01G064100	0.07	0.18	0.31	0.15	0.13	0.14	0.79	1.05	0.42	1.18	1.04	1.38	1.43	1.83	1.17	1.13	0.92	1.42	0.58	0.57	0.36	0.47	0.19	MIKC_MADS	AT5G15800	SEP1, AGL2	K-box region and MADS-box transcription factor family protein	UniRef100_Q8L5F3_MADS_box_transcription_factor_n=1_Tax=Daucus_carota_subsp._sativus_RepID=Q8L5F3_DAUCA
Glyma.01G064200	0	0	0	0	0	0	0	0	0	0	0	0	0	0.01	0	0	0	0	0	0	0	0	0	MIKC_MADS	AT1G69120	AP1, AGL7	K-box region and MADS-box transcription factor family protein	UniRef100_E1CKY3_APETALA1_n=1_Tax=Vigna_unguiculata_RepID=E1CKY3_VIGUN
Glyma.01G064300	0	0	0	0	0	0	0	0	0	0	0	0	0	0	0	0	0	0	0	0	0	0	0	NA	AT3G26935	NA	DHHC-type zinc finger family protein	UniRef100_K7K277_S-acyltransferase_n=1_Tax=Glycine_max_RepID=K7K277_SOYBN
Glyma.01G064400	0.24	0.2	0.25	0.47	0.57	0.48	0.33	0.21	0.19	0.27	0.29	0.29	0.3	0.23	0.21	0.27	0.33	0.28	0.47	0.37	0.11	0.18	0.16	NA	AT1G69060	NA	Chaperone DnaJ-domain superfamily protein	UniRef100_D7KWX9_Heat_shock_protein_binding_protein_n=1_Tax=Arabidopsis_lyrata_subsp._lyrata_RepID=D7KWX9_ARALL
Glyma.01G064500	0	0	0	0	0	0	0	0	0	0	0	0	0	0.03	0	0	0	0	0	0	0	0	0	NA	AT1G69050	NA	unknown protein; Has 9 Blast hits to 9 proteins in 4 species: Archae - 0; Bacteria - 0; Metazoa - 0; Fungi - 0; Plants - 9; Viruses - 0; Other Eukaryotes - 0 (source: NCBI BLink).	NA
Glyma.01G064600	0.01	0	0	0.04	0.07	0.07	0.04	0.01	0.03	0	0	0.02	0	0.03	0	0	0	0	0	0	0.03	0.03	0.01	NA	AT1G69040	ACR4	ACT domain repeat 4	UniRef100_G7JY63_ACR4_n=1_Tax=Medicago_truncatula_RepID=G7JY63_MEDTR
Glyma.01G064700	0	0	0	0	0	0	0	0	0	0	0	0	0	0	0	0	0	0	0	0	0	0	0	NA	NA	NA	NA	UniRef100_M8AZY5_LRR_receptor-like_serine/threonine-protein_kinase_FLS2_n=1_Tax=Aegilops_tauschii_RepID=M8AZY5_AEGTA
Glyma.01G064800	0.01	0.02	0.01	0	0.01	0.01	0.01	0	0.01	0	0.03	0	0	0.01	0	0	0	0	0	0	0	0.01	0	NA	AT2G44150	ASHH3, SDG7	histone-lysine N-methyltransferase ASHH3	UniRef100_G7KMG0_Histone-lysine_N-methyltransferase_ASHH3_n=1_Tax=Medicago_truncatula_RepID=G7KMG0_MEDTR
Glyma.01G064900	0.06	0.37	0.19	0.18	0.03	0.04	0.21	0.16	0.22	0.6	0.11	0.04	0.03	0.04	0.02	0.02	0.03	0	0.11	0.25	0.03	0.11	0.09	NA	AT2G03810	NA	18S pre-ribosomal assembly protein gar2-related	UniRef100_B9HIU6_18S_pre-ribosomal_assembly_protein_gar2_n=2_Tax=Populus_trichocarpa_RepID=B9HIU6_POPTR
Glyma.01G065000	0	0	0	0	0	0	0	0	0	0	0	0	0	0	0	0	0	0	0	0	0	0	0	NA	NA	NA	NA	NA
Glyma.01G065100	0.47	0.32	0.59	0.32	0.58	0.44	0.43	0.47	0.36	0.63	0.79	0.57	0.57	0.48	0.57	0.49	0.65	0.6	0.51	0.6	0.32	0.3	0.27	NA	AT1G26300	NA	BSD domain-containing protein	UniRef100_B9HWU3_BSD_domain-containing_family_protein_n=1_Tax=Populus_trichocarpa_RepID=B9HWU3_POPTR
Glyma.01G065200	0	0	0	0	0	0	0	0	0	0	0	0	0	0	0	0	0	0	0	0	0	0	0	NA	NA	NA	NA	UniRef100_G7KZ57_Helicase-like_protein_n=1_Tax=Medicago_truncatula_RepID=G7KZ57_MEDTR
Glyma.01G065300	0	0	0	0	0	0	0	0	0	0	0	0	0	0	0	0	0	0	0	0	0	0	0	NA	AT1G52950	NA	Nucleic acid-binding, OB-fold-like protein	NA
Glyma.01G065400	0	0.02	0.18	0.07	0.02	0	0.02	0.03	0	0.04	0.02	0.02	0.04	0.01	0.05	0	0	0.01	0.04	3.88	0.02	0.03	0.08	NA	AT5G22860	NA	Serine carboxypeptidase S28 family protein	UniRef100_G7IQZ7_Lysosomal_Pro-X_carboxypeptidase_n=1_Tax=Medicago_truncatula_RepID=G7IQZ7_MEDTR
Glyma.01G065500	0.17	0.18	0.1	0.01	0.02	0.03	0.12	0.09	0.02	0.08	0.1	0.24	0.22	0.13	0.16	0.27	0.05	0.34	0.03	0.06	0.02	0.05	0.01	NA	AT1G69020	NA	Prolyl oligopeptidase family protein	UniRef100_U5G4E5_Prolyl_oligopeptidase_family_protein_n=1_Tax=Populus_trichocarpa_RepID=U5G4E5_POPTR
Glyma.01G065600	0.03	0.04	0.04	0.06	0.01	0	0.02	0.03	0.01	0	0.03	0.08	0.04	0.03	0.01	0.13	0.06	0.26	0.02	0.02	0.01	0.01	0	NA	AT1G69020	NA	Prolyl oligopeptidase family protein	UniRef100_G7JZA5_Prolyl_endopeptidase-like_protein_n=1_Tax=Medicago_truncatula_RepID=G7JZA5_MEDTR
Glyma.01G065700	0	0.02	0	0.02	0	0	0	0.01	0	0	0.05	0	0	0	0	0.02	0	0.02	0	0	0	0.01	0	NA	NA	NA	NA	NA
Glyma.01G065800	0	0.05	0	0.15	0.03	0.09	0	0	0	0	0	0	0	0	0	0	0	0	0	0	0	0	0.01	NA	AT3G14470	NA	NB-ARC domain-containing disease resistance protein	UniRef100_G7IZD1_Cc-nbs-lrr_resistance_protein_n=1_Tax=Medicago_truncatula_RepID=G7IZD1_MEDTR
Glyma.01G065900	0	0	0	0	0	0	0	0	0	0	0	0	0	0	0	0	0	0	0	0	0	0	0	NA	NA	NA	NA	UniRef100_Q0GPH3_BZIP_transcription_factor_bZIP73A_n=1_Tax=Glycine_max_RepID=Q0GPH3_SOYBN
Glyma.01G066000	0	0	0	0	0	0	0	0	0	0	0	0	0	0	0	0	0	0	0	0	0	0	0	NA	AT1G69940	ATPPME1, PPME1	Pectin lyase-like superfamily protein	UniRef100_V4TAK0_Pectinesterase_n=1_Tax=Citrus_clementina_RepID=V4TAK0_9ROSI
Glyma.01G066100	0	0	0	0	0	0	0	0	0	0	0	0	0	0	0	0	0	0	0	0	0	0	0	NA	AT1G69940	ATPPME1, PPME1	Pectin lyase-like superfamily protein	UniRef100_V4TAK0_Pectinesterase_n=1_Tax=Citrus_clementina_RepID=V4TAK0_9ROSI
Glyma.01G066200	0	0	0	0	0	0	0	0	0	0	0	0	0	0	0	0	0	0	0	0	0	0	0	NA	NA	NA	NA	NA
Glyma.01G066300	0	0	0	0	0	0	0	0	0	0	0	0	0	0	0	0	0	0	0	0	0	0	0	NA	AT1G69940	ATPPME1, PPME1	Pectin lyase-like superfamily protein	UniRef100_V4TAK0_Pectinesterase_n=1_Tax=Citrus_clementina_RepID=V4TAK0_9ROSI
Glyma.01G066400	0	0	0	0	0	0	0	0	0	0	0	0	0	0	0	0	0	0	0	0	0	0	0	NA	AT5G58830	NA	Subtilisin-like serine endopeptidase family protein	UniRef100_Q9ZTT3_Subtilisin-like_protease_C1_n=1_Tax=Glycine_max_RepID=Q9ZTT3_SOYBN
Glyma.01G066500	0.03	0.04	0.04	0.04	0.05	0.02	0	0.07	0.02	0.02	0	0.04	0.04	0.03	0.03	0.02	0.08	0.04	2.76	0.17	0.07	0.04	0.05	NA	AT5G15740	NA	O-fucosyltransferase family protein	UniRef100_G7IT24_ATP_synthase_subunit_a_chloroplastic_n=1_Tax=Medicago_truncatula_RepID=G7IT24_MEDTR
Glyma.01G066600	0.22	0.12	0.15	0.2	0.27	0.31	0.19	0.17	0.14	0.04	0.18	0.16	0.23	0.15	0.07	0.17	0.44	0.17	0.21	0.13	0.28	0.19	0.28	bHLH	AT1G69010	BIM2	BES1-interacting Myc-like protein 2	UniRef100_G7JZB3_Transcription_factor_BIM2_n=1_Tax=Medicago_truncatula_RepID=G7JZB3_MEDTR
Glyma.01G066700	0	0	0	0	0	0	0	0	0	0	0	0	0	0	0	0	0	0	0	0	0	0	0	NA	AT1G80460	NHO1, GLI1	Actin-like ATPase superfamily protein	UniRef100_Q6RUF8_Glycerol_kinase_n=1_Tax=Glycine_max_RepID=Q6RUF8_SOYBN
Glyma.01G066800	0	0	0	0	0	0	0	0	0	0	0	0	0	0	0	0	0	0	0	0	0	0	0	NA	NA	NA	NA	NA
Glyma.01G066900	0	0	0	0	0	0	0	0	0	0	0	0	0	0	0	0	0	0	0	0	0	0	0	NA	NA	NA	NA	UniRef100_Q7XMJ4_OSJNBb0006N15.5_protein_n=1_Tax=Oryza_sativa_subsp._japonica_RepID=Q7XMJ4_ORYSJ
Glyma.01G067000	0.21	0.19	0.11	0.16	0.3	0.25	0.14	0.15	0.44	0.35	0.33	0.2	0.15	0.14	0.33	0.18	0.34	0.26	0.14	0.19	0.36	0.58	0.35	NA	AT2G03890	ATPI4K GAMMA 7, UBDK GAMMA 7, PI4K GAMMA 7	phosphoinositide 4-kinase gamma 7	UniRef100_G7LG87_Phosphatidylinositol_kinase_family-like_protein_n=1_Tax=Medicago_truncatula_RepID=G7LG87_MEDTR
Glyma.01G067100	0.03	0	0	0.02	0.02	0.03	0.02	0.04	0.02	0.06	0.06	0.02	0.1	0.05	0.08	0.04	0.02	0.01	0.03	0.08	0.1	0.14	0.07	NA	AT5G03490	NA	UDP-Glycosyltransferase superfamily protein	UniRef100_Q8S9A5_Glucosyltransferase_like_protein_(Fragment)_n=1_Tax=Phaseolus_angularis_RepID=Q8S9A5_PHAAN
Glyma.01G067200	0.01	0.28	0	0.03	1.79	0.26	0	0.12	0.72	0	0.13	3.72	1.28	0.68	0.8	1.59	1.42	3.38	0.64	0.52	12.87	12.8	3.24	NA	AT2G03980	NA	GDSL-like Lipase/Acylhydrolase superfamily protein	UniRef100_D7LQN2_GDSL-motif_lipase/hydrolase_family_protein_n=1_Tax=Arabidopsis_lyrata_subsp._lyrata_RepID=D7LQN2_ARALL
Glyma.01G067300	0.03	0.04	0.01	0.02	0.02	0.02	0	0.03	0.02	0.01	0.03	0.02	0.14	0.1	0.04	0.04	0.07	0.06	0	0	0.05	0.01	0.01	NA	AT4G35800	NRPB1, RPB1, RNA_POL_II_LSRNA_POL_II_LS, RNA_POL_II_LS	RNA polymerase II large subunit	UniRef100_K7K2A1_DNA-directed_RNA_polymerase_n=1_Tax=Glycine_max_RepID=K7K2A1_SOYBN
Glyma.01G067400	0	0	0	0	0	0	0	0	0	0	0	0	0	0	0	0	0	0	0	0	0	0	0	NA	NA	NA	NA	UniRef100_Q8H6Q8_CTV.20_n=1_Tax=Poncirus_trifoliata_RepID=Q8H6Q8_PONTR
Glyma.01G067500	0	0	0	0	0	0	0	0	0	0	0	0	0	0	0	0	0	0	0	0	0	0	0	NA	NA	NA	NA	UniRef100_G7IFE9_Receptor-like_protein_kinase_HSL1_n=1_Tax=Medicago_truncatula_RepID=G7IFE9_MEDTR
Glyma.01G067600	0.02	0	0.18	0.04	0.07	0	0	0.1	0.16	0.03	0.06	0.59	0.38	0.11	0.17	0.39	0.09	0.35	0.85	0.2	0.49	0.45	0.24	NA	AT1G11260	STP1, ATSTP1	sugar transporter 1	UniRef100_G7IWC2_Hexose_transporter_n=1_Tax=Medicago_truncatula_RepID=G7IWC2_MEDTR
Glyma.01G067700	0	0	0	0	0	0	0	0	0	0	0	0	0	0	0	0	0	0	0	0	0	0	0.02	NA	NA	NA	NA	NA
Glyma.01G067800	0.01	0	0	0	0	0	0.01	0.01	0	0	0	0	0	0	0	0	0.06	0	0	0	0	0.05	0	MYB	AT5G10280	MYB92, ATMYB92, ATMYB64	myb domain protein 92	UniRef100_Q9SBF3_MYB_transcription_factor_n=1_Tax=Arabidopsis_thaliana_RepID=Q9SBF3_ARATH
Glyma.01G067900	0.34	0.2	0.17	0.39	0.33	0.36	0.21	0.22	0.19	0.44	0.25	0.18	0.22	0.17	0.19	0.18	0.07	0.17	0.2	0.27	0.19	0.18	0.25	NA	AT1G80670	NA	Transducin/WD40 repeat-like superfamily protein	UniRef100_B9H0B7_Transducin_family_protein_n=1_Tax=Populus_trichocarpa_RepID=B9H0B7_POPTR
Glyma.01G068000	1.95	1.86	1.41	0.82	0.39	0.78	0.86	1.04	0.62	0.7	0.93	0.75	1.08	1.15	1.02	0.89	1.17	0.56	0.93	1.12	0.42	0.35	0.66	NA	AT2G04030	CR88, EMB1956, HSP90.5, Hsp88.1, AtHsp90.5	Chaperone protein htpG family protein	UniRef100_B9HIV4_Heat_shock_family_protein_n=1_Tax=Populus_trichocarpa_RepID=B9HIV4_POPTR
Glyma.01G068100	0	0	0	0	0	0	0	0	0	0	0	0	0	0	0.01	0	0	0	0	0	0	0	0	NA	AT1G69940	ATPPME1, PPME1	Pectin lyase-like superfamily protein	UniRef100_V4TAK0_Pectinesterase_n=1_Tax=Citrus_clementina_RepID=V4TAK0_9ROSI
Glyma.01G068200	0	0.02	0	0	0	0	0	0	0	0	0	0	0	0	0	0	0	0	0	0	0	0	0	NA	AT1G17020	SRG1, ATSRG1	senescence-related gene 1	UniRef100_G7K0G3_Protein_SRG1_n=1_Tax=Medicago_truncatula_RepID=G7K0G3_MEDTR
Glyma.01G068300	0	0	0	0	0	0	0	0	0	0	0	0	0	0	0	0	0	0	0	0	0	0	0	NA	NA	NA	NA	NA
Glyma.01G068400	0	0	0	0	0	0	0	0	0	0	0	0	0	0	0	0	0	0	0	0	0	0	0	NA	NA	NA	NA	NA
Glyma.01G068500	0	0	0	0	0	0	0	0	0	0	0	0	0	0	0	0	0	0	0	0	0	0	0	NA	AT4G26600	NA	S-adenosyl-L-methionine-dependent methyltransferases superfamily protein	NA
Glyma.01G068600	0.28	0.41	0.22	0.28	0.21	0.23	0.53	0.62	0.84	0.33	0.52	0.45	0.39	0.69	0.35	0.43	0.37	0.87	0.14	0.23	0.69	0.44	0.34	bHLH	AT1G68920	NA	basic helix-loop-helix (bHLH) DNA-binding superfamily protein	UniRef100_B9HWS9_Basic_helix-loop-helix_family_protein_n=1_Tax=Populus_trichocarpa_RepID=B9HWS9_POPTR
Glyma.01G068700	0.01	0.02	0	0.02	0	0.02	0	0	0.01	0	0.04	0.01	0.01	0.02	0	0.02	0	0	0	0.01	0.03	0.01	0.02	NA	NA	NA	NA	NA
Glyma.01G068800	0.28	0.2	0.37	0.17	0.1	0.09	0.46	0.39	0.41	0.44	0.44	0.81	0.71	0.57	0.48	0.5	0.23	1.52	0.24	0.39	0.37	0.14	0.19	NA	AT1G68910	WIT2	WPP domain-interacting protein 2	UniRef100_A8MQR0-2_Isoform_2_of_WPP_domain-interacting_tail-anchored_protein_2_n=1_Tax=Arabidopsis_thaliana_RepID=A8MQR0-2
Glyma.01G068900	0.45	0.23	0.25	0.57	0.16	0.32	0.07	0.13	0.08	0.17	0.26	0.11	0.11	0.21	0.12	0.07	0.2	0.05	0.11	0.08	0.08	0.06	0.06	NA	NA	NA	NA	NA
Glyma.01G069000	0	0	0	0	0	0	0	0	0	0.01	0	0	0	0.04	0	0	0	0	0.01	0	0.03	0	0.02	NA	NA	NA	NA	NA
Glyma.01G069100	0	0	0	0	0	0	0	0	0	0	0	0	0	0	0	0	0	0	0	0	0	0	0	NA	AT2G30695	NA	FUNCTIONS IN: molecular function unknown; INVOLVED IN: protein folding, protein transport; LOCATED IN: chloroplast; EXPRESSED IN: 23 plant structures; EXPRESSED DURING: 13 growth stages; CONTAINS InterPro DOMAIN/s: Trigger factor, ribosome-binding, bacterial (InterPro:IPR008881); Has 35333 Blast hits to 34131 proteins in 2444 species: Archae - 798; Bacteria - 22429; Metazoa - 974; Fungi - 991; Pl…	UniRef100_G7IYL6_Trigger_factor_n=1_Tax=Medicago_truncatula_RepID=G7IYL6_MEDTR
Glyma.01G069200	0.01	0.07	0.04	0.83	0.38	0.82	0.02	0.02	0	0	0	0.02	0	0.06	0.03	0	0	0	0.02	0.03	0.05	0	0.07	NA	AT5G52650	NA	RNA binding Plectin/S10 domain-containing protein	UniRef100_G7KC05_40S_ribosomal_protein_S10-like_protein_n=3_Tax=Medicago_truncatula_RepID=G7KC05_MEDTR
Glyma.01G069300	0	0	0	0	0	0	0	0	0	0	0	0	0	0	0	0	0	0	0	0	0	0	0	bZIP	AT3G30530	ATBZIP42, bZIP42	basic leucine-zipper 42	UniRef100_Q0GPI4_BZIP_transcription_factor_bZIP35_n=1_Tax=Glycine_max_RepID=Q0GPI4_SOYBN
Glyma.01G069400	0	0.06	0	0.01	0	0	0	0	0.01	0	0	0	0	0	0.01	0.01	0	0	0	0	0	0	0	NA	AT1G13590	ATPSK1, PSK1	phytosulfokine 1 precursor	UniRef100_Q9LMY9_Phytosulfokines_1_n=2_Tax=Arabidopsis_thaliana_RepID=PSK1_ARATH
Glyma.01G069500	0.36	0.5	0.32	0.27	0.16	0.31	0.29	0.22	0.15	0.2	0.15	0.34	0.37	0.32	0.18	0.58	0.76	0.62	0.13	0.12	0.09	0.07	0.05	NA	AT1G26230	NA	TCP-1/cpn60 chaperonin family protein	UniRef100_Q9C667_Chaperonin_60_subunit_beta_4,_chloroplastic_n=1_Tax=Arabidopsis_thaliana_RepID=CPNB4_ARATH
Glyma.01G069600	0.06	0.06	0.09	0.06	0.07	0.07	0.08	0.06	0.05	0.09	0.05	0.01	0.06	0.02	0.06	0.02	0.09	0.04	0.09	0.08	0.05	0.05	0.08	NA	NA	NA	NA	NA
Glyma.01G069700	0	0	0	0	0	0	0	0	0	0	0	0	0	0	0	0	0.02	0	0	0	0	0	0	NA	NA	NA	NA	NA
Glyma.01G069800	0	0	0	0	0	0	0	0	0	0	0	0	0	0	0	0	0	0	0	0	0	0	0	NA	NA	NA	NA	UniRef100_D9ZHD9_Retrotransposon_4_protein_n=1_Tax=Hypericum_perforatum_RepID=D9ZHD9_HYPPE
Glyma.01G069900	0	0	0	0	0	0	0	0	0	0	0	0	0	0	0	0	0	0	0	0	0	0	0	NA	NA	NA	NA	NA
Glyma.01G070000	0	0	0	0	0	0	0	0	0	0	0	0	0	0	0	0	0	0	0	0	0	0	0	NA	AT1G06320	NA	unknown protein; Has 24 Blast hits to 24 proteins in 10 species: Archae - 0; Bacteria - 2; Metazoa - 0; Fungi - 0; Plants - 20; Viruses - 0; Other Eukaryotes - 2 (source: NCBI BLink).	NA
Glyma.01G070100	0	0	0	0	0	0	0	0	0	0	0	0	0	0	0	0	0	0	0	0	0	0	0	NA	AT1G06320	NA	unknown protein; Has 24 Blast hits to 24 proteins in 10 species: Archae - 0; Bacteria - 2; Metazoa - 0; Fungi - 0; Plants - 20; Viruses - 0; Other Eukaryotes - 2 (source: NCBI BLink).	NA
Glyma.01G070200	0.1	0.07	0.08	0.07	0.12	0.13	0.07	0.13	0.12	0.09	0.11	0.09	0.06	0.01	0.06	0.03	0.04	0.11	0.03	0.09	0.05	0.08	0.17	NA	AT1G68850	NA	Peroxidase superfamily protein	UniRef100_B9HWR4_Peroxidase_11_family_protein_n=1_Tax=Populus_trichocarpa_RepID=B9HWR4_POPTR
Glyma.01G070300	0.2	0.09	0.27	0.12	0.09	0.1	0.28	0.24	0.11	0.2	0.12	0.11	0.09	0.05	0.17	0.07	0.19	0.11	0.06	0.11	0.08	0.07	0.1	NA	AT1G26190	NA	Phosphoribulokinase / Uridine kinase family	UniRef100_I1J693_Uridine_kinase_n=1_Tax=Glycine_max_RepID=I1J693_SOYBN
Glyma.01G070400	0.05	0.11	0.01	0.1	0.13	0.1	0.01	0.11	0.12	0.18	0.17	1.17	0.84	0.11	0.13	1.06	0.46	1.28	0.19	0.15	0.23	0.27	0.2	NA	AT2G20830	NA	transferases;folic acid binding	UniRef100_B6UFR4_Glutamate_formiminotransferase_n=1_Tax=Zea_mays_RepID=B6UFR4_MAIZE
Glyma.01G070500	0.02	0.05	0.03	0.03	0.04	0.01	0.04	0.02	0.02	0.01	0.12	0.38	0.3	0.03	0.02	0.33	0.05	0.52	0.11	0.03	0.02	0.06	0	NA	NA	NA	NA	NA
Glyma.01G070600	0	0	0	0	0	0	0	0	0	0	0	0	0	0	0	0	0	0.01	0	0	0	0	0	NA	NA	NA	NA	NA
Glyma.01G070700	0.2	0.17	0.12	0.14	0.12	0.12	0.12	0.13	0.11	0.09	0.03	0.1	0.12	0.11	0.07	0.1	0.02	0.05	0.08	0.16	0.06	0.06	0.07	NA	AT3G48560	CSR1, ALS, AHAS, TZP5, IMR1	chlorsulfuron/imidazolinone resistant 1	UniRef100_D2DJQ3_Acetolactate_synthase_(Fragment)_n=1_Tax=Glycine_max_RepID=D2DJQ3_SOYBN
Glyma.01G070800	0	0	0	0	0	0	0	0	0	0	0	0	0	0	0	0	0	0	0	0	0	0	0	NA	AT3G56290	NA	unknown protein; Has 39 Blast hits to 39 proteins in 15 species: Archae - 0; Bacteria - 0; Metazoa - 0; Fungi - 0; Plants - 39; Viruses - 0; Other Eukaryotes - 0 (source: NCBI BLink).	NA
Glyma.01G070900	0	0	0	0	0	0	0	0	0	0	0	0	0	0	0	0	0	0	0	0	0	0	0	NA	AT2G40540	KT2, ATKT2, SHY3, KUP2, ATKUP2, TRK2	potassium transporter 2	UniRef100_K7KV21_Potassium_transporter_n=1_Tax=Glycine_max_RepID=K7KV21_SOYBN
Glyma.01G071000	0	0	0	0	0	0	0	0	0	0.04	0	0	0	0	0	0.01	0.03	0	0.05	0	0	0	0	NA	AT3G05390	NA	FUNCTIONS IN: molecular function unknown; INVOLVED IN: biological process unknown; LOCATED IN: mitochondrion; EXPRESSED IN: 15 plant structures; EXPRESSED DURING: 7 growth stages; CONTAINS InterPro DOMAIN/s: Protein of unknown function DUF248, methyltransferase putative (InterPro:IPR004159); BEST Arabidopsis thaliana protein match is: S-adenosyl-L-methionine-dependent methyltransferases superfami…	UniRef100_Q9MA52_F22F7.17_protein_n=1_Tax=Arabidopsis_thaliana_RepID=Q9MA52_ARATH
Glyma.01G071100	0	0	0	0	0	0	0	0	0	0	0	0	0	0	0	0	0	0	0	0	0	0	0	NA	AT2G05642	NA	Nucleic acid-binding, OB-fold-like protein	NA
Glyma.01G071200	0	0	0	0	0	0	0	0	0	0	0	0	0	0	0	0	0	0	0	0	0	0	0	NA	AT5G28780	NA	PIF1 helicase	UniRef100_G7IVL4_ATP-dependent_DNA_helicase_PIF1_n=1_Tax=Medicago_truncatula_RepID=G7IVL4_MEDTR
Glyma.01G071300	1.27	1.03	0.9	0.93	1.3	1.03	0.46	1	2.16	2.06	1.63	1.35	1.74	2.29	1.76	1.06	1.81	1.72	3.14	2.05	5.56	2.31	2.91	NA	AT3G25570	NA	Adenosylmethionine decarboxylase family protein	UniRef100_Q8S3F8_S-adenosylmethionine_decarboxylase_proenzyme_n=2_Tax=Glycine_max_RepID=Q8S3F8_SOYBN
Glyma.01G071400	0	0	0	0	0	0	0	0	0	0	0	0	0	0	0	0	0	0	0	0	0	0	0	NA	AT3G02468	CPuORF9	conserved peptide upstream open reading frame 9	UniRef100_Q39569_Catharanthus_roseus_S-adenosyl-L-methionine_decarboxylase_proenzyme_mRNA_n=1_Tax=Catharanthus_roseus_RepID=Q39569_CATRO
Glyma.01G071500	0.29	0.05	0.15	0.1	0.11	0.17	0.05	0.05	0.02	0.04	0.02	0.04	0.06	0.07	0.13	0.04	0	0.01	0.01	0.01	0.01	0.02	0.04	NA	NA	NA	NA	NA
Glyma.01G071600	0	0.01	0	0	0	0	0	0.01	0	0	0	0	0	0	0.01	0	0	0	0	0	0	0	0	NA	NA	NA	NA	NA
Glyma.01G071700	0.05	0	0.01	0.01	0	0	0	0	0.01	0	0.07	0	0.02	0.09	0.21	0	0	0.01	0	0	0.01	0.01	0.03	NA	AT5G16000	NIK1	NSP-interacting kinase 1	UniRef100_Q0PW22_Leucine-rich_repeat_receptor-like_kinase_n=1_Tax=Populus_tomentosa_RepID=Q0PW22_POPTO
Glyma.01G071800	0	0	0	0	0	0	0	0	0	0	0	0	0	0	0	0	0	0	0	0	0.01	0	0	NA	AT2G29980	FAD3	fatty acid desaturase 3	UniRef100_Q9FXK9_Microsomal_omega-3_fatty_acid_desaturase_n=1_Tax=Glycine_max_RepID=Q9FXK9_SOYBN
Glyma.01G071900	0	0	0	0	0	0	0	0	0	0	0	0	0	0	0	0	0	0	0	0	0	0	0	NA	AT5G26751	ATSK11, SK 11	shaggy-related kinase 11	UniRef100_Q9ZRU3_Protein_kinase_(Fragment)_n=1_Tax=Cicer_arietinum_RepID=Q9ZRU3_CICAR
Glyma.01G072000	0.05	0.06	0.05	0.09	0.17	0.11	0.05	0.06	0.09	0.01	0.04	0.1	0.07	0.06	0.05	0.08	0.03	0.09	0.07	0.06	0.07	0.1	0.05	NA	AT1G13570	NA	F-box/RNI-like superfamily protein	UniRef100_B9HWR1_F-box_family_protein_n=1_Tax=Populus_trichocarpa_RepID=B9HWR1_POPTR
Glyma.01G072100	0	0	0	0	0	0	0	0	0	0	0	0	0	0	0	0	0	0	0	0	0	0	0	NA	AT3G51690	NA	PIF1 helicase	UniRef100_G7JLV8_Helicase-like_protein_n=1_Tax=Medicago_truncatula_RepID=G7JLV8_MEDTR
Glyma.01G072200	0	0	0	0	0	0	0	0	0	0	0	0	0	0	0	0	0	0	0	0	0	0	0	NA	AT2G02560	CAND1, ATCAND1, ETA2, TIP120, HVE	cullin-associated and neddylation dissociated	UniRef100_B9N780_TIP120_family_protein_n=2_Tax=Populus_trichocarpa_RepID=B9N780_POPTR
Glyma.01G072300	0	0	0	0	0	0	0	0	0	0	0	0	0	0	0.01	0	0	0	0	0	0	0	0	NA	NA	NA	NA	UniRef100_R4HD36_Rpp4_candidate_R5_n=1_Tax=Glycine_max_RepID=R4HD36_SOYBN
Glyma.01G072400	0	0	0	0	0	0	0	0.01	0	0	0	0	0	0	0.09	0	0	0	0	0.02	0	0	0	NA	AT4G27220	NA	NB-ARC domain-containing disease resistance protein	UniRef100_R4HCC6_Rpp4_candidate_R1_n=1_Tax=Glycine_max_RepID=R4HCC6_SOYBN
Glyma.01G072500	0	0	0	0	0	0	0	0	0	0	0	0	0	0	0	0	0	0	0	0	0	0	0	NA	AT5G53000	TAP46	2A phosphatase associated protein of 46 kD	UniRef100_G7J7F3_PP2A_regulatory_subunit_TAP46_n=1_Tax=Medicago_truncatula_RepID=G7J7F3_MEDTR
Glyma.01G072600	0	0	0	0	0	0	0	0	0	0	0	0	0	0	0	0	0	0	0	0.01	0.02	0	0	NA	AT5G59950	NA	RNA-binding (RRM/RBD/RNP motifs) family protein	UniRef100_G7JUS1_THO_complex_subunit_n=1_Tax=Medicago_truncatula_RepID=G7JUS1_MEDTR
Glyma.01G072700	0	0	0	0	0	0	0	0	0	0	0	0	0	0	0	0	0	0	0	0	0	0	0	NA	AT1G72880	NA	Survival protein SurE-like phosphatase/nucleotidase	UniRef100_G7IS42_5'-nucleotidase_surE_n=1_Tax=Medicago_truncatula_RepID=G7IS42_MEDTR
Glyma.01G072800	0	0	0	0	0	0	0	0	0	0	0	0	0	0	0	0	0	0	0	0	0	0	0	NA	AT1G16080	NA	unknown protein; LOCATED IN: apoplast, chloroplast stroma, chloroplast, chloroplast envelope; EXPRESSED IN: 23 plant structures; EXPRESSED DURING: 14 growth stages; Has 81 Blast hits to 81 proteins in 28 species: Archae - 0; Bacteria - 2; Metazoa - 0; Fungi - 0; Plants - 62; Viruses - 0; Other Eukaryotes - 17 (source: NCBI BLink).	NA
Glyma.01G072900	0.05	0	0.02	0.02	0.01	0.02	0.03	0.06	0.01	0.11	0.04	0.03	0.04	0.06	0.04	0.07	0.01	0.09	0.01	0.04	0.01	0.01	0.04	NA	AT1G48490	NA	Protein kinase superfamily protein	UniRef100_B9I2C4_Kinase_family_protein_n=1_Tax=Populus_trichocarpa_RepID=B9I2C4_POPTR
Glyma.01G073000	1.11	0.81	0.8	0.25	0.3	0.27	0.67	0.97	0.3	0.61	0.82	0.94	0.85	1.13	0.6	0.81	0.46	0.72	1.38	0.63	0.19	0.24	0.28	NA	AT4G36400	NA	FAD-linked oxidases family protein	UniRef100_G7KGB4_D-2-hydroxyglutarate_dehydrogenase_n=1_Tax=Medicago_truncatula_RepID=G7KGB4_MEDTR
Glyma.01G073100	0	0	0.03	0.01	0	0	0	0	0	0	0	0.03	0.04	0.03	0	0.01	0	0.02	0	0.02	0	0	0	GATA	AT4G34680	GATA3	GATA transcription factor 3	UniRef100_E4MW74_mRNA,_clone:_RTFL01-03-P20_n=2_Tax=Eutrema_RepID=E4MW74_THEHA
Glyma.01G073200	0	0	0	0	0	0	0	0	0	0	0	0	0	0	0	0	0	0	0	0.04	0	0	0	NA	AT2G44990	CCD7, MAX3, ATCCD7	carotenoid cleavage dioxygenase 7	UniRef100_E2GK54_Carotenoid_cleavage_dioxygenase_7_n=1_Tax=Glycine_max_RepID=E2GK54_SOYBN
Glyma.01G073300	0	0	0	0	0	0	0	0	0	0	0	0	0	0	0	0	0	0	0	0	0	0	0	NA	AT5G20570	ROC1, RBX1, HRT1, ATRBX1	RING-box 1	UniRef100_A0ELV2_RBX1-like_protein_n=1_Tax=Petunia_integrifolia_subsp._inflata_RepID=A0ELV2_PETIN
Glyma.01G073400	0.6	0.47	0.82	0.44	0.58	0.6	0.93	0.29	0.13	0.44	0.31	0.15	0.13	0.43	0.54	0.12	0.18	0.11	0.19	0.24	0.07	0.11	0.03	NA	AT2G44980	NA	cluster F2 domain-containing protein / helicase domain-containing protein	UniRef100_UPI000193D29E_chromatin_remodeling_complex_subunit,_partial_n=1_Tax=Populus_trichocarpa_RepID=UPI000193D29E
Glyma.01G073500	0.5	0.38	0.4	0.25	0.24	0.42	0.35	0.43	0.15	0.13	0.31	0.36	0.35	0.27	0.42	0.25	0.23	0.26	0.14	0.17	0.05	0.06	0.14	NA	AT1G02060	NA	Tetratricopeptide repeat (TPR)-like superfamily protein	UniRef100_G7KT53_Pentatricopeptide_repeat-containing_protein_n=1_Tax=Medicago_truncatula_RepID=G7KT53_MEDTR
Glyma.01G073600	0	0	0	0	0	0	0	0	0	0	0	0	0	0	0	0	0	0	0	0	0	0	0	NA	AT1G02050	LAP6	Chalcone and stilbene synthase family protein	UniRef100_G7JTW6_Chalcone_synthase_n=1_Tax=Medicago_truncatula_RepID=G7JTW6_MEDTR
Glyma.01G073700	0	0	0	0	0	0	0	0	0	0	0	0	0	0	0	0	0	0	0	0	0	0	0	NA	AT3G51690	NA	PIF1 helicase	UniRef100_G7JLV8_Helicase-like_protein_n=1_Tax=Medicago_truncatula_RepID=G7JLV8_MEDTR
Glyma.01G073800	0	0	0	0	0	0	0	0	0	0	0	0	0	0	0	0	0	0	0	0	0	0	0	NA	NA	NA	NA	UniRef100_G7JLV8_Helicase-like_protein_n=1_Tax=Medicago_truncatula_RepID=G7JLV8_MEDTR
Glyma.01G073900	0	0	0	0	0	0	0	0	0	0	0	0	0	0	0	0	0	0	0	0	0	0	0	NA	AT5G20380	PHT4;5	phosphate transporter 4;5	UniRef100_Q0IZQ3_Probable_anion_transporter_5,_chloroplastic_n=1_Tax=Oryza_sativa_subsp._japonica_RepID=PHT45_ORYSJ
Glyma.01G074000	3.18	3.38	2.75	1.68	1.36	2.31	2.53	2.21	0.77	1.89	2.38	2.5	2.6	2.39	2.36	2.27	2.57	1.88	2.88	1.94	0.56	0.64	0.63	NA	AT2G44950	RDO4, HUB1	histone mono-ubiquitination 1	UniRef100_G7KUW6_E3_ubiquitin-protein_ligase_BRE1-like_protein_n=1_Tax=Medicago_truncatula_RepID=G7KUW6_MEDTR
Glyma.01G074100	0	0	0	0	0	0	0	0	0	0	0	0	0	0	0	0	0	0.01	0.04	0	0	0	0	NA	NA	NA	NA	NA
Glyma.01G074200	0	0	0	0.01	0	0	0	0	0	0	0	0.01	0.02	0.01	0.01	0	0	0	0	0	0	0.01	0	ERF	AT2G44940	NA	Integrase-type DNA-binding superfamily protein	UniRef100_G7KUW7_Ethylene-responsive_transcription_factor_ERF034_n=1_Tax=Medicago_truncatula_RepID=G7KUW7_MEDTR
Glyma.01G074300	0	0	0	0	0	0	0	0	0	0	0	0	0	0	0	0	0	0	0	0	0	0	0	NA	AT5G16800	NA	Acyl-CoA N-acyltransferases (NAT) superfamily protein	UniRef100_B7FKF5_N-acetyltransferase_n=1_Tax=Medicago_truncatula_RepID=B7FKF5_MEDTR
Glyma.01G074400	0.54	0.39	0.52	0.44	0.52	0.66	0.59	0.56	0.22	0.48	0.39	0.5	0.45	0.49	0.48	0.45	0.32	0.32	0.33	0.31	0.13	0.12	0.14	NA	AT3G60480	NA	unknown protein; Has 17 Blast hits to 17 proteins in 8 species: Archae - 0; Bacteria - 0; Metazoa - 0; Fungi - 0; Plants - 17; Viruses - 0; Other Eukaryotes - 0 (source: NCBI BLink).	NA
Glyma.01G074500	0.24	0.17	0.27	0.13	0.1	0.11	0.45	0.66	0.16	0.57	0.43	0.44	0.47	0.72	0.35	0.41	0.48	0.33	0.58	0.58	0.19	0.21	0.13	NA	AT3G60450	NA	Phosphoglycerate mutase family protein	UniRef100_Q8LE79_PRIB5_protein_n=1_Tax=Arabidopsis_thaliana_RepID=Q8LE79_ARATH
Glyma.01G074600	0.01	0	0	0	0	0	0	0	0.01	0.01	0	0	0	0	0	0.01	0	0	0	0	0	0	0	NA	AT4G01070	GT72B1, UGT72B1	UDP-Glycosyltransferase superfamily protein	UniRef100_G7KUY2_Glucosyltransferase-13_n=1_Tax=Medicago_truncatula_RepID=G7KUY2_MEDTR
Glyma.01G074700	1.17	1.07	1.26	1.32	0.81	1.53	1.06	0.66	0.42	0.74	1.44	0.65	0.7	0.77	0.85	0.59	0.7	0.54	0.71	1.06	0.23	0.18	0.56	NA	AT2G45000	EMB2766	structural constituent of nuclear pore	UniRef100_G7KTZ4_Nuclear_pore_glycoprotein_n=1_Tax=Medicago_truncatula_RepID=G7KTZ4_MEDTR
Glyma.01G074800	0.05	0.04	0.04	0.02	0.02	0.01	0.12	0.2	0.04	0.11	0.1	0.02	0.12	0.16	0.16	0.09	0.15	0.02	0.04	0.06	0.05	0.04	0.04	NA	AT4G25170	NA	Uncharacterised conserved protein (UCP012943)	UniRef100_Q7XU30_OSJNBb0034G17.10_protein_n=1_Tax=Oryza_sativa_subsp._japonica_RepID=Q7XU30_ORYSJ
Glyma.01G074900	0	0	0	0	0	0	0	0	0	0	0	0	0	0	0	0	0	0	0	0	0	0	0	NA	AT3G22220	NA	hAT transposon superfamily	NA
Glyma.01G075000	0	0	0	0	0	0	0	0	0	0	0	0	0	0	0	0	0	0	0	0	0	0	0	NA	AT4G35670	NA	Pectin lyase-like superfamily protein	UniRef100_Q2KMJ7_PGN_n=2_Tax=Glycine_max_RepID=Q2KMJ7_SOYBN
Glyma.01G075100	0.04	0	0	0.07	0.04	0.09	0.05	0.04	0.02	0.06	0.03	0.03	0.02	0.05	0.04	0.03	0.07	0	0.04	0.04	0	0	0.03	NA	AT2G45030	NA	Translation elongation factor EFG/EF2 protein	UniRef100_F4IW10_Elongation_factor_G-2,_mitochondrial_n=2_Tax=Arabidopsis_thaliana_RepID=EFGM2_ARATH
Glyma.01G075200	0.13	0.13	0.08	0.13	0.1	0.14	0.05	0.13	0.02	0.02	0.04	0.07	0.06	0.09	0.11	0.04	0.03	0.03	0.03	0.01	0.03	0.01	0.02	NA	NA	NA	NA	NA
Glyma.01G075300	0.1	0.06	0.1	0.1	0.11	0.13	0.12	0.1	0.04	0.12	0.07	0.11	0.12	0.03	0.08	0.08	0.04	0.07	0.05	0.06	0.01	0.02	0.05	NA	AT1G45332	NA	Translation elongation factor EFG/EF2 protein	UniRef100_B9GVF4_Elongation_factor_G_family_protein_n=1_Tax=Populus_trichocarpa_RepID=B9GVF4_POPTR
Glyma.01G075400	0.81	0.78	0.71	0.4	0.63	0.73	0.5	0.61	0.29	0.63	1.03	0.51	0.7	0.75	0.71	0.71	0.54	0.55	0.49	0.39	0.24	0.2	0.23	NA	AT1G45332	NA	Translation elongation factor EFG/EF2 protein	UniRef100_U5GU57_Elongation_factor_G_family_protein_n=1_Tax=Populus_trichocarpa_RepID=U5GU57_POPTR
Glyma.01G075500	0	0.01	0	0	0	0	0	0	0	0	0	0	0	0	0	0	0	0	0	0	0	0	0	NA	NA	NA	NA	NA
Glyma.01G075600	0	0	0	0	0	0	0	0	0	0	0	0	0	0	0	0	0	0	0	0	0	0	0	NA	AT5G15870	NA	glycosyl hydrolase family 81 protein	UniRef100_G7ZYK9_Beta-glucan-binding_protein_n=1_Tax=Medicago_truncatula_RepID=G7ZYK9_MEDTR
Glyma.01G075700	0	0	0	0	0	0	0	0	0	0	0	0	0	0	0	0	0	0	0	0	0	0	0	NA	AT5G22580	NA	Stress responsive A/B Barrel Domain	UniRef100_K0E184_Stress_responsive_A/B_barrel_domain_family_protein_n=1_Tax=Populus_tomentosa_RepID=K0E184_POPTO
Glyma.01G075800	0.02	0	0.02	0	0	0	0	0	0	0	0	0	0	0	0	0	0	0	0	0.02	0	0	0	SBP	AT1G27370	SPL10	squamosa promoter binding protein-like 10	UniRef100_Q7XT42_Squamosa_promoter-binding-like_protein_7_n=2_Tax=Oryza_sativa_subsp._japonica_RepID=SPL7_ORYSJ
Glyma.01G075900	0	0	0	0.01	0	0	0	0	0	0	0	0	0	0	0.01	0	0	0	0	0	0	0	0.04	SBP	AT1G02065	SPL8	squamosa promoter binding protein-like 8	UniRef100_G7LBJ7_Squamosa_promoter_binding_protein_n=1_Tax=Medicago_truncatula_RepID=G7LBJ7_MEDTR
Glyma.01G076000	0.08	0.18	0.07	0.06	0.1	0.09	0.09	0.09	0.1	0.16	0.06	0.08	0.06	0.13	0.05	0.05	0.09	0.02	0.12	0.02	0.12	0.11	0.16	NA	ATCG00180	RPOC1	DNA-directed RNA polymerase family protein	UniRef100_K7K2H9_DNA-directed_RNA_polymerase_n=1_Tax=Glycine_max_RepID=K7K2H9_SOYBN
Glyma.01G076100	0.09	0.16	0.07	0.06	0.11	0.1	0.08	0.11	0.08	0.22	0.05	0.12	0.1	0.06	0.08	0.09	0.18	0.15	0.15	0.06	0.04	0.07	0.03	NA	AT4G00030	NA	Plastid-lipid associated protein PAP / fibrillin family protein	UniRef100_D7M6B6_Plastid-lipid_associated_protein_pap_n=5_Tax=Arabidopsis_lyrata_RepID=D7M6B6_ARALL
Glyma.01G076200	0.04	0.05	0.02	0	0.11	0.07	0.01	0.02	0.03	0.02	0.05	0.03	0.02	0.02	0.02	0.03	0.13	0.04	0	0.02	0.01	0.03	0.05	NA	AT3G60520	NA	unknown protein; BEST Arabidopsis thaliana protein match is: unknown protein (TAIR:AT1G02070.1); Has 107 Blast hits to 107 proteins in 14 species: Archae - 0; Bacteria - 0; Metazoa - 0; Fungi - 0; Plants - 107; Viruses - 0; Other Eukaryotes - 0 (source: NCBI BLink).	UniRef100_D7LRR6_Zinc_ion_binding_protein_n=1_Tax=Arabidopsis_lyrata_subsp._lyrata_RepID=D7LRR6_ARALL
Glyma.01G076300	0	0	0	0	0	0	0	0	0	0	0	0	0	0	0	0	0	0	0	0	0	0	0	NA	AT3G49640	NA	Aldolase-type TIM barrel family protein	UniRef100_I1J6W0_tRNA-dihydrouridine_synthase_n=4_Tax=Glycine_max_RepID=I1J6W0_SOYBN
Glyma.01G076400	0	0	0	0	0	0	0	0	0	0	0	0	0	0	0	0	0	0	0	0	0	0	0	NA	NA	NA	NA	UniRef100_Q8H6Q8_CTV.20_n=1_Tax=Poncirus_trifoliata_RepID=Q8H6Q8_PONTR
Glyma.01G076500	0	0	0	0	0	0	0	0	0	0	0	0	0	0.02	0	0	0	0	0	0	0	0	0	NA	NA	NA	NA	UniRef100_Q8H6Q8_CTV.20_n=1_Tax=Poncirus_trifoliata_RepID=Q8H6Q8_PONTR
Glyma.01G076600	0	0	0	0	0	0	0	0	0	0	0	0	0	0	0	0	0	0	0	0	0	0	0	NA	AT1G22910	NA	RNA-binding (RRM/RBD/RNP motifs) family protein	UniRef100_G7JRC4_RNA-binding_protein_n=1_Tax=Medicago_truncatula_RepID=G7JRC4_MEDTR
Glyma.01G076700	0	0	0	0	0	0	0	0	0.01	0.06	0	0	0	0	0	0.01	0.05	0	0	0	0.01	0.04	0	NA	NA	NA	NA	NA
Glyma.01G076800	0	0	0	0	0	0	0	0	0	0	0	0	0	0	0	0	0	0	0	0	0	0	0	NA	AT3G50770	CML41	calmodulin-like 41	UniRef100_G7J5J1_Calmodulin-like_protein_n=2_Tax=Medicago_truncatula_RepID=G7J5J1_MEDTR
Glyma.01G076900	0	0	0	0	0	0	0.01	0	0	0	0	0	0.01	0.02	0	0	0.01	0	0	0	0	0	0	bHLH	AT4G00050	UNE10	basic helix-loop-helix (bHLH) DNA-binding superfamily protein	UniRef100_Q8GZ38_Transcription_factor_UNE10_n=1_Tax=Arabidopsis_thaliana_RepID=UNE10_ARATH
Glyma.01G077000	0	0	0	0	0	0	0	0	0	0	0	0	0	0	0	0	0	0	0	0	0	0	0	NA	AT1G65680	ATEXPB2, EXPB2, ATHEXP BETA 1.4	expansin B2	UniRef100_Q39802_Cytokinin_induced_message_n=1_Tax=Glycine_max_RepID=Q39802_SOYBN
Glyma.01G077100	0	0	0.01	0.01	0.02	0.01	0	0	0.02	0	0	0	0.1	0.59	0.22	0	0	0	0.02	0	0.05	0.07	0	NA	AT5G54980	NA	Uncharacterised protein family (UPF0497)	UniRef100_C6T2J5_CASP-like_protein_4_n=1_Tax=Glycine_max_RepID=CSPL4_SOYBN
Glyma.01G077200	1.64	1.13	0.69	1.94	1.85	1.8	1.07	1.21	0.47	1.12	1	0.79	0.74	0.94	0.89	0.71	1.22	0.88	1.37	1.22	0.36	0.51	0.46	NA	AT3G28030	UVH3, UVR1	5'-3' exonuclease family protein	UniRef100_Q9ATY5_DNA_repair_protein_UVH3_n=1_Tax=Arabidopsis_thaliana_RepID=UVH3_ARATH
Glyma.01G077300	2.15	1.63	1.46	1.74	1.36	2.62	1.57	1.42	0.62	1.37	1.26	1	1.55	1.72	1.46	1.18	1.47	1.33	0.92	1.73	0.31	0.38	0.3	NA	AT5G03900	NA	Iron-sulphur cluster biosynthesis family protein	UniRef100_E4MY72_mRNA,_clone:_RTFL01-37-J24_n=2_Tax=Eutrema_RepID=E4MY72_THEHA
Glyma.01G077400	1.28	1.17	1.01	1.53	1.52	1.04	1.18	0.93	0.47	1.02	0.99	1.16	0.86	0.8	0.76	1.08	0.96	0.97	1.03	0.79	0.35	0.41	0.29	NA	AT3G01380	NA	transferases;sulfuric ester hydrolases;catalytics;transferases	UniRef100_G7L3B0_GPI_ethanolamine_phosphate_transferase_n=1_Tax=Medicago_truncatula_RepID=G7L3B0_MEDTR
Glyma.01G077500	0.11	0.05	0.09	0.06	0.11	0.09	0.12	0.08	0.01	0.05	0.09	0.05	0.1	0.06	0.07	0.15	0.08	0.09	0.1	0.06	0.01	0.05	0.01	NA	AT1G40390	NA	DNAse I-like superfamily protein	NA
Glyma.01G077600	0.17	0.2	0.2	0.23	0.17	0.24	0.16	0.24	0.13	0.03	0.3	0.19	0.18	0.24	0.22	0.21	0.06	0.21	0.2	0.15	0.17	0.17	0.2	NA	AT5G40200	DegP9	DegP protease 9	UniRef100_Q9FL12_Protease_Do-like_9_n=1_Tax=Arabidopsis_thaliana_RepID=DEGP9_ARATH
Glyma.01G077700	0	0	0	0.01	0.01	0.02	0.01	0.01	0.01	0	0	0.05	0.04	0.08	0.15	0.15	0	0.02	0.51	0.04	0	0.01	0	NA	AT3G28050	NA	nodulin MtN21 /EamA-like transporter family protein	UniRef100_U5GVE4_Nodulin_MtN21_family_protein_n=1_Tax=Populus_trichocarpa_RepID=U5GVE4_POPTR
Glyma.01G077800	0	0	0	0	0	0	0	0	0	0	0	0	0	0	0	0	0	0	0	0	0	0	0	NA	NA	NA	NA	UniRef100_A2Q3D6_Ribonuclease_H_n=1_Tax=Medicago_truncatula_RepID=A2Q3D6_MEDTR
Glyma.01G077900	0.03	0.09	0	0.09	0.03	0.03	0.04	0.02	0.04	0.07	0.05	0.03	0.04	0.02	0.01	0.06	0.05	0.07	0.01	0	0.07	0.12	0.07	NA	AT2G37400	NA	Tetratricopeptide repeat (TPR)-like superfamily protein	UniRef100_B9IIV4_Chloroplast_lumen_common_family_protein_n=1_Tax=Populus_trichocarpa_RepID=B9IIV4_POPTR
Glyma.01G078000	0.01	0	0.04	0.01	0	0	0	0	0	0.02	0	0.01	0.02	0.02	0.17	0	0	0	0.01	0	0.02	0	0.02	NA	AT3G60720	PDLP8	plasmodesmata-located protein 8	UniRef100_Q6NKQ9_Cysteine-rich_repeat_secretory_protein_15_n=1_Tax=Arabidopsis_thaliana_RepID=CRR15_ARATH
Glyma.01G078100	0	0	0	0	0	0	0	0	0	0	0	0	0	0	0	0	0	0	0	0	0	0	0	NA	AT1G04200	NA	FUNCTIONS IN: molecular function unknown; INVOLVED IN: N-terminal protein myristoylation; LOCATED IN: cellular component unknown; EXPRESSED IN: 22 plant structures; EXPRESSED DURING: 13 growth stages; CONTAINS InterPro DOMAIN/s: Dymeclin (InterPro:IPR019142); Has 395 Blast hits to 389 proteins in 117 species: Archae - 0; Bacteria - 0; Metazoa - 262; Fungi - 21; Plants - 68; Viruses - 0; Other Euk…	NA
Glyma.01G078200	0	0	0	0.03	0.02	0.01	0	0	0.01	0.01	0	0	0	0	0	0.01	0	0	0	0.01	0	0	0	NA	AT3G60690	NA	SAUR-like auxin-responsive protein family	UniRef100_G7J151_Auxin-induced_SAUR-like_protein_n=1_Tax=Medicago_truncatula_RepID=G7J151_MEDTR
Glyma.01G078300	0	0	0	0	0	0	0	0	0	0	0	0	0	0	0	0	0	0	0	0	0	0	0	NA	AT4G31500	CYP83B1, SUR2, RNT1, RED1, ATR4	cytochrome P450, family 83, subfamily B, polypeptide 1	UniRef100_G7JZM8_Cytochrome_P450_71B35_n=1_Tax=Medicago_truncatula_RepID=G7JZM8_MEDTR
Glyma.01G078400	0.01	0.06	0.01	0.02	0.01	0.01	0.01	0.03	0.02	0.02	0.03	0	0.02	0.04	0.05	0	0	0	0	0.05	0.01	0.02	0.02	NA	AT3G60680	NA	Plant protein of unknown function (DUF641)	NA
Glyma.01G078500	0	0	0	0	0	0	0	0	0	0	0	0	0	0	0	0	0	0	0	0	0	0	0	NA	NA	NA	NA	UniRef100_G7JG32_Helicase-like_protein_n=1_Tax=Medicago_truncatula_RepID=G7JG32_MEDTR
Glyma.01G078600	0.24	0.1	0.33	0.64	0.06	0.19	0.02	0.06	0.01	0.04	0	0.03	0.03	0.06	0.03	0.02	0.05	0.03	0.01	0	0.05	0.05	0.07	NA	AT3G60670	NA	PLATZ transcription factor family protein	UniRef100_B9N6Y6_Zinc-binding_family_protein_n=1_Tax=Populus_trichocarpa_RepID=B9N6Y6_POPTR
Glyma.01G078700	0	0	0	0	0	0.01	0	0	0	0	0	0	0	0	0	0	0	0	0	0	0	0	0	NA	NA	NA	NA	NA
Glyma.01G078800	0	0	0	0	0	0	0.02	0	0	0	0	0	0	0	0	0	0	0	0	0	0	0	0.03	NA	AT4G00165	NA	Bifunctional inhibitor/lipid-transfer protein/seed storage 2S albumin superfamily protein	UniRef100_G7JQW5_Proline-rich_protein_n=1_Tax=Medicago_truncatula_RepID=G7JQW5_MEDTR
Glyma.01G078900	0	0	0	0	0	0	0	0	0	0	0	0	0	0	0	0	0	0	0	0	0	0	0	NA	NA	NA	NA	UniRef100_Q7XLZ2_OSJNBa0086O06.17_protein_n=1_Tax=Oryza_sativa_subsp._japonica_RepID=Q7XLZ2_ORYSJ
Glyma.01G079000	0	0	0	0	0	0	0	0	0	0	0	0	0	0	0	0	0	0	0	0	0	0	0	NA	NA	NA	NA	NA
Glyma.01G079100	0.24	0.34	0.27	0.16	0.23	0.28	0.32	0.23	0.17	0.3	0.26	0.24	0.27	0.16	0.27	0.34	0.23	0.2	0.18	0.17	0.12	0.07	0.04	NA	AT1G79600	NA	Protein kinase superfamily protein	UniRef100_B9GPJ6_ABC1_family_protein_n=1_Tax=Populus_trichocarpa_RepID=B9GPJ6_POPTR
Glyma.01G079200	0.26	0.28	0.33	0.32	0.16	0.27	0.19	0.34	0.15	0.14	0.14	0.26	0.36	0.17	0.26	0.23	0.23	0.29	0.15	0.28	0.1	0.07	0.17	NA	AT1G02170	LOL3, ATMCPB1, MCP1B, ATMC1, MC1	metacaspase 1	UniRef100_G7IPJ1_Metacaspase-1_n=1_Tax=Medicago_truncatula_RepID=G7IPJ1_MEDTR
Glyma.01G079300	0.37	0.38	0.55	0.71	1.15	0.72	0.7	0.57	0.37	1.39	0.66	0.99	1.15	0.72	0.59	0.74	0.56	1	1.46	0.74	0.3	0.44	0.31	NA	AT5G51170	NA	unknown protein; CONTAINS InterPro DOMAIN/s: Uncharacterised protein family UPF0406 (InterPro:IPR019146); Has 30201 Blast hits to 17322 proteins in 780 species: Archae - 12; Bacteria - 1396; Metazoa - 17338; Fungi - 3422; Plants - 5037; Viruses - 0; Other Eukaryotes - 2996 (source: NCBI BLink).	UniRef100_I1J6I2_U6_cluster RNA_phosphodiesterase_n=1_Tax=Glycine_max_RepID=I1J6I2_SOYBN
Glyma.01G079400	0	0	0	0	0	0	0	0	0	0	0	0	0	0	0	0	0	0	0	0	0	0	0	M-type_MADS	AT3G05860	NA	MADS-box transcription factor family protein	UniRef100_B9H9L6_MADS-box_family_protein_n=1_Tax=Populus_trichocarpa_RepID=B9H9L6_POPTR
Glyma.01G079500	0.35	0.25	0.31	0.21	0.27	0.18	0.21	0.25	0.21	0.36	0.16	0.22	0.23	0.3	0.33	0.3	0.12	0.18	0.29	0.23	0.3	0.12	0.34	GRAS	AT4G00150	HAM3, ATHAM3, LOM3	GRAS family transcription factor	UniRef100_C9EHU3_SCL6_n=1_Tax=Poncirus_trifoliata_RepID=C9EHU3_PONTR
Glyma.01G079600	0.32	0.26	0.19	0.13	0.13	0.25	0.05	0.08	0.03	0.04	0.14	0.03	0.04	0.02	0.05	0.03	0.09	0.1	0.07	0.06	0.02	0.06	0.01	NA	NA	NA	NA	NA
Glyma.01G079700	0.02	0.03	0.02	0.02	0.02	0.03	0.02	0.01	0	0.01	0.01	0.01	0.01	0.02	0	0	0	0	0	0.04	0	0	0.01	NA	AT1G12270	Hop1	stress-inducible protein, putative	UniRef100_G7KG90_Stress-induced-phosphoprotein_n=2_Tax=Medicago_truncatula_RepID=G7KG90_MEDTR
Glyma.01G079800	0	0	0	0	0	0	0	0	0	0	0	0	0	0	0	0	0	0	0	0	0	0	0	NA	AT2G43890	NA	Pectin lyase-like superfamily protein	UniRef100_B9N8S3_Polygalacturonase_family_protein_n=1_Tax=Populus_trichocarpa_RepID=B9N8S3_POPTR
Glyma.01G079900	0	0.02	0	0.04	0.02	0	0.01	0	0	0	0	0	0.01	0	0.03	0	0	0	0	0	0	0	0.06	C2H2	AT3G60580	NA	C2H2-like zinc finger protein	UniRef100_B9GPC0_Zinc_finger_family_protein_n=1_Tax=Populus_trichocarpa_RepID=B9GPC0_POPTR
Glyma.01G080000	0	0	0	0	0	0	0	0	0	0	0	0	0	0	0	0	0	0	0	0	0	0	0	NA	AT3G06250	FRS7	FAR1-related sequence 7	NA
Glyma.01G080100	0	0	0	0	0	0	0	0	0	0	0	0	0	0	0	0	0	0	0	0	0	0	0	NA	AT3G51690	NA	PIF1 helicase	UniRef100_G7IJ16_Helicase-like_protein_n=1_Tax=Medicago_truncatula_RepID=G7IJ16_MEDTR
Glyma.01G080200	0.64	0.66	0.46	0.36	0.19	0.28	0.6	0.7	1.12	0.61	0.56	0.5	0.39	0.58	0.57	0.6	0.4	0.5	0.27	0.52	1.02	0.99	0.64	NA	AT1G17880	BTF3, ATBTF3	basic transcription factor 3	UniRef100_B0BLA0_CM0216.550.nc_protein_n=1_Tax=Lotus_japonicus_RepID=B0BLA0_LOTJA
Glyma.01G080300	0	0	0	0	0	0	0	0	0.01	0	0	0	0	0	0	0	0	0	0	0	0	0	0	NA	AT3G12160	ATRABA4D, RABA4D	RAB GTPase homolog A4D	UniRef100_B9GFR0_GTP-binding_family_protein_n=1_Tax=Populus_trichocarpa_RepID=B9GFR0_POPTR
Glyma.01G080400	0.16	0.14	0.23	0.13	0.13	0.15	0.05	0.08	0.05	0.13	0.1	0.11	0.07	0.15	0.06	0.08	0.06	0.11	0.05	0.16	0.07	0.09	0.06	NA	AT1G68260	NA	Thioesterase superfamily protein	UniRef100_G7K1I9_Thioesterase-like_protein_n=1_Tax=Medicago_truncatula_RepID=G7K1I9_MEDTR
Glyma.01G080500	0.66	0.52	0.54	0.27	0.23	0.13	0.43	0.71	0.46	0.76	0.68	0.48	1.49	1.06	0.76	0.76	0.39	0.47	0.71	0.69	0.66	0.76	0.58	NA	AT1G68440	NA	unknown protein; BEST Arabidopsis thaliana protein match is: unknown protein (TAIR:AT1G25400.2); Has 86 Blast hits to 86 proteins in 29 species: Archae - 0; Bacteria - 6; Metazoa - 27; Fungi - 11; Plants - 24; Viruses - 0; Other Eukaryotes - 18 (source: NCBI BLink).	NA
Glyma.01G080600	0.28	0.25	0.17	0.39	1.45	0.68	0.49	0.55	0.17	0.3	0.22	0.23	0.4	0.5	0.29	0.46	0.26	0.16	0.27	0.26	0.14	0.16	0.2	NA	AT1G77420	NA	alpha/beta-Hydrolases superfamily protein	UniRef100_G7K1K2_Monoglyceride_lipase_n=1_Tax=Medicago_truncatula_RepID=G7K1K2_MEDTR
Glyma.01G080700	0.97	0.66	0.77	0.51	0.58	0.48	0.51	0.62	0.44	0.47	0.77	0.67	0.92	0.84	0.73	0.77	0.74	0.82	0.24	0.41	0.62	0.5	0.29	NA	AT1G68540	NA	NAD(P)-binding Rossmann-fold superfamily protein	UniRef100_G7K1K4_Dihydroflavonol-4-reductase_n=1_Tax=Medicago_truncatula_RepID=G7K1K4_MEDTR
Glyma.01G080800	0	0	0	0	0	0	0	0	0	0	0	0	0	0	0	0	0	0	0	0	0	0	0	NA	NA	NA	NA	NA
Glyma.01G080900	0.37	0.27	0.37	0.38	0.39	0.32	0.32	0.24	0.25	0.22	0.37	0.16	0.22	0.28	0.51	0.13	0.34	0.16	0.08	0.2	0.18	0.07	0.24	NA	AT1G13380	NA	Protein of unknown function (DUF1218)	UniRef100_G7JX88_COSII_n=1_Tax=Medicago_truncatula_RepID=G7JX88_MEDTR
Glyma.01G081000	0	0	0	0.26	0	0	0	0	0	0	0	0	0	0	0	0	0	0	0	0	0.02	0	0.1	NA	NA	NA	NA	NA
Glyma.01G081100	0.09	0.04	0.1	0.22	0.12	0.14	0.08	0.11	0.06	0.03	0.14	0.18	0.09	0.13	0.11	0.11	0.09	0.06	0.09	0.18	0.14	0.1	0.14	ERF	AT1G68550	NA	Integrase-type DNA-binding superfamily protein	UniRef100_B9HJ24_AP2_domain-containing_transcription_factor_family_protein_n=1_Tax=Populus_trichocarpa_RepID=B9HJ24_POPTR
Glyma.01G081200	0	0	0	0	0	0	0	0	0	0	0	0	0	0	0	0	0	0	0	0	0	0	0	NA	NA	NA	NA	UniRef100_G7IDA0_BZIP-like_protein_n=1_Tax=Medicago_truncatula_RepID=G7IDA0_MEDTR
Glyma.01G081300	0.31	0.1	0.28	0.13	0.21	0.12	0.49	0.48	0.4	0.37	0.22	0.14	0.14	0.15	0.08	0.16	0.18	0.07	0.13	0.08	0.32	0.08	0.25	NA	AT1G68560	ATXYL1, XYL1, TRG1	alpha-xylosidase 1	UniRef100_G7JXA7_Alpha-D-xylosidase_n=1_Tax=Medicago_truncatula_RepID=G7JXA7_MEDTR
Glyma.01G081400	0	0.06	0.04	1	1.07	0.92	0	0.01	0	0	0	0.02	0.02	0	0	0	0	0	0.08	0.05	0.08	0	0.03	NA	AT1G11545	XTH8	xyloglucan endotransglucosylase/hydrolase 8	UniRef100_C0IRG0_Xyloglucan_endotransglucosylase/hydrolase_1_n=1_Tax=Actinidia_eriantha_RepID=C0IRG0_ACTER
Glyma.01G081500	0.95	0.67	0.81	1.68	1.37	1.68	0.88	1.05	1.08	0.91	0.96	0.94	1.03	1.08	0.97	0.86	1.48	1.25	1.01	1.34	0.94	0.83	0.97	NA	AT3G02540	RAD23C	Rad23 UV excision repair protein family	UniRef100_B9H2Y8_Ubiquitin_family_protein_n=1_Tax=Populus_trichocarpa_RepID=B9H2Y8_POPTR
Glyma.01G081600	0	0	0	0	0	0	0	0	0	0.01	0	0	0	0	0	0	0	0	0.01	0	0	0.01	0	NA	AT1G68570	NA	Major facilitator superfamily protein	UniRef100_G7JZD5_Peptide_transporter_PTR_n=1_Tax=Medicago_truncatula_RepID=G7JZD5_MEDTR
Glyma.01G081700	0	0	0	0	0	0	0	0	0	0	0	0	0	0	0	0	0	0	0	0	0	0	0	NA	AT1G68570	NA	Major facilitator superfamily protein	UniRef100_G7JZD5_Peptide_transporter_PTR_n=1_Tax=Medicago_truncatula_RepID=G7JZD5_MEDTR
Glyma.01G081800	0	0	0	0	0	0	0	0	0	0	0	0	0	0	0	0	0	0	0	0	0	0	0	NA	NA	NA	NA	UniRef100_Q7X749_OSJNBa0016N04.1_protein_n=1_Tax=Oryza_sativa_subsp._japonica_RepID=Q7X749_ORYSJ
Glyma.01G081900	0.1	0.19	0.24	0.01	0.01	0.02	0.01	0.02	0.06	0	0.07	0.01	0.01	0.01	0.03	0.02	0	0	0.02	0	0.01	0.01	0.03	NA	AT3G25860	LTA2, PLE2	2-oxoacid dehydrogenases acyltransferase family protein	UniRef100_T2DP02_Dihydrolipoamide_S-acetyltransferase_n=1_Tax=Phaseolus_vulgaris_RepID=T2DP02_PHAVU
Glyma.01G082000	0	0	0	0	0	0	0	0	0.01	0	0	0	0	0	0	0	0	0	0	0	0	0	0	NA	AT1G13635	NA	DNA glycosylase superfamily protein	UniRef100_G7LG85_DNA-3-methyladenine_glycosylase_n=1_Tax=Medicago_truncatula_RepID=G7LG85_MEDTR
Glyma.01G082100	0	0	0	0	0	0	0	0	0	0	0	0	0	0	0	0	0	0	0	0	0	0	0	NA	NA	NA	NA	NA
Glyma.01G082200	0.84	0.65	0.78	0.88	0.67	1.15	0.52	0.59	0.37	0.36	0.65	0.42	0.64	0.55	0.58	0.48	0.43	0.47	0.56	0.59	0.48	0.39	0.34	NA	AT3G06350	EMB3004, MEE32	dehydroquinate dehydratase, putative / shikimate dehydrogenase, putative	UniRef100_G7JQT3_Dehydroquinate_dehydratase/_shikimate_dehydrogenase_n=1_Tax=Medicago_truncatula_RepID=G7JQT3_MEDTR
Glyma.01G082300	0	0	0	0	0	0	0	0	0	0	0	0	0	0	0	0	0	0	0	0	0	0	0	NA	AT4G02550	NA	unknown protein; FUNCTIONS IN: molecular function unknown; INVOLVED IN: biological process unknown; LOCATED IN: cellular component unknown; EXPRESSED IN: 18 plant structures; EXPRESSED DURING: 7 growth stages; BEST Arabidopsis thaliana protein match is: unknown protein (TAIR:AT4G02210.2).	NA
Glyma.01G082400	0.23	0.25	0.3	0.48	0.67	0.55	0.42	0.46	0.42	0.44	0.45	0.61	0.48	0.65	0.43	0.39	0.28	0.76	0.98	0.57	0.45	0.69	0.55	NA	AT1G68580	NA	agenet domain-containing protein / bromo-adjacent homology (BAH) domain-containing protein	UniRef100_G7JZF1_Agenet_and_bromo-adjacent_homology_(BAH)_domain-containing_protein-like_protein_n=2_Tax=Medicago_truncatula_RepID=G7JZF1_MEDTR
Glyma.01G082500	0	0	0	0	0.01	0	0	0	0	0	0	0	0.03	0.04	0.05	0	0	0.01	0	0	0	0.01	0.01	NA	AT1G68585	NA	unknown protein; Has 23 Blast hits to 23 proteins in 6 species: Archae - 0; Bacteria - 0; Metazoa - 0; Fungi - 0; Plants - 23; Viruses - 0; Other Eukaryotes - 0 (source: NCBI BLink).	NA
Glyma.01G082600	0.01	0.01	0	0	0	0	0	0	0	0	0	0	0	0.02	0	0	0	0.03	0	0	0.01	0	0	NA	AT3G25855	NA	Copper transport protein family	NA
Glyma.01G082700	0.63	0.69	0.54	0.51	0.7	0.65	0.6	0.66	0.2	0.78	0.39	0.61	0.67	0.58	0.51	0.5	0.64	0.76	0.74	0.35	0.3	0.18	0.15	NA	AT3G25840	NA	Protein kinase superfamily protein	UniRef100_Q8RWN3_Protein_kinase-like_protein_n=3_Tax=Arabidopsis_thaliana_RepID=Q8RWN3_ARATH
Glyma.01G082800	0.03	0.04	0.01	0.03	0.04	0.07	0.04	0.01	0.01	0.01	0.01	0.04	0.04	0.04	0.02	0.04	0.07	0.06	0	0.02	0.01	0.01	0.01	NA	NA	NA	NA	NA
Glyma.01G082900	0	0	0	0.01	0.01	0	0	0	0	0	0	0	0.01	0	0	0	0	0.01	0.01	0	0	0	0	NA	NA	NA	NA	NA
Glyma.01G083000	0.01	0.04	0	0.04	0	0.03	0.02	0.02	0.01	0.02	0.01	0	0.02	0.1	0.03	0.01	0.03	0	0.13	0.03	0	0.04	0.02	NA	AT1G13340	NA	Regulator of Vps4 activity in the MVB pathway protein	NA
Glyma.01G083100	0.06	0.07	0.01	0.16	0.07	0.2	0.12	0.07	0.13	0.03	0.04	0.04	0.03	0.02	0.06	0.04	0.02	0.02	0.01	0.1	0.1	0.05	0.08	NA	AT1G13330	AHP2	Arabidopsis Hop2 homolog	UniRef100_G7JZE5_Homologous-pairing_protein-like_protein_n=1_Tax=Medicago_truncatula_RepID=G7JZE5_MEDTR
Glyma.01G083200	0	0	0	0	0	0	0	0	0	0	0	0	0	0	0	0	0	0	0	0	0	0	0	NA	AT3G47570	NA	Leucine-rich repeat protein kinase family protein	UniRef100_G7JXZ8_Kinase-like_protein_n=1_Tax=Medicago_truncatula_RepID=G7JXZ8_MEDTR
Glyma.01G083300	0	0	0	0	0	0	0	0	0	0	0	0	0	0	0	0	0	0	0	0	0	0	0	NA	AT1G68290	ENDO 2	endonuclease 2	UniRef100_G7K0J7_Nuclease_S1_n=1_Tax=Medicago_truncatula_RepID=G7K0J7_MEDTR
Glyma.01G083400	0.12	0.25	0.12	0.15	0.14	0.09	0.26	0.19	0.09	0.09	0.32	0.11	0.24	0.13	0.18	0.21	0.16	0.21	0.2	0.14	0.1	0.1	0.04	NA	NA	NA	NA	NA
Glyma.01G083500	0.02	0.14	0.04	0.02	0.07	0.02	0.03	0.02	0	0.01	0.09	0.05	0.02	0.05	0.03	0.05	0	0	0.07	0.04	0.01	0.02	0	NA	NA	NA	NA	UniRef100_Q7X8E6_OSJNBb0012A12.6_protein_n=1_Tax=Oryza_sativa_subsp._japonica_RepID=Q7X8E6_ORYSJ
Glyma.01G083600	0	0.01	0	0	0	0.01	0	0	0	0	0	0.01	0.01	0	0.01	0	0	0	0.01	0	0	0	0	NA	NA	NA	NA	NA
Glyma.01G083700	0.03	0	0.02	0.03	0.02	0.03	0.01	0	0	0	0	0	0.03	0.03	0.01	0	0	0	0.01	0	0	0	0	NA	AT1G25480	NA	Aluminium activated malate transporter family protein	UniRef100_Q9C6L8_Aluminum-activated_malate_transporter_4_n=1_Tax=Arabidopsis_thaliana_RepID=ALMT4_ARATH
Glyma.01G083800	0	0	0	0	0	0	0	0	0	0	0	0	0	0	0	0	0	0	0	0	0	0	0	NA	AT3G29765	NA	General transcription factor 2-related zinc finger protein	UniRef100_G7JBV6_HAT_family_dimerization_domain_containing_protein_n=1_Tax=Medicago_truncatula_RepID=G7JBV6_MEDTR
Glyma.01G083900	0	0	0	0.01	0.04	0.01	0	0	0.01	0.03	0	0	0	0	0	0	0	0	0	0	0	0	0	NA	NA	NA	NA	NA
Glyma.01G084000	0	0	0	0	0	0	0	0	0	0	0	0	0	0	0	0	0	0	0	0	0	0	0	NA	AT1G58320	NA	PLAC8 family protein	UniRef100_P0CW98_Protein_PLANT_CADMIUM_RESISTANCE_9_n=1_Tax=Arabidopsis_thaliana_RepID=PCR9_ARATH
Glyma.01G084100	0	0	0	0	0	0	0	0	0	0	0	0	0	0	0	0	0	0	0	0	0	0	0	NA	AT4G30690	NA	Translation initiation factor 3 protein	UniRef100_I1JGR6_Translation_initiation_factor_IF-3_n=1_Tax=Glycine_max_RepID=I1JGR6_SOYBN
Glyma.01G084200	0	0	0	0	0	0.01	0	0	0	0	0.03	0	0	0	0	0	0	0	0	0	0	0	0	bZIP	AT1G68640	PAN	bZIP transcription factor family protein	UniRef100_B9HJ06_PERIANTHIA_family_protein_n=1_Tax=Populus_trichocarpa_RepID=B9HJ06_POPTR
Glyma.01G084300	0.01	0	0.09	0.01	0.04	0.08	0.03	0.02	0	0.03	0.03	0.03	0.04	0.01	0.01	0.03	0.04	0.02	0.02	0.02	0.01	0	0	NA	AT2G01050	NA	zinc ion binding;nucleic acid binding	UniRef100_G7JDH5_F-box/LRR-repeat_protein_n=1_Tax=Medicago_truncatula_RepID=G7JDH5_MEDTR
Glyma.01G084400	0.01	0.05	0.23	0.08	0.05	0.06	0.04	0.02	0	0.02	0	0.02	0.02	0	0.01	0.02	0.08	0.03	0	0.02	0	0.01	0	NA	AT5G23910	NA	ATP binding microtubule motor family protein	UniRef100_E5GCU2_Kinesin-like_protein_n=1_Tax=Cucumis_melo_subsp._melo_RepID=E5GCU2_CUCME
Glyma.01G084500	0.25	0.32	0.26	0.5	0.14	0.2	0.26	0.26	0.21	0.26	0.62	0.21	0.38	0.57	0.37	0.37	0.14	0.33	0.55	0.16	0.2	0.19	0.1	NA	AT1G25500	NA	Plasma-membrane choline transporter family protein	UniRef100_G7JYE2_Choline_transporter-like_protein_5-A_n=1_Tax=Medicago_truncatula_RepID=G7JYE2_MEDTR
Glyma.01G084600	0.03	0.02	0.11	0.04	0.03	0.03	0.02	0	0.09	0.01	0.01	0.02	0.03	0.05	0.06	0.03	0.03	0.02	0.02	0	0.07	0	0.08	NA	AT1G25510	NA	Eukaryotic aspartyl protease family protein	UniRef100_B9HWK9_Aspartyl_protease_family_protein_n=1_Tax=Populus_trichocarpa_RepID=B9HWK9_POPTR
Glyma.01G084700	0.08	0.14	0.09	0.15	0.11	0.24	0.1	0.15	0.18	0.09	0.22	0.12	0.17	0.15	0.22	0.11	0.07	0.13	0.15	0.2	0.19	0.19	0.14	NA	AT1G68660	NA	Ribosomal protein L12/ ATP-dependent Clp protease adaptor protein ClpS family protein	UniRef100_G7JYE1_ATP-dependent_Clp_protease_adapter_protein_clpS_n=1_Tax=Medicago_truncatula_RepID=G7JYE1_MEDTR
Glyma.01G084800	0	0	0.04	0.24	0.03	0.02	0	0.05	0.15	0.05	0.17	0.03	0	0.01	0.01	0.01	0	0.06	0.09	0.07	0.07	0.4	0.18	NA	AT1G25530	NA	Transmembrane amino acid transporter family protein	UniRef100_G7JYD9_Lysine/histidine_transporter_n=1_Tax=Medicago_truncatula_RepID=G7JYD9_MEDTR
Glyma.01G084900	0	0	0	0	0	0	0	0.01	0	0	0	0	0	0	0	0	0	0	0	0	0	0	0	NA	NA	NA	NA	NA
Glyma.01G085000	0	0.03	0	0.04	0.01	0	0	0	0	0	0	0	0.02	0	0	0	0	0	0	0.01	0	0.03	0	NA	NA	NA	NA	NA
Glyma.01G085100	0	0	0	0	0	0	0	0	0	0	0	0	0	0	0	0	0	0	0	0	0	0	0	NA	NA	NA	NA	UniRef100_Q69FA4_Gag-pol_polyprotein_n=1_Tax=Phaseolus_vulgaris_RepID=Q69FA4_PHAVU
Glyma.01G085200	0.02	0	0.14	0.03	0	0.03	0.01	0	0.02	0	0	0.01	0.02	0	0.01	0	0	0	0	0.01	0.01	0.03	0.08	NA	AT3G02120	NA	hydroxyproline-rich glycoprotein family protein	UniRef100_D2DW75_Hydroxyproline-rich_protein_n=1_Tax=Phaseolus_vulgaris_RepID=D2DW75_PHAVU
Glyma.01G085300	0.31	0.03	0.15	0.07	0.07	0.07	0.06	0.07	0.06	0.04	0.04	0.07	0.04	0	0.05	0.15	0.04	0.05	0	0.06	0.11	0.13	0.08	NA	AT1G29940	NRPA2	nuclear RNA polymerase A2	NA
Glyma.01G085400	0	0	0	0	0	0	0	0	0	0	0	0	0	0	0	0	0	0	0	0	0	0	0	NA	AT3G02100	NA	UDP-Glycosyltransferase superfamily protein	UniRef100_D2DW77_UDP-glucosyl_transferase_n=1_Tax=Phaseolus_vulgaris_RepID=D2DW77_PHAVU
Glyma.01G085500	0.26	0.06	0.12	0.05	0.02	0.01	0.05	0.04	0.01	0	0.22	0.04	0.06	0.03	0.07	0.11	0.07	0.01	0.03	0.02	0.03	0.03	0.01	NA	NA	NA	NA	NA
Glyma.01G085600	0.01	0	0	0	0	0	0	0	0	0	0	0	0	0	0	0	0	0	0	0	0	0	0	NA	AT3G02100	NA	UDP-Glycosyltransferase superfamily protein	UniRef100_D2DW77_UDP-glucosyl_transferase_n=1_Tax=Phaseolus_vulgaris_RepID=D2DW77_PHAVU
Glyma.01G085700	0	0	0	0	0.01	0	0	0	0	0	0	0	0	0	0	0	0	0	0	0	0	0	0	NA	AT3G02100	NA	UDP-Glycosyltransferase superfamily protein	UniRef100_D2DW78_UDP-glucosyl_transferase_n=1_Tax=Phaseolus_vulgaris_RepID=D2DW78_PHAVU
Glyma.01G085800	0.11	0.04	0.07	0	0	0.01	0.01	0	0.02	0	0.37	0	0	0	0.01	0.02	0	0	0.01	0	0.01	0.05	0.02	NA	AT3G02100	NA	UDP-Glycosyltransferase superfamily protein	UniRef100_D2DW77_UDP-glucosyl_transferase_n=1_Tax=Phaseolus_vulgaris_RepID=D2DW77_PHAVU
Glyma.01G085900	0	0	0	0	0	0	0	0	0	0	0	0	0	0	0	0	0	0	0	0	0	0	0	NA	AT1G50920	NA	Nucleolar GTP-binding protein	UniRef100_I1LQJ7_Nucleolar_GTP-binding_protein_1_n=1_Tax=Glycine_max_RepID=I1LQJ7_SOYBN
Glyma.01G086000	0.13	0.12	0.13	0.2	0.1	0.14	0.09	0.1	0.11	0.13	0.11	0.09	0.07	0.05	0.16	0.08	0.24	0.03	0.13	0.06	0.07	0.03	0.04	NA	AT5G15550	NA	Transducin/WD40 repeat-like superfamily protein	UniRef100_I1J6P4_Ribosome_biogenesis_protein_WDR12_homolog_n=1_Tax=Glycine_max_RepID=I1J6P4_SOYBN
Glyma.01G086100	0	0	0	0	0	0	0	0	0	0	0	0	0	0	0	0	0	0	0	0	0	0	0	NA	AT3G51690	NA	PIF1 helicase	UniRef100_G7IVL4_ATP-dependent_DNA_helicase_PIF1_n=1_Tax=Medicago_truncatula_RepID=G7IVL4_MEDTR
Glyma.01G086200	0.11	0.05	0.11	0.1	0.06	0.1	0.05	0.07	0.04	0.08	0.09	0.13	0.19	0.14	0.12	0.07	0	0.3	0.09	0.06	0.01	0	0	NA	AT1G25540	PFT1	phytochrome and flowering time regulatory protein (PFT1)	NA
Glyma.01G086300	0	0	0	0	0	0	0	0	0	0	0	0	0	0	0	0	0	0	0	0	0	0	0	NA	AT1G52950	NA	Nucleic acid-binding, OB-fold-like protein	NA
Glyma.01G086400	0	0	0	0	0	0	0	0	0	0	0	0	0	0	0	0	0	0	0	0	0	0	0	NA	AT3G51690	NA	PIF1 helicase	UniRef100_G7JLV8_Helicase-like_protein_n=1_Tax=Medicago_truncatula_RepID=G7JLV8_MEDTR
Glyma.01G086500	0	0	0	0	0	0	0	0	0	0	0	0	0	0	0	0	0	0	0	0	0	0	0	NA	NA	NA	NA	NA
Glyma.01G086600	1.12	2.19	0.99	3.01	0.64	0.95	0.86	0.85	0.28	0.61	0.83	0.83	0.72	0.7	0.72	0.82	0.74	1.13	0.83	1.51	0.24	0.33	0.35	NA	AT1G25540	PFT1	phytochrome and flowering time regulatory protein (PFT1)	UniRef100_B9HWL3_PHYTOCHROME_AND_FLOWERING_TIME_1_family_protein_n=1_Tax=Populus_trichocarpa_RepID=B9HWL3_POPTR
Glyma.01G086700	0.14	0.16	0.1	0.03	0.04	0.07	0.18	0.11	0.1	0.14	0.11	0.07	0.17	0.17	0.21	0.07	0.07	0.06	0.09	0.04	0.1	0.08	0.03	G2-like	AT1G25550	NA	myb-like transcription factor family protein	UniRef100_G7JYB4_Two-component_response_regulator_ARR14_n=1_Tax=Medicago_truncatula_RepID=G7JYB4_MEDTR
Glyma.01G086800	0.08	0.03	0.02	0.01	0	0.01	0	0	0.01	0	0	0	0	0	0	0	0	0.01	0	0	0.01	0.01	0.03	C2H2	AT1G13290	DOT5, WIP6	C2H2-like zinc finger protein	UniRef100_G7JYA5_Zinc_finger-like_protein_n=1_Tax=Medicago_truncatula_RepID=G7JYA5_MEDTR
Glyma.01G086900	0.01	0.02	0.01	0	0	0.01	0.03	0.09	0.13	0.01	0.04	0.02	0	0.13	0.06	0.02	0.03	0.03	0	0	0.05	0.05	0	NA	AT1G13280	AOC4	allene oxide cyclase 4	UniRef100_F6KBT1_Allene_oxide_cyclase_1_n=1_Tax=Glycine_max_RepID=F6KBT1_SOYBN
Glyma.01G087000	0.17	0.13	0.25	0.13	0.12	0.17	0.15	0.16	0.1	0.17	0.15	0.13	0.16	0.08	0.27	0.13	0.12	0.16	0.05	0.11	0.06	0.06	0.11	NA	AT1G13270	MAP1C, MAP1B	methionine aminopeptidase 1B	UniRef100_I1J6Q1_Methionine_aminopeptidase_n=2_Tax=Glycine_max_RepID=I1J6Q1_SOYBN
Glyma.01G087100	0.14	0.05	0.06	0.05	0.08	0.1	0.09	0.06	0.01	0.04	0.01	0.07	0.06	0.05	0.07	0.06	0.07	0.05	0.04	0.06	0	0.01	0.01	NA	AT1G13270	MAP1C, MAP1B	methionine aminopeptidase 1B	UniRef100_I1JDW6_Methionine_aminopeptidase_n=1_Tax=Glycine_max_RepID=I1JDW6_SOYBN
Glyma.01G087200	0	0	0	0	0	0	0	0	0	0	0	0	0	0	0	0	0	0	0	0	0	0	0	NA	NA	NA	NA	UniRef100_Q8H6Q8_CTV.20_n=1_Tax=Poncirus_trifoliata_RepID=Q8H6Q8_PONTR
Glyma.01G087300	0	0	0.01	0.01	0.01	0.01	0	0	0	0	0	0	0.01	0.01	0	0	0	0	0.02	0	0	0.01	0	NA	NA	NA	NA	NA
Glyma.01G087400	0.03	0.06	0.04	0.03	0.04	0.07	0.06	0.05	0.03	0.15	0.06	0.04	0.03	0.02	0.06	0.04	0.03	0.05	0.04	0.04	0.05	0.05	0.03	NA	AT1G23780	NA	F-box family protein	UniRef100_E5GBH4_F-box_family_protein_n=1_Tax=Cucumis_melo_subsp._melo_RepID=E5GBH4_CUCME
Glyma.01G087500	0	0.03	0	0	0.01	0.02	0	0.01	0.01	0	0.08	0	0.07	0.08	0.08	0.02	0.01	0	0	0	0.01	0	0.03	RAV	AT1G25560	TEM1, EDF1	AP2/B3 transcription factor family protein	UniRef100_G7JY94_AP2_domain-containing_transcription_factor_n=1_Tax=Medicago_truncatula_RepID=G7JY94_MEDTR
Glyma.01G087600	0.12	0.07	0.04	0.01	0	0.01	0.01	0.02	0	0	0	0	0.02	0.02	0.01	0.01	0.03	0	0	0	0.01	0.01	0	NA	NA	NA	NA	NA
Glyma.01G087700	0.71	0.41	0.41	0.35	0.16	0.14	0.16	0.15	0.08	0.11	0.46	1.5	1.3	0.48	0.48	1.03	1	0.96	0.17	0.33	0.31	0.37	0.19	NA	AT1G25570	NA	Di-glucose binding protein with Leucine-rich repeat domain	UniRef100_G7JX54_Receptor-like_protein_kinase_n=1_Tax=Medicago_truncatula_RepID=G7JX54_MEDTR
Glyma.01G087800	0.12	0.14	0.11	0.06	0.07	0.1	0.06	0.14	0.19	0.2	0.12	0.08	0.11	0.13	0.15	0.08	0.11	0.11	0.02	0.12	0.2	0.23	0.17	NA	AT1G13250	GATL3	galacturonosyltransferase-like 3	UniRef100_G7J889_Glycosyltransferase_CAZy_family_GT8_n=1_Tax=Medicago_truncatula_RepID=G7J889_MEDTR
Glyma.01G087900	0.15	0.12	0.06	0	0	0	0.04	0.03	0.03	0.02	0.04	0.03	0.11	0.05	0.01	0.04	0.03	0.03	0.02	0	0	0.02	0	NA	AT1G68830	STN7	STT7 homolog STN7	UniRef100_G7JX40_Serine/threonine_protein_kinase_cluster T7_n=1_Tax=Medicago_truncatula_RepID=G7JX40_MEDTR
Glyma.01G088000	0.02	0	0.01	0.01	0	0.01	0	0.03	0.01	0	0	0.02	0	0	0	0.01	0	0.01	0.01	0.02	0.03	0.03	0	NA	AT1G68825	DVL5, RTFL15	ROTUNDIFOLIA like 15	UniRef100_Q6X5T8_DVL5_n=1_Tax=Arabidopsis_thaliana_RepID=Q6X5T8_ARATH
Glyma.01G088100	0	0	0	0	0	0	0	0	0	0	0	0	0	0	0	0	0	0	0	0	0	0	0	NA	AT4G09660	NA	CONTAINS InterPro DOMAIN/s: Zinc finger, TTF-type (InterPro:IPR006580); BEST Arabidopsis thaliana protein match is: TTF-type zinc finger protein with HAT dimerisation domain (TAIR:AT1G19260.1); Has 839 Blast hits to 796 proteins in 42 species: Archae - 0; Bacteria - 0; Metazoa - 438; Fungi - 0; Plants - 401; Viruses - 0; Other Eukaryotes - 0 (source: NCBI BLink).	UniRef100_G7IIX5_Zinc_finger_MYM-type_protein_n=1_Tax=Medicago_truncatula_RepID=G7IIX5_MEDTR
Glyma.01G088200	0.16	0.12	0.11	0.24	0.11	0.14	0.18	0.07	0.1	0.08	0.19	0.06	0.12	0.07	0.21	0.11	0.18	0.12	0.04	0.09	0.14	0.04	0.1	NAC	AT1G25580	SOG1, ANAC008	NAC (No Apical Meristem) domain transcriptional regulator superfamily protein	UniRef100_G7JX37_NAC_domain-containing_protein_n=1_Tax=Medicago_truncatula_RepID=G7JX37_MEDTR
Glyma.01G088300	0.02	0	0.01	0	0	0	0	0	0	0	0.07	0	0.01	0	0	0	0	0	0	0	0	0	0	bHLH	AT1G68810	NA	basic helix-loop-helix (bHLH) DNA-binding superfamily protein	UniRef100_B9HIY4_Basic_helix-loop-helix_family_protein_n=1_Tax=Populus_trichocarpa_RepID=B9HIY4_POPTR
Glyma.01G088400	0	0	0.01	0.03	0.01	0.01	0.07	0.04	0.02	0.05	0.02	0.08	0.16	0.06	0.07	0.06	0.09	0.26	0.04	0	0.01	0.01	0	NA	NA	NA	NA	NA
Glyma.01G088500	0.04	0.11	0.08	0.02	0.03	0.01	0.05	0.07	0.04	0.03	0.1	0.12	0.12	0.04	0.08	0.16	0.05	0.14	0.07	0.04	0.03	0	0.03	NA	AT4G18710	BIN2	Protein kinase superfamily protein	UniRef100_B9H2G5_GSK3/SHAGGY-LIKE_protein_KINASE_1_n=1_Tax=Populus_trichocarpa_RepID=B9H2G5_POPTR
Glyma.01G088600	0	0	0	0	0	0	0	0	0	0	0	0	0	0	0	0	0	0	0	0	0	0	0	NA	NA	NA	NA	UniRef100_G7IVN4_60S_ribosomal_protein_L23_n=1_Tax=Medicago_truncatula_RepID=G7IVN4_MEDTR
Glyma.01G088700	0.02	0	0	0	0	0	0	0	0	0	0.03	0.02	0.07	0	0.03	0.01	0	0	0	0	0	0	0	NA	AT4G16210	ECHIA, E-COAH-2	enoyl-CoA hydratase/isomerase A	UniRef100_B0M193_Peroxisomal_enoyl-CoA_hydratase/isomerase_family_protein_n=1_Tax=Glycine_max_RepID=B0M193_SOYBN
Glyma.01G088800	0	0.01	0	0	0	0	0	0	0	0	0	0	0.01	0	0	0	0	0	0	0	0	0	0	NA	AT1G70300	KUP6	K+ uptake permease 6	UniRef100_V7C661_Potassium_transporter_n=1_Tax=Phaseolus_vulgaris_RepID=V7C661_PHAVU
Glyma.01G088900	0	0	0	0	0	0	0	0	0	0	0	0	0	0	0	0	0	0	0	0	0	0	0	NA	NA	NA	NA	NA
Glyma.01G089000	0.46	0.56	0.53	0.42	0.26	0.37	0.41	0.44	0.2	0.34	0.33	0.31	0.35	0.33	0.28	0.29	0.38	0.21	0.26	0.25	0.09	0.1	0.24	NA	AT5G63690	NA	Nucleic acid-binding, OB-fold-like protein	UniRef100_G7J0G0_SOSS_complex_subunit_B1_n=1_Tax=Medicago_truncatula_RepID=G7J0G0_MEDTR
Glyma.01G089100	0.2	0.23	0.36	0.28	0.35	0.23	0.31	0.28	0.36	0.24	0.38	0.23	0.19	0.23	0.18	0.29	0.16	0.21	0.26	0.27	0.3	0.27	0.46	NA	AT1G25682	NA	Family of unknown function (DUF572) _x0001_	UniRef100_G7I4X2_Coiled-coil_domain-containing_protein_n=1_Tax=Medicago_truncatula_RepID=G7I4X2_MEDTR
Glyma.01G089200	0.01	0	0	0	0	0	0	0	0	0	0	0.01	0.01	0	0	0.01	0	0	0	0	0	0	0	NA	AT1G26090	NA	P-loop containing nucleoside triphosphate hydrolases superfamily protein	UniRef100_D7KQU0_ATP_binding_protein_n=1_Tax=Arabidopsis_lyrata_subsp._lyrata_RepID=D7KQU0_ARALL
Glyma.01G089300	0.01	0.04	0	0.01	0.02	0	0.02	0.1	0	0.03	0	0.01	0.01	0	0.02	0.04	0	0.02	0.01	0	0	0.01	0	NA	AT3G25690	CHUP1	Hydroxyproline-rich glycoprotein family protein	UniRef100_G7JX26_Protein_CHUP1_n=1_Tax=Medicago_truncatula_RepID=G7JX26_MEDTR
Glyma.01G089400	0	0	0	0	0	0	0.01	0	0	0	0	0	0	0	0	0	0	0	0	0	0	0	0	NA	AT5G33406	NA	hAT dimerisation domain-containing protein / transposase-related	UniRef100_G7LIC7_HAT_family_dimerization_domain_containing_protein_n=1_Tax=Medicago_truncatula_RepID=G7LIC7_MEDTR
Glyma.01G089500	0.33	0.51	0.33	0.46	0.23	0.34	0.39	0.38	0.17	0.5	0.51	0.41	0.27	0.3	0.32	0.35	0.38	0.33	0.23	0.32	0.13	0.18	0.16	NA	AT3G25680	NA	FUNCTIONS IN: molecular function unknown; INVOLVED IN: biological process unknown; LOCATED IN: chloroplast; EXPRESSED IN: 21 plant structures; EXPRESSED DURING: 13 growth stages; CONTAINS InterPro DOMAIN/s: S-layer homology domain (InterPro:IPR001119); BEST Arabidopsis thaliana protein match is: unknown protein (TAIR:AT5G23890.1); Has 2454 Blast hits to 2065 proteins in 355 species: Archae - 39; …	UniRef100_Q9LI75_Genomic_DNA,_chromosome_3,_BAC_clone:T5M7_n=1_Tax=Arabidopsis_thaliana_RepID=Q9LI75_ARATH
Glyma.01G089600	0.07	0.05	0.08	0.04	0.05	0.05	0.01	0.06	0.06	0.03	0.03	0.06	0.04	0.05	0.01	0.01	0.09	0.03	0	0.01	0.09	0.02	0.08	NA	NA	NA	NA	NA
Glyma.01G089700	0	0	0.04	0.02	0	0	0.01	0	0.01	0	0.02	0.08	0.01	0.01	0.02	0.08	0.01	0.05	0.01	0	0.01	0	0	NA	AT1G26100	NA	Cytochrome b561/ferric reductase transmembrane protein family	UniRef100_G7JX23_Cytochrome_b_reductase_n=2_Tax=Medicago_truncatula_RepID=G7JX23_MEDTR
Glyma.01G089800	0.01	0	0	0	0	0	0	0	0	0	0	0.01	0.01	0	0	0.01	0	0.05	0.01	0.01	0	0	0	NA	AT3G21360	NA	2-oxoglutarate (2OG) and Fe(II)-dependent oxygenase superfamily protein	UniRef100_M8BKT0_Clavaminate_synthase-like_protein_n=1_Tax=Aegilops_tauschii_RepID=M8BKT0_AEGTA
Glyma.01G089900	0.48	0.37	0.49	0.33	0.3	0.29	0.84	0.54	0.63	0.79	0.61	0.69	0.5	0.35	0.45	0.68	0.56	0.63	0.42	0.48	0.5	0.46	0.35	NA	AT1G26110	DCP5	decapping 5	UniRef100_G7I4Y0_LSM14-like_protein_n=1_Tax=Medicago_truncatula_RepID=G7I4Y0_MEDTR
Glyma.01G090000	0	0	0	0	0	0	0	0	0	0	0	0	0	0	0	0	0	0	0	0	0	0	0	NA	AT1G43722	NA	unknown protein; BEST Arabidopsis thaliana protein match is: unknown protein (TAIR:AT5G28730.1); Has 924 Blast hits to 912 proteins in 109 species: Archae - 0; Bacteria - 0; Metazoa - 222; Fungi - 31; Plants - 661; Viruses - 0; Other Eukaryotes - 10 (source: NCBI BLink).	UniRef100_Q1WIR8_PIF-like_transposase_n=1_Tax=Daucus_carota_RepID=Q1WIR8_DAUCA
Glyma.01G090100	0.24	0.2	0.37	0.1	0.12	0.14	0.33	0.17	0.06	0.15	0.09	0.15	0.13	0.15	0.25	0.17	0.09	0.16	0.1	0.19	0.08	0.01	0.04	NA	AT1G67230	LINC1	little nuclei1	UniRef100_B9N1Z9_Nuclear_matrix_constituent_protein_1_n=1_Tax=Populus_trichocarpa_RepID=B9N1Z9_POPTR
Glyma.01G090200	0.11	0.11	0.06	0	0.01	0	0.02	0	0	0	0	0	0.01	0	0.02	0	0.01	0	0	0	0.03	0.01	0	NA	AT1G68780	NA	RNI-like superfamily protein	UniRef100_G7I4Y3_Piriformospora_indica-insensitive_protein_n=1_Tax=Medicago_truncatula_RepID=G7I4Y3_MEDTR
Glyma.01G090300	0	0	0	0	0	0	0	0	0	0	0	0	0	0	0	0	0	0	0	0	0	0	0	NA	NA	NA	NA	UniRef100_Q69F85_Gag-pol_polyprotein_n=1_Tax=Phaseolus_vulgaris_RepID=Q69F85_PHAVU
Glyma.01G090400	0	0	0	0	0	0	0	0	0	0	0	0	0	0	0	0	0	0	0	0	0	0	0	NA	AT3G25655	IDL1	inflorescence deficient in abscission (IDA)-like 1	UniRef100_Q29PV4_Protein_IDA-LIKE_1_n=1_Tax=Arabidopsis_thaliana_RepID=IDL1_ARATH
Glyma.01G090500	0	0	0	0.05	0.01	0.01	0	0	0	0	0	0	0	0	0	0	0	0	0	0	0	0	0	NA	AT3G16030	CES101	lectin protein kinase family protein	UniRef100_V4RYV2_Serine/threonine-protein_kinase_n=1_Tax=Citrus_clementina_RepID=V4RYV2_9ROSI
Glyma.01G090600	0	0	0	0.04	0	0.03	0	0	0	0.01	0	0	0	0	0.01	0	0	0	0	0	0	0	0	NA	NA	NA	NA	NA
Glyma.01G090700	0.01	0	0	0.01	0.01	0	0	0.01	0.02	0	0	0	0.03	0.01	0.02	0	0	0.01	0	0	0	0.01	0	NA	AT3G25640	NA	Protein of unknown function, DUF617	UniRef100_Q9LI79_Genomic_DNA,_chromosome_3,_BAC_clone:T5M7_n=2_Tax=Arabidopsis_thaliana_RepID=Q9LI79_ARATH
Glyma.01G090800	0	0	0	0.13	0.01	0.06	0	0	0	0	0	0	0	0	0	0	0	0	0	0	0	0	0	NA	NA	NA	NA	NA
Glyma.01G090900	0.05	0.02	0.04	0	0.01	0.01	0.03	0.07	0.12	0.1	0	0.05	0.02	0.04	0.03	0.03	0.09	0	0.1	0.07	0.05	0.12	0.05	NA	AT1G68760	ATNUDT1, ATNUDX1, NUDX1	nudix hydrolase _x0001_1	UniRef100_G7KA76_Nudix_hydrolase_n=1_Tax=Medicago_truncatula_RepID=G7KA76_MEDTR
Glyma.01G091000	0.02	0.01	0.03	0.07	1.45	0.15	0	0.01	0	0	0.04	0.04	0.05	0.06	0.05	0.02	0.07	0	0.03	0.01	0	0	0	NA	AT1G68750	ATPPC4, PPC4	phosphoenolpyruvate carboxylase 4	UniRef100_Q6Q2Z9_Phosphoenolpyruvate_carboxylase_n=1_Tax=Glycine_max_RepID=Q6Q2Z9_SOYBN
Glyma.01G091100	0	0	0.01	0	0.03	0	0.03	0.06	0.01	0.04	0	0.11	0.03	0.01	0.01	0.02	0.02	0.33	0	0	0.02	0.01	0	NA	AT3G25620	NA	ABC-2 type transporter family protein	UniRef100_G7I4Z2_ABC_transporter_G_family_member_n=1_Tax=Medicago_truncatula_RepID=G7I4Z2_MEDTR
Glyma.01G091200	0	0	0	0	0	0	0	0	0	0	0	0	0	0	0	0	0	0	0	0	0	0	0	NA	AT4G01270	NA	RING/U-box superfamily protein	UniRef100_G7KT17_Methylenetetrahydrofolate_reductase_(Fragment)_n=1_Tax=Medicago_truncatula_RepID=G7KT17_MEDTR
Glyma.01G091300	0	0	0	0	0	0	0	0	0	0	0	0	0	0	0	0	0	0	0	0	0	0	0	NA	NA	NA	NA	NA
Glyma.01G091400	0	0	0	0	0.01	0	0	0.01	0.01	0	0	0	0	0	0	0.01	0	0	0	0	0	0.01	0	NA	AT5G13930	CHS, TT4, ATCHS	Chalcone and stilbene synthase family protein	UniRef100_P30080_Chalcone_synthase_6_n=1_Tax=Glycine_max_RepID=CHS6_SOYBN
Glyma.01G091500	0	0	0	0	0	0	0	0	0	0	0	0	0	0	0	0	0	0	0	0	0	0	0	NA	AT5G41120	NA	Esterase/lipase/thioesterase family protein	UniRef100_G7KW54_Acyltransferase-like_protein_n=1_Tax=Medicago_truncatula_RepID=G7KW54_MEDTR
Glyma.01G091600	0	0	0	0	0	0	0	0	0	0	0	0	0	0	0	0	0	0	0	0	0	0	0	NA	AT3G53180	NA	glutamate-ammonia ligases;catalytics;glutamate-ammonia ligases	UniRef100_Q9STA5_Nodulin_6_n=2_Tax=Medicago_truncatula_RepID=Q9STA5_MEDTR
Glyma.01G091700	0	0	0	0.01	0	0	0	0	0	0	0	0	0	0	0	0	0	0	0	0	0	0	0	NA	AT4G15020	NA	hAT transposon superfamily	NA
Glyma.01G091800	0.01	0.03	0	0.03	0.03	0.01	0.04	0	0.05	0.01	0.02	0.22	0.01	0.06	0.08	0.2	0.18	0.07	0	0.05	0.04	1.23	0.02	NA	AT1G68740	PHO1;H1	EXS (ERD1/XPR1/SYG1) family protein	UniRef100_B9HWP3_EXS_family_protein_n=1_Tax=Populus_trichocarpa_RepID=B9HWP3_POPTR
Glyma.01G091900	0.2	0.12	0.1	0.13	0.16	0.2	0.25	0.27	0.18	0.11	0.23	0.21	0.1	0.13	0.14	0.25	0.14	0.04	0.12	0.12	0.2	0.16	0.34	NA	ATCG00170	RPOC2	DNA-directed RNA polymerase family protein	UniRef100_A9XW73_RNA_polymerase_beta''_subunit_(Fragment)_n=1_Tax=Eucryphia_lucida_RepID=A9XW73_EUCLU
Glyma.01G092000	0	0	0	0	0	0	0	0	0	0	0	0	0	0	0	0	0	0	0	0	0	0	0	NA	AT2G01050	NA	zinc ion binding;nucleic acid binding	UniRef100_Q1SKZ9_Zinc_finger,_CCHC-type_n=1_Tax=Medicago_truncatula_RepID=Q1SKZ9_MEDTR
Glyma.01G092100	0.28	0.22	0.17	0.21	0.19	0.27	0.2	0.23	0.1	0.12	0.1	0.19	0.21	0.17	0.17	0.18	0.1	0.21	0.16	0.17	0.07	0.07	0.07	NA	AT1G68730	NA	Zim17-type zinc finger protein	UniRef100_B9HWP4_Zinc_finger_family_protein_n=1_Tax=Populus_trichocarpa_RepID=B9HWP4_POPTR
Glyma.01G092200	0	0	0	0	0	0	0	0	0	0	0	0	0	0	0	0	0	0	0	0	0	0	0	NA	NA	NA	NA	NA
Glyma.01G092300	0.04	0.03	0	0	0.05	0.02	0	0.04	0.2	0.08	0	0.01	0.04	0	0.02	0	0.04	0	0.08	0	0.03	3.41	0.01	NA	NA	NA	NA	NA
Glyma.01G092400	0.94	0.91	0.7	0.71	1.03	1.16	0.61	0.65	0.56	0.86	0.66	0.87	0.94	0.77	0.72	0.98	0.92	0.92	0.56	0.6	0.53	0.6	0.39	NA	AT1G68720	TADA, ATTADA	tRNA arginine adenosine deaminase	UniRef100_B9HIU1_Cytidine/deoxycytidylate_deaminase_family_protein_n=1_Tax=Populus_trichocarpa_RepID=B9HIU1_POPTR
Glyma.01G092500	0	0	0	0	0	0	0	0	0	0	0	0	0	0	0	0	0	0	0	0	0	0	0	NA	AT3G49430	SRp34a, SR34a, At-SR34a	SER/ARG-rich protein 34A	UniRef100_G7I8Q3_Pre-mRNA-splicing_factor_SF2_n=1_Tax=Medicago_truncatula_RepID=G7I8Q3_MEDTR
Glyma.01G092600	0	0	0	0	0	0	0	0	0	0	0	0	0	0	0	0	0	0	0	0	0	0	0	NA	AT2G22190	TPPE	Haloacid dehalogenase-like hydrolase (HAD) superfamily protein	UniRef100_B9HFI0_Trehalose-6-phosphate_phosphatase_family_protein_n=1_Tax=Populus_trichocarpa_RepID=B9HFI0_POPTR
Glyma.01G092700	0	0	0	0	0	0	0	0	0	0	0	0	0	0	0	0	0	0	0.01	0	0	0	0	NA	AT2G32500	NA	Stress responsive alpha-beta barrel domain protein	UniRef100_V9HVX2_Salt_response_protein_n=1_Tax=Triticum_aestivum_RepID=V9HVX2_WHEAT
Glyma.01G092800	0	0	0	0.03	0.09	0.08	0.01	0	0	0	0	0.01	0	0.01	0	0.01	0	0	0	0	0	0	0	NA	AT2G45660	AGL20, SOC1, ATSOC1	AGAMOUS-like 20	UniRef100_G7IDV7_Topoisomerase_1-associated_factor_n=1_Tax=Medicago_truncatula_RepID=G7IDV7_MEDTR
Glyma.01G092900	0.08	0.09	0	0.07	0.03	0.04	0.04	0.12	0.11	0.07	0	0.42	0.24	0.13	0.08	0.14	0.15	0.31	0.2	0.07	0.07	0.1	0.11	NA	AT1G68710	NA	ATPase E1-E2 type family protein / haloacid dehalogenase-like hydrolase family protein	UniRef100_Q9LI83_Phospholipid-transporting_ATPase_10_n=1_Tax=Arabidopsis_thaliana_RepID=ALA10_ARATH
Glyma.01G093000	0.4	0.28	0.47	0.2	0.41	0.34	0.35	0.34	0.26	0.27	0.35	0.12	0.23	0.34	0.24	0.2	0.1	0.14	0.21	0.19	0.16	0.13	0.12	NA	AT5G54890	NA	RNA-binding CRS1 / YhbY (CRM) domain-containing protein	UniRef100_Q9FFU1_CRS2-associated_factor_2,_mitochondrial_n=1_Tax=Arabidopsis_thaliana_RepID=CAF2M_ARATH
Glyma.01G093100	0.03	0	0.01	0.01	0.02	0	0.05	0.01	0.03	0.13	0.06	0.05	0.05	0.06	0.03	0.04	0	0.04	0.06	0.11	0.04	0.02	0.01	NA	AT1G26150	ATPERK10, PERK10	proline-rich extensin-like receptor kinase 10	UniRef100_Q9C660_Proline-rich_receptor-like_protein_kinase_PERK10_n=1_Tax=Arabidopsis_thaliana_RepID=PEK10_ARATH
Glyma.01G093200	0.36	0.4	0.22	0.21	0.27	0.34	0.22	0.21	0.09	0.19	0.33	0.27	0.23	0.17	0.26	0.27	0.22	0.21	0.39	0.41	0.06	0.11	0.09	NA	AT1G26160	NA	Metal-dependent phosphohydrolase	UniRef100_Q93ZV1_Metal-dependent_phosphohydrolase_n=1_Tax=Arabidopsis_thaliana_RepID=Q93ZV1_ARATH
Glyma.01G093300	0.02	0.1	0	0.01	0.03	0.03	0	0.02	0.01	0	0	0.02	0.02	0	0.01	0	0.01	0	0.01	0.01	0.02	0.01	0	NA	NA	NA	NA	NA
Glyma.01G093400	0	0	0	0	0	0	0	0	0	0	0	0	0	0	0	0	0	0	0	0	0	0	0	bHLH	AT3G24140	FMA	basic helix-loop-helix (bHLH) DNA-binding superfamily protein	UniRef100_Q56YJ8_Transcription_factor_FAMA_n=2_Tax=Arabidopsis_thaliana_RepID=FAMA_ARATH
Glyma.01G093500	0	0	0	0	0	0	0	0	0	0	0	0	0	0	0	0	0	0	0	0	0	0	0	NA	AT3G21670	NA	Major facilitator superfamily protein	UniRef100_D5LQ68_Nitrate_transporter_n=3_Tax=Medicago_truncatula_RepID=D5LQ68_MEDTR
Glyma.01G093600	0.01	0	0.01	0	0	0	0	0	0	0	0	0	0	0	0	0	0	0	0	0	0	0	0	NA	AT4G24610	NA	unknown protein; FUNCTIONS IN: molecular function unknown; INVOLVED IN: biological process unknown; LOCATED IN: plasma membrane; EXPRESSED IN: 20 plant structures; EXPRESSED DURING: 12 growth stages; BEST Arabidopsis thaliana protein match is: unknown protein (TAIR:AT5G65440.1); Has 820 Blast hits to 264 proteins in 74 species: Archae - 0; Bacteria - 15; Metazoa - 77; Fungi - 83; Plants - 96; Vir…	NA
Glyma.01G093700	0	0	0	0	0	0	0	0	0	0	0	0	0	0	0	0	0	0	0	0	0	0	0	NA	AT1G79810	TED3, PEX2	Pex2/Pex12 N-terminal domain-containing protein / zinc finger (C3HC4-type RING finger) family protein	UniRef100_G7LFV7_Peroxisome_assembly_protein_n=1_Tax=Medicago_truncatula_RepID=G7LFV7_MEDTR
Glyma.01G093800	0	0	0	0	0	0	0	0	0.01	0	0	0	0	0	0	0	0	0	0	0	0	0	0	NA	AT1G63840	NA	RING/U-box superfamily protein	UniRef100_G7KB55_E3_ubiquitin-protein_ligase_n=1_Tax=Medicago_truncatula_RepID=G7KB55_MEDTR
Glyma.01G093900	3.28	3.26	1.63	2.88	2.58	4.25	2.22	2.62	0.58	2.29	2.3	2.25	1.66	1.64	1.89	1.64	2.06	2.21	1.92	2.69	0.37	0.48	0.6	NA	AT1G26170	NA	ARM repeat superfamily protein	UniRef100_B9HIS5_Importin_beta-2_subunit_family_protein_n=1_Tax=Populus_trichocarpa_RepID=B9HIS5_POPTR
Glyma.01G094000	0	0	0.01	0.01	0.14	0.02	0	0	0	0	0	0	0.01	0	0	0	0	0	0	0	0	0	0.01	NA	AT1G24620	NA	EF hand calcium-binding protein family	UniRef100_G8A011_Calcium-binding_pollen_allergen_n=1_Tax=Medicago_truncatula_RepID=G8A011_MEDTR
Glyma.01G094100	0	0	0	0	0	0	0	0	0	0	0	0	0	0	0	0	0	0	0	0	0	0	0	NA	AT3G51690	NA	PIF1 helicase	UniRef100_G7JG32_Helicase-like_protein_n=1_Tax=Medicago_truncatula_RepID=G7JG32_MEDTR
Glyma.01G094200	0.69	0.6	0.61	0.71	0.62	0.92	0.6	0.73	0.74	0.73	0.61	0.63	0.65	0.8	0.73	0.68	0.43	0.72	0.59	0.75	0.7	0.71	0.72	NA	AT3G60240	EIF4G, CUM2	eukaryotic translation initiation factor 4G	UniRef100_G7LCH5_Eukaryotic_translation_initiation_factor_4G_n=1_Tax=Medicago_truncatula_RepID=G7LCH5_MEDTR
Glyma.01G094300	0	0	0	0	0	0	0	0	0	0	0	0	0	0	0.02	0	0	0	0	0	0	0	0	NA	NA	NA	NA	NA
Glyma.01G094400	0	0	0	0	0	0	0	0	0	0	0	0	0	0	0	0	0	0	0	0	0	0	0	NA	AT5G57110	ACA8, AT-ACA8	autoinhibited Ca2+ -ATPase, isoform 8	UniRef100_G3LY22_Auto-inhibited_Ca2+-transporting_ATPase_10_n=1_Tax=Solanum_lycopersicum_RepID=G3LY22_SOLLC
Glyma.01G094500	0	0	0	0	0	0	0	0	0	0	0	0	0	0	0	0	0	0	0	0	0	0	0	NA	NA	NA	NA	NA
Glyma.01G094600	0.05	0.05	0.07	0.06	0.05	0.03	0.14	0.08	0.02	0.03	0.11	0.09	0.05	0.14	0.06	0.12	0.2	0.11	0.07	0.01	0.02	0.01	0.06	NA	NA	NA	NA	NA
Glyma.01G094700	0	0	0	0	0	0	0	0	0	0	0	0	0	0	0	0	0	0	0	0	0	0	0	NA	NA	NA	NA	UniRef100_G7IGJ6_Replication_protein_A_70_kDa_DNA-binding_subunit_n=1_Tax=Medicago_truncatula_RepID=G7IGJ6_MEDTR
Glyma.01G094800	0.28	0.38	0.35	0.38	0.34	0.38	0.5	0.3	0.22	0.29	0.36	0.45	0.54	0.5	0.48	0.51	0.41	0.55	0.65	0.4	0.21	0.32	0.23	NA	AT4G17080	NA	Histone H3 K4-specific methyltransferase SET7/9 family protein	UniRef100_B8XY96_MORN_n=1_Tax=Brassica_rapa_subsp._pekinensis_RepID=B8XY96_BRARP
Glyma.01G094900	0.06	0.03	0.09	0.16	0.28	0.24	0.06	0.11	0.04	0.18	0.1	0.12	0.14	0.13	0.06	0.11	0.1	0.21	0.16	0.09	0.02	0.05	0.06	NA	AT1G02170	LOL3, ATMCPB1, MCP1B, ATMC1, MC1	metacaspase 1	UniRef100_M9WRR2_Metacaspase-2_n=1_Tax=Vitis_vinifera_RepID=M9WRR2_VITVI
Glyma.01G095000	0	0	0	0	0	0	0	0	0	0	0	0	0	0	0	0	0	0	0	0	0	0	0	NA	AT1G73260	ATKTI1, KTI1	kunitz trypsin inhibitor 1	UniRef100_P25272_Kunitz-type_trypsin_inhibitor_KTI1_n=1_Tax=Glycine_max_RepID=KTI1_SOYBN
Glyma.01G095100	0.19	0.14	0.25	0.16	0.25	0.2	0.18	0.17	0.29	0.23	0.07	0.27	0.28	0.3	0.23	0.27	0.18	0.22	0.15	0.24	0.28	0.23	0.26	C3H	AT1G32360	NA	Zinc finger (CCCH-type) family protein	UniRef100_G7LH15_Zinc_finger_CCCH_domain-containing_protein_n=1_Tax=Medicago_truncatula_RepID=G7LH15_MEDTR
Glyma.01G095200	0	0	0	0	0	0	0	0	0	0	0	0	0	0	0	0.01	0	0	0	0	0.01	0	0	NA	NA	NA	NA	NA
Glyma.01G095300	0	0	0	0	0	0	0	0	0	0	0	0	0	0	0	0	0	0	0	0	0	0	0	NA	AT4G17920	NA	RING/U-box superfamily protein	UniRef100_G7KFV0_RING_finger-like_protein_n=1_Tax=Medicago_truncatula_RepID=G7KFV0_MEDTR
Glyma.01G095400	0	0	0	0	0	0	0	0	0	0	0	0	0	0	0	0	0	0	0	0	0	0	0	NA	AT4G17910	NA	transferases, transferring acyl groups	UniRef100_G7LH17_GPI-anchored_wall_transfer_protein_n=1_Tax=Medicago_truncatula_RepID=G7LH17_MEDTR
Glyma.01G095500	0.36	0.1	0.28	0.05	0.06	0.02	0.06	0.09	0.07	0.11	0.06	0.14	0.07	0.08	0.04	0.37	0.66	0.12	0.04	0.05	0.05	0.06	0.17	bHLH	AT5G46690	bHLH071	beta HLH protein 71	UniRef100_G7LH18_Transcription_factor_bHLH96_n=1_Tax=Medicago_truncatula_RepID=G7LH18_MEDTR
Glyma.01G095600	0	0	0	0	0	0	0	0	0	0	0.01	0	0	0	0	0	0	0	0	0	0	0	0	NA	AT3G03550	NA	RING/U-box superfamily protein	UniRef100_G7KDR5_RING-H2_finger_protein_ATL3A_n=1_Tax=Medicago_truncatula_RepID=G7KDR5_MEDTR
Glyma.01G095700	0	0	0	0	0.02	0	0	0	0	0	0	0.01	0	0	0.01	0	0	0	0	0	0	0	0	NA	AT5G46700	TET1, TRN2	Tetraspanin family protein	UniRef100_B9GZ87_Senescence-associated_family_protein_n=1_Tax=Populus_trichocarpa_RepID=B9GZ87_POPTR
Glyma.01G095800	0	0	0	0	0	0	0	0	0	0	0	0	0	0	0	0	0	0	0	0	0	0	0	NA	NA	NA	NA	NA
Glyma.01G095900	0.26	0.52	0.27	0.28	0.28	0.28	0.42	0.46	1.06	0.4	0.57	0.36	0.32	0.34	0.44	0.61	0.51	0.25	0.28	0.56	0.68	0.75	1.24	NA	ATCG00300	YCF9	YCF9	UniRef100_I1J6B5_Photosystem_II_reaction_center_protein_Z_n=1_Tax=Glycine_max_RepID=I1J6B5_SOYBN
Glyma.01G096000	0.62	0.79	0.7	0.27	0.19	0.31	0.33	0.27	0.24	0.15	0.43	1.62	2.66	1.96	1.15	1.28	0.53	2.9	0.35	0.25	0.32	0.31	0.27	NA	AT4G17900	NA	PLATZ transcription factor family protein	UniRef100_I0B672_PLATZ_n=1_Tax=Gossypium_hirsutum_RepID=I0B672_GOSHI
Glyma.01G096100	0	0	0	0	0	0	0	0	0	0	0	0	0	0	0	0	0	0	0	0	0	0	0	NA	AT1G13130	NA	Cellulase (glycosyl hydrolase family 5) protein	UniRef100_G7J343_Endoglucanase_n=1_Tax=Medicago_truncatula_RepID=G7J343_MEDTR
Glyma.01G096200	0	0	0	0	0	0	0	0	0	0	0	0	0	0	0	0	0	0	0	0	0	0	0	NA	AT1G73260	ATKTI1, KTI1	kunitz trypsin inhibitor 1	UniRef100_P01070_Trypsin_inhibitor_A_n=1_Tax=Glycine_max_RepID=ITRA_SOYBN
Glyma.01G096300	0.4	0.27	0.64	0.77	0.71	0.72	0.59	0.49	0.48	0.72	0.55	0.45	0.37	0.46	0.55	0.53	0.34	0.39	0.87	0.65	0.47	0.63	0.41	NA	AT4G17890	AGD8	ARF-GAP domain 8	UniRef100_B9N2M5_UBIQUITIN-SPECIFIC_PROTEASE_20_family_protein_n=1_Tax=Populus_trichocarpa_RepID=B9N2M5_POPTR
Glyma.01G096400	0	0	0	0	0	0	0	0	0	0	0	0	0	0	0	0	0	0	0	0	0	0	0	NA	NA	NA	NA	NA
Glyma.01G096500	0	0	0	0	0	0	0	0	0	0	0	0	0	0	0	0	0	0	0	0	0	0	0	NA	NA	NA	NA	NA
Glyma.01G096600	0.04	0.03	0.04	0.02	0	0.03	0.02	0	0.01	0.01	0.02	0.02	0.01	0.01	0	0.02	0	0	0.01	0.01	0	0	0	bHLH	AT1G32640	ATMYC2, RD22BP1, JAI1, JIN1, MYC2, ZBF1	Basic helix-loop-helix (bHLH) DNA-binding family protein	UniRef100_Q41101_Phaseolin_G-box_binding_protein_PG1_n=1_Tax=Phaseolus_vulgaris_RepID=Q41101_PHAVU
Glyma.01G096700	0.02	0	0	0.02	0.07	0.04	0	0	0	0.01	0.01	0.01	0.03	0.03	0	0.03	0.02	0	0	0	0	0	0	NA	AT1G32900	NA	UDP-Glycosyltransferase superfamily protein	UniRef100_D2E850_Granule-bound_starch_synthase_(Fragment)_n=1_Tax=Triphysaria_eriantha_RepID=D2E850_9LAMI
Glyma.01G096800	0.01	0	0.01	0.03	0.03	0.03	0.02	0.02	0	0	0	0.02	0	0	0	0.01	0.02	0.01	0	0	0	0	0.03	NA	AT2G35230	IKU1	VQ motif-containing protein	UniRef100_U5GUQ9_Hydroxyproline-rich_glycoprotein_n=1_Tax=Populus_trichocarpa_RepID=U5GUQ9_POPTR
Glyma.01G096900	0	0	0	0	0.01	0	0	0	0	0	0	0.01	0	0	0	0	0	0	0	0	0	0	0	NA	AT3G22220	NA	hAT transposon superfamily	NA
Glyma.01G097000	0.02	0.04	0.06	0.03	0.01	0.02	0.02	0.02	0.04	0.01	0.06	0.01	0.01	0.02	0	0.02	0.03	0	0.03	0.01	0.02	0	0	NA	AT4G17870	PYR1, RCAR11	Polyketide cyclase/dehydrase and lipid transport superfamily protein	UniRef100_F2YHU9_Abscisic_acid_receptor_PYR1_n=1_Tax=Fragaria_ananassa_RepID=F2YHU9_FRAAN
Glyma.01G097100	0.08	0.07	0.12	0.11	0.08	0.14	0.15	0.09	0.12	0.37	0.08	0.19	0.24	0.22	0.21	0.14	0.14	0.07	0.3	0.14	0.13	0.14	0.08	NA	AT5G46800	BOU	Mitochondrial substrate carrier family protein	UniRef100_G7KF41_Mitochondrial_carnitine/acylcarnitine_carrier-like_protein_n=1_Tax=Medicago_truncatula_RepID=G7KF41_MEDTR
Glyma.01G097200	0.15	0.19	0.22	0.34	0.24	0.3	0.13	0.13	0.14	0.08	0.12	0.19	0.16	0.14	0.15	0.18	0.14	0.13	0.26	0.26	0.08	0.11	0.16	NA	AT2G22720	NA	SPT2 chromatin protein	UniRef100_F4IKF3_SPT2_chromatin_protein_n=2_Tax=Arabidopsis_thaliana_RepID=F4IKF3_ARATH
Glyma.01G097300	0.01	0.02	0.04	0.02	0.03	0.02	0.02	0.03	0.01	0.02	0.02	0.1	0.03	0.04	0.02	0.03	0	0.04	0.02	0	0.01	0	0	NA	NA	NA	NA	NA
Glyma.01G097400	0.01	0.03	0	0	0.01	0.01	0.01	0.01	0	0	0	0	0	0	0.01	0	0	0	0	0	0	0	0	NA	AT4G37870	PCK1, PEPCK	phosphoenolpyruvate carboxykinase 1	UniRef100_Q94LX7_Phosphoenolpyruvate_carboxykinase_n=1_Tax=Flaveria_pringlei_RepID=Q94LX7_FLAPR
Glyma.01G097500	0.06	0.05	0.03	0.05	0.05	0.03	0.09	0.06	0.02	0.08	0.14	0.07	0.05	0.06	0.08	0.11	0.1	0.07	0.04	0.05	0.02	0	0	NA	AT3G49640	NA	Aldolase-type TIM barrel family protein	UniRef100_I1J6W0_tRNA-dihydrouridine_synthase_n=4_Tax=Glycine_max_RepID=I1J6W0_SOYBN
Glyma.01G097600	0.01	0.03	0	0.01	0.03	0	0.01	0.01	0.01	0.03	0.04	0.02	0.01	0	0	0	0.03	0.03	0	0.02	0	0	0	NA	NA	NA	NA	UniRef100_G8A282_Craniofacial_development_protein_n=1_Tax=Medicago_truncatula_RepID=G8A282_MEDTR
Glyma.01G097700	0.06	0.03	0.06	0.01	0.04	0.03	0.03	0.06	0.1	0.03	0.05	0.03	0.04	0.16	0.08	0.02	0.02	0.02	0.04	0	0.07	0.04	0.08	NA	AT4G37880	NA	LisH/CRA/RING-U-box domains-containing protein	UniRef100_K0BV36_SIE3_n=2_Tax=Lotus_japonicus_RepID=K0BV36_LOTJA
Glyma.01G097800	0	0	0	0.01	0	0	0	0	0	0	0	0	0	0	0	0	0	0	0	0	0	0	0	NA	NA	NA	NA	UniRef100_Q69FA4_Gag-pol_polyprotein_n=1_Tax=Phaseolus_vulgaris_RepID=Q69FA4_PHAVU
Glyma.01G097900	0.03	0	0.05	0.01	0.09	0.03	0.05	0.03	0.08	0.16	0	0.02	0.03	0.22	0.07	0.05	0.11	0.02	0.06	0	0.16	0.07	0.11	NA	AT2G22680	NA	Zinc finger (C3HC4-type RING finger) family protein	UniRef100_G7LHS8_Zinc_finger_protein_n=1_Tax=Medicago_truncatula_RepID=G7LHS8_MEDTR
Glyma.01G098000	0.23	0.14	0.11	0.05	0.05	0.08	0.19	0.22	0.27	0.17	0.49	0.17	0.14	0.16	0.22	0.25	0.09	0.16	0.11	0.16	0.3	0.27	0.33	NA	AT5G65670	IAA9	indole-3-acetic acid inducible 9	UniRef100_K7K2W3_Auxin-induced_protein_n=1_Tax=Glycine_max_RepID=K7K2W3_SOYBN
Glyma.01G098100	0.01	0	0	0	0	0	0	0	0	0	0	0	0	0	0	0	0	0	0	0	0	0	0	NA	NA	NA	NA	NA
Glyma.01G098200	0	0	0	0	0	0	0	0	0	0	0	0	0	0	0	0	0	0	0	0	0	0	0	NA	NA	NA	NA	NA
Glyma.01G098300	0	0	0.01	0	0	0	0	0.01	0	0	0	0	0	0	0	0	0	0	0	0	0	0	0	NA	NA	NA	NA	NA
Glyma.01G098400	0.03	0.38	0.03	0.04	0.01	0.02	0.1	0.24	0.11	0.06	0.07	0.01	0.02	0.01	0.07	0.02	0.01	0	0.02	0.18	0.01	0.07	0.09	NA	AT2G28930	APK1B, PK1B	protein kinase 1B	UniRef100_C6ZRU1_Protein_kinase_n=1_Tax=Glycine_max_RepID=C6ZRU1_SOYBN
Glyma.01G098500	0	0	0	0	0	0	0	0	0	0	0	0	0.01	0	0.01	0	0	0	0.01	0	0	0	0	NA	NA	NA	NA	NA
Glyma.01G098600	0	0	0	0	0	0	0	0	0	0	0	0	0	0	0	0	0	0	0	0	0	0	0	NA	NA	NA	NA	NA
Glyma.01G098700	0.03	0.02	0.05	0.05	0.04	0.04	0.05	0.04	0.08	0.08	0.12	0.02	0.08	0.19	0.23	0.06	0.35	0.03	0.1	0.08	0.17	0.13	0.07	NA	AT5G02230	NA	Haloacid dehalogenase-like hydrolase (HAD) superfamily protein	UniRef100_K7WEQ0_Catalytic/_hydrolase_n=1_Tax=Zea_mays_RepID=K7WEQ0_MAIZE
Glyma.01G098800	0	0	0	0	0	0	0	0	0	0	0	0	0	0	0	0	0	0	0	0	0	0	0	NA	AT5G18560	PUCHI	Integrase-type DNA-binding superfamily protein	UniRef100_G7JK99_Ethylene-responsive_transcription_factor_n=1_Tax=Medicago_truncatula_RepID=G7JK99_MEDTR
Glyma.01G098900	0	0	0	0	0	0	0	0	0	0	0	0	0	0	0	0	0	0	0	0	0	0	0	NA	NA	NA	NA	NA
Glyma.01G099000	0.5	0.54	0.6	0.05	0.01	0	0.65	0.06	0.05	0.14	0.26	0.02	0.04	0.03	0.11	0.03	0.07	0.05	0.03	0.09	0.02	0	0	NA	AT3G51840	ACX4, ATSCX, ATG6	acyl-CoA oxidase 4	UniRef100_J7K895_Acyl-CoA_oxidase_4_n=1_Tax=Prunus_persica_RepID=J7K895_PRUPE
Glyma.01G099100	0.28	0.23	0.46	0.23	0.21	0.17	0.33	0.27	0.17	0.3	0.31	0.22	0.29	0.28	0.24	0.2	0.37	0.15	0.18	0.34	0.12	0.16	0.15	NA	AT3G09320	NA	DHHC-type zinc finger family protein	UniRef100_I1J6X1_S-acyltransferase_n=1_Tax=Glycine_max_RepID=I1J6X1_SOYBN
Glyma.01G099200	0.01	0	0.01	0.01	0.01	0	0	0	0	0	0	0	0	0	0	0	0	0.01	0	0	0	0	0	NA	NA	NA	NA	NA
Glyma.01G099300	0.01	0	0	0	0.01	0.01	0	0	0	0	0	0	0	0	0	0	0	0	0	0	0	0	0	NA	NA	NA	NA	UniRef100_G7JEH0_F-box_protein_n=1_Tax=Medicago_truncatula_RepID=G7JEH0_MEDTR
Glyma.01G099400	0.01	0	0	0	0	0	0	0	0	0	0	0	0	0	0	0	0	0	0	0.01	0	0	0	NA	NA	NA	NA	NA
Glyma.01G099500	0	0.03	0	0	0	0	0	0	0	0	0	0	0	0	0	0	0	0	0	0	0	0	0	NA	AT1G53035	NA	unknown protein; FUNCTIONS IN: molecular function unknown; INVOLVED IN: biological process unknown; LOCATED IN: endomembrane system; EXPRESSED IN: 23 plant structures; EXPRESSED DURING: 13 growth stages; BEST Arabidopsis thaliana protein match is: unknown protein (TAIR:AT3G15358.1); Has 49 Blast hits to 49 proteins in 9 species: Archae - 0; Bacteria - 0; Metazoa - 0; Fungi - 0; Plants - 49; Virus…	NA
Glyma.01G099600	0.36	0.47	0.37	0.3	0.36	0.32	0.44	0.29	0.1	0.27	0.53	0.45	0.44	0.32	0.5	0.35	0.36	0.48	0.42	0.4	0.21	0.11	0.29	NA	AT2G37840	NA	Protein kinase superfamily protein	UniRef100_B9HC64_Kinase_family_protein_n=1_Tax=Populus_trichocarpa_RepID=B9HC64_POPTR
Glyma.01G099700	1.62	1.62	1.99	2.44	1.63	1.97	1.76	1.83	0.55	1.51	8.32	3.09	2.48	1.94	1.77	3.58	1.4	4.68	2.92	1.46	0.44	0.49	0.47	NA	AT3G53900	UPP, PYRR	uracil phosphoribosyltransferase	UniRef100_P93394_Uracil_phosphoribosyltransferase_n=1_Tax=Nicotiana_tabacum_RepID=UPP_TOBAC
Glyma.01G099800	0.14	0.07	0.05	0.19	0.2	0.18	0.5	0.5	0.39	0.56	0.15	0.2	0.3	0.22	0.15	0.55	0.46	0.23	0.21	0.16	0.28	0.42	0.19	NA	AT3G55610	P5CS2	delta 1-pyrroline-5-carboxylate synthase 2	UniRef100_Q9AYM4_VuP5CS_protein_n=1_Tax=Vigna_unguiculata_RepID=Q9AYM4_VIGUN
Glyma.01G099900	0	0	0.01	0	0	0	0	0	0	0	0	0	0	0	0	0.02	0	0	0	0.01	0	0	0	NA	AT3G55550	NA	Concanavalin A-like lectin protein kinase family protein	UniRef100_Q6UY58_Lectin-like_receptor_kinase_7;3_n=1_Tax=Medicago_truncatula_RepID=Q6UY58_MEDTR
Glyma.01G100000	0	0	0	0	0	0	0	0	0	0	0	0	0	0	0	0	0	0	0	0	0	0	0	NA	AT5G02110	CYCD7;1, CYCD7	CYCLIN D7;1	UniRef100_A8Y924_D7-type_cyclin_n=1_Tax=Populus_trichocarpa_RepID=A8Y924_POPTR
Glyma.01G100100	0.45	0.3	0.39	0.4	0.63	0.54	0.39	0.61	0.48	0.44	0.23	0.44	0.35	0.29	0.27	0.36	0.38	0.49	0.48	0.49	0.46	0.43	0.29	NA	AT4G09550	ATGIP1, GIP1	AtGCP3 interacting protein 1	UniRef100_Q9M0N8_Mitotic-spindle_organizing_protein_1B_n=2_Tax=Arabidopsis_RepID=MZT1B_ARATH
Glyma.01G100200	0.22	0.31	0.16	0.09	0.08	0.03	0.12	0.1	0.19	0.18	0.28	0.14	0.19	0.23	0.21	0.23	0.17	0.19	0.21	0.13	0.14	0.2	0.09	NA	AT2G37680	NA	CONTAINS InterPro DOMAIN/s: Vacuolar import/degradation protein Vid24 (InterPro:IPR018618); Has 318 Blast hits to 317 proteins in 131 species: Archae - 0; Bacteria - 0; Metazoa - 80; Fungi - 184; Plants - 51; Viruses - 0; Other Eukaryotes - 3 (source: NCBI BLink).	UniRef100_G7JSA6_FHY1_n=1_Tax=Medicago_truncatula_RepID=G7JSA6_MEDTR
Glyma.01G100300	0	0	0.01	0.08	0.03	0.07	0	0	0	0	0.01	0	0	0	0	0	0	0	0	0	0	0	0	NA	NA	NA	NA	NA
Glyma.01G100400	0	0	0	0.02	0	0	0.01	0	0	0	0	0	0	0	0	0	0	0	0	0	0	0	0.02	NA	AT3G48880	NA	RNI-like superfamily protein	UniRef100_G7KZ79_F-box/LRR-repeat_protein_n=1_Tax=Medicago_truncatula_RepID=G7KZ79_MEDTR
Glyma.01G100500	0	0	0	0	0	0	0	0	0	0	0	0	0	0	0	0	0	0	0	0	0	0	0	NA	AT5G66780	NA	unknown protein; Has 1807 Blast hits to 1807 proteins in 277 species: Archae - 0; Bacteria - 0; Metazoa - 736; Fungi - 347; Plants - 385; Viruses - 0; Other Eukaryotes - 339 (source: NCBI BLink).	NA
Glyma.01G100600	0.16	0.1	0.1	0.1	0.08	0.09	0.17	0.11	0.08	0.1	0.1	0.15	0.14	0.09	0.12	0.2	0.06	0.16	0	0.08	0.12	0.02	0.07	NA	AT5G66760	SDH1-1	succinate dehydrogenase 1-1	UniRef100_B9HEW3_Succinate_dehydrogenase_flavoprotein_subunit_n=1_Tax=Populus_trichocarpa_RepID=B9HEW3_POPTR
Glyma.01G100700	0	0	0	0	0	0	0	0	0	0	0	0	0	0	0	0	0	0	0	0	0	0	0	NA	NA	NA	NA	NA
Glyma.01G100800	0	0	0	0	0	0	0	0	0	0	0	0	0	0	0	0	0	0	0	0	0	0	0	NA	NA	NA	NA	UniRef100_Q9SXF0_T3P18.3_n=1_Tax=Arabidopsis_thaliana_RepID=Q9SXF0_ARATH
Glyma.01G100900	0.75	0.56	0.43	0.72	0.43	0.59	0.57	0.62	0.45	0.41	0.41	0.33	0.37	0.42	0.27	0.42	0.42	0.21	0.29	0.44	0.51	0.34	0.6	NA	AT5G41970	NA	Metal-dependent protein hydrolase	UniRef100_F4K000_Metal-dependent_protein_hydrolase_n=2_Tax=Arabidopsis_thaliana_RepID=F4K000_ARATH
Glyma.01G101000	0.05	0.05	0.05	0.01	0.04	0.01	0.05	0.07	0.11	0.13	0.04	0.03	0.04	0.02	0.04	0.02	0.11	0.01	0.05	0.09	0.06	0.13	0.04	NA	AT3G55550	NA	Concanavalin A-like lectin protein kinase family protein	UniRef100_Q6UY58_Lectin-like_receptor_kinase_7;3_n=1_Tax=Medicago_truncatula_RepID=Q6UY58_MEDTR
Glyma.01G101100	0	0	0	0	0	0	0	0	0	0	0	0	0	0	0	0	0	0	0	0	0	0	0.02	NA	AT5G51670	NA	Protein of unknown function (DUF668)	UniRef100_G7JTD5_Avr9/Cf-9_rapidly_elicited_protein_n=1_Tax=Medicago_truncatula_RepID=G7JTD5_MEDTR
Glyma.01G101200	0.01	0	0	0.02	0.06	0.05	0	0	0	0	0	0	0.01	0	0	0	0	0.01	0	0	0.01	0	0	NA	NA	NA	NA	NA
Glyma.01G101300	0	0	0	0	0	0	0	0	0	0	0	0	0	0	0	0	0	0	0	0	0	0	0	NA	AT4G34540	NA	NmrA-like negative transcriptional regulator family protein	UniRef100_G7JHC4_Isoflavone_reductase-like_protein_n=2_Tax=Medicago_truncatula_RepID=G7JHC4_MEDTR
Glyma.01G101400	0	0	0	0	0	0	0	0	0	0	0	0	0	0	0	0	0	0	0	0	0	0	0	MYB_related	AT3G24310	MYB305, ATMYB71	myb domain protein 305	UniRef100_G7I6P8_R2R3-MYB_transcription_factor_n=1_Tax=Medicago_truncatula_RepID=G7I6P8_MEDTR
Glyma.01G101500	0	0	0	0	0	0	0	0	0	0	0	0	0	0	0	0	0	0	0	0	0	0	0	NA	AT3G42170	NA	BED zinc finger ;hAT family dimerisation domain	UniRef100_G7IE71_HAT_family_dimerization_domain_containing_protein_n=1_Tax=Medicago_truncatula_RepID=G7IE71_MEDTR
Glyma.01G101600	0	0.02	0	0.01	0.01	0.02	0.01	0.02	0.02	0.02	0	0	0.01	0	0.01	0.03	0.02	0.01	0	0	0.02	0.06	0.01	NA	ATCG01250	NDHB.2	NADH-Ubiquinone/plastoquinone (complex I) protein	UniRef100_K9L3B9_NAD(P)H-quinone_oxidoreductase_subunit_2,_chloroplastic_n=1_Tax=Vaccinium_macrocarpon_RepID=K9L3B9_VACMA
Glyma.01G101700	0	0	0	0	0	0	0	0	0	0	0.01	0	0	0	0	0	0	0	0	0	0	0	0	NA	AT2G01050	NA	zinc ion binding;nucleic acid binding	NA
Glyma.01G101800	0	0	0	0	0	0	0.01	0.01	0	0	0	0	0	0	0	0	0.04	0	0	0	0	0	0	C2H2	AT2G37740	ATZFP10, ZFP10	zinc-finger protein 10	UniRef100_G7JTD7_C2H2-type_zinc_finger_protein-like_protein_n=1_Tax=Medicago_truncatula_RepID=G7JTD7_MEDTR
Glyma.01G101900	0	0	0	0	0	0	0	0	0	0	0	0	0	0	0	0	0	0	0	0	0	0	0	NA	AT1G62330	NA	O-fucosyltransferase family protein	UniRef100_G7KK43_DUF246_domain-containing_protein_n=1_Tax=Medicago_truncatula_RepID=G7KK43_MEDTR
Glyma.01G102000	0	0	0	0	0	0	0	0	0	0	0	0	0	0	0	0	0	0	0	0	0	0	0	NA	AT5G15380	DRM1	domains rearranged methylase 1	UniRef100_G1CQN7_Domain_rearranged_methyltransferase_(Fragment)_n=1_Tax=Vitis_amurensis_RepID=G1CQN7_9ROSI
Glyma.01G102100	0	0.03	0.01	0	0	0	0	0	0	0	0	0	0	0	0	0	0	0	0	0	0	0	0	NA	AT2G37730	NA	Protein of unknown function (DUF604)	NA
Glyma.01G102200	0.01	0	0	0	0	0	0	0	0	0	0	0	0.01	0.02	0.06	0	0	0	0	0	0	0.03	0	NA	AT5G45540	NA	Protein of unknown function (DUF594)	NA
Glyma.01G102300	0	0	0	0	0	0	0	0	0	0	0	0	0	0	0	0	0	0	0	0	0	0	0	NA	AT5G02090	NA	unknown protein; Has 30 Blast hits to 30 proteins in 10 species: Archae - 0; Bacteria - 0; Metazoa - 0; Fungi - 0; Plants - 30; Viruses - 0; Other Eukaryotes - 0 (source: NCBI BLink).	UniRef100_K9N5V5_Legume-specific_protein_n=1_Tax=Aeschynomene_evenia_RepID=K9N5V5_9FABA
Glyma.01G102400	0.37	0.26	0.3	0.12	0.1	0.1	0.49	0.41	0.24	0.21	0.53	0.2	0.21	0.35	0.33	0.18	0.23	0.21	0.12	0.21	0.21	0.21	0.08	NA	AT3G53850	NA	Uncharacterised protein family (UPF0497)	UniRef100_B6T990_CASP-like_protein_13_n=1_Tax=Zea_mays_RepID=CSPLI_MAIZE
Glyma.01G102500	0	0	0	0	0	0	0	0	0	0	0	0	0	0	0	0	0	0	0	0	0	0	0	NA	AT2G37770	NA	NAD(P)-linked oxidoreductase superfamily protein	UniRef100_D7LKP8_Oxidoreductase_n=1_Tax=Arabidopsis_lyrata_subsp._lyrata_RepID=D7LKP8_ARALL
Glyma.01G102600	0.19	0.15	0.31	0.22	0.18	0.16	0.21	0.22	0.44	0.2	0.03	0.3	0.49	0.79	0.55	0.26	0.31	0.42	0.13	0.26	0.6	0.34	0.13	NA	AT2G37770	NA	NAD(P)-linked oxidoreductase superfamily protein	UniRef100_G7JTE4_Aldose_reductase_n=1_Tax=Medicago_truncatula_RepID=G7JTE4_MEDTR
Glyma.01G102700	0.09	0.03	0.05	0.02	0.01	0.01	0.02	0.01	0	0	0.03	0.02	0.08	0.16	0.12	0.02	0.01	0.02	0.01	0.01	0.03	0.04	0.01	NA	NA	NA	NA	NA
Glyma.01G102800	0.34	0.26	0.22	0.42	0.14	0.15	0.06	0.12	0.05	0.16	0.25	0.05	0.09	0.18	0.14	0.07	0.27	0.08	0.05	0.25	0.03	0.08	0.02	NA	NA	NA	NA	NA
Glyma.01G102900	0.03	0.04	0.04	0.02	0.02	0.04	0	0.01	0	0	0	0.01	0	0	0.04	0.01	0.02	0	0	0	0	0.14	0.01	NA	AT2G37770	NA	NAD(P)-linked oxidoreductase superfamily protein	UniRef100_D7LKP8_Oxidoreductase_n=1_Tax=Arabidopsis_lyrata_subsp._lyrata_RepID=D7LKP8_ARALL
Glyma.01G103000	0	0	0	0	0	0	0	0	0	0	0	0	0	0	0	0	0	0	0	0	0	0	0	NA	NA	NA	NA	UniRef100_G7KIU8_Phytoalexin-deficient_4-2_protein_n=1_Tax=Medicago_truncatula_RepID=G7KIU8_MEDTR
Glyma.01G103100	0.07	0.1	0.06	0.06	0.21	0.12	0.07	0.17	0.19	0.11	0.19	0.18	0.22	0.07	0.1	0.15	0.09	0.17	0.23	0.07	0.21	0.23	0.16	NA	AT1G55510	BCDH BETA1	branched-chain alpha-keto acid decarboxylase E1 beta subunit	UniRef100_G7JTF7_2-oxoisovalerate_dehydrogenase_subunit_beta_n=1_Tax=Medicago_truncatula_RepID=G7JTF7_MEDTR
Glyma.01G103200	0.09	0.07	0.18	0.31	0.12	0.21	0.14	0.18	0.14	0.12	0.22	0.21	0.13	0.15	0.14	0.2	0.21	0.14	0.21	0.09	0.19	0.14	0.26	NA	AT3G09350	Fes1A	Fes1A	UniRef100_B7FKA1_Hsp70_nucleotide_exchange_factor_fes1_n=1_Tax=Medicago_truncatula_RepID=B7FKA1_MEDTR
Glyma.01G103300	0	0	0	0	0	0.01	0	0	0	0	0	0	0	0	0	0	0	0	0	0	0	0	0	NA	NA	NA	NA	NA
Glyma.01G103400	0	0	0	0	0	0	0	0	0	0	0	0	0	0	0	0	0	0	0	0	0	0	0	NA	AT2G47470	ATPDIL2-1, UNE5, MEE30, PDI11, ATPDI11	thioredoxin family protein	UniRef100_E3W9C2_Protein_disulfide_isomerase_S-1_(Fragment)_n=1_Tax=Glycine_max_RepID=E3W9C2_SOYBN
Glyma.01G103500	0.17	0.24	0.22	0.12	0.05	0.09	0.09	0.03	0.09	0.29	0.13	0.05	0.06	0.06	0.12	0.03	0.03	0.1	0.02	0.01	0.2	0.19	0.2	ARF	AT4G23980	ARF9	auxin response factor 9	UniRef100_K7K310_Auxin_response_factor_n=1_Tax=Glycine_max_RepID=K7K310_SOYBN
Glyma.01G103600	0	0	0	0	0	0	0	0	0	0	0	0	0	0	0	0	0	0	0	0	0	0	0	NA	AT2G37960	NA	unknown protein; FUNCTIONS IN: molecular function unknown; INVOLVED IN: biological process unknown; LOCATED IN: cellular component unknown; BEST Arabidopsis thaliana protein match is: unknown protein (TAIR:AT3G54060.2); Has 30201 Blast hits to 17322 proteins in 780 species: Archae - 12; Bacteria - 1396; Metazoa - 17338; Fungi - 3422; Plants - 5037; Viruses - 0; Other Eukaryotes - 2996 (source: NC…	NA
Glyma.01G103700	0	0	0	0.01	0.01	0.01	0	0	0	0	0	0	0	0	0	0	0	0	0	0	0	0	0	NA	AT2G37960	NA	unknown protein; FUNCTIONS IN: molecular function unknown; INVOLVED IN: biological process unknown; LOCATED IN: cellular component unknown; BEST Arabidopsis thaliana protein match is: unknown protein (TAIR:AT3G54060.2); Has 30201 Blast hits to 17322 proteins in 780 species: Archae - 12; Bacteria - 1396; Metazoa - 17338; Fungi - 3422; Plants - 5037; Viruses - 0; Other Eukaryotes - 2996 (source: NC…	NA
Glyma.01G103800	0	0	0	0	0	0	0	0	0	0	0	0	0	0	0	0	0	0	0	0	0	0	0	NA	NA	NA	NA	UniRef100_Q8H6Q8_CTV.20_n=1_Tax=Poncirus_trifoliata_RepID=Q8H6Q8_PONTR
Glyma.01G103900	0	0	0	0	0	0	0	0	0	0	0	0	0	0	0	0	0	0	0	0	0	0	0	NA	NA	NA	NA	NA
Glyma.01G104000	0.01	0.02	0	0	0.01	0	0	0	0	0	0	0	0	0	0	0	0	0	0	0	0	0	0	NA	NA	NA	NA	NA
Glyma.01G104100	0.26	1.53	0.19	0.02	0.03	0.01	0.03	0.01	0.02	0	0	0.09	0.09	0.02	0.06	0.23	0.16	0.03	0.02	0.01	0.02	0.03	0	NA	AT1G18870	ICS2, ATICS2	isochorismate synthase 2	UniRef100_G7JQL8_Isochorismate_synthase_n=1_Tax=Medicago_truncatula_RepID=G7JQL8_MEDTR
Glyma.01G104200	0.02	0.08	0	0.04	0.05	0.17	0	0.02	0.01	0.01	0	0.01	0.01	0.02	0.02	0.08	0.02	0	0	0	0	0	0.01	TALE	AT5G02030	Lcluster , PNY, HB-6, BLR, RPL, BLH9, VAN	POX (plant homeobox) family protein	UniRef100_G7L5K2_BEL1-like_homeodomain_protein_n=1_Tax=Medicago_truncatula_RepID=G7L5K2_MEDTR
Glyma.01G104300	0	0	0	0	0	0	0	0	0	0	0	0	0	0	0	0	0	0	0	0	0	0	0	NA	AT5G41980	NA	CONTAINS InterPro DOMAIN/s: Putative harbinger transposase-derived nuclease (InterPro:IPR006912); BEST Arabidopsis thaliana protein match is: unknown protein (TAIR:AT1G43722.1); Has 1807 Blast hits to 1807 proteins in 277 species: Archae - 0; Bacteria - 0; Metazoa - 736; Fungi - 347; Plants - 385; Viruses - 0; Other Eukaryotes - 339 (source: NCBI BLink).	UniRef100_Q1WIR8_PIF-like_transposase_n=1_Tax=Daucus_carota_RepID=Q1WIR8_DAUCA
Glyma.01G104400	0	0	0	0	0	0	0	0	0	0	0	0	0	0	0	0	0	0	0	0	0	0	0	NA	NA	NA	NA	NA
Glyma.01G104500	0	0	0	0	0	0	0	0	0	0	0	0	0	0	0	0	0	0	0	0	0	0	0	NA	AT3G51690	NA	PIF1 helicase	UniRef100_R7QUE5_ATP_dependant_DNA_helicase_n=1_Tax=Chondrus_crispus_RepID=R7QUE5_CHOCR
Glyma.01G104600	0.19	0.21	0.06	0.68	0.45	0.74	0.06	0.14	0.12	0.16	0.15	0.06	0.04	0.09	0.11	0.06	0.16	0.06	0.09	0.21	0.06	0.04	0.18	NA	AT3G56870	NA	unknown protein; Has 204 Blast hits to 201 proteins in 58 species: Archae - 0; Bacteria - 10; Metazoa - 72; Fungi - 8; Plants - 41; Viruses - 0; Other Eukaryotes - 73 (source: NCBI BLink).	NA
Glyma.01G104700	0	0	0	0	0	0	0	0	0	0	0	0	0	0	0	0	0	0	0	0	0	0	0	NA	AT5G48440	NA	FAD-dependent oxidoreductase family protein	UniRef100_G7KWY6_D-amino_acid_dehydrogenase_small_subunit_n=1_Tax=Medicago_truncatula_RepID=G7KWY6_MEDTR
Glyma.01G104800	0.01	0.02	0.03	0.01	0.03	0.02	0.05	0.04	0.07	0.03	0	0.03	0.04	0.01	0.01	0.11	0.04	0.04	0.07	0.1	0.04	0.09	0.06	NA	AT3G53950	NA	glyoxal oxidase-related protein	UniRef100_C8CPQ3_Glyoxal_oxidase_n=1_Tax=Vitis_vinifera_RepID=C8CPQ3_VITVI
Glyma.01G104900	0.01	0	0	0	0	0	0	0	0	0	0	0	0	0	0	0	0	0.03	0	0	0	0	0	NA	AT5G23740	RPS11-BETA	ribosomal protein S11-beta	UniRef100_P17093_40S_ribosomal_protein_S11_n=2_Tax=Glycine_max_RepID=RS11_SOYBN
Glyma.01G105000	0.01	0	0	0.01	0	0	0	0	0	0	0.01	0.01	0.02	0.13	0.03	0.02	0.03	0.06	0.02	0.01	0.06	0.04	0	NA	AT2G37900	NA	Major facilitator superfamily protein	UniRef100_G7L5K4_Peptide_transporter_PTR3-B_n=1_Tax=Medicago_truncatula_RepID=G7L5K4_MEDTR
Glyma.01G105100	0.01	0	0.01	0	0.01	0	0.01	0.01	0	0	0	0	0.01	0.01	0	0	0	0.01	0	0	0	0	0	NA	NA	NA	NA	NA
Glyma.01G105200	0	0	0	0	0	0	0	0	0	0	0	0	0	0.01	0	0	0	0	0	0.02	0	0.01	0	NA	AT1G78440	ATGA2OX1, GA2OX1	Arabidopsis thaliana gibberellin 2-oxidase 1	UniRef100_Q4W8C3_Gibberellin_2-oxidase_n=1_Tax=Phaseolus_angularis_RepID=Q4W8C3_PHAAN
Glyma.01G105300	0	0	0	0	0	0	0	0	0	0	0	0	0	0	0	0	0	0	0	0	0	0	0	NA	AT3G09280	NA	unknown protein; FUNCTIONS IN: molecular function unknown; INVOLVED IN: biological process unknown; LOCATED IN: endomembrane system; EXPRESSED IN: root; Has 31 Blast hits to 31 proteins in 9 species: Archae - 0; Bacteria - 0; Metazoa - 0; Fungi - 0; Plants - 31; Viruses - 0; Other Eukaryotes - 0 (source: NCBI BLink).	UniRef100_Q9SR35_F3L24.15_protein_n=1_Tax=Arabidopsis_thaliana_RepID=Q9SR35_ARATH
Glyma.01G105400	0	0	0	0.01	0	0	0	0	0.02	0	0	0.06	0.03	0.01	0.01	0.07	0.02	0.03	0	0	0.02	0.1	0.03	NA	NA	NA	NA	NA
Glyma.01G105500	0.78	0.7	0.61	0.47	0.62	0.64	0.64	0.62	0.73	0.55	0.66	0.61	0.48	0.51	0.38	0.58	0.8	0.69	0.38	0.52	0.75	0.56	0.82	NA	AT1G16470	PAB1	proteasome subunit PAB1	UniRef100_I1J717_Proteasome_subunit_alpha_type_n=1_Tax=Glycine_max_RepID=I1J717_SOYBN
Glyma.01G105600	0.06	0.09	0.11	0.17	5.17	1.74	0.05	0.04	0	0.01	0.03	0.03	0.17	0.2	0.28	0.05	0.27	0	0.03	0	0	0.06	0.21	NA	AT5G02020	SIS	Encodes a protein involved in salt tolerance, names SIS (Salt Induced Serine rich).	NA
Glyma.01G105700	0	0	0	0	0	0	0	0.01	0	0	0	0	0	0	0	0	0.01	0	0	0	0	0	0	NA	AT3G53980	NA	Bifunctional inhibitor/lipid-transfer protein/seed storage 2S albumin superfamily protein	UniRef100_B0L632_Protease_inhibitor/seed_storage/LTP_family_protein_(Fragment)_n=2_Tax=Cicer_arietinum_RepID=B0L632_CICAR
Glyma.01G105800	0	0	0	0	0	0	0.02	0	0	0	0.03	0	0	0	0.01	0	0	0	0	0	0	0	0.01	NA	AT5G05960	NA	Bifunctional inhibitor/lipid-transfer protein/seed storage 2S albumin superfamily protein	UniRef100_G7L5L2_Protease_inhibitor/seed_storage/LTP_family_protein_n=1_Tax=Medicago_truncatula_RepID=G7L5L2_MEDTR
Glyma.01G105900	0.02	0	0.03	0.1	0	0.03	0.15	0.03	0.07	0.04	0.01	0.01	0	0.04	0	0.02	0.07	0.01	0	0	0.02	0.03	0.04	NA	AT5G02010	ATROPGEF7, ROPGEF7	RHO guanyl-nucleotide exchange factor 7	UniRef100_F6LPU9_RopGEF7a_n=1_Tax=Medicago_truncatula_RepID=F6LPU9_MEDTR
Glyma.01G106000	0.1	0.06	0.17	0.01	0.02	0.06	0.11	0.08	0.34	0.13	0.2	0.05	0.1	0.16	0.05	0.06	0.16	0.06	0	0.06	0.36	0.24	0.06	NA	AT3G09270	ATGSTU8, GSTU8	glutathione S-transferase TAU 8	UniRef100_K9M8M1_Tau_class_glutathione_S-transferase_n=1_Tax=Glycine_soja_RepID=K9M8M1_GLYSO
Glyma.01G106100	0.09	0.39	0.32	0.03	0.25	0	4.29	3.31	5.08	1.66	0.34	0.02	0.09	0.08	0.12	0.08	0.24	0.05	0	0.24	0.76	3.44	0.72	NA	AT3G09270	ATGSTU8, GSTU8	glutathione S-transferase TAU 8	UniRef100_G7L6G9_Glutathione_S-transferase_GST_n=1_Tax=Medicago_truncatula_RepID=G7L6G9_MEDTR
Glyma.01G106200	0.07	0.14	0.25	0.1	0.64	0.14	0.32	0.28	0.23	0.4	0.19	0.37	0.8	1.14	0.74	0.17	0.37	0.63	0.85	0.32	0.64	0.65	0.67	NA	AT3G53990	NA	Adenine nucleotide alpha hydrolases-like superfamily protein	UniRef100_D7LUP3_Universal_stress_protein_family_protein_n=1_Tax=Arabidopsis_lyrata_subsp._lyrata_RepID=D7LUP3_ARALL
Glyma.01G106300	0	0	0	0.26	0.06	0.06	0	0	0	0	0	0	0	0	0	0	0	0	0	0	0	0	0	NA	NA	NA	NA	NA
Glyma.01G106400	0	0	0	0	0	0	0	0	0	0	0	0	0	0	0	0	0	0	0	0	0	0	0	NA	AT3G11670	DGD1	UDP-Glycosyltransferase superfamily protein	UniRef100_Q6DW76_Digalactosyldiacylglycerol_synthase_1,_chloroplastic_n=1_Tax=Glycine_max_RepID=DGDG1_SOYBN
Glyma.01G106500	0.31	0.41	0.93	0.31	0.85	0.87	0.88	0.2	0.08	0.5	0.75	0.27	0.45	0.94	1.32	0.26	0.17	0.43	0.55	0.68	0.16	0.18	0.28	NA	AT3G54000	NA	CONTAINS InterPro DOMAIN/s: Uncharacterised conserved protein UCP022260 (InterPro:IPR016802); Has 94 Blast hits to 94 proteins in 14 species: Archae - 0; Bacteria - 0; Metazoa - 0; Fungi - 0; Plants - 94; Viruses - 0; Other Eukaryotes - 0 (source: NCBI BLink).	NA
Glyma.01G106600	0.47	1.27	0.69	0.62	0.85	0.74	1.25	0.99	0.4	0.71	0.83	0.69	0.54	0.6	0.76	0.67	0.4	0.47	0.77	0.83	0.22	0.34	0.3	NA	AT3G54010	PAS1, DEI1	FKBP-type peptidyl-prolyl cis-trans isomerase family protein	UniRef100_B9IG05_PASTICCINO_1_family_protein_n=1_Tax=Populus_trichocarpa_RepID=B9IG05_POPTR
Glyma.01G106700	0.04	0	0.03	0	0.03	0.03	0.01	0.01	0.01	0.02	0.12	0.08	0.31	0.14	0.13	0.17	0.19	0.17	0.08	0.03	0.13	0.04	0.07	NA	AT2G26975	NA	Ctr copper transporter family	UniRef100_B9HPB1_Copper_transporter_family_protein_n=1_Tax=Populus_trichocarpa_RepID=B9HPB1_POPTR
Glyma.01G106800	0	0	0	0	0	0.01	0	0	0	0	0	0	0	0	0.01	0	0	0	0	0	0	0	0	NA	AT1G53540	NA	HSP20-like chaperones superfamily protein	UniRef100_H6TB47_HSP18.1B_n=1_Tax=Citrullus_lanatus_RepID=H6TB47_CITLA
Glyma.01G106900	0	0	0	0	0	0	0	0.01	0	0	0	0	0	0	0	0	0	0	0	0	0	0.01	0	NA	AT5G33370	NA	GDSL-like Lipase/Acylhydrolase superfamily protein	UniRef100_G7L2Y6_GDSL_esterase/lipase_n=1_Tax=Medicago_truncatula_RepID=G7L2Y6_MEDTR
Glyma.01G107000	0.05	0.15	0.07	0.15	0.3	0.15	0.04	0.18	0.09	0.1	0.17	0.05	0.07	0.09	0.23	0.08	0.04	0	0.13	0.02	0.11	0.02	0.05	NA	AT5G01030	NA	Protein of unknown function (DUF3527)	UniRef100_Q9FGU9_Gb|AAC95187.1_n=1_Tax=Arabidopsis_thaliana_RepID=Q9FGU9_ARATH
Glyma.01G107100	0.18	0.22	0.11	0.11	0.12	0.25	0.14	0.22	0.12	0.14	0.2	0.18	0.16	0.22	0.28	0.2	0.16	0.15	0.15	0.09	0.11	0.14	0.1	NA	AT3G09250	NA	Nuclear transport factor 2 (NTF2) family protein	UniRef100_D7L7T2_DNA_binding_protein_n=1_Tax=Arabidopsis_lyrata_subsp._lyrata_RepID=D7L7T2_ARALL
Glyma.01G107200	0	0	0	0	0	0	0	0	0	0	0	0	0	0	0	0	0	0	0	0	0	0	0	NA	AT4G02550	NA	unknown protein; FUNCTIONS IN: molecular function unknown; INVOLVED IN: biological process unknown; LOCATED IN: cellular component unknown; EXPRESSED IN: 18 plant structures; EXPRESSED DURING: 7 growth stages; BEST Arabidopsis thaliana protein match is: unknown protein (TAIR:AT4G02210.2).	NA
Glyma.01G107300	0.19	0.21	0.16	0.15	0.12	0.21	0.15	0.18	0.21	0.15	0.17	0.15	0.14	0.11	0.12	0.19	0.12	0.05	0.13	0.22	0.13	0.29	0.38	NA	ATCG01130	YCF1.2	Ycf1 protein	UniRef100_U5ZHW8_Hypothetical_chloroplast_RF19_n=1_Tax=Glycine_soja_RepID=U5ZHW8_GLYSO
Glyma.01G107400	0	0	0	0	0	0	0	0	0	0	0	0	0	0	0	0	0	0	0	0	0	0	0	NA	NA	NA	NA	UniRef100_G7KIU8_Phytoalexin-deficient_4-2_protein_n=1_Tax=Medicago_truncatula_RepID=G7KIU8_MEDTR
Glyma.01G107500	0.15	0.11	0.09	0.18	0.14	0.09	0.17	0.25	0.14	0.15	0.05	0.15	0.14	0.04	0.08	0.15	0.12	0	0.08	0.18	0.12	0.04	0.14	MYB	AT3G09230	AtMYB1, MYB1	myb domain protein 1	UniRef100_E5RT69_R2R3-MYB_transcription_factor_(Fragment)_n=1_Tax=Lupinus_albus_RepID=E5RT69_LUPAL
Glyma.01G107600	0	0	0	0	0	0	0	0	0	0	0	0	0.01	0	0	0	0	0	0	0	0	0	0	NA	NA	NA	NA	NA
Glyma.01G107700	0.12	0.02	0.05	0.01	0.01	0	0.01	0.01	0.04	0.02	0.04	0.04	0.03	0.01	0.11	0.11	0.06	0.02	0.05	0	0.03	0.04	0.01	NA	AT5G05830	NA	RING/FYVE/PHD zinc finger superfamily protein	UniRef100_B9HHJ5_Zinc_finger_family_protein_n=1_Tax=Populus_trichocarpa_RepID=B9HHJ5_POPTR
Glyma.01G107800	0	0	0	0	0	0	0	0	0	0	0	0	0	0	0	0	0	0	0	0	0	0	0	NA	AT4G02210	NA	unknown protein; FUNCTIONS IN: molecular function unknown; INVOLVED IN: biological process unknown; LOCATED IN: cellular component unknown; EXPRESSED IN: 22 plant structures; EXPRESSED DURING: 13 growth stages; BEST Arabidopsis thaliana protein match is: unknown protein (TAIR:AT2G24960.2).	NA
Glyma.01G107900	0.65	0.1	0.45	0.03	0.04	0.16	0.24	0.11	0.11	0.13	0.11	0.04	0.07	0	0.03	0.04	0.1	0.03	0.02	0.02	0.05	0.03	0.02	NA	AT3G54030	NA	Protein kinase protein with tetratricopeptide repeat domain	UniRef100_B9IG10_Kinase_family_protein_n=1_Tax=Populus_trichocarpa_RepID=B9IG10_POPTR
Glyma.01G108000	0.37	0.26	0.3	0.29	0.45	0.45	0.11	0.15	0.22	0.26	0.25	0.21	0.11	0.13	0.16	0.09	0.26	0.19	0.28	0.14	0.13	0.19	0.29	NA	AT3G54020	AtIPCS1	Arabidopsis Inositol phosphorylceramide synthase 1	UniRef100_Q9M325_Phosphatidylinositol:ceramide_inositolphosphotransferase_1_n=1_Tax=Arabidopsis_thaliana_RepID=IPCS1_ARATH
Glyma.01G108100	0	0	0	0	0	0	0	0	0	0	0	0	0	0	0	0	0	0	0	0	0	0	0	NA	AT4G14850	LOI1, MEF11	Pentatricopeptide repeat (PPR) superfamily protein	UniRef100_B9GZA5_Pentatricopeptide_repeat-containing_family_protein_n=1_Tax=Populus_trichocarpa_RepID=B9GZA5_POPTR
Glyma.01G108200	0	0	0.01	0	0	0	0	0	0	0.02	0	0	0	0	0	0	0	0	0.01	0.02	0	0	0	NA	AT3G09220	LAC7	laccase 7	UniRef100_B9HC76_Laccase_family_protein_n=1_Tax=Populus_trichocarpa_RepID=B9HC76_POPTR
Glyma.01G108300	0	0	0	0	0	0	0.01	0	0	0	0	0	0	0	0	0	0	0	0	0	0	0	0	NA	AT3G09220	LAC7	laccase 7	UniRef100_G7JS86_Laccase_n=1_Tax=Medicago_truncatula_RepID=G7JS86_MEDTR
Glyma.01G108400	0	0	0	0	0.01	0.02	0	0	0	0	0	0	0	0	0	0	0	0	0	0	0	0	0	NA	AT3G09220	LAC7	laccase 7	UniRef100_B9HC76_Laccase_family_protein_n=1_Tax=Populus_trichocarpa_RepID=B9HC76_POPTR
Glyma.01G108500	0	0	0	0.01	0.01	0.01	0	0	0	0	0	0	0	0	0	0.01	0	0	0	0	0	0	0	NA	AT1G18800	NRP2	NAP1-related protein 2	NA
Glyma.01G108600	0	0.01	0	0.03	0.02	0.04	0	0	0	0.01	0	0	0	0	0	0	0	0	0	0	0	0	0	NA	AT1G11755	LEW1	Undecaprenyl pyrophosphate synthetase family protein	UniRef100_G7K553_Nogo-B_receptor_n=1_Tax=Medicago_truncatula_RepID=G7K553_MEDTR
Glyma.01G108700	0.06	0	0.05	0.03	0.07	0	0.02	0.01	0.02	0.02	0	0.02	0	0.02	0.03	0.01	0	0.02	0.5	0.13	0.01	0.39	0.04	NA	AT3G54040	NA	PAR1 protein	UniRef100_Q9FXS6_NtEIG-E80_protein_n=1_Tax=Nicotiana_tabacum_RepID=Q9FXS6_TOBAC
Glyma.01G108800	0	0	0	0.01	0	0	0	0	0	0	0	0	0	0	0	0	0	0.01	0	0	0	0	0.02	NA	AT3G54060	NA	unknown protein; BEST Arabidopsis thaliana protein match is: unknown protein (TAIR:AT2G37960.2); Has 35333 Blast hits to 34131 proteins in 2444 species: Archae - 798; Bacteria - 22429; Metazoa - 974; Fungi - 991; Plants - 531; Viruses - 0; Other Eukaryotes - 9610 (source: NCBI BLink).	NA
Glyma.01G108900	0	0	0	0	0.01	0.01	0	0	0	0	0	0	0	0	0.01	0	0	0	0	0	0	0	0	NA	AT2G37960	NA	unknown protein; FUNCTIONS IN: molecular function unknown; INVOLVED IN: biological process unknown; LOCATED IN: cellular component unknown; BEST Arabidopsis thaliana protein match is: unknown protein (TAIR:AT3G54060.2); Has 30201 Blast hits to 17322 proteins in 780 species: Archae - 12; Bacteria - 1396; Metazoa - 17338; Fungi - 3422; Plants - 5037; Viruses - 0; Other Eukaryotes - 2996 (source: NC…	NA
Glyma.01G109000	0	0	0	0	0	0	0	0	0	0	0	0	0	0	0	0	0	0	0	0	0	0	0	NA	AT2G42250	CYP712A1	cytochrome P450, family 712, subfamily A, polypeptide 1	UniRef100_G7KUG5_Cytochrome_P450_n=1_Tax=Medicago_truncatula_RepID=G7KUG5_MEDTR
Glyma.01G109100	0.46	0.44	0.49	0.21	0.18	0.18	0.43	0.38	0.3	0.38	0.28	0.27	0.34	0.24	0.27	0.18	0.47	0.21	0.2	0.23	0.19	0.16	0.17	NA	AT3G09210	PTAC13	plastid transcriptionally active 13	UniRef100_F6MEN9_Plastid_transcriptionally_active_n=1_Tax=Gossypium_hirsutum_RepID=F6MEN9_GOSHI
Glyma.01G109200	0.06	0.04	0.03	0.02	0.03	0.03	0.07	0.08	0.07	0.08	0.07	0.04	0.04	0.04	0.09	0.04	0.1	0.05	0	0.04	0.06	0.04	0.02	NA	AT5G01090	NA	Concanavalin A-like lectin family protein	UniRef100_G7JR99_Lectin_n=2_Tax=Medicago_truncatula_RepID=G7JR99_MEDTR
Glyma.01G109300	1.28	1.12	3.07	0.99	0.66	0.71	1.75	1.01	2.86	1.26	1.66	0.83	0.66	0.83	1.34	0.92	1.73	0.49	0.95	1.64	2.36	1.8	2.63	NA	AT5G23860	TUB8	tubulin beta 8	UniRef100_P12460_Tubulin_beta-2_chain_n=1_Tax=Glycine_max_RepID=TBB2_SOYBN
Glyma.01G109400	0	0	0	0.01	0.01	0	0	0	0	0	0	0	0	0	0	0	0	0	0	0	0	0	0	NA	AT3G42170	NA	BED zinc finger ;hAT family dimerisation domain	UniRef100_Q9LMZ8_T6D22.19_n=1_Tax=Arabidopsis_thaliana_RepID=Q9LMZ8_ARATH
Glyma.01G109500	0.01	0	0.01	0.03	0.02	0.06	0.03	0.04	0.03	0.01	0	0.03	0.02	0.03	0.03	0.01	0	0	0.01	0	0.11	0.1	0.05	NA	AT2G37970	SOUL-1	SOUL heme-binding family protein	UniRef100_G7JRA5_Heme-binding-like_protein_n=1_Tax=Medicago_truncatula_RepID=G7JRA5_MEDTR
Glyma.01G109600	0.1	0.2	0.13	0.1	0.14	0.15	0.04	0.04	0.11	0.06	0.21	0.08	0.09	0.05	0.13	0.07	0.12	0.17	0.21	0.05	0.12	0.31	0.15	NA	AT2G37975	NA	Yos1-like protein	NA
Glyma.01G109700	0.19	0.21	0.11	0.08	0.12	0.15	0.15	0.08	0.07	0.11	0.07	0.05	0.03	0.03	0.1	0.08	0.09	0.02	0.07	0.14	0.03	0.06	0.13	NA	AT3G54090	FLN1	fructokinase-like 1	UniRef100_D9IWP6_Fructokinase-like_protein_1_n=1_Tax=Vigna_unguiculata_RepID=D9IWP6_VIGUN
Glyma.01G109800	0.1	0.11	0.15	0.11	0.14	0.07	0.03	0.09	0.02	0.06	0.09	0.19	0.08	0.18	0.04	0.2	0.09	0.07	0.13	0	0.05	0.07	0.04	NA	AT3G54100	NA	O-fucosyltransferase family protein	UniRef100_G7JS84_DUF246_domain-containing_protein_n=1_Tax=Medicago_truncatula_RepID=G7JS84_MEDTR
Glyma.01G109900	0	0	0	0	0	0	0	0	0	0	0	0	0	0	0	0	0	0	0	0	0	0	0	NA	NA	NA	NA	NA
Glyma.01G110000	0	0	0	0	0	0	0	0	0	0	0	0	0	0	0	0	0	0	0	0	0	0	0	NA	AT2G29880	NA	unknown protein; BEST Arabidopsis thaliana protein match is: unknown protein (TAIR:AT5G27260.1); Has 260 Blast hits to 212 proteins in 20 species: Archae - 0; Bacteria - 0; Metazoa - 1; Fungi - 10; Plants - 240; Viruses - 0; Other Eukaryotes - 9 (source: NCBI BLink).	NA
Glyma.01G110100	0	0	0	0	0	0	0	0	0	0	0	0	0	0	0	0	0	0	0	0	0	0	0	NA	AT5G01150	NA	Protein of unknown function (DUF674)	NA
Glyma.01G110200	0.04	0.01	0.12	0.13	0.09	0.07	0.05	0.05	0.13	0.05	0	0.08	0.04	0.08	0.06	0.08	0.12	0.02	0.04	0.12	0.18	0.1	0.1	NA	AT1G76340	GONST3	golgi nucleotide sugar transporter 3	UniRef100_G7IES6_UDP-N-acetylglucosamine/UDP-glucose/GDP-mannose_transporter_n=1_Tax=Medicago_truncatula_RepID=G7IES6_MEDTR
Glyma.01G110300	0.01	0	0	0.01	0.01	0.04	0	0	0	0	0	0	0	0	0	0	0	0	0	0	0	0.02	0.01	NA	AT3G11320	NA	Nucleotide-sugar transporter family protein	UniRef100_G7JR70_Solute_carrier_family_35_member_E4_n=1_Tax=Medicago_truncatula_RepID=G7JR70_MEDTR
Glyma.01G110400	0.08	0.03	0.1	0	0.11	0.06	0.01	0.02	0	0	0.07	0.06	0.11	0.08	0.01	0.04	0.03	0.1	0.05	0.04	0.07	0.01	0.05	NA	AT3G54110	ATPUMP1, UCP, PUMP1, ATUCP1, UCP1	plant uncoupling mitochondrial protein 1	UniRef100_G7JR69_Mitochondrial_uncoupling_protein_n=2_Tax=Medicago_truncatula_RepID=G7JR69_MEDTR
Glyma.01G110500	0.18	0.1	0.09	0.08	0.16	0.18	0.12	0.1	0.08	0.18	0.15	0.29	0.24	0.16	0.2	0.15	0.15	0.23	0.15	0.06	0.05	0.18	0.06	NA	AT3G54120	NA	Reticulon family protein	UniRef100_I1J763_Reticulon-like_protein_n=1_Tax=Glycine_max_RepID=I1J763_SOYBN
Glyma.01G110600	0.13	0.12	0.11	0.05	0.02	0.05	0.1	0.08	0.06	0.07	0.06	0.08	0.11	0.09	0.09	0.08	0.2	0.1	0.05	0.06	0.07	0.05	0.04	NA	AT5G57230	NA	Thioredoxin superfamily protein	NA
Glyma.01G110700	0	0	0	0	0	0	0	0	0	0	0	0	0	0	0	0	0	0	0	0	0	0	0	NA	AT3G28960	NA	Transmembrane amino acid transporter family protein	UniRef100_Q2HUS3_Amino_acid/polyamine_transporter_II_n=1_Tax=Medicago_truncatula_RepID=Q2HUS3_MEDTR
Glyma.01G110800	0	0	0	0	0.02	0	0	0	0.01	0	0	0	0.01	0	0	0.01	0	0	0	0	0	0	0	NA	NA	NA	NA	UniRef100_D9ZHD0_Retrotransposon_protein_n=1_Tax=Hypericum_perforatum_RepID=D9ZHD0_HYPPE
Glyma.01G110900	0.71	0.94	0.65	0.78	0.86	0.63	0.36	0.52	0.28	0.45	0.46	0.44	0.39	0.47	0.45	0.66	0.58	0.58	0.75	0.7	0.31	0.3	0.42	NA	AT3G54130	NA	Josephin family protein	UniRef100_G7JLU3_Ataxin-3-like_protein_n=1_Tax=Medicago_truncatula_RepID=G7JLU3_MEDTR
Glyma.01G111000	0.01	0	0.01	0	0	0	0	0	0.01	0	0.02	0	0	0	0	0	0	0	0.01	0	0	0.02	0	NA	AT2G38025	NA	Cysteine proteinases superfamily protein	NA
Glyma.01G111100	0	0	0	0	0	0	0	0	0	0	0	0	0	0	0	0	0	0	0	0	0	0	0	NA	AT4G24550	NA	Clathrin adaptor complexes medium subunit family protein	UniRef100_B9GN34_Clathrin_adaptor_complexes_medium_subunit_family_protein_n=1_Tax=Populus_trichocarpa_RepID=B9GN34_POPTR
Glyma.01G111200	0.99	0.77	0.84	0.96	0.65	0.8	1.07	0.93	0.45	0.73	1.15	1.01	0.94	1.07	1.01	0.81	1.09	1.09	0.93	0.95	0.38	0.36	0.31	NA	AT3G09100	NA	mRNA capping enzyme family protein	UniRef100_G7JLW2_mRNA-capping_enzyme_n=2_Tax=Medicago_truncatula_RepID=G7JLW2_MEDTR
Glyma.01G111300	0.96	1.02	1.15	1.53	1.23	1.18	1.02	1.06	0.82	1	1.06	0.97	0.8	0.78	0.79	0.8	1.17	0.92	0.89	0.99	0.56	0.6	0.76	NA	AT3G09090	DEX1	defective in exine formation protein (DEX1)	UniRef100_G7JLW6_Defective_in_exine_formation_n=1_Tax=Medicago_truncatula_RepID=G7JLW6_MEDTR
Glyma.01G111400	0	0	0	0	0	0	0	0	0	0	0	0	0	0.01	0	0	0	0	0	0	0	0	0	NA	AT3G05610	NA	Plant invertase/pectin methylesterase inhibitor superfamily	UniRef100_I1J771_Pectinesterase_n=1_Tax=Glycine_max_RepID=I1J771_SOYBN
Glyma.01G111500	0.02	0.04	0.04	0.01	0.01	0.01	0.03	0.05	0.04	0.01	0.05	0.01	0.05	0.01	0.03	0	0	0	0.01	0.03	0.06	0.05	0.06	NA	AT3G09085	NA	Protein of unknown function (DUF962)	UniRef100_L7ZV30_DUF962_family_protein_n=1_Tax=Geobacillus_sp._GHH01_RepID=L7ZV30_9BACI
Glyma.01G111600	0.01	0	0.05	0	0	0.02	0	0	0	0	0	0	0	0	0	0	0	0	0	0.02	0	0	0	NA	NA	NA	NA	NA
Glyma.01G111700	0.01	0	0	0	0	0	0	0	0	0	0	0	0	0	0.01	0	0	0	0	0	0	0	0	NA	AT3G01820	NA	P-loop containing nucleoside triphosphate hydrolases superfamily protein	UniRef100_Q38HW2_Adenylate_kinase_family-like_protein_n=1_Tax=Solanum_tuberosum_RepID=Q38HW2_SOLTU
Glyma.01G111800	0.01	0	0	0.01	0	0	0	0	0	0	0	0	0	0	0	0	0	0	0	0	0	0	0	NA	AT2G29880	NA	unknown protein; BEST Arabidopsis thaliana protein match is: unknown protein (TAIR:AT5G27260.1); Has 260 Blast hits to 212 proteins in 20 species: Archae - 0; Bacteria - 0; Metazoa - 1; Fungi - 10; Plants - 240; Viruses - 0; Other Eukaryotes - 9 (source: NCBI BLink).	NA
Glyma.01G111900	0.15	0.11	0.06	0.09	0.04	0.04	0.09	0.11	0.14	0.12	0.38	0.08	0.1	0.16	0.19	0.05	0.04	0.1	0.03	0.09	0.15	0.1	0.07	NA	AT3G09070	NA	Protein of unknown function (DUF740)	UniRef100_B9HCJ6_Glycine-rich_family_protein_n=1_Tax=Populus_trichocarpa_RepID=B9HCJ6_POPTR
Glyma.01G112000	0	0	0	0	0	0	0	0	0	0	0	0	0	0	0	0	0	0	0	0	0	0	0	NA	AT1G71697	ATCK1, CK, CK1	choline kinase 1	UniRef100_Q42810_GmCK2p_n=1_Tax=Glycine_max_RepID=Q42810_SOYBN
Glyma.01G112100	0	0	0	0	0	0	0	0	0	0	0	0	0	0	0	0	0	0	0	0	0	0	0	NA	AT2G24940	AtMAPR2, MAPR2	membrane-associated progesterone binding protein 2	UniRef100_D7LJH3_Membrane-associated_progesterone_binding_protein_2_n=1_Tax=Arabidopsis_lyrata_subsp._lyrata_RepID=D7LJH3_ARALL
Glyma.01G112200	0	0.02	0	0	0	0.01	0.01	0.01	0.01	0	0	0	0	0	0	0	0.01	0	0	0	0	0.02	0	NA	AT5G36930	NA	Disease resistance protein (TIR-NBS-LRR class) family	UniRef100_B3VTL7_TIR-NBS-LRR_RCT1-like_resistance_protein_n=1_Tax=Medicago_sativa_RepID=B3VTL7_MEDSA
Glyma.01G112300	0.06	0.01	0.08	0.02	0.01	0.01	0.01	0	0	0.01	0	0	0.03	0.29	0.36	0.03	0	0	0.03	0	0.02	0	0	NA	AT5G36930	NA	Disease resistance protein (TIR-NBS-LRR class) family	UniRef100_G7JLX5_TIR-NBS-LRR_RCT1-like_resistance_protein_n=1_Tax=Medicago_truncatula_RepID=G7JLX5_MEDTR
Glyma.01G112400	0	0	0	0	0	0	0	0	0	0	0	0	0	0	0	0	0	0	0	0	0	0	0	NA	AT3G48520	CYP94B3	cytochrome P450, family 94, subfamily B, polypeptide 3	UniRef100_G7J7B8_Cytochrome_P450_94A1_n=1_Tax=Medicago_truncatula_RepID=G7J7B8_MEDTR
Glyma.01G112500	0	0	0	0	0	0	0.01	0	0	0	0	0	0.01	0	0	0.01	0	0	0	0	0	0	0	NA	AT3G54140	ATPTR1, PTR1	peptide transporter 1	UniRef100_G7JMY6_Peptide_transporter_PTR1_n=1_Tax=Medicago_truncatula_RepID=G7JMY6_MEDTR
Glyma.01G112600	0	0	0	0	0	0	0	0	0	0	0.02	0	0	0	0	0	0	0	0	0	0	0	0	NA	AT2G38080	IRX12, LAC4, ATLMCO4, LMCO4	Laccase/Diphenol oxidase family protein	UniRef100_G7JMZ0_Laccase_1a_n=1_Tax=Medicago_truncatula_RepID=G7JMZ0_MEDTR
Glyma.01G112700	0	0	0.03	0.16	0.04	0.08	0.03	0.03	0.01	0	0.01	0	0.09	0.06	0.03	0	0.11	0	0	0	0.01	0	0.03	MYB	AT2G38090	NA	Duplicated homeodomain-like superfamily protein	UniRef100_Q0PJE0_MYB_transcription_factor_MYB51_(Fragment)_n=1_Tax=Glycine_max_RepID=Q0PJE0_SOYBN
Glyma.01G112800	0	0	0	0	0	0	0	0	0	0	0	0	0	0	0	0	0	0	0	0	0	0	0	NA	AT5G60540	EMB2407, ATPDX2, PDX2	pyridoxine biosynthesis 2	UniRef100_G7JN26_Glutamine_amidotransferase_subunit_pdxT_n=1_Tax=Medicago_truncatula_RepID=G7JN26_MEDTR
Glyma.01G112900	0.04	0.02	0.05	0.04	0.05	0.03	0.23	0.27	0.59	0.22	0.27	0.05	0.06	0.06	0.06	0.04	0.11	0.01	0.06	0.07	0.15	0.25	0.12	NA	AT5G01210	NA	HXXXD-type acyl-transferase family protein	UniRef100_G7JMZ5_BAHD_acyltransferase_DCR_n=1_Tax=Medicago_truncatula_RepID=G7JMZ5_MEDTR
Glyma.01G113000	0.15	0.04	0.15	0.03	0.16	0.11	0.24	0.22	0.24	0.11	0.2	0.21	0.44	0.22	0.3	0.2	0.38	0.27	0.62	0.29	0.22	0.25	0.16	NA	AT5G01220	SQD2	sulfoquinovosyldiacylglycerol 2	UniRef100_Q07A02_Sulfoquinovosyldiacylglycerol_synthase_type_2_n=1_Tax=Vigna_unguiculata_RepID=Q07A02_VIGUN
Glyma.01G113100	0	0	0.01	0	0	0	0.01	0	0	0	0.01	0	0	0	0	0	0	0	0	0.01	0.01	0	0	NA	AT3G09032	NA	unknown protein; BEST Arabidopsis thaliana protein match is: unknown protein (TAIR:AT5G01225.1); Has 35333 Blast hits to 34131 proteins in 2444 species: Archae - 798; Bacteria - 22429; Metazoa - 974; Fungi - 991; Plants - 531; Viruses - 0; Other Eukaryotes - 9610 (source: NCBI BLink).	NA
Glyma.01G113200	0	0	0.01	0	0.02	0.01	0	0	0.01	0	0	0	0	0	0	0	0	0	0	0	0	0.04	0	NA	AT2G38110	ATGPAT6, GPAT6	glycerol-3-phosphate acyltransferase 6	UniRef100_G7L6J6_ER_glycerol-phosphate_acyltransferase_n=1_Tax=Medicago_truncatula_RepID=G7L6J6_MEDTR
Glyma.01G113300	0	0	0	0	0	0	0	0	0	0	0	0	0	0	0	0	0	0	0	0	0	0	0	C2H2	AT3G13810	AtIDD11, IDD11	indeterminate(ID)-domain 11	UniRef100_D9ZIS2_C2H2L_domain_class_transcription_factor_n=2_Tax=Malus_domestica_RepID=D9ZIS2_MALDO
Glyma.01G113400	0.01	0.01	0.01	0	0.01	0	0	0	0	0	0	0	0	0	0	0.01	0	0	0	0	0	0	0	NA	AT2G45960	PIP1B, TMP-A, ATHH2, PIP1;2	plasma membrane intrinsic protein 1B	UniRef100_C5IX22_Plasma_intrinsic_protein_1;3_n=1_Tax=Juglans_regia_RepID=C5IX22_9ROSI
Glyma.01G113500	0	0	0	0	0	0	0	0	0	0	0	0	0	0	0	0	0	0	0	0	0	0	0	NA	NA	NA	NA	UniRef100_G7I6V2_Calcium-responsive_transactivator_n=1_Tax=Medicago_truncatula_RepID=G7I6V2_MEDTR
Glyma.01G113600	0	0	0	0	0	0	0	0	0	0	0	0	0	0	0	0	0	0	0	0	0	0	0	NA	AT2G24670	NA	Domain of unknown function (DUF313) _x0001_	UniRef100_G7KYG9_B3_domain-containing_protein_n=1_Tax=Medicago_truncatula_RepID=G7KYG9_MEDTR
Glyma.01G113700	0	0	0	0	0	0	0	0	0	0	0	0	0	0	0	0	0	0	0	0	0	0	0	NA	AT2G24670	NA	Domain of unknown function (DUF313) _x0001_	UniRef100_G7KYG9_B3_domain-containing_protein_n=1_Tax=Medicago_truncatula_RepID=G7KYG9_MEDTR
Glyma.01G113800	0	0	0	0	0	0	0	0	0	0	0	0	0	0	0	0	0	0	0	0	0	0	0	NA	AT2G24670	NA	Domain of unknown function (DUF313) _x0001_	UniRef100_G7KYG9_B3_domain-containing_protein_n=1_Tax=Medicago_truncatula_RepID=G7KYG9_MEDTR
Glyma.01G113900	0	0	0	0	0	0	0	0	0	0	0	0	0	0	0	0	0	0	0	0	0	0	0	NA	AT5G23420	HMGB6	high-mobility group box 6	UniRef100_G7LI68_HMG1/2-like_protein_n=1_Tax=Medicago_truncatula_RepID=G7LI68_MEDTR
Glyma.01G114000	0.02	0.04	0.18	0.03	0.05	0.04	0.43	0.43	0.14	0.24	0.66	0.05	0.06	0.29	0.25	0.23	0.19	0.05	0.05	0.02	0.05	0.02	0.06	NA	AT2G38120	AUX1, WAV5, PIR1, MAP1	Transmembrane amino acid transporter family protein	UniRef100_Q9FEL7_Auxin_transporter-like_protein_2_n=2_Tax=Medicago_truncatula_RepID=LAX2_MEDTR
Glyma.01G114100	0	0	0	0	0	0	0	0	0	0	0	0	0	0	0	0	0	0	0	0	0	0	0	NA	AT2G39730	RCA	rubisco activase	UniRef100_D4N5G0_Alpha-form_rubisco_activase_n=1_Tax=Glycine_max_RepID=D4N5G0_SOYBN
Glyma.01G114200	0	0	0	0	0	0	0	0	0	0	0	0	0	0	0	0	0	0	0	0	0	0	0	NA	NA	NA	NA	NA
Glyma.01G114300	0.31	0.19	0.16	0.32	0.23	0.33	0.24	0.28	0.32	0.14	0.22	0.24	0.19	0.22	0.23	0.26	0.33	0.26	0.25	0.38	0.35	0.24	0.56	NA	ATMG00370	ORF199	Ycf1 protein	UniRef100_R9ZQS2_Hypothetical_chloroplast_RF1_n=1_Tax=Glycine_stenophita_RepID=R9ZQS2_9FABA
Glyma.01G114400	0.02	0.02	0	0.01	0.02	0.01	0	0.02	0.01	0.04	0	0.01	0.01	0.08	0.02	0.01	0	0.03	0	0.02	0.01	0	0.02	NA	AT4G31980	NA	unknown protein; CONTAINS InterPro DOMAIN/s: Protein of unknown function DUF247, plant (InterPro:IPR004158), Protein of unknown function DUF862, eukaryotic (InterPro:IPR008580); BEST Arabidopsis thaliana protein match is: Plant protein of unknown function (DUF247) (TAIR:AT5G11290.1); Has 1967 Blast hits to 1844 proteins in 183 species: Archae - 0; Bacteria - 6; Metazoa - 223; Fungi - 83; Plants -…	UniRef100_G7JN13_Otubain_n=1_Tax=Medicago_truncatula_RepID=G7JN13_MEDTR
Glyma.01G114500	0.06	0.06	0.04	0.01	0.01	0	0.03	0.03	0.02	0.01	0.04	0.04	0.03	0.01	0.01	0.02	0	0.05	0.01	0	0	0.02	0	NA	AT1G61800	GPT2, ATGPT2	glucose-6-phosphate/phosphate translocator 2	UniRef100_A3RLB0_Plastid_phosphate_translocator_n=2_Tax=Fabeae_RepID=A3RLB0_VICNA
Glyma.01G114600	0	0	0.01	0	0	0	0	0	0	0	0	0	0	0	0	0	0	0	0	0	0	0	0	NA	AT3G50140	NA	Plant protein of unknown function (DUF247)	UniRef100_G7JN13_Otubain_n=1_Tax=Medicago_truncatula_RepID=G7JN13_MEDTR
Glyma.01G114700	0	0	0.02	0.17	0.16	0.19	0	0	0	0	0	0	0	0	0.01	0	0.04	0.01	0	0.02	0	0	0	NA	NA	NA	NA	NA
Glyma.01G114800	0.18	0.18	0.07	0.14	0.07	0.1	0.09	0.22	0.19	0.11	0.18	0.26	0.2	0.06	0.2	0.2	0.13	0.22	0.15	0.1	0.09	0.07	0.08	NA	AT2G38140	PSRP4	plastid-specific ribosomal protein 4	UniRef100_G7JN21_30S_ribosomal_protein_S31_n=1_Tax=Medicago_truncatula_RepID=G7JN21_MEDTR
Glyma.01G114900	0	0	0	0	0.01	0.01	0	0.01	0	0	0	0	0	0.01	0	0	0	0	0	0	0	0	0	NA	AT2G38150	NA	alpha 1,4-glycosyltransferase family protein	UniRef100_G7KRB0_Lactosylceramide_4-alpha-galactosyltransferase_n=1_Tax=Medicago_truncatula_RepID=G7KRB0_MEDTR
Glyma.01G115000	0.19	0.24	0.22	0.11	0.15	0.24	0.05	0.26	0.24	0.1	0.19	0.21	0.18	0.35	0.22	0.19	0.11	0.43	0.09	0.2	0.33	0.2	0.25	NA	AT5G01260	NA	Carbohydrate-binding-like fold	UniRef100_G7JN22_Alpha-amylase_n=1_Tax=Medicago_truncatula_RepID=G7JN22_MEDTR
Glyma.01G115100	0	0	0	0	0	0	0	0	0	0	0	0	0	0	0	0	0	0	0	0	0	0	0	NA	AT2G40060	NA	Clathrin light chain protein	UniRef100_T2DLE4_Clathrin_light_chain_protein_n=1_Tax=Phaseolus_vulgaris_RepID=T2DLE4_PHAVU
Glyma.01G115200	0	0	0	0	0	0	0	0	0	0	0	0	0	0	0	0	0	0	0	0	0	0	0	NA	AT5G41980	NA	CONTAINS InterPro DOMAIN/s: Putative harbinger transposase-derived nuclease (InterPro:IPR006912); BEST Arabidopsis thaliana protein match is: unknown protein (TAIR:AT1G43722.1); Has 1807 Blast hits to 1807 proteins in 277 species: Archae - 0; Bacteria - 0; Metazoa - 736; Fungi - 347; Plants - 385; Viruses - 0; Other Eukaryotes - 339 (source: NCBI BLink).	NA
Glyma.01G115300	0	0	0	0	0	0	0	0	0	0	0	0	0	0	0	0	0	0	0	0	0	0	0	NA	AT3G44710	NA	Plant protein of unknown function (DUF247)	NA
Glyma.01G115400	0	0	0	0	0	0	0	0	0	0	0	0	0	0	0	0	0	0	0	0	0	0	0	NA	AT4G00990	NA	Transcription factor jumonji (jmjC) domain-containing protein	UniRef100_G7JSV4_Lysine-specific_demethylase_3B_n=2_Tax=Medicago_truncatula_RepID=G7JSV4_MEDTR
Glyma.01G115500	0	0	0	0	0	0	0	0	0	0	0	0	0	0	0	0	0.06	0	0	0	0	0	0	NA	NA	NA	NA	NA
Glyma.01G115600	0	0	0.02	0	0	0.02	0.01	0	0	0	0	0	0.01	0	0	0.04	0.01	0	0	0	0.01	0.01	0	NA	AT3G50120	NA	Plant protein of unknown function (DUF247)	UniRef100_G7JN13_Otubain_n=1_Tax=Medicago_truncatula_RepID=G7JN13_MEDTR
Glyma.01G115700	0	0	0	0	0	0	0	0	0	0	0	0	0	0	0	0	0	0	0	0	0	0	0	NA	AT3G50170	NA	Plant protein of unknown function (DUF247)	NA
Glyma.01G115800	0	0	0.01	0	0	0	0	0	0	0	0	0	0	0	0	0	0	0	0	0	0	0	0.01	NA	NA	NA	NA	NA
Glyma.01G115900	0.26	0.23	0.33	0.11	0.16	0.04	0.26	0.36	1.12	0.34	0.18	0.14	0.44	0.17	0.24	0.45	0.73	0.19	0.13	0.12	0.52	1.03	0.33	NA	AT3G08940	LHCB4.2	light harvesting complex photosystem II	UniRef100_Q9XQB2_Chlorophyll_a/b_binding_protein_CP29_n=1_Tax=Vigna_radiata_var._radiata_RepID=Q9XQB2_VIGRR
Glyma.01G116000	0.46	0.47	0.42	0.29	0.42	0.4	0.32	0.7	1.4	0.42	0.96	1.51	0.67	0.49	0.59	1.82	1.62	1.18	0.65	1.04	1.92	1.42	1.53	NA	AT3G51880	HMGB1, NFD1	high mobility group B1	UniRef100_T2DME1_High_mobility_group_B_protein_1_n=1_Tax=Phaseolus_vulgaris_RepID=T2DME1_PHAVU
Glyma.01G116100	0.16	0.14	0.13	0.15	0.18	0.35	0.12	0.21	0.09	0.15	0.03	0.15	0.16	0.22	0.19	0.15	0.27	0.13	0.13	0.14	0.07	0.09	0.16	NA	AT5G60540	EMB2407, ATPDX2, PDX2	pyridoxine biosynthesis 2	UniRef100_G7JN26_Glutamine_amidotransferase_subunit_pdxT_n=1_Tax=Medicago_truncatula_RepID=G7JN26_MEDTR
Glyma.01G116200	0.02	0.02	0.01	0.19	0.25	0.43	0	0.02	0.01	0.03	0	0	0.01	0	0	0	0	0.01	0.01	0	0.02	0	0.01	NA	AT3G42170	NA	BED zinc finger ;hAT family dimerisation domain	UniRef100_Q9LMZ8_T6D22.19_n=1_Tax=Arabidopsis_thaliana_RepID=Q9LMZ8_ARATH
Glyma.01G116300	0	0	0	0.01	0.01	0.02	0.03	0.01	0	0.01	0	0.01	0	0	0.02	0.09	0.19	0	0	0.03	0	0.02	0.03	NA	AT1G32780	NA	GroES-like zinc-binding dehydrogenase family protein	UniRef100_G7KS94_Alcohol_dehydrogenase-like_protein_n=1_Tax=Medicago_truncatula_RepID=G7KS94_MEDTR
Glyma.01G116400	0.03	0	0.03	0	0.01	0.03	0.01	0	0	0.02	0.04	0.02	0.01	0	0.01	0	0.03	0	0	0	0	0	0.01	NA	NA	NA	NA	NA
Glyma.01G116500	0	0	0	0	0	0	0	0	0	0	0	0	0	0	0	0	0	0	0	0	0	0	0	NA	AT1G64710	NA	GroES-like zinc-binding dehydrogenase family protein	UniRef100_G7KS95_Alcohol_dehydrogenase-like_protein_n=1_Tax=Medicago_truncatula_RepID=G7KS95_MEDTR
Glyma.01G116600	0	0	0	0	0	0	0	0	0	0	0	0	0	0	0	0	0	0	0	0	0	0	0	NA	AT1G32780	NA	GroES-like zinc-binding dehydrogenase family protein	UniRef100_G7KS96_Alcohol_dehydrogenase-like_protein_n=1_Tax=Medicago_truncatula_RepID=G7KS96_MEDTR
Glyma.01G116700	0	0	0	0	0.01	0	0	0	0	0	0	0	0	0	0	0	0	0	0	0	0	0	0	NA	AT1G32780	NA	GroES-like zinc-binding dehydrogenase family protein	UniRef100_G7KS94_Alcohol_dehydrogenase-like_protein_n=1_Tax=Medicago_truncatula_RepID=G7KS94_MEDTR
Glyma.01G116800	0	0	0	0	0	0	0	0	0	0	0	0	0	0	0	0	0	0	0	0	0	0	0	NA	AT3G51870	NA	Mitochondrial substrate carrier family protein	UniRef100_B9HCW1_Mitochondrial_substrate_carrier_family_protein_n=1_Tax=Populus_trichocarpa_RepID=B9HCW1_POPTR
Glyma.01G116900	0	0	0	0	0	0	0	0	0	0	0	0	0	0	0	0	0	0	0	0	0	0	0	NA	AT1G17860	NA	Kunitz family trypsin and protease inhibitor protein	UniRef100_G7KKQ6_Pathogen-inducible_trypsin-inhibitor-like_protein_n=1_Tax=Medicago_truncatula_RepID=G7KKQ6_MEDTR
Glyma.01G117000	0	0	0	0	0.01	0	0	0	0	0	0	0	0	0	0	0	0	0	0	0	0	0	0	NA	AT1G45616	AtRLP6, RLP6	receptor like protein 6	UniRef100_G7JQ72_Receptor-like_protein_kinase_n=1_Tax=Medicago_truncatula_RepID=G7JQ72_MEDTR
Glyma.01G117100	0	0	0	0	0	0	0	0	0	0	0	0	0	0	0	0	0	0	0	0	0	0	0	NA	NA	NA	NA	NA
Glyma.01G117200	0	0	0.01	0	0.01	0	0	0	0	0	0	0	0	0	0	0	0	0	0	0	0	0	0	NA	AT1G45616	AtRLP6, RLP6	receptor like protein 6	UniRef100_G7JQ72_Receptor-like_protein_kinase_n=1_Tax=Medicago_truncatula_RepID=G7JQ72_MEDTR
Glyma.01G117300	0	0	0	0.01	0	0	0	0	0	0	0	0	0	0	0	0	0	0	0	0	0	0	0	NA	NA	NA	NA	UniRef100_Q8H6Q8_CTV.20_n=1_Tax=Poncirus_trifoliata_RepID=Q8H6Q8_PONTR
Glyma.01G117400	0	0	0	0	0	0	0	0	0	0	0	0	0	0	0	0	0	0	0	0	0	0	0	NA	AT1G77990	AST56, SULTR2;2	STAS domain / Sulfate transporter family	UniRef100_P53393_Low_affinity_sulfate_transporter_3_n=1_Tax=Stylosanthes_hamata_RepID=SUT3_STYHA
Glyma.01G117500	0	0	0	0	0	0	0	0	0	0	0	0	0	0	0	0	0	0	0	0.01	0	0	0	NA	AT1G50300	TAF15	TBP-associated factor 15	UniRef100_B9HY23_Zinc_finger_family_protein_n=1_Tax=Populus_trichocarpa_RepID=B9HY23_POPTR
Glyma.01G117600	0	0	0	0	0	0	0	0	0	0	0	0	0	0	0	0	0	0	0	0	0	0	0	NA	AT1G48540	NA	Outer arm dynein light chain 1 protein	UniRef100_D7KD26_Leucine-rich_repeat_family_protein_n=1_Tax=Arabidopsis_lyrata_subsp._lyrata_RepID=D7KD26_ARALL
Glyma.01G117700	0	0	0	0	0	0	0	0	0	0	0	0	0	0	0	0	0	0	0	0	0	0	0	NA	AT1G17860	NA	Kunitz family trypsin and protease inhibitor protein	UniRef100_G7KKQ6_Pathogen-inducible_trypsin-inhibitor-like_protein_n=1_Tax=Medicago_truncatula_RepID=G7KKQ6_MEDTR
Glyma.01G117800	0.19	0.14	0.23	0.15	0.22	0.19	0.16	0.19	0.2	0.16	0.08	0.19	0.12	0.12	0.13	0.19	0.3	0.22	0.14	0.21	0.17	0.19	0.17	NA	AT5G01310	APTX	APRATAXIN-like	UniRef100_G7I746_Transcription_factor_bHLH140_(Fragment)_n=1_Tax=Medicago_truncatula_RepID=G7I746_MEDTR
Glyma.01G117900	0	0	0	0	0	0	0	0	0	0	0	0	0	0	0.01	0	0	0	0	0	0	0.01	0	NA	AT4G21380	ARK3, RK3	receptor kinase 3	UniRef100_K7K3A2_Serine/threonine-protein_kinase_n=2_Tax=Glycine_max_RepID=K7K3A2_SOYBN
Glyma.01G118000	0.16	0	0.07	0.07	0.15	0.16	0	0.02	0	0.09	0	0	0	0.01	0.01	0.03	0.03	0	0.01	0.02	0.03	0.01	0.03	NA	AT5G01320	NA	Thiamine pyrophosphate dependent pyruvate decarboxylase family protein	UniRef100_Q84V95_Pyruvate_decarboxylase_1_n=1_Tax=Lotus_corniculatus_RepID=Q84V95_LOTCO
Glyma.01G118100	0	0	0	0	0	0	0	0	0	0	0	0	0	0	0	0	0	0	0	0	0.02	0	0	NA	AT3G12050	NA	Aha1 domain-containing protein	UniRef100_G7KW94_Activator_of_90_kDa_heat_shock_protein_ATPase-like_protein_n=1_Tax=Medicago_truncatula_RepID=G7KW94_MEDTR
Glyma.01G118200	0.15	0.13	0.18	0.2	0.36	0.31	0.25	0.2	0.17	0.16	0.11	0.25	0.14	0.07	0.29	0.19	0.14	0.05	0.21	0.22	0.1	0.11	0.07	NA	AT5G17620	NA	CONTAINS InterPro DOMAIN/s: Plant nuclear matrix 1 (InterPro:IPR010604); Has 30201 Blast hits to 17322 proteins in 780 species: Archae - 12; Bacteria - 1396; Metazoa - 17338; Fungi - 3422; Plants - 5037; Viruses - 0; Other Eukaryotes - 2996 (source: NCBI BLink).	UniRef100_G7JWZ8_Nuclear_matrix_protein_n=1_Tax=Medicago_truncatula_RepID=G7JWZ8_MEDTR
Glyma.01G118300	0.28	0.14	0.26	0.1	0.07	0.02	0.25	0.18	0.15	0.27	1.14	0.94	0.65	0.31	0.27	1.05	0.89	0.73	0.31	0.16	0.28	0.09	0.03	NA	AT3G14840	NA	Leucine-rich repeat transmembrane protein kinase	UniRef100_G7KH23_Cysteine-rich_receptor-like_protein_kinase_n=1_Tax=Medicago_truncatula_RepID=G7KH23_MEDTR
Glyma.01G118400	0.17	0.34	0.47	0.18	0.18	0.14	0.43	0.43	0.23	0.17	0.75	1.98	1.4	0.63	0.41	1.98	0.67	1.36	0.57	0.33	0.23	0.18	0.09	NA	AT3G14840	NA	Leucine-rich repeat transmembrane protein kinase	UniRef100_G7LBV9_Receptor-like_serine/threonine_kinase_n=1_Tax=Medicago_truncatula_RepID=G7LBV9_MEDTR
Glyma.01G118500	0	0	0.01	0	0	0	0	0	0	0	0	0	0.01	0	0	0	0	0	0	0	0	0	0	NA	NA	NA	NA	NA
Glyma.01G118600	0	0	0.01	0	0	0	0	0	0	0	0	0	0	0	0	0	0	0	0	0	0	0	0	NA	NA	NA	NA	NA
Glyma.01G118700	0	0	0	0	0	0	0.02	0	0	0.03	0	0	0	0	0	0	0	0.04	0	0	0	0	0	NA	AT3G14840	NA	Leucine-rich repeat transmembrane protein kinase	UniRef100_G7LBW1_Leucine-rich_repeat_family_protein_/protein_kinase_family_protein-like_protein_n=1_Tax=Medicago_truncatula_RepID=G7LBW1_MEDTR
Glyma.01G118800	0.56	0.44	0.55	0.19	0.15	0.08	0.43	0.52	0.22	0.47	1.24	2.26	1.77	0.72	0.73	2.16	0.75	1.68	0.7	0.31	0.25	0.38	0.28	NA	AT3G14840	NA	Leucine-rich repeat transmembrane protein kinase	UniRef100_G7LBV8_Cysteine-rich_receptor-like_protein_kinase_n=1_Tax=Medicago_truncatula_RepID=G7LBV8_MEDTR
Glyma.01G118900	1.24	0.61	1.1	0.39	0.32	0.17	0.69	0.72	0.37	1	1.52	2.75	3.16	1.38	1.35	3.57	1.36	2.42	1.07	0.51	0.56	0.53	0.32	NA	AT3G14840	NA	Leucine-rich repeat transmembrane protein kinase	UniRef100_G7LBV8_Cysteine-rich_receptor-like_protein_kinase_n=1_Tax=Medicago_truncatula_RepID=G7LBV8_MEDTR
Glyma.01G119000	0.19	0.45	0.23	0.14	0.1	0.12	0.19	0.21	0.04	0.13	0.24	0.17	0.15	0.11	0.29	0.18	0.22	0.1	0.11	0.08	0.03	0.06	0.06	NA	NA	NA	NA	NA
Glyma.01G119100	0.35	0.25	0.25	0.2	0.18	0.2	0.28	0.29	0.08	0.17	0.17	0.17	0.17	0.19	0.17	0.22	0.2	0.27	0.19	0.19	0.06	0.06	0.06	NA	NA	NA	NA	NA
Glyma.01G119200	0	0	0	0.01	0	0	0	0	0	0	0	0	0	0	0	0	0	0	0	0	0	0	0	NA	AT2G01050	NA	zinc ion binding;nucleic acid binding	UniRef100_Q1SKZ9_Zinc_finger,_CCHC-type_n=1_Tax=Medicago_truncatula_RepID=Q1SKZ9_MEDTR
Glyma.01G119300	0.01	0.03	0.01	0	0	0	0.02	0	0	0	0.02	0.02	0.02	0.21	0.01	0.01	0.01	0	0.01	0	0.01	0	0.06	NA	AT5G58590	RANBP1	RAN binding protein 1	UniRef100_B9HND6_RAN_BINDING_protein_1_n=1_Tax=Populus_trichocarpa_RepID=B9HND6_POPTR
Glyma.01G119400	0.73	0.74	0.47	0.73	0.46	0.81	0.44	0.49	0.33	0.43	0.38	0.43	0.34	0.46	0.43	0.36	0.47	0.38	0.17	0.57	0.43	0.24	0.68	NA	AT3G51800	ATG2	metallopeptidase M24 family protein	UniRef100_A0EVX1_EBP1_n=1_Tax=Ammopiptanthus_mongolicus_RepID=A0EVX1_9FABA
Glyma.01G119500	1.36	0.74	0.58	1.34	0.46	0.81	0.28	0.26	0.12	0.21	0.79	0.91	3.43	3.92	1.85	0.98	1.23	1.8	0.3	0.25	0.34	0.21	0.42	NA	AT2G38280	FAC1, ATAMPD	AMP deaminase, putative / myoadenylate deaminase, putative	UniRef100_G7JQ45_AMP_deaminase_n=1_Tax=Medicago_truncatula_RepID=G7JQ45_MEDTR
Glyma.01G119600	0	0	0	0	0	0	0	0	0	0	0	0	0	0	0	0	0	0	0	0	0	0	0	NA	AT2G40170	ATEM6, GEA6, EM6	Stress induced protein	UniRef100_P93165_Em_protein_n=1_Tax=Glycine_max_RepID=P93165_SOYBN
Glyma.01G119700	0	0	0	0	0	0	0	0	0	0	0	0	0	0	0	0	0	0	0	0	0	0	0	NA	AT4G11170	NA	Disease resistance protein (TIR-NBS-LRR class) family	UniRef100_Q3IA99_Disease_resistance_protein_(Fragment)_n=1_Tax=Phaseolus_vulgaris_RepID=Q3IA99_PHAVU
Glyma.01G119800	0	0	0	0	0	0	0	0	0	0	0	0	0	0	0	0	0	0	0	0	0	0	0	NA	AT4G04110	NA	Toll-Interleukin-Resistance (TIR) domain family protein	UniRef100_C6ZS34_TIR-NBS-LRR_type_disease_resistance_protein_n=1_Tax=Glycine_max_RepID=C6ZS34_SOYBN
Glyma.01G119900	0.13	0.22	0.16	0.12	0.15	0.2	0.11	0.2	0.19	0.07	0.21	0.11	0.12	0.14	0.1	0.17	0.18	0.14	0.27	0.19	0.12	0.1	0.31	NA	AT2G38270	CXIP2, ATGRX2	CAX-interacting protein 2	UniRef100_G7JQ42_Monothiol_glutaredoxin-S16_n=1_Tax=Medicago_truncatula_RepID=G7JQ42_MEDTR
Glyma.01G120000	0	0	0	0	0	0	0	0	0	0	0	0	0	0	0	0	0	0	0	0	0	0	0	NA	AT1G45616	AtRLP6, RLP6	receptor like protein 6	UniRef100_C6ZRY7_Disease_resistance_protein_n=1_Tax=Glycine_max_RepID=C6ZRY7_SOYBN
Glyma.01G120100	0	0	0	0	0	0	0	0	0	0	0	0	0	0	0	0	0	0	0	0	0	0	0	NA	AT1G45616	AtRLP6, RLP6	receptor like protein 6	UniRef100_C6ZRY7_Disease_resistance_protein_n=1_Tax=Glycine_max_RepID=C6ZRY7_SOYBN
Glyma.01G120200	0	0	0	0	0	0	0	0	0	0	0	0	0	0	0	0	0	0	0	0	0	0	0	NA	AT3G60750	NA	Transketolase	UniRef100_G7IF28_Transketolase_n=1_Tax=Medicago_truncatula_RepID=G7IF28_MEDTR
Glyma.01G120300	0	0	0	0	0	0	0	0	0	0	0	0	0	0	0	0	0	0	0	0	0	0	0	NA	AT1G45616	AtRLP6, RLP6	receptor like protein 6	UniRef100_C6ZRY7_Disease_resistance_protein_n=1_Tax=Glycine_max_RepID=C6ZRY7_SOYBN
Glyma.01G120400	0.21	0.25	0.25	0.1	0.09	0.09	0.21	0.25	0.11	0.15	0.14	0.25	0.21	0.11	0.27	0.38	0.47	0.21	0.53	0.85	0.13	0.18	0.15	NA	AT5G05580	FAD8	fatty acid desaturase 8	UniRef100_B8XJZ1_Fatty_acid_desaturase_8_n=1_Tax=Glycine_max_RepID=B8XJZ1_SOYBN
Glyma.01G120500	0	0	0	0	0	0	0	0	0	0	0	0	0	0	0	0	0	0	0	0	0	0	0	NA	AT2G18245	NA	alpha/beta-Hydrolases superfamily protein	NA
Glyma.01G120600	0	0	0	0	0	0	0	0	0	0	0	0	0	0	0	0	0	0	0	0	0	0	0	NA	AT3G50660	DWF4, CYP90B1, CLM, cluster P2, SAV1, PSC1	Cytochrome P450 superfamily protein	UniRef100_G7LEU0_Cytochrome_P450_enzyme_n=1_Tax=Medicago_truncatula_RepID=G7LEU0_MEDTR
Glyma.01G120700	0	0	0	0	0	0	0	0	0	0	0	0	0	0	0	0	0	0	0	0	0	0	0	NA	AT3G07950	NA	rhomboid protein-related	UniRef100_G7I9J5_Transmembrane_protein_n=1_Tax=Medicago_truncatula_RepID=G7I9J5_MEDTR
Glyma.01G120800	0.01	0.03	0.01	0.07	0.01	0.01	0	0	0	0	0.09	0.08	0.01	0.06	0.01	0.03	0.05	0.11	0.05	0.03	0.03	0.04	0.02	NA	AT5G01370	ACI1	ALC-interacting protein 1	UniRef100_Q9M035_ALC-interacting_protein_1_n=1_Tax=Arabidopsis_thaliana_RepID=Q9M035_ARATH
Glyma.01G120900	0	0	0	0	0	0	0	0	0	0	0	0	0	0	0	0	0	0	0	0	0	0	0	NA	AT4G18230	NA	FUNCTIONS IN: molecular function unknown; INVOLVED IN: biological process unknown; LOCATED IN: endomembrane system; EXPRESSED IN: 23 plant structures; EXPRESSED DURING: 13 growth stages; CONTAINS InterPro DOMAIN/s: Oligosaccharide biosynthesis protein Alg14 like (InterPro:IPR013969); Has 640 Blast hits to 640 proteins in 277 species: Archae - 4; Bacteria - 281; Metazoa - 94; Fungi - 127; Plants -…	UniRef100_G5DXJ6_Beta-1,4-N-acetylglucosaminyltransferase_(Fragment)_n=1_Tax=Silene_latifolia_RepID=G5DXJ6_SILLA
Glyma.01G121000	0	0	0	0	0	0.01	0	0	0	0	0	0	0	0	0	0	0	0	0.04	0.01	0	0	0	Trihelix	AT2G38250	NA	Homeodomain-like superfamily protein	UniRef100_G7JN34_Zinc_finger_and_SCAN_domain-containing_protein_n=1_Tax=Medicago_truncatula_RepID=G7JN34_MEDTR
Glyma.01G121100	0	0	0	0	0	0.04	0	0	0	0	0	0	0	0	0	0	0	0	0	0	0	0	0	NA	AT1G48840	NA	Plant protein of unknown function (DUF639)	UniRef100_Q9LS55_Genomic_DNA,_chromosome_3,_P1_clone:_MYF24_n=1_Tax=Arabidopsis_thaliana_RepID=Q9LS55_ARATH
Glyma.01G121200	0	0	0	0.02	0	0	0	0	0.01	0	0	0	0	0	0	0	0	0	0	0	0.02	0	0	NA	NA	NA	NA	UniRef100_U3LTJ1_BCL-2_associated_athanogene_6A_n=1_Tax=Glycine_max_RepID=U3LTJ1_SOYBN
Glyma.01G121300	0.07	0.06	0.09	0.05	0.05	0.03	0.15	0.12	0.18	0.18	0.08	0.14	0.09	0.11	0.04	0.15	0.08	0.07	0.07	0.1	0.07	0.07	0.1	NA	AT3G08910	NA	DNAJ heat shock family protein	UniRef100_G8A2L9_Chaperone_protein_dnaJ_n=2_Tax=Medicago_truncatula_RepID=G8A2L9_MEDTR
Glyma.01G121400	1.07	1.28	1.08	1.07	1.04	1.28	1.24	0.98	0.42	0.57	1.05	0.75	0.81	0.94	0.94	0.79	0.93	0.92	0.86	0.9	0.35	0.23	0.36	NA	AT5G01400	ESP4	HEAT repeat-containing protein	UniRef100_G8A2M1_Symplekin_n=1_Tax=Medicago_truncatula_RepID=G8A2M1_MEDTR
Glyma.01G121500	0.01	0.02	0	0	0	0	0	0	0	0.01	0	0	0	0	0.01	0	0	0	0	0	0	0	0	NA	NA	NA	NA	NA
Glyma.01G121600	0	0	0.01	0	0	0	0.01	0	0	0	0	0.01	0.01	0	0	0	0	0	0	0	0	0	0	NA	AT4G15020	NA	hAT transposon superfamily	NA
Glyma.01G121700	0	0	0.01	0	0	0	0.01	0.02	0	0.05	0	0	0.02	0	0	0.05	0	0.01	0.01	0.01	0	0.05	0.07	NA	AT3G08920	NA	Rhodanese/Cell cycle control phosphatase superfamily protein	UniRef100_G8A2L4_Rhodanese-like_family_protein-like_protein_n=1_Tax=Medicago_truncatula_RepID=G8A2L4_MEDTR
Glyma.01G121800	0	0	0	0	0	0	0	0	0	0	0.03	0	0	0	0	0	0	0	0	0	0	0	0	NA	NA	NA	NA	NA
Glyma.01G121900	0	0.06	0	0	0	0	0	0	0	0	0	0	0	0	0	0	0	0	0	0.01	0	0	0	NA	NA	NA	NA	NA
Glyma.01G122000	0	0	0.02	0.01	0.01	0	0.01	0	0	0	0	0	0	0	0	0	0	0	0	0.01	0	0	0.02	NA	AT3G11210	NA	SGNH hydrolase-type esterase superfamily protein	UniRef100_G7JP31_GDSL_esterase/lipase_CPRD49_n=1_Tax=Medicago_truncatula_RepID=G7JP31_MEDTR
Glyma.01G122100	0.46	0.31	0.51	0.57	0.83	0.69	0.57	0.63	0.31	0.5	0.52	0.56	0.54	0.52	0.59	0.53	0.21	0.5	0.78	0.58	0.27	0.36	0.35	NA	AT5G01460	NA	LMBR1-like membrane protein	UniRef100_D7M717_LMBR1_integral_membrane_family_protein_n=1_Tax=Arabidopsis_lyrata_subsp._lyrata_RepID=D7M717_ARALL
Glyma.01G122200	0	0	0	0	0	0	0	0	0	0	0	0	0	0	0	0	0	0	0	0	0	0	0	NA	AT5G27640	TIF3B1, EIF3B, ATEIF3B-1, EIF3B-1, ATTIF3B1	translation initiation factor 3B1	UniRef100_I1KJQ5_Eukaryotic_translation_initiation_factor_3_subunit_B_n=1_Tax=Glycine_max_RepID=I1KJQ5_SOYBN
Glyma.01G122300	1.07	1.35	1.11	0.8	0.88	1.14	0.65	0.61	0.19	0.4	0.48	0.32	0.49	0.53	0.57	0.63	0.56	0.57	0.32	0.33	0.13	0.09	0.14	NA	AT1G27090	NA	glycine-rich protein	UniRef100_U5G0R0_Glycine-rich_family_protein_n=1_Tax=Populus_trichocarpa_RepID=U5G0R0_POPTR
Glyma.01G122400	0	0	0	0	0	0	0	0	0	0	0	0	0	0	0	0	0	0	0	0	0	0	0	NA	NA	NA	NA	NA
Glyma.01G122500	0	0	0	0	0	0	0	0	0	0	0	0	0	0	0	0	0	0	0	0	0	0	0	NA	NA	NA	NA	NA
Glyma.01G122600	0.01	0	0	0	0	0	0	0	0	0	0	0	0	0	0	0	0	0	0	0	0	0	0	NA	NA	NA	NA	NA
Glyma.01G122700	0	0	0	0	0	0	0	0	0	0	0	0	0	0	0	0	0	0	0	0	0	0	0	NA	AT4G16790	NA	hydroxyproline-rich glycoprotein family protein	UniRef100_G7JHP7_Glycoprotein-like_protein_n=1_Tax=Medicago_truncatula_RepID=G7JHP7_MEDTR
Glyma.01G122800	0.21	0.17	0.28	0.05	0.05	0.02	0.05	0.07	0.05	0.06	0.11	0.43	0.26	0.14	0.08	0.53	0.94	1.65	0.05	0.04	0.04	0.12	0.06	NA	AT3G51860	CAX3, ATHCX1, CAX1-LIKE, ATCAX3	cation exchanger 3	UniRef100_G7JP46_Vacuolar_cation/proton_exchanger_n=1_Tax=Medicago_truncatula_RepID=G7JP46_MEDTR
Glyma.01G122900	0	0	0	0	0	0	0	0	0	0	0	0	0	0	0	0	0	0	0	0	0	0	0	NA	AT5G13630	GUN5, CCH, CHLH, CCH1, ABAR	magnesium-chelatase subunit chlH, chloroplast, putative / Mg-protoporphyrin IX chelatase, putative (CHLH)	UniRef100_O65808_Magnesium_chelatase_subunit_n=1_Tax=Glycine_max_RepID=O65808_SOYBN
Glyma.01G123000	0	0	0	0	0	0	0	0	0	0	0	0	0	0	0	0	0	0	0	0	0	0	0	bHLH	AT5G01310	APTX	APRATAXIN-like	UniRef100_G7KSC0_LAX_n=1_Tax=Medicago_truncatula_RepID=G7KSC0_MEDTR
Glyma.01G123100	0	0	0	0.02	0	0.01	0	0	0	0	0.03	0	0	0	0	0	0	0	0	0.01	0	0	0.04	NA	AT5G01300	NA	PEBP (phosphatidylethanolamine-binding protein) family protein	UniRef100_B9IGD8_Phosphatidylethanolamine-binding_family_protein_n=1_Tax=Populus_trichocarpa_RepID=B9IGD8_POPTR
Glyma.01G123200	0	0	0	0	0	0	0	0	0	0	0	0	0	0	0	0	0	0	0	0	0	0	0	NA	AT2G01050	NA	zinc ion binding;nucleic acid binding	UniRef100_A2Q500_Endonuclease/exonuclease/phosphatase_n=1_Tax=Medicago_truncatula_RepID=A2Q500_MEDTR
Glyma.01G123300	0.47	0.38	0.44	0.36	0.32	0.42	0.43	0.39	0.32	0.36	0.48	0.51	0.5	0.43	0.51	0.58	0.28	0.52	0.35	0.28	0.3	0.33	0.3	NA	AT3G51780	ATBAG4, BAG4	BCL-2-associated athanogene 4	UniRef100_B9GGQ6_BAG_domain-containing_family_protein_n=1_Tax=Populus_trichocarpa_RepID=B9GGQ6_POPTR
Glyma.01G123400	0.03	0.02	0.09	0.01	0.02	0.06	0.98	0.92	0.27	0.18	0.04	0.03	0.05	0	0.01	0.02	0.02	0	0.05	0.05	0.02	0.06	0.09	NA	AT2G38290	ATAMT2, AMT2;1, AMT2	ammonium transporter 2	UniRef100_G7KSC5_Ammonium_transporter_3_member_n=2_Tax=Medicago_truncatula_RepID=G7KSC5_MEDTR
Glyma.01G123500	0	0	0	0	0	0	0	0	0	0	0	0	0	0	0	0	0	0	0	0	0	0	0	NA	NA	NA	NA	NA
Glyma.01G123600	0	0	0	0	0	0	0	0	0	0	0	0	0	0	0	0	0	0	0	0	0	0	0	G2-like	AT2G38300	NA	myb-like HTH transcriptional regulator family protein	UniRef100_G7KSC8_Two-component_response_regulator_ARR10_n=1_Tax=Medicago_truncatula_RepID=G7KSC8_MEDTR
Glyma.01G123700	0.01	0	0	0	0	0.02	0	0	0	0	0	0	0	0	0	0	0	0	0.01	0	0	0	0	NA	AT1G71240	NA	Plant protein of unknown function (DUF639)	NA
Glyma.01G123800	0	0	0	0.05	0.01	0	0	0	0	0	0.01	0	0	0	0	0	0	0	0	0	0	0.02	0.02	NA	NA	NA	NA	NA
Glyma.01G123900	0.15	0.1	0.12	0.11	0.38	0.27	0.04	0.07	0.08	0.17	0.06	0.11	0.13	0.16	0.06	0.11	0.02	0.12	0.36	0.5	0.1	0.14	0.19	NA	AT3G51770	ETO1	tetratricopeptide repeat (TPR)-containing protein	UniRef100_F4J4I9_Ethylene-overproduction_protein_1_n=2_Tax=Arabidopsis_thaliana_RepID=F4J4I9_ARATH
Glyma.01G124000	0.01	0.02	0.02	0.03	0.05	0.03	0.01	0.02	0.02	0	0.01	0.02	0.01	0	0	0.03	0.01	0	0.07	0.08	0.01	0.02	0	NA	AT3G51760	NA	Protein of unknown function (DUF688)	NA
Glyma.01G124100	0	0.06	0.01	0.01	0	0	0	0	0	0	0	0	0.01	0	0.03	0	0	0	0	0.02	0	0	0	NA	AT5G01580	OSH1	gamma interferon responsive lysosomal thiol (GILT) reductase family protein	UniRef100_G7JLT4_Gamma-interferon-inducible_lysosomal_thiol_reductase_n=1_Tax=Medicago_truncatula_RepID=G7JLT4_MEDTR
Glyma.01G124200	0.19	0.26	0.16	0.11	0.05	0.12	0.14	0.2	0.11	0.25	0.18	0.21	0.34	0.49	0.23	0.29	0.22	0.12	0.14	0.14	0.18	0.13	0.08	NA	AT5G01590	NA	unknown protein; FUNCTIONS IN: molecular function unknown; INVOLVED IN: biological process unknown; LOCATED IN: chloroplast, chloroplast envelope; EXPRESSED IN: 22 plant structures; EXPRESSED DURING: 13 growth stages; Has 60 Blast hits to 59 proteins in 31 species: Archae - 0; Bacteria - 20; Metazoa - 1; Fungi - 2; Plants - 33; Viruses - 0; Other Eukaryotes - 4 (source: NCBI BLink).	UniRef100_E4MWD7_mRNA,_clone:_RTFL01-06-A06_n=1_Tax=Thellungiella_halophila_RepID=E4MWD7_THEHA
Glyma.01G124300	0.7	0.84	0.45	0.44	0.41	0.54	0.33	0.5	0.62	0.32	0.4	0.33	0.36	0.32	0.29	0.21	0.34	0.27	0.3	0.29	0.63	0.51	0.78	NA	AT5G58420	NA	Ribosomal protein S4 (RPS4A) family protein	UniRef100_Q8LJW0_40S_ribosomal_S4_protein_n=1_Tax=Glycine_max_RepID=Q8LJW0_SOYBN
Glyma.01G124400	0	0	0	0	0	0	0	0	0	0	0	0	0	0	0	0	0	0	0	0	0	0	0	NA	NA	NA	NA	NA
Glyma.01G124500	0.05	0.11	0.15	0.18	0.12	0.17	0.07	0.2	0.17	0.06	0.03	0.14	0.19	0.15	0.09	0.5	0.37	0.18	0.87	0.32	0.21	0.28	0.16	NA	AT5G01600	ATFER1, FER1	ferretin 1	UniRef100_I1J7H3_Ferritin_n=1_Tax=Glycine_max_RepID=I1J7H3_SOYBN
Glyma.01G124600	0.07	0.1	0.07	0.07	0.09	0.06	0.04	0.03	0.03	0.04	0.01	0.16	0.07	0.04	0.09	0.05	0.07	0.07	0.04	0.14	0.06	0.07	0.11	NA	AT3G08890	NA	Protein of unknown function, DUF538	UniRef100_Q70VA9_Cp_protein_n=1_Tax=Celosia_cristata_RepID=Q70VA9_9CARY
Glyma.01G124700	0.03	0	0	0	0.03	0.01	0.01	0.02	0.01	0.02	0	0.03	0.02	0	0.01	0.04	0.02	0	0.01	0	0.02	0.01	0	NA	AT2G38310	PYL4, RCAR10	PYR1-like 4	UniRef100_G7JKP6_Abscisic_acid_receptor_PYL4_n=1_Tax=Medicago_truncatula_RepID=G7JKP6_MEDTR
Glyma.01G124800	0	0	0	0.01	0	0	0.01	0	0	0	0	0	0	0	0	0	0	0	0	0	0	0	0	NA	AT2G38320	TBL34	TRICHOME BIREFRINGENCE-LIKE 34	UniRef100_O80919_Protein_trichome_birefringence-like_34_n=1_Tax=Arabidopsis_thaliana_RepID=TBL34_ARATH
Glyma.01G124900	0.12	0.19	0.19	0.19	0.2	0.05	0.15	0.17	0.46	0.23	0.16	0.26	0.18	0.34	0.29	0.28	0.23	0.18	0.11	0.4	0.64	0.56	0.59	NA	AT3G22110	PAC1	20S proteasome alpha subunit C1	UniRef100_C6TAZ5_Proteasome_subunit_alpha_type_n=1_Tax=Glycine_max_RepID=C6TAZ5_SOYBN
Glyma.01G125000	0.19	0.35	0.32	0.02	0.03	0	0.21	0.09	0.12	0.14	0.23	0.06	0.06	0.02	0.25	0.14	0.12	0.04	0.02	0.04	0.04	0.02	0.03	NA	AT5G01620	TBL35	TRICHOME BIREFRINGENCE-LIKE 35	UniRef100_Q8RXQ1-2_Isoform_2_of_Protein_trichome_birefringence-like_35_n=1_Tax=Arabidopsis_thaliana_RepID=Q8RXQ1-2
Glyma.01G125100	0.12	0.09	0.08	0.07	0.19	0.15	0.06	0.06	0.23	0.09	0.01	0.14	0.11	0.13	0.13	0.11	0.09	0.12	0.07	0.14	0.18	0.15	0.13	NA	AT3G18880	NA	Nucleic acid-binding, OB-fold-like protein	UniRef100_G7JKN8_30S_ribosomal_protein_S17_n=2_Tax=Medicago_truncatula_RepID=G7JKN8_MEDTR
Glyma.01G125200	0.01	0	0.02	0	0.01	0.01	0.03	0.03	0.01	0.03	0	0.01	0	0	0.02	0	0	0.07	0	0.07	0.02	0	0	NA	AT1G67510	NA	Leucine-rich repeat protein kinase family protein	UniRef100_G7KTA0_Receptor_protein_kinase-like_protein_n=1_Tax=Medicago_truncatula_RepID=G7KTA0_MEDTR
Glyma.01G125300	0	0	0	0	0	0	0	0	0	0	0	0	0	0	0	0	0	0	0	0	0	0	0	NA	AT5G41750	NA	Disease resistance protein (TIR-NBS-LRR class) family	UniRef100_G7JKN5_Tir-nbs-lrr_resistance_protein_n=1_Tax=Medicago_truncatula_RepID=G7JKN5_MEDTR
Glyma.01G125400	0	0	0	0	0.01	0.01	0	0	0	0	0	0	0	0	0	0	0	0	0	0	0	0	0	NA	AT5G41750	NA	Disease resistance protein (TIR-NBS-LRR class) family	UniRef100_G7JKN6_Tir-nbs-lrr_resistance_protein_n=1_Tax=Medicago_truncatula_RepID=G7JKN6_MEDTR
Glyma.01G125500	0	0	0	0.02	0.07	0.03	0	0	0	0	0	0	0	0	0	0	0	0	0	0	0	0	0	NA	AT3G09360	NA	Cyclin/Brf1-like TBP-binding protein	UniRef100_G7L1K5_Transcription_factor_IIIB_90_kDa_subunit_n=1_Tax=Medicago_truncatula_RepID=G7L1K5_MEDTR
Glyma.01G125600	0.11	0.05	0.23	0.1	0.11	0.12	0.08	0.16	0.14	0.09	0.05	0.13	0.13	0.14	0.12	0.08	0.03	0.08	0.15	0.08	0.11	0.13	0.21	NA	AT3G08780	NA	unknown protein; FUNCTIONS IN: molecular function unknown; INVOLVED IN: biological process unknown; LOCATED IN: cellular component unknown; EXPRESSED IN: male gametophyte, cultured cell; EXPRESSED DURING: L mature pollen stage, M germinated pollen stage; Has 129 Blast hits to 129 proteins in 38 species: Archae - 0; Bacteria - 0; Metazoa - 96; Fungi - 0; Plants - 31; Viruses - 0; Other Eukaryotes …	UniRef100_Q01JY7_OSIGBa0116M22.12_protein_n=1_Tax=Oryza_sativa_RepID=Q01JY7_ORYSA
Glyma.01G125700	0	0	0	0	0	0	0	0	0	0	0	0	0	0	0	0	0	0	0	0	0	0	0	NA	AT3G51690	NA	PIF1 helicase	UniRef100_G7IJ14_Helicase-like_protein_n=1_Tax=Medicago_truncatula_RepID=G7IJ14_MEDTR
Glyma.01G125800	0.05	0.08	0.55	0.05	0.02	0.1	0.07	0.06	0.17	0.01	0.07	0.01	0.05	0.05	0.04	0.01	0.19	0	0.05	0.09	0.09	0.16	0.45	NA	AT3G51740	IMK2	inflorescence meristem receptor-like kinase 2	UniRef100_B9IGI0_LRR-kinase_family_protein_n=1_Tax=Populus_trichocarpa_RepID=B9IGI0_POPTR
Glyma.01G125900	0.47	0.36	0.38	0.55	0.92	0.58	0.17	0.44	0.6	0.49	0.46	0.55	0.49	0.37	0.33	0.38	0.6	0.52	0.54	0.47	0.83	1.21	0.96	NA	AT2G38360	PRA1.B4	prenylated RAB acceptor 1.B4	UniRef100_G7JKL2_PRA1_family_protein_B4_n=1_Tax=Medicago_truncatula_RepID=G7JKL2_MEDTR
Glyma.01G126000	0.26	0.11	0.22	0.43	0.21	0.2	0.18	0.33	0.55	0.42	0.45	0.38	0.33	0.26	0.24	0.25	0.3	0.44	0.31	0.18	0.6	0.61	0.43	NA	AT5G01650	NA	Tautomerase/MIF superfamily protein	UniRef100_B3TLP2_Light-inducible_protein_ATLS1_n=1_Tax=Elaeis_guineensis_var._tenera_RepID=B3TLP2_ELAGV
Glyma.01G126100	0	0	0	0	0	0	0	0	0	0	0	0	0	0	0	0	0	0	0	0	0	0	0	NA	AT2G29880	NA	unknown protein; BEST Arabidopsis thaliana protein match is: unknown protein (TAIR:AT5G27260.1); Has 260 Blast hits to 212 proteins in 20 species: Archae - 0; Bacteria - 0; Metazoa - 1; Fungi - 10; Plants - 240; Viruses - 0; Other Eukaryotes - 9 (source: NCBI BLink).	NA
Glyma.01G126200	0.01	0.07	0.01	0.02	0.03	0.02	0.03	0.05	0.02	0.01	0.07	0.48	0.23	0.3	0.1	0.23	0.01	0.08	0.03	0.04	0.03	0.22	0.05	NA	AT3G51660	NA	Tautomerase/MIF superfamily protein	UniRef100_G7KTA5_Macrophage_migration_inhibitory_factor-like_protein_n=1_Tax=Medicago_truncatula_RepID=G7KTA5_MEDTR
Glyma.01G126300	0	0	0	0	0	0	0	0	0	0	0	0	0	0	0	0	0	0	0	0	0	0	0	NA	AT3G51690	NA	PIF1 helicase	UniRef100_G8A0U8_Helicase-like_protein_n=1_Tax=Medicago_truncatula_RepID=G8A0U8_MEDTR
Glyma.01G126400	0	0	0	0	0	0	0	0	0	0	0	0	0	0	0	0	0	0	0	0	0	0	0	NA	AT2G05642	NA	Nucleic acid-binding, OB-fold-like protein	NA
Glyma.01G126500	0	0	0	0.01	0	0	0	0	0	0	0	0	0	0	0	0	0	0	0	0	0	0	0	NA	AT5G01660	NA	CONTAINS InterPro DOMAIN/s: Galactose oxidase/kelch, beta-propeller (InterPro:IPR011043), Kelch repeat type 1 (InterPro:IPR006652), Development/cell death domain (InterPro:IPR013989), Kelch related (InterPro:IPR013089), Kelch-type beta propeller (InterPro:IPR015915); BEST Arabidopsis thaliana protein match is: DCD (Development and Cell Death) domain protein (TAIR:AT3G11000.1); Has 16133 Blast hit…	UniRef100_B9IGK0_Kelch_repeat-containing_family_protein_n=1_Tax=Populus_trichocarpa_RepID=B9IGK0_POPTR
Glyma.01G126600	0	0	0	0	0	0	0	0	0	0	0	0	0	0	0	0	0	0	0	0	0	0	0	NA	AT1G58170	NA	Disease resistance-responsive (dirigent-like protein) family protein	UniRef100_G7JKK5_Disease_resistance_response_protein_n=1_Tax=Medicago_truncatula_RepID=G7JKK5_MEDTR
Glyma.01G126700	0	0	0	0	0	0	0	0	0	0	0	0	0	0	0	0	0	0	0	0	0	0	0	NA	AT1G58170	NA	Disease resistance-responsive (dirigent-like protein) family protein	UniRef100_G7JKK5_Disease_resistance_response_protein_n=1_Tax=Medicago_truncatula_RepID=G7JKK5_MEDTR
Glyma.01G126800	0	0	0	0	0	0	0	0	0	0	0	0	0	0	0	0	0	0	0	0	0	0	0	NA	AT3G07040	RPM1, RPS3	NB-ARC domain-containing disease resistance protein	UniRef100_V5TIM6_NBS-LRR_protein_n=2_Tax=Cicer_arietinum_RepID=V5TIM6_CICAR
Glyma.01G126900	0	0	0	0	0	0	0	0	0	0	0	0	0	0	0	0	0	0	0	0	0	0	0	NA	AT1G45616	AtRLP6, RLP6	receptor like protein 6	UniRef100_C6ZRY7_Disease_resistance_protein_n=1_Tax=Glycine_max_RepID=C6ZRY7_SOYBN
Glyma.01G127000	0	0	0	0	0	0	0	0	0	0	0	0	0	0	0	0	0	0	0	0	0	0	0	NA	NA	NA	NA	UniRef100_G7JL89_ATP-dependent_DNA_helicase_PIF1_n=1_Tax=Medicago_truncatula_RepID=G7JL89_MEDTR
Glyma.01G127100	0	0	0	0	0	0	0	0	0	0	0	0	0	0	0	0	0	0	0	0	0.01	0	0	NA	AT5G49040	NA	Disease resistance-responsive (dirigent-like protein) family protein	UniRef100_G7JKK5_Disease_resistance_response_protein_n=1_Tax=Medicago_truncatula_RepID=G7JKK5_MEDTR
Glyma.01G127200	0	0	0	0	0	0	0	0	0	0	0	0	0	0	0	0	0	0	0	0	0	0	0	NA	AT5G49040	NA	Disease resistance-responsive (dirigent-like protein) family protein	UniRef100_G7JKK5_Disease_resistance_response_protein_n=1_Tax=Medicago_truncatula_RepID=G7JKK5_MEDTR
Glyma.01G127300	0	0.02	0	0	0.01	0	0	0	0	0	0	0.02	0.01	0	0.01	0.01	0	0.05	0.01	0	0	0	0	NA	AT1G29810	NA	Transcriptional coactivator/pterin dehydratase	UniRef100_Q6QJ72_PCD/DCoH-like_protein_2_n=1_Tax=Arabidopsis_thaliana_RepID=Q6QJ72_ARATH
Glyma.01G127400	0.06	0.03	0.07	0.05	0.01	0.02	0.04	0.03	0.18	0	0.18	0.05	0.07	0.18	0.18	0.06	0.05	0.06	0	0.15	0.3	1.13	0.2	NA	AT1G58170	NA	Disease resistance-responsive (dirigent-like protein) family protein	UniRef100_A9PD67_Disease_resistance-responsive_family_protein_n=1_Tax=Populus_trichocarpa_RepID=A9PD67_POPTR
Glyma.01G127500	0.95	0.81	0.82	0.37	0.48	0.57	0.11	0.18	0.33	0.21	0.33	0.19	0.3	0.54	0.76	0.37	0.35	0.19	0.18	0.23	1.03	0.63	0.4	NA	AT3G51670	NA	SEC14 cytosolic factor family protein / phosphoglyceride transfer family protein	UniRef100_B9IGK1_SEC14_cytosolic_factor_family_protein_n=1_Tax=Populus_trichocarpa_RepID=B9IGK1_POPTR
Glyma.01G127600	0	0	0	0	0.01	0.01	0	0	0	0	0	0	0	0	0	0	0	0	0	0	0	0	0	NA	AT5G36250	NA	Protein phosphatase 2C family protein	UniRef100_A9PFS0_Phosphatase_2C_family_protein_n=2_Tax=Populus_trichocarpa_RepID=A9PFS0_POPTR
Glyma.01G127700	0	0	0	0	0.01	0	0	0	0	0	0	0	0	0	0	0	0	0	0	0	0	0	0	NA	AT3G14470	NA	NB-ARC domain-containing disease resistance protein	UniRef100_Q2YE87_NB-LRR_type_disease_resistance_protein_Rps1-k-2_n=1_Tax=Glycine_max_RepID=Q2YE87_SOYBN
Glyma.01G127800	0.01	0.01	0.01	0	0	0.02	0	0.01	0	0.01	0.02	0	0.01	0	0	0	0	0	0	0	0	0	0	NA	AT3G18860	NA	transducin family protein / WD-40 repeat family protein	UniRef100_F4J9W8_Transducin_family_protein_/_WD-40_repeat_family_protein_n=1_Tax=Arabidopsis_thaliana_RepID=F4J9W8_ARATH
Glyma.01G127900	0.01	0	0.01	0.04	0.09	0.03	0.01	0.04	0.09	0.03	0.09	0	0.01	0.03	0.06	0.01	0.04	0	0.03	0	0.06	0.05	0.02	NA	AT5G01710	NA	methyltransferases	UniRef100_Q9M005_Methyltransferase_n=1_Tax=Arabidopsis_thaliana_RepID=Q9M005_ARATH
Glyma.01G128000	0	0	0	0.03	0.28	0.09	0	0.01	0.02	0	0	0	0	0	0.04	0	0	0.03	0	0	0	0	0.02	NA	AT2G38480	NA	Uncharacterised protein family (UPF0497)	UniRef100_D7LBN4_CASP-like_protein_ARALYDRAFT_321547_n=1_Tax=Arabidopsis_lyrata_subsp._lyrata_RepID=CSPLH_ARALL
Glyma.01G128100	0.01	0	0	0	0	0	0	0	0.01	0.02	0	0	0	0.01	0	0	0	0	0	0	0	0	0	WRKY	AT2G38470	WRKY33, ATWRKY33	WRKY DNA-binding protein 33	UniRef100_B3U398_WRKY_transcription_factor_WRKY108715_n=2_Tax=Medicago_truncatula_RepID=B3U398_MEDTR
Glyma.01G128200	0.09	0.15	0.19	0.16	0.21	0.18	0.23	0.2	0.12	0.14	0.05	0.09	0.09	0.15	0.07	0.08	0.12	0	0.06	0.06	0.11	0.12	0.12	NA	AT5G01720	NA	RNI-like superfamily protein	UniRef100_B9IGK7_F-box_family_protein_n=1_Tax=Populus_trichocarpa_RepID=B9IGK7_POPTR
Glyma.01G128300	0	0.05	0.01	0.24	0.01	0.04	0	0	0.03	0	0.04	0.01	0	0	0	0	0	0	0	0	0.02	0.05	0	NA	AT2G38460	ATIREG1, IREG1, FPN1	iron regulated 1	UniRef100_O80905_Solute_carrier_family_40_member_1_n=1_Tax=Arabidopsis_thaliana_RepID=S40A1_ARATH
Glyma.01G128400	0.01	0	0	0	0	0	0	0	0	0	0	0	0	0	0	0	0.02	0	0	0	0	0	0	NA	AT2G38460	ATIREG1, IREG1, FPN1	iron regulated 1	UniRef100_O80905_Solute_carrier_family_40_member_1_n=1_Tax=Arabidopsis_thaliana_RepID=S40A1_ARATH
Glyma.01G128500	0.38	0.56	0.29	0.36	0.31	0.35	0.26	0.23	0.23	0.08	0.23	0.25	0.22	0.31	0.22	0.21	0.16	0.07	0.14	0.19	0.2	0.2	0.33	NA	AT2G38450	NA	CONTAINS InterPro DOMAIN/s: Sel1-like (InterPro:IPR006597); BEST Arabidopsis thaliana protein match is: unknown protein (TAIR:AT5G05360.1); Has 88 Blast hits to 88 proteins in 25 species: Archae - 0; Bacteria - 16; Metazoa - 0; Fungi - 0; Plants - 70; Viruses - 0; Other Eukaryotes - 2 (source: NCBI BLink).	NA
Glyma.01G128600	0	0	0	0	0	0	0	0	0	0	0	0	0	0	0	0	0	0	0	0	0	0	0	NA	NA	NA	NA	NA
Glyma.01G128700	0.68	0.66	0.68	0.57	0.73	0.8	0.84	0.85	0.41	0.76	0.99	0.55	1.03	1.43	0.97	0.67	0.56	0.74	0.56	0.68	0.35	0.41	0.44	NA	AT2G38440	ITB1, SCAR2, DIS3, WAVE4, ATSCAR2	SCAR homolog 2	UniRef100_G7KV36_Protein_SCAR2_n=1_Tax=Medicago_truncatula_RepID=G7KV36_MEDTR
Glyma.01G128800	0	0	0	0	0	0	0	0	0	0	0	0	0	0	0	0	0	0	0	0	0	0	0	NA	AT5G05350	NA	PLAC8 family protein	UniRef100_Q5ECI6_Cys-rich_domain_protein_(Fragment)_n=1_Tax=Poncirus_trifoliata_RepID=Q5ECI6_PONTR
Glyma.01G128900	0	0	0	0	0	0	0	0	0	0	0	0	0	0	0	0	0	0	0	0	0	0	0	NA	NA	NA	NA	UniRef100_G7JLV8_Helicase-like_protein_n=1_Tax=Medicago_truncatula_RepID=G7JLV8_MEDTR
Glyma.01G129000	0	0	0	0.01	0	0	0	0	0	0	0	0	0	0	0	0	0	0	0	0	0	0	0	NA	AT5G01750	NA	Protein of unknown function (DUF567)	NA
Glyma.01G129100	0	0	0	0	0	0	0	0	0	0	0	0	0	0	0	0	0	0	0	0	0	0	0	NA	AT5G01750	NA	Protein of unknown function (DUF567)	NA
Glyma.01G129200	0	0	0	0.01	0	0	0.01	0.01	0.01	0	0	0	0	0	0.02	0	0	0	0	0	0.01	0	0.02	NA	NA	NA	NA	NA
Glyma.01G129300	0	0	0	0	0	0	0	0	0	0	0	0	0	0.02	0	0	0	0	0	0	0	0	0	NA	NA	NA	NA	UniRef100_G7JUR3_Glycerol-3-phosphate_dehydrogenase_n=1_Tax=Medicago_truncatula_RepID=G7JUR3_MEDTR
Glyma.01G129400	0.16	0.04	0.53	0.39	0.28	0.16	0.18	0.32	0.33	0.27	1.04	0.42	4.89	14.19	2.91	1.04	0.36	1.15	0.31	0.25	0.68	0.29	0.66	NA	AT2G38400	AGT3	alanine:glyoxylate aminotransferase 3	UniRef100_G7KX17_Alanine_glyoxylate_aminotransferase-like_protein_n=1_Tax=Medicago_truncatula_RepID=G7KX17_MEDTR
Glyma.01G129500	0	0	0.01	0	0.01	0	0	0	0	0	0.03	0.02	0.06	0.09	0.02	0	0	0	0	0	0	0.01	0	NA	NA	NA	NA	NA
Glyma.01G129600	0	0	0	0	0	0	0	0	0	0	0	0	0	0	0	0	0	0	0	0	0	0	0	NA	AT3G14160	NA	2-oxoglutarate-dependent dioxygenase family protein	UniRef100_G7JJJ5_Alpha-ketoglutarate-dependent_dioxygenase_alkB-like_protein_n=1_Tax=Medicago_truncatula_RepID=G7JJJ5_MEDTR
Glyma.01G129700	0.13	0.06	0.02	0.02	0.06	0	0	0.01	0.03	0	0.03	0.37	0.09	0.04	0.01	0.12	0.2	0.32	0.05	0	0.21	0.11	0	bHLH	AT2G40435	NA	BEST Arabidopsis thaliana protein match is: transcription regulators (TAIR:AT3G56220.1); Has 289 Blast hits to 289 proteins in 30 species: Archae - 0; Bacteria - 0; Metazoa - 0; Fungi - 0; Plants - 289; Viruses - 0; Other Eukaryotes - 0 (source: NCBI BLink).	UniRef100_G7K7C1_Transcription_factor_bHLH93_n=1_Tax=Medicago_truncatula_RepID=G7K7C1_MEDTR
Glyma.01G129800	0	0	0	0	0	0	0	0	0	0	0	0.01	0	0	0	0	0	0	0	0	0	0	0	NA	NA	NA	NA	NA
Glyma.01G129900	0	0	0	0	0	0	0	0	0	0	0	0	0	0	0	0	0	0	0	0	0	0	0	NA	AT1G21280	NA	CONTAINS InterPro DOMAIN/s: Retrotransposon gag protein (InterPro:IPR005162); Has 707 Blast hits to 705 proteins in 25 species: Archae - 0; Bacteria - 0; Metazoa - 4; Fungi - 0; Plants - 703; Viruses - 0; Other Eukaryotes - 0 (source: NCBI BLink).	NA
Glyma.01G130000	0	0	0	0	0	0.01	0	0	0	0	0	0	0	0	0	0	0	0	0	0	0	0	0	NA	AT5G59320	LTP3	lipid transfer protein 3	UniRef100_K7K3K2_Non-specific_lipid-transfer_protein_n=1_Tax=Glycine_max_RepID=K7K3K2_SOYBN
Glyma.01G130100	0	0	0	0	0	0	0	0	0	0	0	0	0	0	0	0	0	0	0	0	0	0	0	NA	AT2G38540	LP1, LTP1, ATLTP1	lipid transfer protein 1	UniRef100_I1J7L9_Non-specific_lipid-transfer_protein_n=1_Tax=Glycine_max_RepID=I1J7L9_SOYBN
Glyma.01G130200	0	0	0	0	0	0.01	0	0	0	0	0	0	0	0	0	0	0	0	0	0	0	0.08	0.01	NA	AT2G38530	LTP2, LP2, cdf3	lipid transfer protein 2	UniRef100_I1J7M1_Non-specific_lipid-transfer_protein_n=1_Tax=Glycine_max_RepID=I1J7M1_SOYBN
Glyma.01G130300	0	0	0	0	0	0	0	0	0.01	0	0	0	0	0	0	0	0	0	0	0	0	0	0	NA	NA	NA	NA	UniRef100_G7KJ17_GRF_zinc_finger_containing_protein_n=1_Tax=Medicago_truncatula_RepID=G7KJ17_MEDTR
Glyma.01G130400	0.02	0.01	0.01	0.02	0	0.04	0.03	0.01	0	0.01	0	0.02	0	0.03	0	0.01	0	0	0	0.01	0.01	0.01	0	NA	AT3G11830	NA	TCP-1/cpn60 chaperonin family protein	UniRef100_G7K2W1_T-complex_protein_1_subunit_eta_n=1_Tax=Medicago_truncatula_RepID=G7K2W1_MEDTR
Glyma.01G130500	0	0	0	0	0	0	0	0	0	0	0	0	0	0	0	0	0	0	0	0	0	0	0	NA	AT5G05340	NA	Peroxidase superfamily protein	UniRef100_A0SWU6_Peroxidase_1_n=1_Tax=Sesbania_rostrata_RepID=A0SWU6_SESRO
Glyma.01G130600	0	0	0	0	0	0	0	0	0	0	0	0	0	0	0	0	0	0	0	0	0	0	0	NA	NA	NA	NA	UniRef100_G7K9A8_Phosphatidylinositol_4-kinase_type_2-beta_n=1_Tax=Medicago_truncatula_RepID=G7K9A8_MEDTR
Glyma.01G130700	0	0	0	0	0	0	0	0	0	0	0	0	0	0	0	0	0	0	0	0	0	0	0	NA	NA	NA	NA	NA
Glyma.01G130800	0	0	0	0	0	0	0	0	0	0	0	0	0	0	0	0	0	0	0	0	0	0	0	NA	AT5G05340	NA	Peroxidase superfamily protein	UniRef100_A0SWU6_Peroxidase_1_n=1_Tax=Sesbania_rostrata_RepID=A0SWU6_SESRO
Glyma.01G130900	0	0	0	0	0	0	0	0	0	0	0	0	0	0	0	0	0	0	0	0	0	0	0	NA	NA	NA	NA	NA
Glyma.01G131000	0	0	0	0	0	0	0	0	0	0	0	0	0	0	0	0	0	0	0	0	0	0	0	LBD	AT3G27650	LBD25	LOB domain-containing protein 25	UniRef100_B9GI56_LOB_domain_protein_25_n=1_Tax=Populus_trichocarpa_RepID=B9GI56_POPTR
Glyma.01G131100	1.33	0.8	0.47	0.16	0.32	0.17	0.06	0.03	0.04	0	0.02	0.12	0.06	0.7	0.03	0.02	0.07	0.5	0.07	0.09	0.07	0.13	0.17	NA	AT2G30970	ASP1	aspartate aminotransferase 1	UniRef100_B9SZA2_Aspartate_aminotransferase_n=1_Tax=Ricinus_communis_RepID=B9SZA2_RICCO
Glyma.01G131200	0.02	0	0.02	0.01	0.02	0	0.01	0.02	0.16	0	0.02	0.02	0.01	0.03	0.01	0	0	0.04	0.05	0.03	0.11	0.12	0.08	NA	AT5G01790	NA	unknown protein; FUNCTIONS IN: molecular function unknown; INVOLVED IN: biological process unknown; LOCATED IN: chloroplast; EXPRESSED IN: 19 plant structures; EXPRESSED DURING: 13 growth stages; Has 121 Blast hits to 121 proteins in 12 species: Archae - 0; Bacteria - 0; Metazoa - 0; Fungi - 0; Plants - 121; Viruses - 0; Other Eukaryotes - 0 (source: NCBI BLink).	NA
Glyma.01G131300	0.14	0.25	0.57	0.2	0.12	0.2	0.25	0.21	0.51	0.3	0.16	0.14	0.12	0.31	0.21	0.11	0.27	0.12	0.11	0.24	0.5	0.08	0.29	NA	AT2G38370	NA	Plant protein of unknown function (DUF827)	UniRef100_Q7XIW7_Myosin_heavy_chain-like_n=1_Tax=Oryza_sativa_subsp._japonica_RepID=Q7XIW7_ORYSJ
Glyma.01G131400	0	0	0.01	0	0	0.01	0	0.01	0	0	0	0	0	0.01	0	0	0	0	0	0	0	0	0	NA	AT3G51730	NA	saposin B domain-containing protein	UniRef100_G7KX29_Saposin_B_domain-containing_protein_n=2_Tax=Medicago_truncatula_RepID=G7KX29_MEDTR
Glyma.01G131500	0.3	0.22	0.13	0.19	0.21	0.25	0.08	0.14	0.19	0.11	0.04	0.17	0.33	0.19	0.25	0.14	0.11	0.21	0.18	0.16	0.29	0.4	0.26	NA	AT5G58380	CIPK10, PKS2, SIP1, cluster RK3.8	SOS3-interacting protein 1	UniRef100_A0MNK8_CBL-interacting_protein_kinase_22_n=1_Tax=Populus_trichocarpa_RepID=A0MNK8_POPTR
Glyma.01G131600	0	0	0	0	0	0	0	0	0	0	0	0	0	0	0	0	0	0	0	0	0	0	0	NA	NA	NA	NA	UniRef100_Q7XWB3_OSJNBa0061A09.13_protein_n=1_Tax=Oryza_sativa_subsp._japonica_RepID=Q7XWB3_ORYSJ
Glyma.01G131700	0	0	0	0	0	0	0	0	0	0	0	0	0	0	0	0	0	0	0	0	0	0	0	NA	NA	NA	NA	NA
Glyma.01G131800	0.03	0.03	0.02	0.02	0.02	0.03	0	0	0.02	0	0.01	0.02	0.01	0.04	0	0.04	0.07	0	0.03	0.02	0.02	0.07	0.06	NA	AT5G01830	NA	ARM repeat superfamily protein	UniRef100_B9HDH9_Armadillo/beta-catenin_repeat_family_protein_n=1_Tax=Populus_trichocarpa_RepID=B9HDH9_POPTR
Glyma.01G131900	0	0	0	0.01	0.01	0	0.02	0.02	0.04	0.01	0.01	0	0.02	0	0	0.03	0.01	0	0	0.01	0.02	0.01	0.01	NA	AT2G30400	ATOFP2, OFP2	ovate family protein 2	UniRef100_V5K8C1_Ovate_family_protein_1_n=1_Tax=Betula_luminifera_RepID=V5K8C1_9ROSI
Glyma.01G132000	0	0	0	0	0	0	0	0	0.01	0	0	0	0	0	0	0	0	0	0	0.04	0	0	0	NA	AT3G51630	WNK5	with no lysine (K) kinase 5	UniRef100_B0L641_WNK1_n=1_Tax=Glycine_max_RepID=B0L641_SOYBN
Glyma.01G132100	0	0	0	0	0	0	0	0	0	0	0	0	0	0	0	0	0	0	0	0	0	0	0	NA	NA	NA	NA	NA
Glyma.01G132200	0	0	0	0	0	0	0	0	0	0	0	0	0	0	0	0	0	0	0	0	0	0	0	NA	AT2G38510	NA	MATE efflux family protein	UniRef100_K7K3L3_MATE_efflux_family_protein_n=1_Tax=Glycine_max_RepID=K7K3L3_SOYBN
Glyma.01G132300	0.11	0.15	0.04	0.12	0.09	0.16	0.1	0.17	0.07	0.29	0.02	0.17	0.12	0.11	0.17	0.18	0.06	0.17	0.05	0.1	0.09	0.09	0.06	NA	AT5G01850	NA	Protein kinase superfamily protein	UniRef100_B9IGR7_Kinase_family_protein_n=1_Tax=Populus_trichocarpa_RepID=B9IGR7_POPTR
Glyma.01G132400	0.11	0.29	0.23	0.3	0.2	0.36	0.29	0.27	0.15	0.21	0.44	0.38	0.26	0.24	0.21	0.23	0.27	0.24	0.58	0.49	0.18	0.15	0.1	NA	AT1G29690	CAD1	MAC/Perforin domain-containing protein	UniRef100_G7ILM1_MAC/Perforin_domain_containing_protein_n=1_Tax=Medicago_truncatula_RepID=G7ILM1_MEDTR
Glyma.01G132500	0.04	0	0.45	0.06	0	0	4.39	5.69	52.55	8.47	3.67	0.04	0	0	0	0	0	0	0	4.69	11.95	69.01	8.56	NA	AT5G59310	LTP4	lipid transfer protein 4	UniRef100_I1J7P1_Non-specific_lipid-transfer_protein_n=1_Tax=Glycine_max_RepID=I1J7P1_SOYBN
Glyma.01G132600	0.07	0.51	0.08	0.04	0.05	0	0.42	0.32	0.2	0.22	0.02	0.03	0.04	0.04	0.09	0.11	0.02	0.06	0	0.14	0.04	0.1	0.17	NA	AT2G38540	LP1, LTP1, ATLTP1	lipid transfer protein 1	UniRef100_C6SVW1_Non-specific_lipid-transfer_protein_n=1_Tax=Glycine_max_RepID=C6SVW1_SOYBN
Glyma.01G132700	0.08	0.08	0.11	0.07	0.02	0.04	0.2	0.04	0.04	0.07	0.07	0.01	0.03	0.04	0.01	0.01	0.07	0	0.05	0.01	0.02	0.01	0.03	NA	AT2G04865	NA	Aminotransferase-like, plant mobile domain family protein	UniRef100_M1BDZ2_E3_ubiquitin-protein_ligase_n=1_Tax=Solanum_tuberosum_RepID=M1BDZ2_SOLTU
Glyma.01G132800	0.07	0.03	0.09	0.05	0.07	0.06	0.03	0.05	0.09	0.07	0.03	0.09	0.08	0.11	0.08	0.14	0.1	0.07	0.18	0.1	0.06	0.06	0.03	NA	AT3G42630	NA	Pentatricopeptide repeat (PPR) superfamily protein	UniRef100_B9N840_Pentatricopeptide_repeat-containing_family_protein_n=1_Tax=Populus_trichocarpa_RepID=B9N840_POPTR
Glyma.01G132900	0.01	0.03	0	0	0	0	0	0	0	0	0	0	0	0	0	0	0	0	0	0	0	0	0	NA	AT3G08760	ATSIK	Protein kinase superfamily protein	UniRef100_G7KY50_Protein_kinase_2A_n=1_Tax=Medicago_truncatula_RepID=G7KY50_MEDTR
Glyma.01G133000	0.31	0.31	0.22	0.34	0.28	0.46	0.07	0.08	0.05	0.09	0.04	0.08	0.04	0.04	0.13	0.09	0.18	0.1	0.09	0.12	0.04	0.01	0.02	B3	AT4G32010	HSL1, HSI2-L1, VAL2	HSI2-like 1	UniRef100_G7JIB0_B3_domain-containing_protein_n=1_Tax=Medicago_truncatula_RepID=G7JIB0_MEDTR
Glyma.01G133100	0	0	0.01	0	0	0	0	0	0	0	0	0	0	0	0	0	0	0	0	0	0	0	0	NA	AT3G50460	HR2	homolog of RPW8 2	UniRef100_U5G8C5_NRT-A4_family_protein_(Fragment)_n=1_Tax=Populus_trichocarpa_RepID=U5G8C5_POPTR
Glyma.01G133200	0	0	0	0	0.01	0	0	0	0	0	0	0	0	0	0.04	0	0	0.01	0	0	0	0	0	NA	NA	NA	NA	NA
Glyma.01G133300	0.07	0.06	0.07	0.04	0.03	0.03	0.01	0.02	0.02	0	0.01	0.01	0.02	0.09	0.15	0.01	0	0	0	0	0.03	0	0.06	NA	AT3G56370	NA	Leucine-rich repeat protein kinase family protein	UniRef100_G7KY56_Receptor-like_protein_kinase_n=1_Tax=Medicago_truncatula_RepID=G7KY56_MEDTR
Glyma.01G133400	0.28	0.52	0.26	0.55	0.6	0.5	0.02	0.18	0.91	0.34	0.36	0.39	0.12	0.18	0.36	0.35	0.57	0.31	0.29	0.58	0.85	1.05	1.02	NA	AT3G60540	NA	Preprotein translocase Sec, Sec61-beta subunit protein	UniRef100_G7LJD9_Protein_transport_protein_Sec61_beta_subunit_n=1_Tax=Medicago_truncatula_RepID=G7LJD9_MEDTR
Glyma.01G133500	0	0	0.01	0	0	0	0	0	0	0	0	0	0	0	0	0	0	0	0	0	0	0	0	bHLH	AT4G00050	UNE10	basic helix-loop-helix (bHLH) DNA-binding superfamily protein	UniRef100_Q8GZ38_Transcription_factor_UNE10_n=1_Tax=Arabidopsis_thaliana_RepID=UNE10_ARATH
Glyma.01G133600	0	0.01	0	0	0	0.01	0	0	0	0	0	0	0	0.01	0	0	0	0	0	0.01	0.01	0	0	NA	NA	NA	NA	NA
Glyma.01G133700	0	0	0	0	0	0	0	0	0	0	0	0	0	0	0	0	0	0	0	0	0	0	0	NA	NA	NA	NA	NA
Glyma.01G133800	0	0	0	0	0	0	0	0	0	0	0	0	0	0	0	0	0	0	0	0	0	0	0	NA	AT4G02550	NA	unknown protein; FUNCTIONS IN: molecular function unknown; INVOLVED IN: biological process unknown; LOCATED IN: cellular component unknown; EXPRESSED IN: 18 plant structures; EXPRESSED DURING: 7 growth stages; BEST Arabidopsis thaliana protein match is: unknown protein (TAIR:AT4G02210.2).	NA
Glyma.01G133900	0	0.01	0.01	0	0	0	0	0	0	0	0	0	0	0	0.02	0.03	0	0	0	0	0	0.03	0	NA	AT2G45080	cycp3;1	cyclin p3;1	UniRef100_B9GPB8_Cyclin_family_protein_n=1_Tax=Populus_trichocarpa_RepID=B9GPB8_POPTR
Glyma.01G134000	0	0	0	0	0	0	0	0	0	0	0	0	0	0	0	0	0	0	0	0	0	0	0	NA	NA	NA	NA	NA
Glyma.01G134100	0	0	0	0	0	0	0	0	0	0	0	0	0	0	0	0	0	0	0	0	0	0	0	NA	AT1G02040	NA	C2H2-type zinc finger family protein	UniRef100_G7JJH5_Zinc_finger_protein_n=1_Tax=Medicago_truncatula_RepID=G7JJH5_MEDTR
Glyma.01G134200	0.01	0.02	0.02	0.02	0.39	0.18	0	0.02	0.01	0.03	0.03	0	0.03	0.34	0.26	0	0	0.01	0.04	0	0.02	0.14	0.05	C2H2	AT3G60580	NA	C2H2-like zinc finger protein	UniRef100_B9GPC0_Zinc_finger_family_protein_n=1_Tax=Populus_trichocarpa_RepID=B9GPC0_POPTR
Glyma.01G134300	0.01	0.04	0.02	0.12	0.1	0.12	0.03	0.02	0.01	0.02	0.03	0.02	0.02	0.01	0	0.03	0.03	0	0.01	0	0.01	0.01	0.02	NA	NA	NA	NA	NA
Glyma.01G134400	0.19	0.41	0.21	0.3	0.28	0.3	0.22	0.27	0.2	0.34	0.42	0.23	0.24	0.23	0.31	0.28	0.32	0.26	0.21	0.35	0.18	0.12	0.28	NA	NA	NA	NA	NA
Glyma.01G134500	0.2	0.33	0.24	0.35	0.31	0.44	0.19	0.31	0.08	0.12	0.22	0.3	0.25	0.26	0.26	0.28	0.05	0.22	0.19	0.24	0.09	0.07	0.07	NA	NA	NA	NA	NA
Glyma.01G134600	0	0	0	0	0	0	0	0	0	0	0	0	0.01	0	0	0	0	0	0	0	0	0	0	NA	AT2G18950	HPT1, TPT1, ATHPT, VTE2	homogentisate phytyltransferase 1	UniRef100_B9A1Q4_Glycinol_4-dimethylallyltransferase_n=1_Tax=Glycine_max_RepID=G4DT_SOYBN
Glyma.01G134700	0	0	0	0	0	0	0	0	0	0	0	0	0	0	0	0	0	0	0	0	0	0	0	NA	NA	NA	NA	UniRef100_B9A1Q4_Glycinol_4-dimethylallyltransferase_n=1_Tax=Glycine_max_RepID=G4DT_SOYBN
Glyma.01G134800	0	0	0	0	0	0	0	0	0	0	0	0	0	0	0	0	0	0	0	0	0	0	0	NA	NA	NA	NA	NA
Glyma.01G134900	0	0	0	0	0	0	0	0	0	0	0	0	0	0	0	0	0	0	0	0	0	0	0	NA	AT4G04480	NA	unknown protein; LOCATED IN: chloroplast; EXPRESSED IN: flower, pollen tube; EXPRESSED DURING: petal differentiation and expansion stage; BEST Arabidopsis thaliana protein match is: F-box family protein with a domain of unknown function (DUF295) (TAIR:AT4G22030.1); Has 78 Blast hits to 78 proteins in 10 species: Archae - 0; Bacteria - 0; Metazoa - 0; Fungi - 0; Plants - 78; Viruses - 0; Other Euk…	NA
Glyma.01G135000	0	0	0	0	0	0	0	0	0	0	0	0	0	0	0	0	0	0	0	0	0	0	0	NA	AT5G24910	CYP714A1	cytochrome P450, family 714, subfamily A, polypeptide 1	UniRef100_T2DNQ4_Cytochrome_P450_734A1-like_protein_n=1_Tax=Phaseolus_vulgaris_RepID=T2DNQ4_PHAVU
Glyma.01G135100	0	0	0	0	0	0	0	0	0	0	0	0	0	0	0	0	0	0	0	0	0	0	0	NA	AT3G51690	NA	PIF1 helicase	UniRef100_G7JLV8_Helicase-like_protein_n=1_Tax=Medicago_truncatula_RepID=G7JLV8_MEDTR
Glyma.01G135200	0	0	0	0	0	0	0	0.01	0	0	0	0	0	0	0	0	0	0	0	0	0	0	0	NA	AT4G31940	CYP82C4	cytochrome P450, family 82, subfamily C, polypeptide 4	UniRef100_O49859_Cytochrome_P450_82A4_n=1_Tax=Glycine_max_RepID=C82A4_SOYBN
Glyma.01G135300	0	0	0	0	0	0	0	0	0	0	0	0	0	0	0	0	0	0	0	0	0	0	0	NA	NA	NA	NA	UniRef100_Q9MAU9_F24O1.21_n=1_Tax=Arabidopsis_thaliana_RepID=Q9MAU9_ARATH
Glyma.01G135400	0.09	0.01	0.08	0.24	0.1	0.16	0	0	0.01	0.01	0.01	0.01	0.01	0.01	0	0.01	0.03	0.01	0	0	0.01	0	0.02	NA	AT4G00060	MEE44	Nucleotidyltransferase family protein	UniRef100_F4JH01_Nucleotidyltransferase_family_protein_n=2_Tax=Arabidopsis_thaliana_RepID=F4JH01_ARATH
Glyma.01G135500	0	0	0.1	0.04	0	0.01	0	0	0	0	0.02	0	0	0	0.01	0	0	0	0.07	0.73	0	0.01	0.02	NA	AT2G45130	ATSPX3, SPX3	SPX domain gene 3	UniRef100_U6A5K1_SPX_domain-containing_protein_3_(Fragment)_n=1_Tax=Nicotiana_tabacum_RepID=U6A5K1_TOBAC
Glyma.01G135600	0	0	0	0	0	0	0	0	0	0	0	0	0	0	0	0	0	0	0	0	0	0	0	NA	NA	NA	NA	NA
Glyma.01G135700	0	0	0	0	0	0	0	0	0	0	0	0	0	0	0	0	0	0	0	0	0	0	0	NA	NA	NA	NA	NA
Glyma.01G135800	0	0	0	0	0	0	0	0	0	0	0	0	0	0	0	0	0	0	0	0	0	0	0	NA	NA	NA	NA	NA
Glyma.01G135900	0.07	0.12	0.1	0.07	0.07	0.12	0.07	0.05	0.09	0.08	0.15	0.09	0.08	0.05	0.08	0.11	0.12	0.07	0.02	0.11	0.08	0.23	0.2	NA	AT3G60590	NA	unknown protein; LOCATED IN: chloroplast, chloroplast inner membrane, chloroplast envelope; EXPRESSED IN: 23 plant structures; EXPRESSED DURING: 14 growth stages; BEST Arabidopsis thaliana protein match is: unknown protein (TAIR:AT1G48460.1); Has 35333 Blast hits to 34131 proteins in 2444 species: Archae - 798; Bacteria - 22429; Metazoa - 974; Fungi - 991; Plants - 531; Viruses - 0; Other Eukaryo…	UniRef100_Q01IH4_OSIGBa0159I10.11_protein_n=2_Tax=Oryza_sativa_RepID=Q01IH4_ORYSA
Glyma.01G136000	0.2	0.41	0.31	0.29	0.27	0.28	0.14	0.23	0.18	0.26	0.27	0.32	0.13	0.19	0.23	0.19	0.25	0.23	0.1	0.32	0.18	0.15	0.32	NA	AT2G45140	PVA12	plant VAP homolog 12	UniRef100_B9MUW8_VAMP/SYNAPTOBREVIN-ASSOCIATED_protein_27-1_n=1_Tax=Populus_trichocarpa_RepID=B9MUW8_POPTR
Glyma.01G136100	0.44	0.11	0.3	0.43	0.35	0.48	0.36	0.45	0.55	0.27	0.21	0.32	0.2	0.15	0.28	0.24	0.16	0.5	0.39	0.47	0.4	0.27	0.4	NA	AT3G28730	ATHMG, SSRP1, NFD, HMG	high mobility group	UniRef100_O04235_FACT_complex_subunit_SSRP1_n=1_Tax=Vicia_faba_RepID=SSRP1_VICFA
Glyma.01G136200	0	0	0	0	0	0	0	0	0	0.02	0	0	0	0	0	0	0	0	0	0	0	0	0	NA	NA	NA	NA	NA
Glyma.01G136300	0.05	0.08	0.11	0.02	0.07	0.08	0.06	0.13	0.11	0.09	0.08	0.04	0.16	0.09	0.12	0.14	0.1	0.13	0.06	0.06	0.25	0.1	0.25	GRAS	AT4G00150	HAM3, ATHAM3, LOM3	GRAS family transcription factor	UniRef100_C9EHU3_SCL6_n=1_Tax=Poncirus_trifoliata_RepID=C9EHU3_PONTR
Glyma.01G136400	0	0	0	0	0.01	0	0	0	0	0	0	0	0	0	0	0	0	0	0	0.04	0	0	0.03	NA	NA	NA	NA	NA
Glyma.01G136500	0.11	0.14	0.09	0.13	0.14	0.08	0.1	0.08	0.02	0.12	0	0.01	0.01	0.02	0.03	0.01	0.06	0	0.03	0	0.02	0.04	0.02	NA	AT1G79600	NA	Protein kinase superfamily protein	UniRef100_B9GPJ6_ABC1_family_protein_n=1_Tax=Populus_trichocarpa_RepID=B9GPJ6_POPTR
Glyma.01G136600	0	0	0	0	0	0	0.02	0.02	0	0	0	0	0	0	0	0	0.01	0	0	0	0	0	0	NA	AT3G60650	NA	unknown protein; Has 10 Blast hits to 10 proteins in 5 species: Archae - 0; Bacteria - 0; Metazoa - 0; Fungi - 0; Plants - 10; Viruses - 0; Other Eukaryotes - 0 (source: NCBI BLink).	NA
Glyma.01G136700	0	0	0	0	0	0	0	0	0	0	0	0	0	0	0	0	0	0	0	0	0	0	0	NA	AT5G33406	NA	hAT dimerisation domain-containing protein / transposase-related	UniRef100_G7LIC7_HAT_family_dimerization_domain_containing_protein_n=1_Tax=Medicago_truncatula_RepID=G7LIC7_MEDTR
Glyma.01G136800	0.02	0.03	0.02	0.02	0.02	0	0.03	0.03	0.06	0.03	0	0.04	0.01	0.01	0.08	0.03	0.01	0.02	0.04	0.01	0.09	0.06	0.11	NA	ATMG01320	NAD2B, NAD2.2, NAD2	NADH dehydrogenase 2B	UniRef100_G7I9T5_NADH_dehydrogenase_subunit_n=2_Tax=Papilionoideae_RepID=G7I9T5_MEDTR
Glyma.01G136900	0.16	0.22	0.13	0.09	0.11	0.08	0.12	0.17	0.37	0.11	0.18	0.2	0.15	0.08	0.14	0.16	0.17	0.07	0.15	0.15	0.3	0.53	0.6	NA	ATMG01320	NAD2B, NAD2.2, NAD2	NADH dehydrogenase 2B	UniRef100_M1FPG4_NADH_dehydrogenase_subunit_2_n=1_Tax=Glycine_max_RepID=M1FPG4_SOYBN
Glyma.01G137000	0.15	0.11	0.12	0.15	0.03	0.13	0.23	0.06	0.11	0.18	0.09	0.03	0.03	0.02	0.05	0.03	0.13	0	0.04	0.11	0.06	0.1	0.07	NA	AT3G60660	NA	unknown protein; CONTAINS InterPro DOMAIN/s: Protein of unknown function DUF1395 (InterPro:IPR009829); Has 131 Blast hits to 131 proteins in 44 species: Archae - 0; Bacteria - 0; Metazoa - 83; Fungi - 0; Plants - 45; Viruses - 0; Other Eukaryotes - 3 (source: NCBI BLink).	UniRef100_Q9LZZ7_Spindle_and_kinetochore-associated_protein_1_homolog_n=1_Tax=Arabidopsis_thaliana_RepID=SKA1_ARATH
Glyma.01G137100	0	0	0	0	0	0	0	0	0	0.01	0	0	0	0	0	0	0	0	0	0	0	0	0	NA	AT2G36690	NA	2-oxoglutarate (2OG) and Fe(II)-dependent oxygenase superfamily protein	UniRef100_W0S9B2_F3H2_protein_n=1_Tax=Reaumuria_trigyna_RepID=W0S9B2_9CARY
Glyma.01G137200	3.56	6.55	2.13	0.2	0.26	0.22	0.26	0.27	0.22	0.1	0.15	0.11	0.11	0.23	0.26	0.13	0.09	0.03	0.1	0.19	0.2	0.29	0.45	YABBY	AT2G45190	AFO, FIL, YAB1	Plant-specific transcription factor YABBY family protein	UniRef100_Q6SS00_YABBY-like_transcription_factor_GRAMINIFOLIA_n=1_Tax=Antirrhinum_majus_RepID=Q6SS00_ANTMA
Glyma.01G137300	0.34	0.43	0.43	0.46	0.79	0.47	0.39	0.49	0.2	0.38	0.49	0.61	0.5	0.7	0.41	0.51	0.58	0.53	0.7	0.44	0.13	0.2	0.27	NA	AT2G45200	GOS12, ATGOS12	golgi cluster are 12	UniRef100_I1J7S6_Golgi_cluster AP_receptor_complex_member_1_n=1_Tax=Glycine_max_RepID=I1J7S6_SOYBN
Glyma.01G137400	0	0	0	0	0	0	0	0	0	0	0	0	0	0	0	0	0	0	0	0	0	0	0	NA	NA	NA	NA	NA
Glyma.01G137500	0.03	0.02	0.02	0.03	0.03	0.12	0.02	0.01	0.01	0.07	0.01	0	0.01	0.04	0.03	0.01	0.03	0.01	0.01	0.01	0.01	0	0.06	NA	AT2G45210	NA	SAUR-like auxin-responsive protein family	UniRef100_B9GPD7_Auxin-responsive_family_protein_n=1_Tax=Populus_trichocarpa_RepID=B9GPD7_POPTR
Glyma.01G137600	0	0.01	0.01	0	0	0	0	0	0	0	0	0	0	0.01	0.04	0	0	0	0	0.01	0	0	0	NA	AT3G60720	PDLP8	plasmodesmata-located protein 8	UniRef100_Q6NKQ9_Cysteine-rich_repeat_secretory_protein_15_n=1_Tax=Arabidopsis_thaliana_RepID=CRR15_ARATH
Glyma.01G137700	0	0	0	0	0	0	0	0	0	0	0	0	0	0	0	0	0	0	0	0	0	0	0	NA	AT2G45220	NA	Plant invertase/pectin methylesterase inhibitor superfamily	UniRef100_I1J7T0_Pectinesterase_n=1_Tax=Glycine_max_RepID=I1J7T0_SOYBN
Glyma.01G137800	0.01	0	0	0.01	0	0	0.01	0.01	0.03	0.04	0	0.01	0.01	0.03	0.01	0.02	0	0	0	0.02	0.01	0.01	0.08	NA	NA	NA	NA	NA
Glyma.01G137900	0.04	0.05	0	0	0.01	0	0.04	0.04	0.02	0.02	0	0.01	0.01	0	0.01	0.01	0	0.02	0	0.02	0	0	0	NA	AT3G22520	NA	unknown protein; INVOLVED IN: biological process unknown; LOCATED IN: chloroplast stroma, chloroplast, chloroplast envelope; EXPRESSED IN: 24 plant structures; EXPRESSED DURING: 13 growth stages; BEST Arabidopsis thaliana protein match is: unknown protein (TAIR:AT4G14840.1); Has 717 Blast hits to 703 proteins in 179 species: Archae - 14; Bacteria - 134; Metazoa - 141; Fungi - 74; Plants - 209; Vi…	UniRef100_Q9LJ94_Genomic_DNA,_chromosome_3,_BAC_clone:F16J14_n=1_Tax=Arabidopsis_thaliana_RepID=Q9LJ94_ARATH
Glyma.01G138000	0	0	0	0	0	0	0	0	0	0	0	0	0	0	0	0	0	0	0	0	0	0	0	NA	AT2G45220	NA	Plant invertase/pectin methylesterase inhibitor superfamily	UniRef100_I1J7T2_Pectinesterase_n=1_Tax=Glycine_max_RepID=I1J7T2_SOYBN
Glyma.01G138100	0	0	0	0	0	0	0	0	0	0	0	0	0	0	0	0	0	0	0	0	0	0	0	NA	AT2G45220	NA	Plant invertase/pectin methylesterase inhibitor superfamily	UniRef100_I1J7T2_Pectinesterase_n=1_Tax=Glycine_max_RepID=I1J7T2_SOYBN
Glyma.01G138200	0	0	0	0	0	0	0	0	0	0	0	0	0	0	0	0	0	0	0	0	0	0	0	NA	AT3G22520	NA	unknown protein; INVOLVED IN: biological process unknown; LOCATED IN: chloroplast stroma, chloroplast, chloroplast envelope; EXPRESSED IN: 24 plant structures; EXPRESSED DURING: 13 growth stages; BEST Arabidopsis thaliana protein match is: unknown protein (TAIR:AT4G14840.1); Has 717 Blast hits to 703 proteins in 179 species: Archae - 14; Bacteria - 134; Metazoa - 141; Fungi - 74; Plants - 209; Vi…	UniRef100_Q9LJ94_Genomic_DNA,_chromosome_3,_BAC_clone:F16J14_n=1_Tax=Arabidopsis_thaliana_RepID=Q9LJ94_ARATH
Glyma.01G138300	1.81	1.2	1.04	2.27	1.46	2.5	0.88	1.39	0.48	0.75	0.89	0.85	1.06	1.06	0.98	0.87	0.74	1.32	0.86	1.02	0.3	0.24	0.37	NA	AT2G45240	MAP1A	methionine aminopeptidase 1A	UniRef100_I1J7T4_Methionine_aminopeptidase_n=2_Tax=Glycine_max_RepID=I1J7T4_SOYBN
Glyma.01G138400	0	0	0	0	0	0	0	0	0	0	0.01	0	0	0.03	0	0.01	0	0	0	0	0	0	0	NA	NA	NA	NA	UniRef100_G7L2A7_Pantothenate_synthetase_n=1_Tax=Medicago_truncatula_RepID=G7L2A7_MEDTR
Glyma.01G138500	0	0	0	0	0	0	0	0	0	0	0	0	0	0	0	0	0	0	0	0	0	0	0	NA	AT3G19050	POK2	phragmoplast orienting kinesin 2	UniRef100_G7JMI4_Kinesin-like_protein_KIF15_n=1_Tax=Medicago_truncatula_RepID=G7JMI4_MEDTR
Glyma.01G138600	0	0	0	0	0	0	0	0	0	0	0	0	0	0	0	0	0	0	0	0	0	0	0	NA	AT4G00080	UNE11	Plant invertase/pectin methylesterase inhibitor superfamily protein	UniRef100_M9VF16_PMEI/InvI_n=1_Tax=Citrus_sinensis_RepID=M9VF16_CITSI
Glyma.01G138700	0	0	0	0	0	0	0	0	0	0	0	0	0	0	0	0	0	0	0	0	0	0	0	NA	AT4G00080	UNE11	Plant invertase/pectin methylesterase inhibitor superfamily protein	UniRef100_G7IYJ2_21_kDa_protein_n=1_Tax=Medicago_truncatula_RepID=G7IYJ2_MEDTR
Glyma.01G138800	0.43	0.28	0.35	0.7	0.53	0.56	0.51	0.55	0.45	0.48	0.65	0.35	0.42	0.45	0.55	0.37	0.52	0.34	0.45	0.52	0.34	0.18	0.33	NA	AT2G45260	NA	Plant protein of unknown function (DUF641)	NA
Glyma.01G138900	0	0	0	0	0.01	0	0	0	0	0	0	0	0	0	0	0	0	0	0	0	0	0	0	NA	NA	NA	NA	NA
Glyma.01G139000	0.08	0.05	0.01	0.03	0.08	0.03	0.06	0.1	0.14	0.1	0.02	0.09	0.02	0.1	0.08	0.05	0.17	0.05	0.04	0.08	0.16	0.14	0.13	NA	AT3G05100	NA	S-adenosyl-L-methionine-dependent methyltransferases superfamily protein	UniRef100_G8R7N9_Methyltransferase_family_protein_n=1_Tax=Owenweeksia_hongkongensis_(strain_DSM_17368_/_JCM_12287_/_NRRL_B-23963)_RepID=G8R7N9_OWEHD
Glyma.01G139100	0.02	0	0	0.03	0.04	0.02	0.03	0.06	0.02	0.08	0.02	0.04	0.03	0	0.07	0.03	0.01	0.01	0.03	0.02	0.05	0.04	0	NA	AT3G56830	NA	Protein of unknown function (DUF565)	UniRef100_Q6EN61_Antigen_receptor-like_protein_n=1_Tax=Oryza_sativa_subsp._japonica_RepID=Q6EN61_ORYSJ
Glyma.01G139200	0	0	0	0	0	0	0	0	0	0	0	0	0	0	0	0	0	0	0	0	0	0	0	NA	NA	NA	NA	UniRef100_Q8H6Q8_CTV.20_n=1_Tax=Poncirus_trifoliata_RepID=Q8H6Q8_PONTR
Glyma.01G139300	0	0	0	0	0	0	0	0	0	0	0	0	0	0	0	0	0	0	0	0	0	0	0	NA	AT4G08870	NA	Arginase/deacetylase superfamily protein	UniRef100_O49046_Arginase_n=1_Tax=Glycine_max_RepID=ARGI_SOYBN
Glyma.01G139400	0	0	0	0	0	0	0	0	0	0	0	0	0	0	0	0	0	0	0	0	0	0	0	NA	NA	NA	NA	NA
Glyma.01G139500	0.02	0	0.01	0.02	0.01	0.02	0.04	0.03	0.07	0.09	0.02	0.04	0.01	0.02	0.05	0.02	0.03	0	0.03	0.04	0.04	0.03	0.1	NA	AT4G00110	GAE3	UDP-D-glucuronate 4-epimerase 3	UniRef100_G7JEN3_UDP-glucuronate_4-epimerase_n=1_Tax=Medicago_truncatula_RepID=G7JEN3_MEDTR
Glyma.01G139600	0.3	0.31	0.25	0.26	0.32	0.21	1.52	1.29	1.56	0.94	0.47	0.42	0.51	0.5	0.27	0.39	0.19	0.28	0.63	0.47	1.67	0.93	0.62	NA	AT2G45300	NA	RNA 3'-terminal phosphate cyclase/enolpyruvate transferase, alpha/beta	UniRef100_I1J7U9_3-phosphoshikimate_1-carboxyvinyltransferase_n=1_Tax=Glycine_max_RepID=I1J7U9_SOYBN
Glyma.01G139700	0.59	0.4	0.39	0.53	0.38	0.53	0.31	0.34	0.21	0.47	0.4	0.38	0.31	0.34	0.31	0.4	0.38	0.38	0.25	0.39	0.14	0.23	0.13	NA	AT2G22410	SLO1	SLOW GROWTH 1	UniRef100_G7JFT6_Pentatricopeptide_repeat-containing_protein_n=1_Tax=Medicago_truncatula_RepID=G7JFT6_MEDTR
Glyma.01G139800	0	0	0	0	0	0	0	0	0	0	0	0	0	0	0	0	0	0	0	0	0	0	0	NA	NA	NA	NA	UniRef100_B0LLV3_Polyphenol_oxidase_(Fragment)_n=1_Tax=Cydonia_oblonga_RepID=B0LLV3_CYDOB
Glyma.01G139900	0.12	0.06	0.13	0.03	0.03	0.01	0.16	0.22	0.06	0.14	0.14	0.15	0.28	0.19	0.25	0.22	0.06	0.12	0.09	0.06	0.1	0.04	0.03	NA	AT2G45270	GCP1	glycoprotease 1	UniRef100_O22145_Probable_tRNA_N6-adenosine_threonylcarbamoyltransferase,_mitochondrial_n=1_Tax=Arabidopsis_thaliana_RepID=OSGP2_ARATH
Glyma.01G140000	0.04	0	0.05	0.01	0.04	0.03	0.11	0.04	0.02	0.01	0.02	0.08	0.06	0.1	0.03	0.06	0.06	0.04	0.03	0.01	0.02	0.08	0.01	NA	AT2G45270	GCP1	glycoprotease 1	UniRef100_Q2HS64_Peptidase_M22,_glycoprotease_n=1_Tax=Medicago_truncatula_RepID=Q2HS64_MEDTR
Glyma.01G140100	0	0	0.01	0.01	0.02	0.03	0.01	0.03	0.01	0.01	0.01	0.01	0.01	0.01	0	0.02	0	0.02	0	0.01	0.01	0	0.01	NA	AT3G16780	NA	Ribosomal protein L19e family protein	UniRef100_K7K3R4_Ribosomal_protein_L19_n=1_Tax=Glycine_max_RepID=K7K3R4_SOYBN
Glyma.01G140200	0.42	0.28	0.22	0.17	0.2	0.19	0.3	0.59	0.24	0.41	0.38	0.27	0.46	0.56	0.37	0.39	0.56	0.37	0.23	0.22	0.25	0.28	0.04	NA	AT4G08900	NA	arginase	UniRef100_G7JFU3_Arginase_n=1_Tax=Medicago_truncatula_RepID=G7JFU3_MEDTR
Glyma.01G140300	0	0.02	0	0	0	0.01	0	0.01	0	0	0	0.02	0.01	0	0	0.01	0	0	0	0.01	0	0	0	NA	AT2G22410	SLO1	SLOW GROWTH 1	UniRef100_Q2HS71_SAM_(And_some_other_nucleotide)_binding_motif;_Methyltransferase_small;_Tetratricopeptide-like_helical_n=1_Tax=Medicago_truncatula_RepID=Q2HS71_MEDTR
Glyma.01G140400	0	0	0	0	0	0	0	0	0	0	0	0	0	0	0	0.01	0	0	0	0	0	0	0	NA	NA	NA	NA	NA
Glyma.01G140500	0	0	0	0	0	0	0	0	0	0	0	0	0.01	0.03	0	0	0	0	0	0	0	0	0	NA	AT1G63300	NA	Myosin heavy chain-related protein	UniRef100_B9GWG2_Transport_family_protein_n=1_Tax=Populus_trichocarpa_RepID=B9GWG2_POPTR
Glyma.01G140600	2.58	1.8	1.85	2.25	2.95	3.12	1.81	2.34	0.6	1.44	1.96	2.13	2.47	2.5	1.9	2.04	2.12	2.13	2.71	2.07	0.48	0.5	0.4	NA	AT1G71820	SEC6	SEC6	UniRef100_G7JEN0_Exocyst_complex_subunit_SEC6_n=1_Tax=Medicago_truncatula_RepID=G7JEN0_MEDTR
Glyma.01G140700	0	0	0	0	0	0	0	0	0	0	0	0	0	0	0	0	0	0	0	0	0	0	0	NA	AT4G08850	NA	Leucine-rich repeat receptor-like protein kinase family protein	UniRef100_G7KZX2_Receptor-like_kinase_n=1_Tax=Medicago_truncatula_RepID=G7KZX2_MEDTR
Glyma.01G140800	0	0	0	0	0	0	0	0	0	0	0	0	0	0	0	0	0	0	0	0	0	0	0	NA	AT3G42170	NA	BED zinc finger ;hAT family dimerisation domain	UniRef100_G7I9L9_Elongation_factor_1-alpha_n=1_Tax=Medicago_truncatula_RepID=G7I9L9_MEDTR
Glyma.01G140900	0	0	0	0	0.01	0.01	0	0.01	0	0	0	0	0	0	0	0	0	0	0	0	0	0	0	NA	NA	NA	NA	NA
Glyma.01G141000	0	0.04	0.07	0.1	0.01	0.03	0	0.01	0	0	0	0	0	0	0	0	0	0.03	0.02	0.02	0	0	0	NA	AT5G12060	NA	Plant self-incompatibility protein S1 family	UniRef100_G7KP60_Self-incompatibility_protein_n=1_Tax=Medicago_truncatula_RepID=G7KP60_MEDTR
Glyma.01G141100	0	0	0	0	0	0	0	0	0	0	0	0	0	0	0	0	0	0	0	0	0	0	0	NA	AT2G45360	NA	Protein of unknown function (DUF1442)	UniRef100_G7JEM0_NAD(P)H-quinone_oxidoreductase_subunit_6_n=1_Tax=Medicago_truncatula_RepID=G7JEM0_MEDTR
Glyma.01G141200	0.02	0.06	0.04	0.33	0.02	0.02	0.01	0.07	0	0	0.02	0.04	0	0.02	0.03	0	0	0	0.02	0.08	0	0.02	0.15	NA	AT5G04350	NA	Plant self-incompatibility protein S1 family	UniRef100_G7LFQ6_S1_self-incompatibility_protein_n=1_Tax=Medicago_truncatula_RepID=G7LFQ6_MEDTR
Glyma.01G141300	0	0.12	0.01	0.3	0	0.05	0.01	0.04	0.06	0	0.09	0.02	0.01	0.06	0.03	0.04	0	0	0.05	0.01	0	0	0.04	NA	AT5G04350	NA	Plant self-incompatibility protein S1 family	UniRef100_G7LFQ6_S1_self-incompatibility_protein_n=1_Tax=Medicago_truncatula_RepID=G7LFQ6_MEDTR
Glyma.01G141400	0	0.06	0	0.06	0	0.01	0	0	0	0.01	0	0	0	0	0	0	0	0	0.01	0	0.02	0	0.01	NA	AT5G04350	NA	Plant self-incompatibility protein S1 family	UniRef100_G7LFQ6_S1_self-incompatibility_protein_n=1_Tax=Medicago_truncatula_RepID=G7LFQ6_MEDTR
Glyma.01G141500	0	0	0	0	0	0	0	0	0	0	0	0	0	0	0	0	0	0	0	0	0	0	0	NA	AT4G35790	ATPLDDELTA, PLDDELTA	phospholipase D delta	UniRef100_I1JSY8_Phospholipase_D_n=1_Tax=Glycine_max_RepID=I1JSY8_SOYBN
Glyma.01G141600	0.06	0.04	0.14	0.84	0	0.05	0	0.07	0	0.04	0.05	0.04	0.02	0	0.03	0	0	0	0.16	0.16	0.07	0	0.24	NA	AT4G16195	NA	Plant self-incompatibility protein S1 family	UniRef100_G7LFQ6_S1_self-incompatibility_protein_n=1_Tax=Medicago_truncatula_RepID=G7LFQ6_MEDTR
Glyma.01G141700	0	0	0	0	0	0	0	0	0	0	0	0	0	0	0	0	0	0	0	0	0	0	0	NA	AT1G71050	HIPP20	Heavy metal transport/detoxification superfamily protein	UniRef100_U5GCI5_Heavy-metal-associated_domain-containing_family_protein_n=1_Tax=Populus_trichocarpa_RepID=U5GCI5_POPTR
Glyma.01G141800	0.01	0.03	0	0.47	0.04	0.07	0	0.07	0	0	0.07	0.03	0.02	0.02	0.07	0	0	0	0	0.08	0	0	0.12	NA	AT4G29035	NA	Plant self-incompatibility protein S1 family	UniRef100_G7LFQ6_S1_self-incompatibility_protein_n=1_Tax=Medicago_truncatula_RepID=G7LFQ6_MEDTR
Glyma.01G141900	0	0.03	0.02	0.31	0.2	0.2	0.02	0.01	0	0	0.04	0.09	0.06	0	0.04	0.04	0	0.03	0.18	0.13	0.02	0.01	0.05	NA	AT2G45380	NA	FUNCTIONS IN: molecular function unknown; INVOLVED IN: biological process unknown; LOCATED IN: cellular component unknown; EXPRESSED IN: inflorescence meristem, flower, cultured cell; EXPRESSED DURING: petal differentiation and expansion stage; BEST Arabidopsis thaliana protein match is: Calcium-binding EF-hand family protein (TAIR:AT4G34070.1); Has 171 Blast hits to 170 proteins in 31 species: A…	UniRef100_Q5VNV0_Glycine-rich_protein-like_n=2_Tax=Oryza_sativa_RepID=Q5VNV0_ORYSJ
Glyma.01G142000	0	0	0	0.15	0	0.02	0	0	0	0	0.04	0	0	0	0	0.02	0.15	0	0.02	0	0	0	0.04	NA	AT5G04350	NA	Plant self-incompatibility protein S1 family	UniRef100_B9H006_Self-incompatibility_family_protein_n=1_Tax=Populus_trichocarpa_RepID=B9H006_POPTR
Glyma.01G142100	0.01	0.04	0.02	0.06	0.08	0.08	0	0	0	0.03	0	0	0	0	0	0	0	0	0	0	0.01	0	0	NA	AT4G16195	NA	Plant self-incompatibility protein S1 family	UniRef100_G7LFQ6_S1_self-incompatibility_protein_n=1_Tax=Medicago_truncatula_RepID=G7LFQ6_MEDTR
Glyma.01G142200	0	0	0	0	0	0	0	0	0	0	0	0	0	0	0	0	0	0	0	0	0	0	0	NA	AT4G16195	NA	Plant self-incompatibility protein S1 family	NA
Glyma.01G142300	0.14	0.23	0.26	0.21	0.23	0.21	0.28	0.15	0.18	0.4	0.23	0.26	0.18	0.3	0.24	0.29	0.19	0.22	0.3	0.18	0.17	0.16	0.2	NA	AT3G60800	NA	DHHC-type zinc finger family protein	UniRef100_I1J7X0_S-acyltransferase_n=1_Tax=Glycine_max_RepID=I1J7X0_SOYBN
Glyma.01G142400	0	0	0	0	0	0	0	0	0	0	0	0	0	0	0	0	0	0	0	0	0	0	0	NA	NA	NA	NA	UniRef100_P39657_RuBisCO-associated_protein_n=1_Tax=Glycine_max_RepID=RUAP_SOYBN
Glyma.01G142500	0	0	0	0	0	0	0	0	0	0	0	0	0	0	0	0	0	0	0	0	0	0	0	NA	AT5G04350	NA	Plant self-incompatibility protein S1 family	UniRef100_G7LFQ6_S1_self-incompatibility_protein_n=1_Tax=Medicago_truncatula_RepID=G7LFQ6_MEDTR
Glyma.01G142600	0.01	0	0	0	0	0	0	0	0	0	0	0.01	0	0	0	0	0	0	0.02	0.01	0	0	0.01	NA	AT1G02010	SEC1A	secretory 1A	UniRef100_G7JDE5_cluster ARE-interacting_protein_KEULE_n=1_Tax=Medicago_truncatula_RepID=G7JDE5_MEDTR
Glyma.01G142700	0.66	0.77	0.65	0.6	0.34	0.68	0.6	0.67	0.37	0.29	0.56	0.89	0.7	0.67	0.74	0.75	0.61	0.92	2.35	1.31	0.42	0.18	0.43	NA	AT1G33390	ATFAS4, FAS4	RNA helicase family protein	UniRef100_G7JDE4_Pre-mRNA-splicing_factor_ATP-dependent_RNA_helicase_PRP16_n=1_Tax=Medicago_truncatula_RepID=G7JDE4_MEDTR
Glyma.01G142800	0.07	0.08	0.12	0.03	0.05	0.03	0.24	0.13	0.07	0.07	0.12	0.07	0.17	0.08	0.09	0.12	0.1	0.14	0.03	0.04	0.03	0.13	0.01	NA	AT2G02390	ATGSTZ1, GST18, GSTZ1	glutathione S-transferase zeta 1	UniRef100_F5CRR1_Zeta_class_glutathione_S-transferase_protein_n=1_Tax=Bruguiera_gymnorhiza_RepID=F5CRR1_BRUGY
Glyma.01G142900	0.01	0.04	0.02	0.01	0.02	0	0.03	0.08	0.01	0	0.18	0.05	0.05	0.09	0.09	0.05	0	0.05	0.13	0.09	0.08	0.03	0.03	NA	AT3G60810	NA	unknown protein; CONTAINS InterPro DOMAIN/s: Protein of unknown function DUF1499 (InterPro:IPR010865); Has 444 Blast hits to 444 proteins in 143 species: Archae - 0; Bacteria - 268; Metazoa - 0; Fungi - 0; Plants - 51; Viruses - 0; Other Eukaryotes - 125 (source: NCBI BLink).	NA
Glyma.01G143000	0.01	0.03	0	0.02	0.01	0	0	0	0.01	0	0	0.01	0.01	0.05	0	0	0	0.02	0	0	0.01	0.01	0.02	NA	NA	NA	NA	NA
Glyma.01G143100	0.44	0.76	0.73	0.43	0.23	0.2	1.7	1.11	1.02	0.85	0.76	0.33	0.69	0.97	0.97	0.45	0.43	0.48	0.26	0.66	0.65	0.43	0.67	NA	AT4G12080	AHL1, ATAHL1	AT-hook motif nuclear-localized protein 1	UniRef100_B9I4J9_AT_hook_motif-containing_family_protein_n=1_Tax=Populus_trichocarpa_RepID=B9I4J9_POPTR
Glyma.01G143200	0	0	0	0.01	0.02	0.02	0.06	0.02	0	0	0.02	0	0	0	0	0	0	0	0.01	0	0	0	0	NA	AT5G22100	NA	RNA cyclase family protein	UniRef100_B9GHM4_RNA_3'-terminal_phosphate_cyclase-like_family_protein_n=1_Tax=Populus_trichocarpa_RepID=B9GHM4_POPTR
Glyma.01G143300	0	0	0	0	0	0	0	0	0	0	0	0	0	0	0	0	0	0	0	0	0	0	0	NA	AT2G41475	NA	Embryo-specific protein 3, (ATS3)	UniRef100_E6NUB3_JHL06P13.2_protein_n=1_Tax=Jatropha_curcas_RepID=E6NUB3_JATCU
Glyma.01G143400	0	0	0	0	0	0.03	0	0	0	0	0	0	0	0	0	0	0	0	0	0	0	0	0	NA	AT4G08500	MEKK1, ATMEKK1, MAPKKK8, ARAKIN	MAPK/ERK kinase kinase 1	UniRef100_J7M953_Protein_kinase_n=1_Tax=Nicotiana_benthamiana_RepID=J7M953_NICBE
Glyma.01G143500	0	0	0	0	0	0	0	0	0	0	0	0	0	0	0	0	0	0	0	0	0	0	0	HSF	AT5G62020	AT-HSFB2A, HSFB2A	heat shock transcription factor B2A	UniRef100_G7ZZ89_Heat_stress_transcription_factor_A-2c_n=1_Tax=Medicago_truncatula_RepID=G7ZZ89_MEDTR
Glyma.01G143600	0	0	0	0	0	0	0	0	0	0	0	0	0	0	0	0	0	0	0	0	0	0	0	NA	AT3G19950	NA	RING/U-box superfamily protein	UniRef100_B9HER1_Zinc_finger_family_protein_n=1_Tax=Populus_trichocarpa_RepID=B9HER1_POPTR
Glyma.01G143700	0.48	0.61	0.53	0.44	0.52	0.38	0.66	0.48	0.32	0.6	0.74	0.77	0.83	0.56	0.66	0.59	0.39	0.82	0.65	0.38	0.23	0.32	0.17	NA	AT3G60850	NA	unknown protein; FUNCTIONS IN: molecular function unknown; INVOLVED IN: biological process unknown; LOCATED IN: cellular component unknown; EXPRESSED IN: 22 plant structures; EXPRESSED DURING: 11 growth stages; Has 42 Blast hits to 42 proteins in 12 species: Archae - 0; Bacteria - 0; Metazoa - 4; Fungi - 0; Plants - 37; Viruses - 0; Other Eukaryotes - 1 (source: NCBI BLink).	NA
Glyma.01G143800	0	0	0	0.01	0	0	0.01	0.02	0.01	0.01	0	0.02	0	0	0	0.01	0	0	0.01	0.02	0.02	0	0	LBD	AT4G00210	LBD31	LOB domain-containing protein 31	UniRef100_G7L0B7_LOB_domain-containing_protein_n=1_Tax=Medicago_truncatula_RepID=G7L0B7_MEDTR
Glyma.01G143900	0	0	0	0	0.03	0	0	0	0.01	0	0	0	0	0	0	0	0	0.02	0.13	0	0	0	0	LBD	AT2G45420	LBD18	LOB domain-containing protein 18	UniRef100_B9IC05_LOB_domain_protein_18_n=1_Tax=Populus_trichocarpa_RepID=B9IC05_POPTR
Glyma.01G144000	0	0	0	0	0	0	0	0	0	0	0	0	0	0	0	0	0	0	0	0	0	0	0	NA	NA	NA	NA	NA
Glyma.01G144100	0	0	0	0	0	0	0	0	0	0	0	0	0	0	0	0	0	0	0	0	0	0	0	NA	AT5G28780	NA	PIF1 helicase	UniRef100_G7JX50_ATP-dependent_DNA_helicase_PIF1_n=1_Tax=Medicago_truncatula_RepID=G7JX50_MEDTR
Glyma.01G144200	0.33	0.22	0.37	0.24	0.36	0.3	0.25	0.24	0.32	0.24	0.31	0.22	0.29	0.29	0.34	0.21	0.45	0.17	0.44	0.25	0.3	0.26	0.3	NA	AT3G60860	NA	SEC7-like guanine nucleotide exchange family protein	UniRef100_G7L099_Brefeldin_A-inhibited_guanine_nucleotide-exchange_protein_n=1_Tax=Medicago_truncatula_RepID=G7L099_MEDTR
Glyma.01G144300	0	0	0	0	0	0	0	0	0	0	0	0	0	0	0	0	0	0.01	0	0	0	0	0	NA	AT1G24620	NA	EF hand calcium-binding protein family	UniRef100_G7L0A0_Calcium-binding_protein_CML24_n=1_Tax=Medicago_truncatula_RepID=G7L0A0_MEDTR
Glyma.01G144400	0.05	0	0	0.12	0.05	0.14	0	0.02	0.01	0.02	0	0.01	0	0	0	0.02	0	0	0	0.03	0.03	0.01	0.05	NA	AT2G45430	AHL22	AT-hook motif nuclear-localized protein 22	UniRef100_B9IC09_DNA-binding_family_protein_n=1_Tax=Populus_trichocarpa_RepID=B9IC09_POPTR
Glyma.01G144500	0.69	0.87	0.84	0.62	0.95	0.92	1.31	1.11	0.75	2.16	1.1	0.46	1.05	1.38	0.85	0.79	0.9	0.86	0.5	0.33	0.29	0.6	0.59	NA	AT1G01950	ARK2	armadillo repeat kinesin 2	UniRef100_G7L0A2_Armadillo_repeat-containing_kinesin-like_protein_n=1_Tax=Medicago_truncatula_RepID=G7L0A2_MEDTR
Glyma.01G144600	0	0	0	0	0	0	0	0	0	0	0	0	0	0	0	0	0	0	0	0	0	0	0	NA	AT2G01850	EXGT-A3, XTH27, ATXTH27	endoxyloglucan transferase A3	UniRef100_T2DNL8_Xyloglucan_endotransglucosylase/hydrolase_protein_28-like_protein_n=1_Tax=Phaseolus_vulgaris_RepID=T2DNL8_PHAVU
Glyma.01G144700	0.03	0	0	0	0	0	0	0	0	0	0	0	0	0	0	0	0	0	0	0	0	0	0	NA	AT3G60890	ZPR2	protein binding	UniRef100_B3H6W5_Protein_little_zipper_2_n=1_Tax=Arabidopsis_thaliana_RepID=B3H6W5_ARATH
Glyma.01G144800	0.36	0.36	0.28	0.44	0.38	0.55	0.35	0.53	0.2	0.52	0.19	0.4	0.37	0.6	0.5	0.34	0.44	0.59	0.45	0.54	0.2	0.21	0.39	NA	AT1G01940	NA	Cyclophilin-like peptidyl-prolyl cis-trans isomerase family protein	UniRef100_I1J7Y9_Peptidyl-prolyl_cis-trans_isomerase_n=1_Tax=Glycine_max_RepID=I1J7Y9_SOYBN
Glyma.01G144900	0.26	0.28	0.17	0.06	0.11	0.21	0.02	0.01	0.05	0.02	0.09	0.08	0.06	0.09	0.04	0.06	0.02	0.01	0.16	0.25	0.02	0.02	0.07	NA	AT2G45480	AtGRF9, GRF9	growth-regulating factor 9	UniRef100_G7ZW50_Growth-regulating_factor_n=1_Tax=Medicago_truncatula_RepID=G7ZW50_MEDTR
Glyma.01G145000	0.18	0.14	0.14	0.22	0.34	0.18	0.23	0.27	0.4	0.53	0.2	0.29	0.21	0.32	0.32	0.16	0.27	0.22	0.24	0.34	0.63	0.64	0.51	NA	AT5G18800	NA	Cox19-like CHCH family protein	UniRef100_B7FN64_NADH_dehydrogenase_n=1_Tax=Medicago_truncatula_RepID=B7FN64_MEDTR
Glyma.01G145100	0	0	0	0	0	0	0	0	0	0	0	0	0	0	0	0	0	0	0	0	0	0	0	NA	AT2G45490	AtAUR3, AUR3	ataurora3	UniRef100_B9HBC9_Kinase_family_protein_n=1_Tax=Populus_trichocarpa_RepID=B9HBC9_POPTR
Glyma.01G145200	0.01	0.01	0	0.01	0	0.01	0.01	0	0	0	0.01	0	0	0.02	0.12	0	0	0	0	0.03	0.03	0	0.04	NA	NA	NA	NA	NA
Glyma.01G145300	0.33	0.24	0.23	0.33	0.19	0.32	0.18	0.26	0.15	0.18	0.08	0.18	0.2	0.31	0.44	0.23	0.24	0.11	0.05	0.16	0.11	0.09	0.26	NA	AT4G28830	NA	S-adenosyl-L-methionine-dependent methyltransferases superfamily protein	UniRef100_G7IA40_Methyltransferase-like_protein_n=1_Tax=Medicago_truncatula_RepID=G7IA40_MEDTR
Glyma.01G145400	0.28	0.12	0.06	0.18	0.1	0.1	0.19	0.19	0.24	0.2	0.31	0.21	0.22	0.24	0.11	0.21	0.46	0.19	0.13	0.35	0.19	0.14	0.19	NA	AT4G29060	emb2726	elongation factor Ts family protein	UniRef100_I1J7Z7_Elongation_factor_Ts_n=1_Tax=Glycine_max_RepID=I1J7Z7_SOYBN
Glyma.01G145500	0	0	0	0	0	0	0	0	0	0	0	0	0	0	0.01	0	0	0	0	0	0	0	0	NA	NA	NA	NA	UniRef100_Q2HUN6_RNA-directed_DNA_polymerase_(Reverse_transcriptase);_Ribonuclease_H_n=1_Tax=Medicago_truncatula_RepID=Q2HUN6_MEDTR
Glyma.01G145600	0	0.02	0	0	0	0.01	0.02	0	0.01	0	0	0	0	0	0.03	0.01	0	0	0	0.01	0.02	0	0	NA	AT4G28840	NA	unknown protein; FUNCTIONS IN: molecular function unknown; INVOLVED IN: biological process unknown; LOCATED IN: chloroplast; BEST Arabidopsis thaliana protein match is: unknown protein (TAIR:AT2G20080.1); Has 71 Blast hits to 69 proteins in 15 species: Archae - 0; Bacteria - 0; Metazoa - 2; Fungi - 0; Plants - 67; Viruses - 0; Other Eukaryotes - 2 (source: NCBI BLink).	NA
Glyma.01G145700	0	0	0	0	0	0	0	0	0	0	0	0	0	0	0	0	0	0	0	0	0	0	0	NA	AT5G19350	NA	RNA-binding (RRM/RBD/RNP motifs) family protein	UniRef100_G7IUB4_RNA-binding_protein_n=2_Tax=Medicago_truncatula_RepID=G7IUB4_MEDTR
Glyma.01G145800	0.03	0.03	0.04	0.01	0.02	0.02	0.01	0.02	0	0.01	0	0.02	0.01	0.01	0	0	0.01	0.04	0	0	0	0	0	NA	AT4G14147	ARPC4	protein binding	UniRef100_G5DXD2_Actin-like_protein_2/3_complex_subunit_4_(Fragment)_n=1_Tax=Silene_latifolia_RepID=G5DXD2_SILLA
Glyma.01G145900	0	0	0	0	0	0	0	0	0	0	0	0	0	0	0	0	0.01	0	0	0	0	0	0	NA	AT1G67290	NA	glyoxal oxidase-related protein	UniRef100_G7KPU3_Galactose_oxidase_n=1_Tax=Medicago_truncatula_RepID=G7KPU3_MEDTR
Glyma.01G146000	0	0	0	0	0	0	0	0	0	0	0	0	0	0	0	0	0	0	0	0	0	0	0	NA	AT4G28850	XTH26, ATXTH26	xyloglucan endotransglucosylase/hydrolase 26	UniRef100_G7KPU5_Xyloglucan_endotransglycosylase_n=1_Tax=Medicago_truncatula_RepID=G7KPU5_MEDTR
Glyma.01G146100	0.29	0.16	0.36	0.53	1.06	0.83	0.35	0.34	0.22	0.21	0.3	0.4	0.43	0.4	0.29	0.35	0.49	0.27	0.38	0.22	0.23	0.19	0.29	NA	AT4G28880	ckl3	casein kinase I-like 3	UniRef100_G7L860_Casein_kinase_I_isoform_delta-like_protein_n=1_Tax=Medicago_truncatula_RepID=G7L860_MEDTR
Glyma.01G146200	0	0	0	0	0	0	0.01	0.01	0	0	0	0	0	0	0	0	0	0	0	0	0	0	0.01	NA	NA	NA	NA	NA
Glyma.01G146300	0.11	0.07	0.04	0.02	0.02	0.03	0.04	0.06	0.1	0.05	0.04	0.08	0.08	0.08	0.12	0.08	0	0.1	0.05	0.07	0.05	0.04	0.01	NA	AT1G67280	NA	Glyoxalase/Bleomycin resistance protein/Dioxygenase superfamily protein	UniRef100_G7KPV1_Lactoylglutathione_lyase_n=1_Tax=Medicago_truncatula_RepID=G7KPV1_MEDTR
Glyma.01G146400	0.26	0.21	0.46	0.31	0.21	0.33	0.46	0.28	0.45	0.27	0.6	0.33	0.42	0.48	0.56	0.45	0.74	0.32	0.22	0.32	0.42	0.5	0.62	NA	AT4G28910	NINJA	novel interactor of JAZ	UniRef100_Q53HY2_Ninja-family_protein_mc410_n=1_Tax=Nicotiana_tabacum_RepID=NINJA_TOBAC
Glyma.01G146500	0	0	0	0	0	0	0	0	0	0	0	0	0	0	0	0	0	0	0	0	0	0	0	NA	AT4G28890	NA	RING/U-box superfamily protein	UniRef100_G7KNZ9_RING_finger_family_protein_n=1_Tax=Medicago_truncatula_RepID=G7KNZ9_MEDTR
Glyma.01G146600	0.39	0.12	0.39	0.12	0.08	0.1	0.29	0.3	0.24	0.13	1.74	0.39	0.64	0.47	0.5	0.43	0.41	0.67	0.36	0.14	0.21	0.08	0.23	NA	AT2G20050	NA	protein serine/threonine phosphatases;protein kinases;catalytics;cAMP-dependent protein kinase regulators;ATP binding;protein serine/threonine phosphatases	UniRef100_Q9SL76_Protein_phosphatase_2C_and_cyclic_nucleotide-binding/kinase_domain-containing_protein_n=1_Tax=Arabidopsis_thaliana_RepID=P2C19_ARATH
Glyma.01G146700	0	0	0	0	0	0	0	0	0	0	0	0	0	0	0	0	0	0	0	0	0	0	0	NA	AT1G77210	STP14	sugar transporter 14	UniRef100_G7KNY9_Sugar_transport_protein_n=1_Tax=Medicago_truncatula_RepID=G7KNY9_MEDTR
Glyma.01G146800	0	0	0	0	0	0	0	0	0	0	0	0	0	0	0	0	0	0	0	0	0	0	0	NA	AT1G63310	NA	unknown protein; BEST Arabidopsis thaliana protein match is: unknown protein (TAIR:AT2G20362.1); Has 78 Blast hits to 77 proteins in 11 species: Archae - 0; Bacteria - 0; Metazoa - 0; Fungi - 0; Plants - 78; Viruses - 0; Other Eukaryotes - 0 (source: NCBI BLink).	UniRef100_Q01HX1_B0616E02-H0507E05.1_protein_n=2_Tax=Oryza_sativa_RepID=Q01HX1_ORYSA
Glyma.01G146900	0.17	0.24	0.28	0.28	0.23	0.41	0.16	0.23	0.04	0.14	0.16	0.19	0.16	0.17	0.15	0.17	0.17	0.2	0.24	0.25	0.05	0.03	0.05	NA	AT1G49590	NA	C2H2 and C2HC zinc fingers superfamily protein	UniRef100_B6U4V4_Nucleic_acid_binding_protein_n=1_Tax=Zea_mays_RepID=B6U4V4_MAIZE
Glyma.01G147000	0.06	0.03	0.06	0.06	0.08	0.06	0.06	0.07	0.02	0.07	0.11	0.06	0.1	0.02	0.04	0.03	0	0	0.04	0.05	0.03	0.01	0.02	NA	AT5G04610	NA	S-adenosyl-L-methionine-dependent methyltransferases superfamily protein	UniRef100_F4JWB9_S-adenosyl-L-methionine-dependent_methyltransferases_superfamily_protein_n=2_Tax=Arabidopsis_thaliana_RepID=F4JWB9_ARATH
Glyma.01G147100	0	0	0	0	0	0	0	0	0	0	0	0	0	0	0	0	0	0	0	0	0	0	0	NA	AT3G55290	NA	NAD(P)-binding Rossmann-fold superfamily protein	UniRef100_B9IHP7_Short-chain_dehydrogenase/reductase_family_protein_n=1_Tax=Populus_trichocarpa_RepID=B9IHP7_POPTR
Glyma.01G147200	0	0	0.01	0.3	0.01	0.01	0.01	0	0	0	0	0	0	0.02	0	0	0	0	0.01	0.01	0	0	0.01	NA	NA	NA	NA	NA
Glyma.01G147300	0.01	0	0	0.5	0	0.02	0	0.01	0	0	0.02	0	0	0	0	0	0	0	0	0.02	0	0.01	0.03	NA	AT5G13960	SUVH4, KYP, SDG33	SU(VAR)3-9 homolog 4	UniRef100_G7KY38_Histone-lysine_N-methyltransferase,_H3_lysine-9_specific_SUVH4_n=1_Tax=Medicago_truncatula_RepID=G7KY38_MEDTR
Glyma.01G147400	0.05	0.17	0.09	0.04	0.02	0.05	0.11	0.16	0.09	0.01	0.02	0.04	0.05	0.06	0.05	0.05	0.13	0.08	0.1	0.2	0.05	0.03	0.12	NA	AT2G20020	CAF1, ATCAF1	RNA-binding CRS1 / YhbY (CRM) domain-containing protein	UniRef100_G7L853_CRS2-associated_factor_n=1_Tax=Medicago_truncatula_RepID=G7L853_MEDTR
Glyma.01G147500	0.09	0.08	0.08	0.02	0.04	0.02	0.08	0.08	0.12	0.03	0.08	0.09	0.06	0.05	0.04	0.14	0.02	0.03	0.03	0.06	0.15	0.11	0.16	NA	AT5G37000	NA	Exostosin family protein	UniRef100_Q9FGV3_Similarity_to_limonene_cyclase_n=1_Tax=Arabidopsis_thaliana_RepID=Q9FGV3_ARATH
Glyma.01G147600	0.01	0.04	0	0	0	0	0.03	0.03	0.03	0.07	0	0.03	0.01	0	0	0.01	0	0.01	0.02	0.01	0.04	0.02	0.03	ERF	AT5G11590	TINY2	Integrase-type DNA-binding superfamily protein	UniRef100_D5L123_AP2_domain_class_transcription_factor_n=1_Tax=Malus_domestica_RepID=D5L123_MALDO
Glyma.01G147700	0.28	0.41	0.19	0.17	0.12	0.09	0.32	0.33	0.17	0.34	0.24	0.25	0.31	0.2	0.22	0.19	0.27	0.12	0.18	0.21	0.06	0.04	0.1	NA	AT5G48790	NA	Domain of unknown function (DUF1995)	NA
Glyma.01G147800	1.46	1.26	1.18	1.08	1.95	1.47	1.08	1.02	0.34	1.04	1.03	1.04	1.22	1.21	1.3	1.08	1.15	1.41	1.61	1.23	0.33	0.6	0.42	NA	AT4G19040	EDR2	ENHANCED DISEASE RESISTANCE 2	UniRef100_G7K853_Kinase-START_n=1_Tax=Medicago_truncatula_RepID=G7K853_MEDTR
Glyma.01G147900	0.03	0	0.04	0.04	0.03	0.02	0.01	0.01	0.01	0.05	0.01	0.03	0.03	0.07	0	0.01	0	0.01	0.01	0	0	0.01	0	NA	AT1G32415	NA	pentatricopeptide (PPR) repeat-containing protein	UniRef100_G7JZT5_Pentatricopeptide_repeat-containing_protein_n=1_Tax=Medicago_truncatula_RepID=G7JZT5_MEDTR
Glyma.01G148000	0.18	0.13	0.2	0.22	0.23	0.33	0.25	0.17	0.08	0.26	0.18	0.18	0.16	0.11	0.14	0.14	0.1	0.12	0.09	0.14	0.04	0.07	0.08	NA	AT4G17030	ATEXLB1, EXPR, AT-EXPR, ATEXPR1, ATHEXP BETA 3.1, EXLB1	expansin-like B1	UniRef100_Q850K7_Expansin-like_B1_n=2_Tax=Oryza_sativa_RepID=EXLB1_ORYSJ
Glyma.01G148100	0.75	0.5	0.64	0.86	0.31	0.55	0.72	0.77	0.4	0.85	0.68	0.67	0.57	0.51	0.61	0.6	0.49	0.68	0.47	0.47	0.2	0.22	0.38	NA	AT1G07615	NA	GTP-binding protein Obg/CgtA	UniRef100_G7I2N7_GTPase_obg_n=1_Tax=Medicago_truncatula_RepID=G7I2N7_MEDTR
Glyma.01G148200	0.24	0.34	0.22	0.18	0.17	0.17	0.23	0.26	0.05	0.24	0.15	0.14	0.13	0.09	0.14	0.21	0.11	0.1	0.14	0.15	0.02	0.01	0.03	NA	AT4G29790	NA	unknown protein; BEST Arabidopsis thaliana protein match is: unknown protein (TAIR:AT2G19390.1); Has 538 Blast hits to 357 proteins in 124 species: Archae - 0; Bacteria - 74; Metazoa - 109; Fungi - 58; Plants - 105; Viruses - 2; Other Eukaryotes - 190 (source: NCBI BLink).	NA
Glyma.01G148300	0.03	0.1	0.05	0.08	0.09	0.15	0.04	0.07	0.07	0	0.11	0.11	0.13	0.08	0.14	0.06	0	0.08	0.1	0.05	0.04	0.03	0.03	NA	AT1G32120	NA	FUNCTIONS IN: molecular function unknown; INVOLVED IN: biological process unknown; LOCATED IN: membrane; EXPRESSED IN: 14 plant structures; EXPRESSED DURING: 4 anthesis, C globular stage, F mature embryo stage, petal differentiation and expansion stage, E expanded cotyledon stage; CONTAINS InterPro DOMAIN/s: Aminotransferase-like, plant mobile domain (InterPro:IPR019557), Protein of unknown funct…	UniRef100_G7K852_Transmembrane_protein_45B_n=1_Tax=Medicago_truncatula_RepID=G7K852_MEDTR
Glyma.01G148400	0	0.01	0.01	0	0.02	0.03	0	0.03	0	0	0	0.02	0	0.02	0.03	0.01	0.01	0	0.06	0.06	0	0	0	NA	AT3G07040	RPM1, RPS3	NB-ARC domain-containing disease resistance protein	UniRef100_C6ZS21_Disease_resistance_protein_n=1_Tax=Glycine_max_RepID=C6ZS21_SOYBN
Glyma.01G148500	0.39	0.47	0.6	0.51	0.44	0.51	0.41	0.31	0.3	0.27	0.52	0.23	0.4	0.63	0.56	0.42	0.37	0.27	0.26	0.43	0.55	0.29	0.36	NA	AT4G19045	NA	Mob1/phocein family protein	UniRef100_B7FN82_Mps_one_binder_kinase_activator-like_1A_n=1_Tax=Medicago_truncatula_RepID=B7FN82_MEDTR
Glyma.01G148600	0.18	0.23	0.16	0.25	0.07	0.11	0.12	0.08	0.09	0.1	0.07	0.06	0.08	0.06	0.05	0.07	0	0.05	0.09	0.22	0.04	0.11	0.1	GRF	AT3G13960	AtGRF5, GRF5	growth-regulating factor 5	UniRef100_D9ZJ00_GRF_domain_class_transcription_factor_n=1_Tax=Malus_domestica_RepID=D9ZJ00_MALDO
Glyma.01G148700	0.04	0.1	0.02	0.01	0.05	0	0	0.06	0.1	0.06	0.06	0.06	0.06	0.02	0.03	0.12	0.13	0.01	0	0.03	0.13	0.06	0.07	NA	AT2G19640	ASHR2	ASH1-related protein 2	UniRef100_L0P2I2_Similar_to_histone-lysine_N-methyltransferase_ASHR2_n=1_Tax=Lupinus_angustifolius_RepID=L0P2I2_LUPAN
Glyma.01G148800	0.04	0	0	0	0.01	0.01	0	0.01	0.02	0	0	0.04	0.03	0.06	0.06	0.02	0	0.03	0.01	0.01	0.02	0	0	NA	AT4G19100	PAM68	Protein of unknown function (DUF3464)	UniRef100_O49668_Protein_PAM68,_chloroplastic_n=1_Tax=Arabidopsis_thaliana_RepID=PAM68_ARATH
Glyma.01G148900	0.22	0.09	0.22	0.15	0.18	0.34	0.04	0.02	0.04	0.34	0	0.06	0.27	0.18	1.08	0.22	0.1	0.08	0.08	0.07	0.01	0.03	0.04	NA	AT1G31880	NLM9, BRX	DZC (Disease resistance/zinc finger/chromosome condensation-like region) domain containing protein	UniRef100_L0P1C1_Similar_to_protein_BREVIS_RADIX-like_n=1_Tax=Lupinus_angustifolius_RepID=L0P1C1_LUPAN
Glyma.01G149000	0.81	0.79	0.98	1.77	2.15	1.7	1.18	1.24	0.92	1.48	0.98	1.77	2.46	1.92	1.28	1.99	1.7	2.11	2.58	0.97	0.97	1.17	0.85	NA	AT4G19110	NA	Protein kinase superfamily protein	UniRef100_G7K6V4_Serine/threonine_protein_kinase_ICK_n=1_Tax=Medicago_truncatula_RepID=G7K6V4_MEDTR
Glyma.01G149100	0.04	0.02	0.03	0.06	0.09	0.1	0.04	0.03	0.02	0.04	0.07	0.08	0.12	0.1	0.03	0.08	0.03	0.09	0.08	0.05	0.02	0.01	0	NA	NA	NA	NA	NA
Glyma.01G149200	0	0	0	0	0	0	0	0	0	0	0	0	0	0	0	0	0	0	0	0	0	0	0	NA	AT3G14470	NA	NB-ARC domain-containing disease resistance protein	UniRef100_G7KLI9_NBS-LRR_resistance_protein_n=1_Tax=Medicago_truncatula_RepID=G7KLI9_MEDTR
Glyma.01G149300	0.05	0.1	0.12	0.1	0.11	0.05	0.15	0.29	0.28	0.59	0.37	0.22	0.33	0.77	0.63	0.18	0.22	0.42	1.09	0.13	0.33	0.38	0.13	NA	AT1G31850	NA	S-adenosyl-L-methionine-dependent methyltransferases superfamily protein	UniRef100_U5GUD4_Dehydration-responsive_family_protein_n=1_Tax=Populus_trichocarpa_RepID=U5GUD4_POPTR
Glyma.01G149400	0.15	0.18	0.19	0.22	0.19	0.21	0.22	0.19	0.14	0.08	0.23	0.15	0.17	0.24	0.32	0.2	0.06	0.17	0.15	0.2	0.06	0.12	0.21	NA	AT4G19140	NA	unknown protein; Has 30201 Blast hits to 17322 proteins in 780 species: Archae - 12; Bacteria - 1396; Metazoa - 17338; Fungi - 3422; Plants - 5037; Viruses - 0; Other Eukaryotes - 2996 (source: NCBI BLink).	UniRef100_Q7XTR6_OSJNBa0083N12.13_protein_n=2_Tax=Oryza_sativa_RepID=Q7XTR6_ORYSJ
Glyma.01G149500	0	0	0	0	0	0	0	0	0	0	0	0.01	0	0	0	0	0	0	0	0	0	0	0	NA	NA	NA	NA	UniRef100_A9XMT3_CYCLOPS_n=1_Tax=Lotus_japonicus_RepID=A9XMT3_LOTJA
Glyma.01G149600	0.01	0	0	0.01	0.01	0.02	0	0	0	0	0.02	0	0	0	0.01	0	0	0	0	0	0	0	0	NA	AT5G65830	ATRLP57, RLP57	receptor like protein 57	UniRef100_G7K437_Kinase-like_protein_n=1_Tax=Medicago_truncatula_RepID=G7K437_MEDTR
Glyma.01G149700	0.19	0.2	0.13	0.18	0.21	0.23	0.12	0.26	0.27	0.23	0.13	0.13	0.13	0.14	0.28	0.11	0.29	0.29	0.18	0.3	0.13	0.2	0.23	NA	AT5G45390	CLPP4, NCLPP4	CLP protease P4	UniRef100_I1J836_ATP-dependent_Clp_protease_proteolytic_subunit_n=1_Tax=Glycine_max_RepID=I1J836_SOYBN
Glyma.01G149800	0.03	0.03	0.08	0.06	0.03	0.02	0.06	0.06	0.03	0.06	0.12	0.02	0.04	0.03	0.02	0	0.09	0.05	0.11	0.12	0.01	0.02	0.02	NA	AT2G43040	NPG1	tetratricopeptide repeat (TPR)-containing protein	UniRef100_B9GSQ7_NO_POLLEN_GERMINATION_1_family_protein_n=1_Tax=Populus_trichocarpa_RepID=B9GSQ7_POPTR
Glyma.01G149900	0.21	0.08	0.2	0.29	0.25	0.16	0.14	0.17	0.2	0.08	0.3	0.22	0.22	0.14	0.27	0.19	0.34	0.19	0.21	0.21	0.19	0.16	0.24	NA	AT4G19150	NA	Ankyrin repeat family protein	UniRef100_G7K6T6_Ankyrin_repeat_domain-containing_protein_n=1_Tax=Medicago_truncatula_RepID=G7K6T6_MEDTR
Glyma.01G150000	0.03	0.03	0.13	0	0	0	0.01	0.01	0.01	0	0	0	0.01	0.01	0.03	0.01	0	0	0	0	0.01	0.02	0.01	NA	AT1G24480	NA	S-adenosyl-L-methionine-dependent methyltransferases superfamily protein	UniRef100_D7KAM7_F21J9.14_n=1_Tax=Arabidopsis_lyrata_subsp._lyrata_RepID=D7KAM7_ARALL
Glyma.01G150100	0.03	0	0.04	0.01	0.01	0.02	0.02	0.02	0.02	0.01	0.04	0.01	0	0.01	0.02	0	0	0	0	0.03	0	0	0.03	NA	NA	NA	NA	UniRef100_Q6Z9U4_Kinesin-like_n=1_Tax=Oryza_sativa_subsp._japonica_RepID=Q6Z9U4_ORYSJ
Glyma.01G150200	0.13	0.04	0.09	0.07	0.11	0.1	0.14	0.13	0.21	0.04	0.1	0.14	0.11	0.14	0.11	0.11	0.18	0.11	0.14	0.08	0.26	0.17	0.32	NA	AT1G31830	NA	Amino acid permease family protein	UniRef100_G7K6T4_Amino_acid_permease-like_protein_n=1_Tax=Medicago_truncatula_RepID=G7K6T4_MEDTR
Glyma.01G150300	0.02	0.03	0	0	0	0	0	0.01	0.01	0	0	0.01	0.01	0.02	0.06	0.02	0	0.01	0	0.02	0.01	0.02	0.02	NA	AT1G31350	KUF1	KAR-UP F-box 1	UniRef100_G7K6R4_F-box/kelch-repeat_protein_SKIP25_n=1_Tax=Medicago_truncatula_RepID=G7K6R4_MEDTR
Glyma.01G150400	0.36	0.33	0.46	0.6	0.52	0.43	0.35	0.35	0.43	0.35	0.52	0.34	0.3	0.41	0.47	0.36	0.46	0.27	0.47	0.44	0.49	0.36	0.6	NA	AT5G07840	NA	Ankyrin repeat family protein	UniRef100_G7K6R1_Ankyrin_repeat_domain-containing_protein_n=1_Tax=Medicago_truncatula_RepID=G7K6R1_MEDTR
Glyma.01G150500	0.08	0.1	0.1	0.32	0.1	0.17	0.07	0.11	0.11	0.12	0	0.04	0.08	0.09	0.07	0.11	0.05	0.05	0.24	0.16	0.09	0.08	0.14	Trihelix	AT2G38250	NA	Homeodomain-like superfamily protein	UniRef100_G7K6R0_Zinc_finger_and_SCAN_domain-containing_protein_n=1_Tax=Medicago_truncatula_RepID=G7K6R0_MEDTR
Glyma.01G150600	0.54	0.53	0.59	0.44	0.77	0.75	0.51	0.46	0.51	0.69	0.45	0.54	0.62	0.6	0.51	0.59	0.39	0.8	0.73	0.62	0.68	0.66	0.52	NA	NA	NA	NA	UniRef100_G7K6Q9_Zinc_finger_protein_n=1_Tax=Medicago_truncatula_RepID=G7K6Q9_MEDTR
Glyma.01G150700	0.65	0.36	0.66	0.1	0.13	0.1	0.52	0.55	0.36	0.81	0.47	0.46	0.56	0.59	0.69	0.51	0.52	0.65	0.52	0.71	0.29	0.36	0.21	NA	AT1G31420	FEI1	Leucine-rich repeat protein kinase family protein	UniRef100_C6ZRV8_Leucine-rich_repeat_transmembrane_protein_kinase_n=1_Tax=Glycine_max_RepID=C6ZRV8_SOYBN
Glyma.01G150800	0.13	0.12	0.17	0.13	0.15	0.08	0.05	0.07	0.07	0.16	0.18	0.18	0.18	0.17	0.24	0.21	0.09	0.1	0.22	0.14	0.13	0.05	0.1	NA	AT1G31440	NA	SH3 domain-containing protein	UniRef100_G7K5G6_Rho_guanine_nucleotide_exchange_factor_n=1_Tax=Medicago_truncatula_RepID=G7K5G6_MEDTR
Glyma.01G150900	0.02	0.03	0.06	0.06	0.04	0.04	0.04	0.01	0.06	0.04	0.02	0.01	0.01	0.04	0.02	0.02	0.01	0.02	0.02	0.03	0.05	0	0.05	NA	AT1G31460	NA	unknown protein; FUNCTIONS IN: molecular function unknown; INVOLVED IN: biological process unknown; LOCATED IN: plasma membrane; EXPRESSED IN: 23 plant structures; EXPRESSED DURING: 13 growth stages; BEST Arabidopsis thaliana protein match is: unknown protein (TAIR:AT1G23270.1); Has 1251 Blast hits to 756 proteins in 185 species: Archae - 0; Bacteria - 295; Metazoa - 374; Fungi - 176; Plants - 58…	UniRef100_Q9LR35_F26F24.11_n=1_Tax=Arabidopsis_thaliana_RepID=Q9LR35_ARATH
Glyma.01G151000	0	0	0	0.02	0.01	0	0.01	0	0	0	0	0	0	0	0	0	0	0	0	0	0	0	0	NA	AT2G41342	NA	unknown protein; FUNCTIONS IN: molecular function unknown; INVOLVED IN: biological process unknown; LOCATED IN: cellular component unknown; Has 30201 Blast hits to 17322 proteins in 780 species: Archae - 12; Bacteria - 1396; Metazoa - 17338; Fungi - 3422; Plants - 5037; Viruses - 0; Other Eukaryotes - 2996 (source: NCBI BLink).	NA
Glyma.01G151100	0.01	0	0	0	0.02	0	0	0	0	0	0	0.01	0.08	0	0	0.01	0	0	0	0	0	0	0	NA	AT1G61590	NA	Protein kinase superfamily protein	UniRef100_C6ZRV7_Protein_kinase_n=1_Tax=Glycine_max_RepID=C6ZRV7_SOYBN
Glyma.01G151200	0	0	0	0.01	0.12	0.01	0.02	0.02	0.05	0	0	0	0.01	0	0	0.01	0.03	0	0	0.02	0	0	0.01	NA	AT4G19460	NA	UDP-Glycosyltransferase superfamily protein	UniRef100_G7K5G2_Capsular_polysaccharide_biosynthesis_glycosyltransferase_capM_n=1_Tax=Medicago_truncatula_RepID=G7K5G2_MEDTR
Glyma.01G151300	0	0	0.01	0	0.01	0	0	0	0	0	0	0	0	0	0	0	0	0	0.01	0	0	0	0	NA	AT5G45275	NA	Major facilitator superfamily protein	UniRef100_F4KD53_Major_facilitator_protein_n=1_Tax=Arabidopsis_thaliana_RepID=F4KD53_ARATH
Glyma.01G151400	0	0	0	0	0	0	0	0	0.02	0	0	0	0.01	0	0	0.02	0	0	0	0	0.02	0.02	0.03	NA	NA	NA	NA	NA
Glyma.01G151500	0.08	0.07	0.04	0.03	0.01	0.04	0.08	0.07	0.02	0.05	0.06	0.06	0.08	0.11	0.07	0.06	0.06	0.06	0.03	0.07	0.02	0	0	NA	AT1G31500	NA	DNAse I-like superfamily protein	UniRef100_G7K5F4_Carbon_catabolite_repressor_protein-like_protein_n=2_Tax=Medicago_truncatula_RepID=G7K5F4_MEDTR
Glyma.01G151600	0.08	0.07	0.14	0.22	0.44	0.25	0.11	0.1	0.15	0.19	0.1	2.57	0.76	1.16	0.5	1.4	0.41	2.25	1.21	0.33	0.2	0.36	0.47	NA	AT4G19420	NA	Pectinacetylesterase family protein	UniRef100_B3V945_PAE_n=1_Tax=Litchi_chinensis_RepID=B3V945_LITCN
Glyma.01G151700	0.3	0.38	0.25	0.29	0.47	0.45	0.28	0.29	0.31	0.31	0.21	0.28	0.24	0.18	0.17	0.23	0.46	0.05	0.32	0.26	0.17	0.32	0.16	NA	AT5G45290	NA	RING/U-box superfamily protein	UniRef100_G7K5F2_RING_finger_protein_n=1_Tax=Medicago_truncatula_RepID=G7K5F2_MEDTR
Glyma.01G151800	0.25	0.33	0.25	0.15	0.38	0.26	0.38	0.24	0.12	0.28	0.31	0.18	0.15	0.33	0.12	0.19	0.12	0.16	0.15	0.17	0.1	0.08	0.1	BES1	AT5G45300	BMY2, BAM8	beta-amylase 2	UniRef100_G7K5E9_Beta-amylase_n=1_Tax=Medicago_truncatula_RepID=G7K5E9_MEDTR
Glyma.01G151900	0	0	0	0	0	0	0	0	0	0	0	0	0	0	0	0	0	0	0	0.02	0	0	0	NA	NA	NA	NA	NA
Glyma.01G152000	0.01	0	0.01	0	0.01	0	0	0	0	0	0	0	0.01	0	0	0	0	0	0	0	0.01	0.01	0	NA	AT5G17540	NA	HXXXD-type acyl-transferase family protein	UniRef100_Q3ZPN4_Anthraniloyl-CoA:methanol_acyltransferase_n=1_Tax=Vitis_labrusca_RepID=ACMAT_VITLA
Glyma.01G152100	0.4	0.83	1.28	0.42	0.75	0.65	4.56	2.24	1.12	1.29	2.89	2.39	2.65	0.82	0.84	3.69	2.89	2.22	0.5	0.63	0.84	0.92	0.56	NA	AT1G31650	ATROPGEF14, ROPGEF14	RHO guanyl-nucleotide exchange factor 14	UniRef100_F6LPV3_Rop_guanine_nucleotide_exchange_factor_n=2_Tax=Medicago_truncatula_RepID=F6LPV3_MEDTR
Glyma.01G152200	0	0	0	0	0	0	0	0	0	0	0	0	0	0	0	0	0	0	0	0	0	0	0	NA	AT3G47580	NA	Leucine-rich repeat protein kinase family protein	UniRef100_G7JXZ8_Kinase-like_protein_n=1_Tax=Medicago_truncatula_RepID=G7JXZ8_MEDTR
Glyma.01G152300	0	0	0	0	0	0	0	0	0	0	0	0	0	0	0	0	0	0	0	0	0	0	0	NA	AT3G47570	NA	Leucine-rich repeat protein kinase family protein	UniRef100_G7KI99_CCP_n=1_Tax=Medicago_truncatula_RepID=G7KI99_MEDTR
Glyma.01G152400	0.07	0.17	0.02	0.06	0.11	0.11	0.09	0.09	0.09	0.05	0.2	0.13	0.06	0.18	0.07	0.07	0.13	0.08	0.1	0	0.11	0.05	0.12	NA	NA	NA	NA	NA
Glyma.01G152500	0.26	0.2	0.06	0.11	0.13	0.17	0.06	0.04	0.08	0.07	0.04	0.36	0.07	0.05	0.07	0.19	0.05	0.41	0.07	0.09	0.08	0.14	0.14	NA	AT5G45310	NA	unknown protein; LOCATED IN: endomembrane system; EXPRESSED IN: stem, inflorescence meristem, root, leaf; EXPRESSED DURING: LP.04 four leaves visible; Has 30201 Blast hits to 17322 proteins in 780 species: Archae - 12; Bacteria - 1396; Metazoa - 17338; Fungi - 3422; Plants - 5037; Viruses - 0; Other Eukaryotes - 2996 (source: NCBI BLink).	NA
Glyma.01G152600	0	0.02	0	0	0	0.01	0	0	0	0	0	0.02	0.01	0	0.08	0.04	0	0.08	0	0	0.03	0.09	0.02	NA	AT5G45320	NA	FUNCTIONS IN: molecular function unknown; INVOLVED IN: biological process unknown; LOCATED IN: endomembrane system; EXPRESSED IN: inflorescence meristem, root, flower; EXPRESSED DURING: petal differentiation and expansion stage; CONTAINS InterPro DOMAIN/s: Late embryogenesis abundant protein, group 2 (InterPro:IPR004864); BEST Arabidopsis thaliana protein match is: unknown protein (TAIR:AT3G26350…	NA
Glyma.01G152700	0.04	0.06	0.02	0.01	0.02	0.05	0.14	0.19	0.15	0.08	0.09	0.18	0.14	0.09	0.14	0.19	0.09	0.13	0.05	0.02	0.13	0.1	0.06	NA	AT4G19390	NA	Uncharacterised protein family (UPF0114)	NA
Glyma.01G152800	0	0	0	0	0	0	0	0	0	0	0	0	0	0	0	0	0	0	0	0	0	0	0	NA	NA	NA	NA	NA
Glyma.01G152900	0.01	0.03	0.01	0	0	0.01	0.02	0.02	0.03	0	0	0.01	0.01	0	0	0	0	0.02	0	0	0	0.02	0	NA	AT4G19380	NA	Long-chain fatty alcohol dehydrogenase family protein	UniRef100_V4S9P4_Long-chain-alcohol_oxidase_n=1_Tax=Citrus_clementina_RepID=V4S9P4_9ROSI
Glyma.01G153000	0	0	0	0	0	0	0	0.02	0.01	0	0	0.01	0	0	0.03	0	0	0	0	0	0	0.1	0	NA	AT1G31720	NA	Protein of unknown function (DUF1218)	NA
Glyma.01G153100	0.06	0	0.06	0.09	0.07	0.08	0.06	0.08	0.04	0.05	0	0.04	0.07	0.04	0.11	0.06	0.07	0.03	0.07	0.08	0.07	0.03	0.02	NA	AT5G45330	DCP5-L	decapping 5-like	UniRef100_G7K419_LSM14-like_protein_n=1_Tax=Medicago_truncatula_RepID=G7K419_MEDTR
Glyma.01G153200	0.36	0.43	0.18	0.15	0.09	0.13	0.16	0.13	0.18	0.21	0.21	0.39	0.3	0.11	0.18	0.48	0.38	0.53	0.15	0.13	0.25	0.2	0.34	NA	AT1G31730	NA	Adaptin family protein	UniRef100_G7L7U1_AP-4_complex_subunit_epsilon-1_n=1_Tax=Medicago_truncatula_RepID=G7L7U1_MEDTR
Glyma.01G153300	0.39	1.99	0.25	0.09	0.08	0.07	0.1	0.11	0.06	0.46	0.34	0.12	1.03	4.65	0.61	0.04	0.03	0.37	0.06	0.17	0.11	0.04	0.18	NA	AT4G19230	CYP707A1	cytochrome P450, family 707, subfamily A, polypeptide 1	UniRef100_B0L642_Abscisic_acid_8'-hydroxylase_n=1_Tax=Glycine_max_RepID=B0L642_SOYBN
Glyma.01G153400	0.09	0.08	0.06	0.13	0.12	0.09	0.13	0.14	0.2	0.06	0.14	0.1	0.12	0.08	0.08	0.16	0.25	0.05	0.13	0.15	0.24	0.17	0.3	NA	ATCG00380	RPS4	chloroplast ribosomal protein S4	UniRef100_Q2PMU5_30S_ribosomal_protein_S4,_chloroplastic_n=7_Tax=Glycine_RepID=RR4_SOYBN
Glyma.01G153500	0.03	0	0.02	0.01	0	0.03	0.02	0.02	0.07	0.05	0.1	0.01	0.01	0.03	0	0.08	0.01	0	0.04	0	0.03	0.04	0.03	NA	ATCG00270	PSBD	photosystem II reaction center protein D	UniRef100_Q09X22_Photosystem_II_D2_protein_n=1_Tax=Morus_indica_RepID=PSBD_MORIN
Glyma.01G153600	0.17	0.15	0.17	0.12	0.1	0.15	0.12	0.2	0.09	0.14	0.02	0.22	0.21	0.18	0.13	0.19	0.23	0.31	0.08	0.11	0.1	0.06	0.03	NA	AT2G35610	XEG113	xyloglucanase 113	NA
Glyma.01G153700	0.04	0.08	0.05	0.01	0.02	0.04	0.01	0.03	0.01	0	0	0.04	0.02	0.05	0.02	0.04	0.01	0.05	0	0.01	0	0.02	0	NA	AT4G19220	NA	Tetratricopeptide repeat (TPR)-like superfamily protein	UniRef100_G7K415_Pentatricopeptide_repeat-containing_protein_n=1_Tax=Medicago_truncatula_RepID=G7K415_MEDTR
Glyma.01G153800	0	0	0	0	0	0	0	0	0	0	0	0	0	0	0	0	0	0	0	0	0	0	0	NA	AT3G54060	NA	unknown protein; BEST Arabidopsis thaliana protein match is: unknown protein (TAIR:AT2G37960.2); Has 455 Blast hits to 322 proteins in 98 species: Archae - 0; Bacteria - 178; Metazoa - 88; Fungi - 75; Plants - 28; Viruses - 2; Other Eukaryotes - 84 (source: NCBI BLink).	NA
Glyma.01G153900	0.02	0.02	0	0.03	0	0.04	0	0	0	0.01	0	0.01	0	0.01	0	0	0	0.04	0	0	0	0.01	0	NA	AT3G54060	NA	unknown protein; BEST Arabidopsis thaliana protein match is: unknown protein (TAIR:AT2G37960.2); Has 35333 Blast hits to 34131 proteins in 2444 species: Archae - 798; Bacteria - 22429; Metazoa - 974; Fungi - 991; Plants - 531; Viruses - 0; Other Eukaryotes - 9610 (source: NCBI BLink).	NA
Glyma.01G154000	0.05	0.09	0.06	0.2	0.34	0.08	0	0.02	0.02	0.48	0	0.01	0	0	0.02	0.01	0	0	0.55	0.44	0.06	0.16	0.06	NA	NA	NA	NA	UniRef100_D4P3K4_Glycine_and_proline_rich_protein_4_n=1_Tax=Glycine_max_RepID=D4P3K4_SOYBN
Glyma.01G154100	0.13	0.16	0.13	0.36	0.43	0.24	0.21	0.19	0.19	0.12	0.1	0.26	0.33	0.19	0.32	0.27	0.33	0.36	0.39	0.19	0.21	0.19	0.22	NA	AT5G45360	NA	F-box family protein	UniRef100_G7K412_F-box_protein_SKIP31_n=1_Tax=Medicago_truncatula_RepID=G7K412_MEDTR
Glyma.01G154200	0.31	0.15	0.2	0.15	0.27	0.24	0.12	0.23	0.34	0.41	0.51	0.17	0.2	0.2	0.24	0.29	0.29	0.29	0.17	0.15	0.31	0.45	0.63	NA	AT2G35605	NA	SWIB/MDM2 domain superfamily protein	UniRef100_B9I6F2_SWIB_complex_BAF60b_domain-containing_family_protein_n=1_Tax=Populus_trichocarpa_RepID=B9I6F2_POPTR
Glyma.01G154300	0.49	0.6	0.62	0.77	0.6	0.88	0.46	0.63	0.39	0.43	0.32	0.57	0.5	0.41	0.54	0.6	0.34	0.61	0.46	0.56	0.29	0.3	0.52	NA	AT4G19190	NA	zinc knuckle (CCHC-type) family protein	UniRef100_U5GHI2_Zinc_knuckle_family_protein_n=1_Tax=Populus_trichocarpa_RepID=U5GHI2_POPTR
Glyma.01G154400	0	0	0	0	0	0	0	0	0	0	0	0	0	0	0	0	0	0	0	0.01	0	0	0	NA	AT1G31770	ABCG14	ATP-binding cassette 14	UniRef100_G7K406_ABC_transporter-like_protein_n=1_Tax=Medicago_truncatula_RepID=G7K406_MEDTR
Glyma.01G154500	0.1	0.12	0.2	0.16	0.31	0.14	0.25	0.13	0.03	0.15	0.3	0.19	0.16	0.12	0.15	0.14	0.07	0.13	0.27	0.21	0.03	0.04	0	NA	AT1G31780	NA	CONTAINS InterPro DOMAIN/s: Conserved oligomeric complex COG6 (InterPro:IPR010490); Has 384 Blast hits to 379 proteins in 190 species: Archae - 0; Bacteria - 4; Metazoa - 151; Fungi - 156; Plants - 42; Viruses - 0; Other Eukaryotes - 31 (source: NCBI BLink).	UniRef100_G7K400_Conserved_oligomeric_Golgi_complex_subunit_n=1_Tax=Medicago_truncatula_RepID=G7K400_MEDTR
Glyma.01G154600	1.31	1.18	1.32	1.3	2.21	1.73	1.69	1.3	0.49	1.23	1.31	1.47	1.25	0.98	0.91	1.41	0.92	1.15	1.77	1.18	0.33	0.47	0.34	NA	AT4G19185	NA	nodulin MtN21 /EamA-like transporter family protein	UniRef100_G7K3Y9_Auxin-induced_protein_5NG4_n=1_Tax=Medicago_truncatula_RepID=G7K3Y9_MEDTR
Glyma.01G154700	0.3	0.26	0.27	0.26	0.26	0.31	0.18	0.21	0.15	0.14	0.28	0.43	0.21	0.11	0.2	0.22	0.13	0.3	0.39	0.24	0.15	0.22	0.17	NA	AT4G19180	NA	GDA1/CD39 nucleoside phosphatase family protein	UniRef100_G7K3Y8_Ectonucleoside_triphosphate_diphosphohydrolase_n=1_Tax=Medicago_truncatula_RepID=G7K3Y8_MEDTR
Glyma.01G154800	0	0	0	0	0	0	0	0	0	0	0	0	0	0	0	0	0	0	0	0	0	0	0	NA	AT1G79660	NA	unknown protein; BEST Arabidopsis thaliana protein match is: unknown protein (TAIR:AT1G16170.1); Has 30201 Blast hits to 17322 proteins in 780 species: Archae - 12; Bacteria - 1396; Metazoa - 17338; Fungi - 3422; Plants - 5037; Viruses - 0; Other Eukaryotes - 2996 (source: NCBI BLink).	UniRef100_Q9S9M0_T24D18.25_protein_n=2_Tax=Arabidopsis_thaliana_RepID=Q9S9M0_ARATH
Glyma.01G154900	0.11	0.14	0.13	0.12	0.05	0.02	0.07	0.27	0.14	0.1	0.12	0.15	0.17	0.27	0.13	0.11	0.21	0.09	0.31	0.09	0.1	0.19	0.2	NA	AT4G19170	NCED4, CCD4	nine-cis-epoxycarotenoid dioxygenase 4	UniRef100_G7K3Y7_50S_ribosomal_protein_L14_n=1_Tax=Medicago_truncatula_RepID=G7K3Y7_MEDTR
Glyma.01G155000	0.1	0.11	0.06	0.09	0.06	0.12	0.07	0.06	0.03	0.04	0	0.02	0.04	0.04	0.05	0.06	0.15	0.04	0.02	0.04	0.04	0.02	0.07	NA	AT1G31790	NA	Tetratricopeptide repeat (TPR)-like superfamily protein	UniRef100_G7K2Q2_Pentatricopeptide_repeat-containing_protein_n=1_Tax=Medicago_truncatula_RepID=G7K2Q2_MEDTR
Glyma.01G155100	0.01	0	0.03	0.01	0.01	0	0	0	0	0	0	0.01	0	0	0	0	0	0	0	0	0	0	0	NA	AT3G45880	NA	2-oxoglutarate (2OG) and Fe(II)-dependent oxygenase superfamily protein	UniRef100_G7K2Q1_JmjC_domain-containing_protein_n=1_Tax=Medicago_truncatula_RepID=G7K2Q1_MEDTR
Glyma.01G155200	0.04	0.09	0.07	0.16	0.07	0.06	0.18	0.13	0.09	0.01	0.07	0.1	0.11	0.1	0.06	0.12	0.09	0.09	0.15	0.2	0.05	0.07	0.08	NA	AT3G45890	RUS1	Protein of unknown function, DUF647	UniRef100_Q7X6P3_Protein_root_UVB_sensitive_1_n=1_Tax=Arabidopsis_thaliana_RepID=Q7X6P3_ARATH
Glyma.01G155300	0.82	0.56	0.66	0.42	0.51	0.51	0.85	0.36	0.42	0.51	0.55	0.3	0.3	0.41	0.52	0.49	0.54	0.26	0.51	0.54	0.27	0.22	0.18	NA	AT5G65930	ZWI, PKCBP, KCBP	kinesin-like calmodulin-binding protein (ZWICHEL)	UniRef100_G7K2P2_Kinesin-like_calmodulin_binding_protein_n=2_Tax=Medicago_truncatula_RepID=G7K2P2_MEDTR
Glyma.01G155400	0	0.06	0.04	0.46	0.17	0.2	0.05	0.01	0.15	0	0.51	0.02	0.03	0.02	0.05	0.06	0.16	0	0.16	0.36	0.02	0.03	0.07	NA	AT1G14130	NA	2-oxoglutarate (2OG) and Fe(II)-dependent oxygenase superfamily protein	UniRef100_G7K2P1_1-aminocyclopropane-1-carboxylate_oxidase_n=1_Tax=Medicago_truncatula_RepID=G7K2P1_MEDTR
Glyma.01G155500	0.02	0	0.02	0	0	0.01	0	0.02	0	0	0.19	0	0	0	0	0	0	0	0.01	0	0.02	0	0	NA	AT1G14130	NA	2-oxoglutarate (2OG) and Fe(II)-dependent oxygenase superfamily protein	UniRef100_G7K2P1_1-aminocyclopropane-1-carboxylate_oxidase_n=1_Tax=Medicago_truncatula_RepID=G7K2P1_MEDTR
Glyma.01G155600	0.06	0	0.1	0.02	0.11	0.08	0.04	0.07	0.02	0.26	0.02	0.05	0.21	0.18	0.07	0.12	0.06	0.24	0.22	0.25	0.09	0.03	0.02	NA	AT5G06740	NA	Concanavalin A-like lectin protein kinase family protein	UniRef100_G7K2N4_Lectin-domain_containing_receptor_kinase_A4.2_n=2_Tax=Medicago_truncatula_RepID=G7K2N4_MEDTR
Glyma.01G155700	0	0	0	0	0	0	0	0	0	0	0	0	0	0	0	0	0	0	0	0	0	0	0	NA	AT3G29765	NA	General transcription factor 2-related zinc finger protein	UniRef100_G7JBV6_HAT_family_dimerization_domain_containing_protein_n=1_Tax=Medicago_truncatula_RepID=G7JBV6_MEDTR
Glyma.01G155800	0.32	0.24	0.19	0.34	0.35	0.37	0.21	0.2	0.18	0.36	0.35	0.25	0.25	0.31	0.3	0.2	0.25	0.22	0.14	0.24	0.23	0.24	0.07	NA	AT3G51500	NA	unknown protein; FUNCTIONS IN: molecular function unknown; INVOLVED IN: biological process unknown; LOCATED IN: chloroplast; EXPRESSED IN: 22 plant structures; EXPRESSED DURING: 13 growth stages; Has 23 Blast hits to 23 proteins in 10 species: Archae - 0; Bacteria - 0; Metazoa - 0; Fungi - 0; Plants - 23; Viruses - 0; Other Eukaryotes - 0 (source: NCBI BLink).	UniRef100_G7K2N4_Lectin-domain_containing_receptor_kinase_A4.2_n=2_Tax=Medicago_truncatula_RepID=G7K2N4_MEDTR
Glyma.01G155900	0.04	0.04	0.04	0	0.05	0.01	0.02	0.03	0.03	0.01	0.02	0.07	0.03	0	0	0.06	0.36	0.03	0.02	0.01	0.02	0	0.01	NA	AT2G04160	AIR3	Subtilisin-like serine endopeptidase family protein	UniRef100_G7K2N3_Subtilisin-like_protease_n=1_Tax=Medicago_truncatula_RepID=G7K2N3_MEDTR
Glyma.01G156000	0.3	0.56	0.45	0.39	0.7	0.56	0.26	0.33	0.18	0.28	0.38	0.61	0.7	0.63	0.37	0.58	0.5	1.13	0.72	0.59	0.23	0.18	0.15	NA	AT3G51520	NA	diacylglycerol acyltransferase family	UniRef100_G7K2N1_Diacylglycerol_O-acyltransferase_n=1_Tax=Medicago_truncatula_RepID=G7K2N1_MEDTR
Glyma.01G156100	0	0.01	0	0	0	0	0	0	0	0	0	0	0	0	0	0	0	0	0	0	0	0	0	NA	AT4G38170	FRS9	FAR1-related sequence 9	UniRef100_B9HPM0_Far-red_impaired_responsive_family_protein_n=1_Tax=Populus_trichocarpa_RepID=B9HPM0_POPTR
Glyma.01G156200	0.08	0.03	0.01	0.06	0.12	0.07	0	0.01	0.01	0	0.05	0	0.04	0.05	0.06	0	0.06	0	0.03	0	0.02	0.01	0	NA	AT1G76520	NA	Auxin efflux carrier family protein	UniRef100_G7K2M6_Auxin_efflux_carrier_protein_n=1_Tax=Medicago_truncatula_RepID=G7K2M6_MEDTR
Glyma.01G156300	0	0	0	0	0	0	0	0	0	0	0	0	0	0	0	0	0	0	0	0	0	0	0	NA	NA	NA	NA	UniRef100_G7LHJ0_Flavonol_sulfotransferase-like_protein_n=1_Tax=Medicago_truncatula_RepID=G7LHJ0_MEDTR
Glyma.01G156400	0.29	0.18	0.24	0.35	0.36	0.33	0.24	0.23	0.16	0.21	0.22	0.14	0.17	0.14	0.2	0.2	0.2	0.18	0.24	0.25	0.21	0.19	0.14	NA	AT2G17410	NA	ARID/BRIGHT DNA-binding domain-containing protein	UniRef100_G7K2M1_AT-rich_interactive_domain-containing_protein_n=1_Tax=Medicago_truncatula_RepID=G7K2M1_MEDTR
Glyma.01G156500	0	0	0	0	0	0	0	0	0.01	0	0	0	0	0	0	0	0	0	0	0	0	0	0	NA	NA	NA	NA	NA
Glyma.01G156600	0.29	0.05	0.14	0.26	0.2	0.18	0.23	0.25	0.23	0.43	0.14	0.19	0.15	0.21	0.21	0.19	0.12	0.1	0.24	0.27	0.24	0.4	0.52	NA	AT2G17420	NTRA, ATNTRA, NTR2	NADPH-dependent thioredoxin reductase A	UniRef100_I1J8A4_Thioredoxin_reductase_n=1_Tax=Glycine_max_RepID=I1J8A4_SOYBN
Glyma.01G156700	0.1	0.27	0.09	0.04	0.05	0.06	0.03	0.06	0.08	0	0.24	0.44	0.11	0.02	0.03	0.19	0.14	0.55	0.03	0.02	0.06	0	0.08	NA	AT1G76490	HMG1, HMGR1, AtHMGR1	hydroxy methylglutaryl CoA reductase 1	UniRef100_A9YVC3_3-hydroxy-3-methylglutaryl_coenzyme_A_reductase_n=2_Tax=Medicago_truncatula_RepID=A9YVC3_MEDTR
Glyma.01G156800	0.66	0.5	0.38	0.47	0.79	0.77	0.11	0.06	0.07	0.04	0.36	0.07	0.03	0.03	0.15	0.07	0.21	0.05	0.09	0.01	0.03	0.04	0.03	NA	AT4G36280	NA	Histidine kinase-, DNA gyrase B-, and HSP90-like ATPase family protein	UniRef100_G7K2L3_MORC_family_CW-type_zinc_finger_protein_n=1_Tax=Medicago_truncatula_RepID=G7K2L3_MEDTR
Glyma.01G156900	0	0	0	0	0	0	0	0	0	0	0	0	0	0	0	0	0	0	0	0	0	0	0	NA	NA	NA	NA	NA
Glyma.01G157000	0.37	0.4	0.38	0.25	0.58	0.5	0.21	0.39	0.28	0.38	0.51	0.39	0.37	0.31	0.29	0.31	0.42	0.66	0.67	0.29	0.26	0.25	0.32	NA	AT4G35470	PIRL4	plant intracellular ras group-related LRR 4	UniRef100_G7K2L1_Leucine-rich_repeat-containing_protein_n=1_Tax=Medicago_truncatula_RepID=G7K2L1_MEDTR
Glyma.01G157100	0.06	0.08	0.05	0.06	0.04	0.04	0.11	0.05	0.03	0.01	0.09	0.05	0.03	0	0	0.05	0	0	0.13	0.02	0.03	0.01	0.1	NA	AT2G17270	PHT3;3	phosphate transporter 3;3	UniRef100_G7K2L0_Mitochondrial_phosphate_carrier_protein_n=1_Tax=Medicago_truncatula_RepID=G7K2L0_MEDTR
Glyma.01G157200	0	0	0.01	0.2	0	0.03	0.02	0.01	0.01	0	0	0.01	0.01	0.01	0.03	0.04	0.06	0.06	0	0.01	0.02	0	0.06	NA	AT5G67360	ARA12	Subtilase family protein	UniRef100_G7IU18_Subtilisin-like_protease_n=1_Tax=Medicago_truncatula_RepID=G7IU18_MEDTR
Glyma.01G157300	0.04	0.01	0.03	0.01	0.04	0.03	0.02	0.04	0.08	0.1	0.08	0.03	0.1	0.06	0.08	0.04	0.06	0.03	0	0.05	0.1	0.02	0.04	NA	AT3G51490	TMT3	tonoplast monosaccharide transporter3	UniRef100_G7K2K7_Monosaccharide-sensing_protein_n=1_Tax=Medicago_truncatula_RepID=G7K2K7_MEDTR
Glyma.01G157400	0.05	0.09	0.03	0.07	0.01	0	0.04	0.07	0.1	0.06	0.03	0.15	0.08	0.03	0.06	0.15	0.27	0.12	0.08	0.03	0.16	0.62	0.14	NA	AT1G76410	ATL8	RING/U-box superfamily protein	UniRef100_G7K2K6_Ring_finger_protein_n=1_Tax=Medicago_truncatula_RepID=G7K2K6_MEDTR
Glyma.01G157500	0.02	0	0.02	0.03	0.03	0.03	0.14	0.28	0.05	0.11	0.2	0.06	0.05	0.04	0.1	0.16	0.18	0.06	0.01	0.02	0.08	0.08	0.02	NA	AT2G17480	MLO8, ATMLO8	Seven transmembrane MLO family protein	UniRef100_I1J8B2_MLO-like_protein_n=1_Tax=Glycine_max_RepID=I1J8B2_SOYBN
Glyma.01G157600	0.37	0.43	0.64	0.15	0.16	0.24	0.18	0.28	0.1	0.15	0.29	0.21	0.14	0.14	0.11	0.26	0.29	0.22	0.16	0.15	0.11	0.13	0.09	NA	AT1G42960	NA	expressed protein localized to the inner membrane of the chloroplast.	UniRef100_Q9C7S3_Chloroplast_inner_membrane_localized_protein_n=1_Tax=Arabidopsis_thaliana_RepID=Q9C7S3_ARATH
Glyma.01G157700	0	0	0	0	0	0	0	0	0	0	0	0	0	0	0	0	0	0.01	0	0	0	0	0	NA	AT5G65980	NA	Auxin efflux carrier family protein	UniRef100_B9H651_Auxin_efflux_carrier_family_protein_n=4_Tax=Populus_trichocarpa_RepID=B9H651_POPTR
Glyma.01G157800	0.3	0.24	0.32	0.25	0.4	0.33	0.25	0.28	0.17	0.25	0.28	0.38	0.47	0.25	0.34	0.36	0.28	0.38	0.43	0.33	0.15	0.2	0.08	NA	AT2G17520	IRE1A, ATIRE1-2, IRE1-2	Endoribonuclease/protein kinase IRE1-like	UniRef100_G7K1A9_Serine/threonine_protein_kinase/endoribonuclease_IRE1_n=1_Tax=Medicago_truncatula_RepID=G7K1A9_MEDTR
Glyma.01G157900	0.18	0.06	0.12	0.03	0.05	0.03	0.08	0.05	0.08	0.18	0.09	0.12	0.13	0.11	0.18	0.19	0.11	0.09	0.04	0.06	0.04	0.08	0.08	NA	AT3G51480	ATGLR3.6, GLR3.6	glutamate receptor 3.6	UniRef100_I1J8B7_Glutamate_receptor_n=1_Tax=Glycine_max_RepID=I1J8B7_SOYBN
Glyma.01G158000	0	0	0	0	0.01	0.01	0	0	0	0	0	0.01	0	0	0.02	0	0.02	0	0.06	0.01	0.01	0	0.01	NA	AT3G51470	NA	Protein phosphatase 2C family protein	UniRef100_U5G7W2_Phosphatase_2C_family_protein_n=2_Tax=Populus_trichocarpa_RepID=U5G7W2_POPTR
Glyma.01G158100	0.02	0	0	0	0.03	0	0.01	0	0.01	0	0	0.01	0	0	0.01	0.01	0	0.01	0	0	0.03	0.02	0.02	NA	AT2G17525	NA	Pentatricopeptide repeat (PPR) superfamily protein	UniRef100_G7K193_Pentatricopeptide_repeat-containing_protein_n=1_Tax=Medicago_truncatula_RepID=G7K193_MEDTR
Glyma.01G158200	0.05	0.06	0.12	0.05	0.04	0.01	0.06	0.06	0.07	0.08	0.26	0.15	0.13	0.09	0.13	0.22	0	0.1	0.41	0.1	0.11	0.14	0.07	NA	AT4G35500	NA	Protein kinase superfamily protein	UniRef100_G7K189_Serine/threonine_protein_kinase_SRPK1_n=1_Tax=Medicago_truncatula_RepID=G7K189_MEDTR
Glyma.01G158300	0.05	0.06	0.05	0.14	0.1	0.17	0.05	0.13	0.1	0.04	0	0.09	0.05	0.01	0.03	0.11	0.15	0.04	0.11	0.03	0.12	0.13	0.16	NA	AT4G35510	NA	unknown protein; BEST Arabidopsis thaliana protein match is: unknown protein (TAIR:AT2G17540.3); Has 182 Blast hits to 179 proteins in 73 species: Archae - 0; Bacteria - 87; Metazoa - 17; Fungi - 9; Plants - 50; Viruses - 0; Other Eukaryotes - 19 (source: NCBI BLink).	NA
Glyma.01G158400	0.85	0.31	0.37	0.39	0.4	0.46	0.54	0.54	0.2	0.37	0.21	0.64	0.47	0.43	0.43	0.54	0.68	0.94	1.02	0.43	0.12	0.1	0.08	NA	AT4G35520	MLH3, ATMLH3	MUTL protein homolog 3	UniRef100_G7K187_MutL_DNA_mismatch_repair_protein_n=1_Tax=Medicago_truncatula_RepID=G7K187_MEDTR
Glyma.01G158500	0.12	0.28	0.19	0.12	0.13	0.21	0.17	0.16	0.06	0.22	0.3	0.17	0.21	0.21	0.16	0.17	0.16	0.23	0.09	0.1	0.1	0.13	0.1	NA	AT4G35530	NA	phosphatidylinositolglycan-related	NA
Glyma.01G158600	0.04	0.04	0.15	0.14	0.1	0.07	0.11	0.11	0.09	0.03	0.17	0.44	1.03	0.37	0.42	0.51	0.13	0.32	0.31	0.12	0.23	0.13	0.09	NA	AT2G17550	NA	unknown protein; Has 264 Blast hits to 258 proteins in 65 species: Archae - 5; Bacteria - 5; Metazoa - 66; Fungi - 16; Plants - 107; Viruses - 0; Other Eukaryotes - 65 (source: NCBI BLink).	UniRef100_M7ZSJ9_Nucleoside-triphosphatase_THEP1_n=1_Tax=Triticum_urartu_RepID=M7ZSJ9_TRIUA
Glyma.01G158700	0	0.02	0	0	0.01	0	0	0.01	0	0	0	0.07	0.08	0	0.01	0.14	0.02	0.02	0	0	0.01	0	0.02	NA	AT4G35560	NA	Transducin/WD40 repeat-like superfamily protein	UniRef100_G7K185_Syntaxin-binding_protein_n=1_Tax=Medicago_truncatula_RepID=G7K185_MEDTR
Glyma.01G158800	0.1	0.05	0.07	0.08	0.09	0.15	0.13	0.09	0.13	0.13	0.13	0.19	0.2	0.08	0.16	0.28	0.26	0.2	0.1	0.14	0.13	0.09	0.15	NA	AT5G66005	NA	Expressed protein	UniRef100_L0P264_PH01B031C15.3_protein_n=1_Tax=Phyllostachys_edulis_RepID=L0P264_9POAL
Glyma.01G158900	0	0.01	0	0.07	0.11	0.12	0	0.01	0.01	0.01	0	0	0	0	0	0.02	0	0	0	0.01	0	0	0	NA	AT4G16444	NA	FUNCTIONS IN: molecular function unknown; INVOLVED IN: biological process unknown; LOCATED IN: endomembrane system; EXPRESSED IN: 24 plant structures; EXPRESSED DURING: 15 growth stages; CONTAINS InterPro DOMAIN/s: CHD5-like protein (InterPro:IPR007514); Has 30201 Blast hits to 17322 proteins in 780 species: Archae - 12; Bacteria - 1396; Metazoa - 17338; Fungi - 3422; Plants - 5037; Viruses - 0; …	NA
Glyma.01G159000	0.06	0.04	0.14	0.16	0.16	0.09	0.12	0.12	0.16	0.08	0.18	0.16	0.15	0.12	0.13	0.17	0.17	0.24	0.15	0.11	0.16	0.2	0.18	NA	AT3G06540	REP, AthREP	Rab escort protein	UniRef100_G7K177_Rab_proteins_geranylgeranyltransferase_component_A_n=2_Tax=Medicago_truncatula_RepID=G7K177_MEDTR
Glyma.01G159100	0.06	0.09	0.02	0.04	0.02	0.06	0.06	0.03	0.02	0.07	0.05	0.03	0.03	0.03	0.04	0.01	0	0.01	0.04	0.02	0.03	0.07	0.06	NA	AT4G39530	NA	Tetratricopeptide repeat (TPR)-like superfamily protein	UniRef100_G7K172_Pentatricopeptide_repeat-containing_protein_n=1_Tax=Medicago_truncatula_RepID=G7K172_MEDTR
Glyma.01G159200	0.26	0.27	0.18	0.24	0.3	0.26	0.13	0.12	0.16	0.15	0.05	0.08	0.11	0	0.07	0.08	0.13	0	0.09	0.07	0.08	0.09	0.15	Nin-like	AT4G35590	NA	RWP-RK domain-containing protein	UniRef100_D7MCF1_RWP-RK_domain-containing_protein_n=1_Tax=Arabidopsis_lyrata_subsp._lyrata_RepID=D7MCF1_ARALL
Glyma.01G159300	0	0	0	0	0	0	0	0	0	0	0	0	0	0	0	0	0	0	0	0	0	0	0	NA	AT2G17220	NA	Protein kinase superfamily protein	UniRef100_G7K031_Serine/threonine_protein_kinase_n=1_Tax=Medicago_truncatula_RepID=G7K031_MEDTR
Glyma.01G159400	0.22	0.35	0.4	0.27	0.31	0.33	0.23	0.23	0.15	0.2	0.38	0.27	0.32	0.36	0.35	0.26	0.3	0.39	0.25	0.45	0.17	0.21	0.23	NA	AT3G51460	RHD4	Phosphoinositide phosphatase family protein	UniRef100_G7K029_Phosphatidylinositide_phosphatase_SAC1_n=1_Tax=Medicago_truncatula_RepID=G7K029_MEDTR
Glyma.01G159500	0.43	0.4	0.36	0.53	0.63	0.63	0.34	0.44	0.31	0.34	0.64	0.39	0.49	0.41	0.55	0.39	0.51	0.51	0.64	0.53	0.44	0.41	0.37	NA	AT2G17200	DSK2	ubiquitin family protein	UniRef100_G7K016_Ubiquilin_n=1_Tax=Medicago_truncatula_RepID=G7K016_MEDTR
Glyma.01G159600	0.46	0.33	0.28	0.22	0.21	0.31	0.29	0.27	0.11	0.23	0.4	0.24	0.24	0.27	0.17	0.23	0.32	0.25	0.08	0.21	0.13	0.06	0.3	NA	AT2G17580	NA	Polynucleotide adenylyltransferase family protein	UniRef100_G7K015_Poly(A)_polymerase_n=1_Tax=Medicago_truncatula_RepID=G7K015_MEDTR
Glyma.01G159700	0.23	0.21	2.95	0.32	0.31	0.37	0.31	0.15	0.2	0.03	0.23	0.18	0.56	0.43	0.37	0.09	0.18	0.94	0.24	0.21	0.33	0.38	0.71	NA	AT1G20610	CYCB2;3	Cyclin B2;3	UniRef100_P46277_G2/mitotic-specific_cyclin-1_n=1_Tax=Medicago_sativa_subsp._varia_RepID=CCNB1_MEDSV
Glyma.01G159800	0.18	0.14	0.18	0.08	0.14	0.1	0.12	0.14	0.36	0.11	0.18	0.11	0.11	0.17	0.12	0.05	0.16	0.18	0	0.21	0.32	0.53	0.59	NA	AT4G35630	PSAT	phosphoserine aminotransferase	UniRef100_I1J8D7_Phosphoserine_aminotransferase_n=1_Tax=Glycine_max_RepID=I1J8D7_SOYBN
Glyma.01G159900	0.79	0.93	1.19	1.26	1.88	1.66	1.03	0.96	0.44	0.6	0.95	1.04	1.22	1.27	1.26	1.11	0.97	1.18	1.06	0.89	0.32	0.37	0.42	NA	AT5G66030	ATGRIP, GRIP	Golgi-localized GRIP domain-containing protein	UniRef100_G7K011_Protein_GRIP_n=1_Tax=Medicago_truncatula_RepID=G7K011_MEDTR
Glyma.01G160000	0	0	0.03	0.04	0	0.01	0	0	0.01	0	0	0.01	0	0.02	0.01	0	0	0.03	0.02	0	0	0	0	NA	AT4G35640	ATSERAT3;2, SERAT3;2	serine acetyltransferase 3;2	UniRef100_G7K010_Serine_acetyltransferase_n=1_Tax=Medicago_truncatula_RepID=G7K010_MEDTR
Glyma.01G160100	0	0	0.02	0	0	0	0	0	0.02	0	0.02	0	0	0	0	0	0	0	0	0	0	0	0	NA	AT3G12500	ATHCHIB, PR3, PR-3, CHI-B, B-CHI, HCHIB	basic chitinase	UniRef100_O81934_Chitinase_n=1_Tax=Canavalia_ensiformis_RepID=O81934_CANEN
Glyma.01G160200	0	0	0	0	0	0	0	0	0	0	0	0	0	0	0	0	0	0	0	0	0	0	0	NA	AT4G35660	NA	Arabidopsis protein of unknown function (DUF241)	NA
Glyma.01G160300	0.59	0.52	0.55	0.37	0.16	0.22	1.22	0.28	0.44	1.9	0.49	0.19	0.19	0.39	0.32	0.27	0.44	0.01	0.21	0.45	0.25	0.2	0.64	NA	AT1G80740	CMT1, DMT4	chromomethylase 1	UniRef100_G7K003_DNA_(Cytosine-5)-methyltransferase_n=1_Tax=Medicago_truncatula_RepID=G7K003_MEDTR
Glyma.01G160400	0	0	0	0	0	0	0	0	0	0	0	0	0	0	0	0	0	0	0	0	0	0	0	NA	AT4G35680	NA	Arabidopsis protein of unknown function (DUF241)	NA
Glyma.01G160500	0	0	0	0	0	0	0	0	0	0	0	0	0	0	0	0	0	0	0	0	0	0	0	NA	AT4G35690	NA	Arabidopsis protein of unknown function (DUF241)	NA
Glyma.01G160600	0	0	0	0	0	0	0	0	0	0	0	0	0	0	0	0	0	0	0	0	0	0	0	NA	AT3G43660	NA	Vacuolar iron transporter (VIT) family protein	UniRef100_Q9M2C0_Vacuolar_iron_transporter_homolog_4_n=1_Tax=Arabidopsis_thaliana_RepID=VITH4_ARATH
Glyma.01G160700	0	0	0	0	0	0	0	0	0	0	0	0	0	0	0	0	0	0	0	0	0	0	0	NA	AT4G35690	NA	Arabidopsis protein of unknown function (DUF241)	NA
Glyma.01G160800	0	0	0	0	0	0	0	0	0	0	0	0	0	0	0	0	0	0	0	0	0	0	0	NA	AT4G35690	NA	Arabidopsis protein of unknown function (DUF241)	NA
Glyma.01G160900	0	0	0	0	0	0	0	0	0	0	0	0	0	0	0	0	0	0	0	0	0	0	0	NA	AT4G35690	NA	Arabidopsis protein of unknown function (DUF241)	NA
Glyma.01G161000	0	0	0	0	0	0	0	0	0	0	0	0	0	0	0	0	0	0	0	0	0	0	0	NA	AT4G35690	NA	Arabidopsis protein of unknown function (DUF241)	NA
Glyma.01G161100	0	0	0	0.01	0.01	0.01	0	0	0	0	0.01	0	0	0	0	0	0	0	0.02	0	0	0	0	NA	AT1G47670	NA	Transmembrane amino acid transporter family protein	UniRef100_G7JYU3_Lysine_histidine_transporter-like_protein_n=1_Tax=Medicago_truncatula_RepID=G7JYU3_MEDTR
Glyma.01G161200	0.58	0.29	0.77	0.23	1.07	0.68	0.38	0.41	0.32	0.24	1.32	0.26	0.61	0.81	0.56	0.38	0.81	0.39	0.82	0.67	0.23	0.33	0.4	NA	AT4G35750	NA	SEC14 cytosolic factor family protein / phosphoglyceride transfer family protein	UniRef100_K7VP44_Ganglioside-induced_differentiation-associated_protein_n=1_Tax=Phaseolus_vulgaris_RepID=K7VP44_PHAVU
Glyma.01G161300	0.04	0	0.01	0.01	0.01	0.04	0.01	0.01	0.01	0	0	0.02	0.02	0	0	0.03	0	0.01	0.04	0	0	0	0	NA	NA	NA	NA	NA
Glyma.01G161400	0.03	0.02	0.05	0.04	0.01	0.03	0.01	0.02	0.01	0.01	0.02	0.01	0.04	0	0.03	0	0.09	0.02	0.03	0	0.02	0	0.01	NA	AT4G35760	NA	NAD(P)H dehydrogenase (quinone)s	UniRef100_L0P1U3_PH01B031C15.27_protein_n=1_Tax=Phyllostachys_edulis_RepID=L0P1U3_9POAL
Glyma.01G161500	0.03	0.02	0.02	0	0	0	0	0	0	0	0.01	0	0.04	0.05	0.05	0	0	0.01	0.05	0.01	0	0	0	NA	AT4G35770	SEN1, ATSEN1, DIN1	Rhodanese/Cell cycle control phosphatase superfamily protein	UniRef100_V7CKR8_Sulfurtransferase_n=1_Tax=Phaseolus_vulgaris_RepID=V7CKR8_PHAVU
[truncated: 54,429 more rows]

## Sheet: Experiment Metrics
SEQUENCING
Estimated number of nuclei	8636
Sequenced read pairs	326526988
Valid barcodes	0.913
Valid UMIs	1
Q30 bases in barcode	0.902
Q30 bases in UMI	0.894
[truncated: 20 more rows]
