# Supplementary material for: Dissecting the cellular architecture and genetic circuitry of the soybean seed
Source: Proc Natl Acad Sci U S A. 2024 Dec 30;122(1):e2416987121. doi: 10.1073/pnas.2416987121 (PMC11725896; doi:10.1073/pnas.2416987121)
Supplement: Supplementary file 5 — Dataset S04 (XLSX) [file pnas.2416987121.sd04.xlsx]

## Sheet: INDEX
DATASET S4: COTYLEDON STAGE SEED SINGLE NUCLEUS CLUSTER MARKER RNAs
*Click on the buttons below to view the cluster marker RNAs and annotations, heatmaps of mRNA levels in subregions from LCM dataset, and GO term enrichments.
See TABLE HEADING DEFINITIONS tab for a description of the content of each field in the RNAs & Heatmap tables.
Cluster 2 Marker RNAs & Heatmaps	Cluster 2 GO Enrichment					Cluster 9 Marker RNAs & Heatmaps	Cluster 9 GO Enrichment
Cluster 15 Marker RNAs & Heatmaps	Cluster 15 GO Enrichment					Cluster 14 Marker RNAs & Heatmaps	Cluster 14 GO Enrichment
Cluster 18 Marker RNAs & Heatmaps	Cluster 18 GO Enrichment
						Cluster 0 Marker RNAs & Heatmaps	Cluster 0 GO Enrichment
Cluster 10 Marker RNAs & Heatmaps	Cluster 10 GO Enrichment					Cluster 1 Marker RNAs & Heatmaps	Cluster 1 GO Enrichment
Cluster 11 Marker RNAs & Heatmaps	Cluster 11 GO Enrichment					Cluster 5a Marker RNAs & Heatmaps	Cluster 5a GO Enrichment
Cluster 12 Marker RNAs & Heatmaps	Cluster 12 GO Enrichment					Cluster 5b Marker RNAs & Heatmaps	Cluster 5b GO Enrichment
						Cluster 6a Marker RNAs & Heatmaps	Cluster 6a GO Enrichment
Cluster 3 Marker RNAs & Heatmaps	Cluster 3 GO Enrichment					Cluster 6b Marker RNAs & Heatmaps	Cluster 6b GO Enrichment
Cluster 7 Marker RNAs & Heatmaps	Cluster 7 GO Enrichment					Cluster 16 Marker RNAs & Heatmaps	Cluster 16 GO Enrichment
Cluster 13 Marker RNAs & Heatmaps	Cluster 13 GO Enrichment		Cluster 4 Marker RNAs & Heatmaps	Cluster 4 GO Enrichment		Cluster 19 Marker RNAs & Heatmaps	Cluster 19 GO Enrichment
Cluster 20 Marker RNAs & Heatmaps	Cluster 20 GO Enrichment		Cluster 17 Marker RNAs & Heatmaps	Cluster 17 GO Enrichment
						Cluster 8 Marker RNAs & Heatmaps	Cluster 8 GO Enrichment

## Sheet: TABLE HEADING DEFINITIONS
	Cluster X
Differentially expressed mRNAs between cells from Cluster X and the other cells (at least 2-fold upregulated, adj. pval <0.05, expressed in at least 25% of cells)						*Click on button to view the heatmap of the marker expression in the LCM subregions.
Glyma ID	p_val	avg_log2FC	pct.1	pct.2	p_val_adj	Subregion Specifics	TF Family	TAIR10 AGI	TAIR10 Symbol	TAIR10 Description	Descriptive Uniref100 Best Hit
Glyma.01G009300	3.00986e-85	1.21585	0.666	0.368	1.68685e-80		NA	AT5G19690	STT3A	staurosporin and temperature sensitive 3-like A	UniRef100_G7IE81_Dolichyl-diphosphooligosaccharide-protein_glycosyltransferase_subunit_STT3A_n=1_Tax=Medicago_truncatula_RepID=G7IE81_MEDTR
Glyma.01G131100	1.08098e-124	1.0254	0.266	0.041	6.05822e-120		NA	AT2G30970	ASP1	aspartate aminotransferase 1	UniRef100_B9SZA2_Aspartate_aminotransferase_n=1_Tax=Ricinus_communis_RepID=B9SZA2_RICCO
Glyma.01G137200	1.3534e-191	1.70199	0.426	0.073	7.58497e-187	cot-EP	YABBY	AT2G45190	AFO, FIL, YAB1	Plant-specific transcription factor YABBY family protein	UniRef100_Q6SS00_YABBY-like_transcription_factor_GRAMINIFOLIA_n=1_Tax=Antirrhinum_majus_RepID=Q6SS00_ANTMA
Glyma.02G119600	4.56876e-135	1.51714	0.486	0.132	2.56051e-130		NA	AT1G13710	CYP78A5, KLU	cytochrome P450, family 78, subfamily A, polypeptide 5	UniRef100_G7JZ14_Cytochrome_P450_78A11_n=1_Tax=Medicago_truncatula_RepID=G7JZ14_MEDTR
Glyma.02G160500	1.68826e-73	1.29595	0.56	0.261	9.4617e-69		NA	AT3G56240	CCH	copper chaperone	UniRef100_Q9SE03_Copper_chaperone_homolog_CCH_n=1_Tax=Glycine_max_RepID=Q9SE03_SOYBN

## Sheet: snCluster 0
Back to Index	Cluster 0 Marker RNAs
snRNAs differentially expressed between Cluster 0 nuclei versus all other nuclei in the dataset (at least 2-fold upregulated, adj. pval <0.05, expressed in at least 25% of Cluster 0 nuclei)						*Click on button to view the heatmap of the marker mRNA levels in the subregions of the LCM Dataset
Glyma ID	p_val	avg_log2FC	pct.1	pct.2	p_val_adj	Subregion Specifics	TF Family	TAIR10 AGI	TAIR10 Symbol	TAIR10 Description	Descriptive Uniref100 Best Hit
Glyma.01G151600	6.76838e-194	1.30406	0.512	0.12	3.79327e-189		-	AT4G19420		Pectinacetylesterase family protein	UniRef100_B3V945_PAE_n=1_Tax=Litchi_chinensis_RepID=B3V945_LITCN
Glyma.01G177700	1.361e-126	1.21508	0.742	0.368	7.62757e-122	hrtSC-II, cotSC-II	-	AT4G36760	ATAPP1, APP1	aminopeptidase P1	UniRef100_G3E7N0_Xaa-Pro_aminopeptidase_2_n=1_Tax=Glycine_max_RepID=G3E7N0_SOYBN
Glyma.01G184600	5.10468e-219	1.44053	0.576	0.137	2.86087e-214	cotSC-OI	-	AT4G37080		Protein of unknown function, DUF547
Glyma.01G186600	1.2059e-96	1.16535	0.525	0.208	6.75836e-92	cotSC-OI	-	AT5G42930		alpha/beta-Hydrolases superfamily protein	UniRef100_G7K6N4_Lipase_n=1_Tax=Medicago_truncatula_RepID=G7K6N4_MEDTR
Glyma.01G203400	6.52009e-84	1.06709	0.393	0.133	3.65412e-79		-	AT4G17090	CT-BMY, BAM3, BMY8	chloroplast beta-amylase	UniRef100_Q5F305_Beta-amylase_n=1_Tax=Glycine_max_RepID=Q5F305_SOYBN
Glyma.01G210600	3.53915e-33	1.10113	0.368	0.204	1.98348e-28		-	AT4G22540	ORP2A	OSBP(oxysterol binding protein)-related protein 2A	UniRef100_U5GRI5_Oxysterol-binding_family_protein_n=2_Tax=Populus_trichocarpa_RepID=U5GRI5_POPTR
Glyma.01G240500	6.35737e-178	1.2691	0.53	0.14	3.56293e-173		-	AT4G21215		unknown protein; Has 35333 Blast hits to 34131 proteins in 2444 species: Archae - 798; Bacteria - 22429; Metazoa - 974; Fungi - 991; Plants - 531; Viruses - 0; Other Eukaryotes - 9610 (source: NCBI BLink).	UniRef100_Q7XPH9_OSJNBb0004A17.10_protein_n=1_Tax=Oryza_sativa_subsp._japonica_RepID=Q7XPH9_ORYSJ
Glyma.02G013400	2.50705e-207	1.03455	0.317	0.037	1.40505e-202		-	AT4G02100		Heat shock protein DnaJ with tetratricopeptide repeat	UniRef100_B9GSH4_DNAJ_heat_shock_N-terminal_domain-containing_family_protein_n=1_Tax=Populus_trichocarpa_RepID=B9GSH4_POPTR
Glyma.02G035000	2.10877e-228	1.26119	0.529	0.107	1.18184e-223		-	AT5G14740	CA2, CA18, BETA CA2	carbonic anhydrase 2	UniRef100_I1J593_Carbonic_anhydrase_n=2_Tax=Glycine_max_RepID=I1J593_SOYBN
Glyma.02G042200	2.03402e-176	1.11205	0.396	0.075	1.13995e-171		-	AT2G17650		AMP-dependent synthetase and ligase family protein	UniRef100_G7L9H4_2-succinylbenzoate-CoA_ligase_n=1_Tax=Medicago_truncatula_RepID=G7L9H4_MEDTR
Glyma.02G078700	8.37863e-182	1.51148	0.541	0.153	4.69572e-177		-	AT1G71710		DNAse I-like superfamily protein	UniRef100_G7KIC8_Type_I_inositol-1,4,5-trisphosphate_5-phosphatase_n=1_Tax=Medicago_truncatula_RepID=G7KIC8_MEDTR
Glyma.02G129500	3.34733e-171	1.04299	0.37	0.068	1.87598e-166		-	AT1G68710		ATPase E1-E2 type family protein / haloacid dehalogenase-like hydrolase family protein	UniRef100_Q9LI83_Phospholipid-transporting_ATPase_10_n=1_Tax=Arabidopsis_thaliana_RepID=ALA10_ARATH
Glyma.02G158700	2.95669e-126	1.09117	0.475	0.144	1.65705e-121		-	AT5G42800	DFR, TT3, M318	dihydroflavonol 4-reductase	UniRef100_Q9SPJ5_Dihydroflavonol-4-reductase_DFR1_n=1_Tax=Glycine_max_RepID=Q9SPJ5_SOYBN
Glyma.02G184600	4.52771e-252	1.83433	0.855	0.37	2.53751e-247		-	AT2G41740	VLN2, ATVLN2	villin 2	UniRef100_B9II82_Villin_2_family_protein_n=2_Tax=Populus_trichocarpa_RepID=B9II82_POPTR
Glyma.02G213000	2.23297e-163	1.78298	0.679	0.249	1.25144e-158	hrtSC-OI, cotSC-OI	-	AT1G09750		Eukaryotic aspartyl protease family protein	UniRef100_G7J557_Aspartic_proteinase_nepenthesin-1_n=1_Tax=Medicago_truncatula_RepID=G7J557_MEDTR
Glyma.03G054100	6.18637e-196	1.59643	0.542	0.133	3.46709e-191	globSC-OI, hrtSC-OI	-	AT5G36930		Disease resistance protein (TIR-NBS-LRR class) family	UniRef100_B3VTL7_TIR-NBS-LRR_RCT1-like_resistance_protein_n=1_Tax=Medicago_sativa_RepID=B3VTL7_MEDSA
Glyma.03G125400	0	2.40502	0.809	0.16	0	globSC-II, cotSC-OI, emSC-PY	-	AT1G28110	SCPL45	serine carboxypeptidase-like 45	UniRef100_Q93Y09_Serine_carboxypeptidase-like_45_n=1_Tax=Arabidopsis_thaliana_RepID=SCP45_ARATH
Glyma.03G180200	6.32335e-150	1.2257	0.543	0.167	3.54386e-145	globSC-II, hrtSC-II	-	AT5G60580		RING/U-box superfamily protein	UniRef100_Q9FKI9_Emb|CAB86085.1_n=1_Tax=Arabidopsis_thaliana_RepID=Q9FKI9_ARATH
Glyma.03G189700	1.09623e-130	1.36328	0.525	0.179	6.14372e-126		-	AT3G52990		Pyruvate kinase family protein	UniRef100_I1JPV5_Pyruvate_kinase_n=1_Tax=Glycine_max_RepID=I1JPV5_SOYBN
Glyma.03G199100	6.44642e-235	1.40903	0.559	0.118	3.61283e-230	hrtSC-OI, cotSC-OI	-	AT2G24280		alpha/beta-Hydrolases superfamily protein	UniRef100_N1QUJ6_Lysosomal_Pro-X_carboxypeptidase_n=1_Tax=Aegilops_tauschii_RepID=N1QUJ6_AEGTA
Glyma.03G241000	2.35254e-172	1.08027	0.449	0.097	1.31846e-167		-	AT1G54730		Major facilitator superfamily protein	UniRef100_A2Q5Z1_General_substrate_transporter;_Sugar_transporter_superfamily_n=1_Tax=Medicago_truncatula_RepID=A2Q5Z1_MEDTR
Glyma.04G022500	1.65024e-240	1.35883	0.261	0.018	9.2486e-236	cotSC-OI, emSC-PY	-	AT1G20160	ATSBT5.2	Subtilisin-like serine endopeptidase family protein	UniRef100_Q93WQ0_Subtilisin-type_protease_n=1_Tax=Glycine_max_RepID=Q93WQ0_SOYBN
Glyma.04G029100	2.42832e-173	1.27606	0.514	0.132	1.36093e-168		TALE	AT1G75410	BLH3	BEL1-like homeodomain 3	UniRef100_G7I5U5_BEL1-like_homeodomain_protein_n=1_Tax=Medicago_truncatula_RepID=G7I5U5_MEDTR
Glyma.04G030300	1.4955e-240	1.51322	0.628	0.158	8.38139e-236		-	AT1G27680	APL2	ADPGLC-PPase large subunit	UniRef100_K7KHT8_Glucose-1-phosphate_adenylyltransferase_n=1_Tax=Glycine_max_RepID=K7KHT8_SOYBN
Glyma.04G050000	2.76159e-80	1.00976	0.703	0.415	1.54771e-75		-	AT1G55340		Protein of unknown function (DUF1639)
Glyma.04G065800	8.42953e-136	1.18598	0.854	0.495	4.72425e-131		-	AT5G11160	APT5	adenine phosphoribosyltransferase 5	UniRef100_B9HAF7_Adenine_phosphoribosyltransferase_2_family_protein_n=1_Tax=Populus_trichocarpa_RepID=B9HAF7_POPTR
Glyma.04G075100	9.65662e-194	1.3351	0.557	0.14	5.41196e-189	hrtSC-OI, cotSC-OI, emSC-PY	-	AT2G24520	AHA5, HA5	H(+)-ATPase 5	UniRef100_G7JCD0_Plasma_membrane_H+_ATPase_n=1_Tax=Medicago_truncatula_RepID=G7JCD0_MEDTR
Glyma.04G150900	1.74722e-275	2.19959	0.855	0.319	9.79213e-271	globSC-OI, hrtSC-OI	-	AT5G43810	ZLL	Stabilizer of iron transporter SufD / Polynucleotidyl transferase	UniRef100_G7JU69_Argonaute_protein_group_n=1_Tax=Medicago_truncatula_RepID=G7JU69_MEDTR
Glyma.04G161000	0	1.82312	0.743	0.192	0	hrtSC-OI, cotSC-OI	-	AT1G74160		unknown protein; BEST Arabidopsis thaliana protein match is: unknown protein (TAIR:AT1G18620.1); Has 3407 Blast hits to 2217 proteins in 314 species: Archae - 0; Bacteria - 264; Metazoa - 1296; Fungi - 318; Plants - 346; Viruses - 34; Other Eukaryotes - 1149 (source: NCBI BLink).
Glyma.04G205800	4.73556e-94	1.03316	0.579	0.263	2.654e-89		-	AT5G63640		ENTH/VHS/GAT family protein	UniRef100_G7LGG3_Class_E_vacuolar_protein-sorting_machinery_protein_HSE1_n=2_Tax=Medicago_truncatula_RepID=G7LGG3_MEDTR
Glyma.04G208400	0	2.644	0.608	0.077	0	hrtSC-OI, cotSC-OI	-	AT5G63800	MUM2, BGAL6	Glycosyl hydrolase family 35 protein	UniRef100_K7KLE0_Beta-galactosidase_n=2_Tax=Glycine_max_RepID=K7KLE0_SOYBN
Glyma.04G208500	5.46315e-170	1.49127	0.386	0.075	3.06177e-165		-	AT5G63810	BGAL10	beta-galactosidase 10	UniRef100_V7AYS1_Beta-galactosidase_n=1_Tax=Phaseolus_vulgaris_RepID=V7AYS1_PHAVU
Glyma.04G242800	1.02891e-170	1.09796	0.328	0.051	5.76644e-166	hrtSC-OI	-	AT1G76990	ACR3	ACT domain repeat 3	UniRef100_B9GTP9_ACT_domain-containing_family_protein_n=1_Tax=Populus_trichocarpa_RepID=B9GTP9_POPTR
Glyma.05G089200	8.38111e-199	1.50616	0.741	0.27	4.69711e-194		-	AT1G58030	CAT2	cationic amino acid transporter 2	UniRef100_G7L1J3_CCP_n=1_Tax=Medicago_truncatula_RepID=G7L1J3_MEDTR
Glyma.05G152200	5.15574e-149	1.39291	0.3	0.049	2.88948e-144		-	AT2G04160	AIR3	Subtilisin-like serine endopeptidase family protein	UniRef100_Q6WNU4_Subtilisin-like_protease_n=2_Tax=Glycine_max_RepID=Q6WNU4_SOYBN
Glyma.05G191600	2.42946e-156	1.00696	0.384	0.077	1.36157e-151	cotSC-OI	-	AT2G13680	CALS5, GLS2, ATGSL02	callose synthase 5	UniRef100_G7LE18_Callose_synthase_n=1_Tax=Medicago_truncatula_RepID=G7LE18_MEDTR
Glyma.05G215600	2.2222e-221	1.76054	0.733	0.229	1.24541e-216	hrtSC-OI, cotSC-OI, emSC-PY	-	AT5G41800		Transmembrane amino acid transporter family protein	UniRef100_T2DMR0_Lysine_histidine_transporter_1-like_protein_n=1_Tax=Phaseolus_vulgaris_RepID=T2DMR0_PHAVU
Glyma.05G225200	3.99105e-159	1.24306	0.6	0.192	2.23675e-154		-	AT5G56610		Phosphotyrosine protein phosphatases superfamily protein	UniRef100_G7L7D1_Protein-tyrosine_phosphatase_mitochondrial_n=1_Tax=Medicago_truncatula_RepID=G7L7D1_MEDTR
Glyma.05G244900	4.91987e-186	1.18008	0.471	0.103	2.75729e-181		-
Glyma.06G022600	0	4.11296	0.821	0.127	0	cotSC-OI, emSC-PY	-	AT1G20160	ATSBT5.2	Subtilisin-like serine endopeptidase family protein	UniRef100_Q93WQ0_Subtilisin-type_protease_n=1_Tax=Glycine_max_RepID=Q93WQ0_SOYBN
Glyma.06G029100	1.16395e-192	1.14663	0.446	0.089	6.52323e-188		TALE	AT1G75410	BLH3	BEL1-like homeodomain 3	UniRef100_G7I5U5_BEL1-like_homeodomain_protein_n=1_Tax=Medicago_truncatula_RepID=G7I5U5_MEDTR
Glyma.06G058600	6.70357e-91	1.00741	0.386	0.126	3.75695e-86		-	AT5G21280		hydroxyproline-rich glycoprotein family protein	UniRef100_B9HCP1_Hydroxyproline-rich_glycoprotein_n=1_Tax=Populus_trichocarpa_RepID=B9HCP1_POPTR
Glyma.06G074300	2.97682e-82	1.35554	0.311	0.09	1.66833e-77		-	AT5G25560		CHY-type/CTCHY-type/RING-type Zinc finger protein	UniRef100_G7JC88_RING_finger_and_CHY_zinc_finger_domain-containing_protein_n=1_Tax=Medicago_truncatula_RepID=G7JC88_MEDTR
Glyma.06G076100	3.51498e-141	1.27053	0.572	0.189	1.96994e-136	emSC-PY	-	AT2G24520	AHA5, HA5	H(+)-ATPase 5	UniRef100_G7JCD0_Plasma_membrane_H+_ATPase_n=1_Tax=Medicago_truncatula_RepID=G7JCD0_MEDTR
Glyma.06G100600	8.96918e-160	1.30299	0.822	0.422	5.02669e-155		-	AT4G09020	ATISA3, ISA3	isoamylase 3	UniRef100_A4PIT0_Isoamylase-type_starch-debranching_enzyme_3_n=1_Tax=Phaseolus_vulgaris_RepID=A4PIT0_PHAVU
Glyma.06G127400	7.22833e-107	1.35502	0.651	0.322	4.05104e-102		-	AT5G53460	GLT1	NADH-dependent glutamate synthase 1	UniRef100_Q93WZ8_NADH_glutamate_synthase_n=1_Tax=Phaseolus_vulgaris_RepID=Q93WZ8_PHAVU
Glyma.06G157300	1.32328e-144	1.02476	0.334	0.063	7.41618e-140		-	AT5G63800	MUM2, BGAL6	Glycosyl hydrolase family 35 protein	UniRef100_I1KBP5_Beta-galactosidase_n=1_Tax=Glycine_max_RepID=I1KBP5_SOYBN
Glyma.06G254900	3.23444e-103	1.22811	0.589	0.258	1.81271e-98		-	AT2G20900	DGK5, ATDGK5	diacylglycerol kinase 5	UniRef100_Q9FVD0_Diacylglycerol_kinase_variant_A_n=1_Tax=Solanum_lycopersicum_RepID=Q9FVD0_SOLLC
Glyma.06G314200	1.08648e-133	1.39199	0.454	0.125	6.08905e-129	emSC-HG	-	AT5G04970		Plant invertase/pectin methylesterase inhibitor superfamily	UniRef100_I1KFM8_Pectinesterase_n=1_Tax=Glycine_max_RepID=I1KFM8_SOYBN
Glyma.07G018800	6.16338e-103	1.07891	0.378	0.11	3.4542e-98	globSC-II	-	AT1G52190		Major facilitator superfamily protein	UniRef100_Q2HU48_TGF-beta_receptor,_type_I/II_extracellular_region_n=1_Tax=Medicago_truncatula_RepID=Q2HU48_MEDTR
Glyma.07G086500	1.18483e-168	1.28598	0.536	0.156	6.64028e-164		-	AT3G16060		ATP binding microtubule motor family protein	UniRef100_Q9AVP4_BY-2_kinesin-like_protein_10_n=1_Tax=Nicotiana_tabacum_RepID=Q9AVP4_TOBAC
Glyma.07G145900	0	1.48507	0.436	0.048	0	cotSC-OI, emSC-PY	-	AT3G54140	ATPTR1, PTR1	peptide transporter 1	UniRef100_G7JMY6_Peptide_transporter_PTR1_n=1_Tax=Medicago_truncatula_RepID=G7JMY6_MEDTR
Glyma.07G147000	6.1945e-190	1.58842	0.728	0.28	3.47165e-185		-	AT2G38120	AUX1, WAV5, PIR1, MAP1	Transmembrane amino acid transporter family protein	UniRef100_Q76DT1_AUX1-like_auxin_influx_carrier_protein_n=1_Tax=Pisum_sativum_RepID=Q76DT1_PEA
Glyma.07G176700	2.14062e-181	1.54602	0.945	0.528	1.19969e-176	cotSC-OI	-	AT5G25610	RD22, ATRD22	BURP domain-containing protein	UniRef100_Q8RUD9_Seed_coat_BURP_domain_protein_1_n=1_Tax=Glycine_max_RepID=Q8RUD9_SOYBN
Glyma.07G272600	1.63118e-306	1.76982	0.57	0.098	9.14176e-302		-	AT1G59740		Major facilitator superfamily protein	UniRef100_B9N782_Proton-dependent_oligopeptide_transport_family_protein_n=1_Tax=Populus_trichocarpa_RepID=B9N782_POPTR
Glyma.08G094900	5.90819e-192	1.51614	0.761	0.312	3.31119e-187		-	AT1G70750		Protein of unknown function, DUF593	UniRef100_Q9CAC4_IFA-binding_protein_n=1_Tax=Arabidopsis_thaliana_RepID=Q9CAC4_ARATH
Glyma.08G109000	6.32956e-144	1.25556	0.451	0.115	3.54734e-139	hrtSC-OI, cotSC-OI	-	AT2G04160	AIR3	Subtilisin-like serine endopeptidase family protein	UniRef100_Q6WNU4_Subtilisin-like_protease_n=2_Tax=Glycine_max_RepID=Q6WNU4_SOYBN
Glyma.08G111700	0	2.15464	0.824	0.182	0		-	AT5G55160	SUM2, SUMO 2, SUMO2, ATSUMO2	small ubiquitin-like modifier 2	UniRef100_G7LHV7_Ubiquitin-like_protein_SMT3_n=1_Tax=Medicago_truncatula_RepID=G7LHV7_MEDTR
Glyma.08G120100	9.36672e-159	1.31483	0.392	0.082	5.24948e-154	hrtSC-OI, cotSC-OI	-	AT4G18910	NIP1;2, NLM2, ATNLM2	NOD26-like intrinsic protein 1;2	UniRef100_P08995_Nodulin-26_n=1_Tax=Glycine_max_RepID=NO26_SOYBN
Glyma.08G120600	0	2.25809	0.653	0.066	0	cotSC-OI	MIKC_MADS	AT4G18960	AG	K-box region and MADS-box transcription factor family protein	UniRef100_G7L7Z6_Floral_homeotic_protein_AGAMOUS_n=1_Tax=Medicago_truncatula_RepID=G7L7Z6_MEDTR
Glyma.08G182500	0	2.60048	0.825	0.156	0	emSC-PY	-	AT1G25270		nodulin MtN21 /EamA-like transporter family protein	UniRef100_G7IL80_Auxin-induced_protein_5NG4_n=1_Tax=Medicago_truncatula_RepID=G7IL80_MEDTR
Glyma.08G184700	7.65277e-95	1.09868	0.555	0.245	4.28892e-90	hrtSC-II	-	AT5G24750		UDP-Glycosyltransferase superfamily protein	UniRef100_F4KII1_UDP-Glycosyltransferase_superfamily_protein_n=1_Tax=Arabidopsis_thaliana_RepID=F4KII1_ARATH
Glyma.08G193500	4.42702e-161	1.37991	0.717	0.272	2.48108e-156	globSC-II, hrtSC-II, cotSC-II	-	AT3G13750	BGAL1	beta galactosidase 1	UniRef100_I1KUU7_Beta-galactosidase_n=1_Tax=Glycine_max_RepID=I1KUU7_SOYBN
Glyma.08G204000	4.24638e-155	1.53303	0.607	0.211	2.37984e-150		-	AT1G52190		Major facilitator superfamily protein	UniRef100_Q2HU48_TGF-beta_receptor,_type_I/II_extracellular_region_n=1_Tax=Medicago_truncatula_RepID=Q2HU48_MEDTR
Glyma.08G309900	4.53948e-132	1.26926	0.854	0.508	2.5441e-127		-	AT3G58790	GAUT15	galacturonosyltransferase 15	UniRef100_Q8L4B0_Probable_galacturonosyltransferase_15_n=1_Tax=Arabidopsis_thaliana_RepID=GAUTF_ARATH
Glyma.09G044500	2.21548e-60	1.15572	0.407	0.174	1.24164e-55		-	AT2G47800	ATMRP4, EST3, MRP4, ABCC4	multidrug resistance-associated protein 4	UniRef100_G7LDT1_Multidrug_resistance_protein_ABC_transporter_family_n=1_Tax=Medicago_truncatula_RepID=G7LDT1_MEDTR
Glyma.09G057400	1.19501e-156	1.51119	0.674	0.276	6.6973e-152		-	AT4G30160	VLN4, ATVLN4	villin 4	UniRef100_G7IN22_Villin-4_n=1_Tax=Medicago_truncatula_RepID=G7IN22_MEDTR
Glyma.09G061200	1.59448e-81	1.12291	0.739	0.445	8.93613e-77		-	AT5G57110	ACA8, AT-ACA8	autoinhibited Ca2+ -ATPase, isoform 8	UniRef100_B9IN45_Calcium-transporting_ATPase_8_family_protein_n=1_Tax=Populus_trichocarpa_RepID=B9IN45_POPTR
Glyma.09G070500	5.43227e-226	1.07606	0.343	0.04	3.04446e-221	globES, cotSC-OI	-	AT3G51420	SSL4, ATSSL4	strictosidine synthase-like 4	UniRef100_G7IGG5_Adipocyte_plasma_membrane-associated_protein_n=2_Tax=Medicago_truncatula_RepID=G7IGG5_MEDTR
Glyma.09G087400	2.26669e-117	1.31277	0.274	0.053	1.27034e-112		-	AT1G30220	ATINT2, INT2	inositol transporter 2	UniRef100_G7IGM5_Carbohydrate_transporter/sugar_porter_n=1_Tax=Medicago_truncatula_RepID=G7IGM5_MEDTR
Glyma.09G091100	5.84683e-124	1.40086	0.714	0.344	3.2768e-119	hrtSC-OI, cotSC-OI	-	AT5G34940	AtGUS3, GUS3	glucuronidase 3	UniRef100_G7JGL1_Heparanase-like_protein_n=1_Tax=Medicago_truncatula_RepID=G7JGL1_MEDTR
Glyma.09G102800	5.72079e-122	1.33549	0.568	0.209	3.20616e-117	globSC-OI, hrtSC-OI, cotSC-OI	-	AT3G08040	FRD3, MAN1, ATFRD3	MATE efflux family protein	UniRef100_K7LCZ5_MATE_efflux_family_protein_n=2_Tax=Glycine_max_RepID=K7LCZ5_SOYBN
Glyma.09G178100	9.95223e-209	1.53074	0.975	0.702	5.57763e-204	cotSC-OI, emSC-PY	-	AT3G18080	BGLU44	B-S glucosidase 44	UniRef100_T2DPW3_Beta-glucosidase_44-like_protein_n=1_Tax=Phaseolus_vulgaris_RepID=T2DPW3_PHAVU
Glyma.09G180300	4.54682e-144	1.09317	0.489	0.139	2.54822e-139	globSC-II, hrtSC-II	-	AT1G73760		RING/U-box superfamily protein	UniRef100_G7KMM3_RING_finger_protein_n=2_Tax=Medicago_truncatula_RepID=G7KMM3_MEDTR
Glyma.09G202000	2.21035e-50	1.15573	0.379	0.172	1.23877e-45	globSC-OI, hrtSC-OI, cotSC-OI	-	AT4G37930	SHM1, STM, SHMT1	serine transhydroxymethyltransferase 1	UniRef100_I1L4U2_Serine_hydroxymethyltransferase_n=1_Tax=Glycine_max_RepID=I1L4U2_SOYBN
Glyma.09G211700	7.00799e-126	1.00938	0.411	0.107	3.92756e-121	emSC-PY	-	AT1G14590		Nucleotide-diphospho-sugar transferase family protein	UniRef100_B9HVN9_Calcium-dependent_protein_kinase_n=1_Tax=Populus_trichocarpa_RepID=B9HVN9_POPTR
Glyma.09G226700	3.15102e-102	1.24606	0.775	0.442	1.76596e-97		-	AT3G63470	scpl40	serine carboxypeptidase-like 40	UniRef100_G7IZJ6_Serine_carboxypeptidase-like_protein_n=1_Tax=Medicago_truncatula_RepID=G7IZJ6_MEDTR
Glyma.09G249500	0	2.96387	0.9	0.207	0	emSC-PY	-	AT4G12910	scpl20	serine carboxypeptidase-like 20	UniRef100_T2DLY2_Serine_carboxypeptidase-like_protein_n=1_Tax=Phaseolus_vulgaris_RepID=T2DLY2_PHAVU
Glyma.09G249600	0	1.17201	0.314	0.012	0		-
Glyma.10G051200	2.62822e-179	1.32405	0.687	0.238	1.47296e-174		-	AT2G37150		RING/U-box superfamily protein	UniRef100_Q39902_C-terminal_zinc-finger_(Fragment)_n=1_Tax=Glycine_max_RepID=Q39902_SOYBN
Glyma.10G179700	1.51578e-104	1.01363	0.559	0.222	8.49505e-100		-	AT5G43745		Protein of unknown function (DUF1012)
Glyma.10G183900	3.83371e-202	1.77161	0.747	0.293	2.14857e-197		-	AT5G46050	ATPTR3, PTR3	peptide transporter 3	UniRef100_G7I4R9_Peptide_transporter_PTR3-A_n=1_Tax=Medicago_truncatula_RepID=G7I4R9_MEDTR
Glyma.10G206600	4.5872e-181	1.22693	0.52	0.127	2.57085e-176		C2H2	AT2G02080	AtIDD4, IDD4	indeterminate(ID)-domain 4	UniRef100_B9HVN7_Zinc_finger_family_protein_n=1_Tax=Populus_trichocarpa_RepID=B9HVN7_POPTR
Glyma.10G242900	1.03122e-227	1.43966	0.608	0.151	5.77938e-223		-
Glyma.10G257000	3.1224e-75	1.12714	0.579	0.263	1.74992e-70	hrtSC-OI, cotSC-OI	-	AT4G33840		Glycosyl hydrolase family 10 protein	UniRef100_G7IEW9_Endo-1,4-beta-xylanase_A_n=1_Tax=Medicago_truncatula_RepID=G7IEW9_MEDTR
Glyma.10G260700	2.7662e-154	1.36036	0.574	0.192	1.55029e-149		-	AT2G15000		unknown protein; FUNCTIONS IN: molecular function unknown; INVOLVED IN: biological process unknown; LOCATED IN: chloroplast; EXPRESSED IN: 22 plant structures; EXPRESSED DURING: 13 growth stages; BEST Arabidopsis thaliana protein match is: unknown protein (TAIR:AT4G34265.2); Has 80 Blast hits to 80 proteins in 11 species: Archae - 0; Bacteria - 0; Metazoa - 0; Fungi - 0; Plants - 80; Viruses - 0;…
Glyma.10G260800	5.18799e-244	1.03575	0.35	0.038	2.90756e-239	cotSC-OI	-	AT4G34260	FUC95A	1,2-alpha-L-fucosidases	UniRef100_G7JUA1_Macrophage_migration_inhibitory_factor-like_protein_n=2_Tax=Medicago_truncatula_RepID=G7JUA1_MEDTR
Glyma.11G057600	4.97413e-178	1.12712	0.361	0.061	2.7877e-173	globSC-OI, hrtSC-OI, cotSC-OI	-	AT4G37080		Protein of unknown function, DUF547
Glyma.11G180700	0	2.23075	0.853	0.222	0		-				UniRef100_A6N984_Somatic_embryogenesis_receptor-like_kinase_1_(Fragment)_n=1_Tax=Rosa_hybrid_cultivar_RepID=A6N984_ROSHC
Glyma.11G189600	2.47989e-115	1.60185	0.599	0.256	1.38983e-110		-	AT5G22740	ATCSLA02, CSLA02, ATCSLA2, CSLA2	cellulose synthase-like A02	UniRef100_G7JM38_Glucomannan_4-beta-mannosyltransferase_n=1_Tax=Medicago_truncatula_RepID=G7JM38_MEDTR
Glyma.11G191200	2.02974e-113	1.19456	0.662	0.306	1.13755e-108	cotSC-OI	-	AT2G27920	SCPL51	serine carboxypeptidase-like 51	UniRef100_Q67Y83_Serine_carboxypeptidase-like_51_n=1_Tax=Arabidopsis_thaliana_RepID=SCP51_ARATH
Glyma.12G083100	2.06717e-112	1.08736	0.593	0.248	1.15853e-107		-	AT2G27920	SCPL51	serine carboxypeptidase-like 51	UniRef100_Q67Y83_Serine_carboxypeptidase-like_51_n=1_Tax=Arabidopsis_thaliana_RepID=SCP51_ARATH
Glyma.12G133700	4.615e-96	1.10529	0.541	0.209	2.58643e-91		-	AT5G54250	ATCNGC4, CNGC4, HLM1, DND2	cyclic nucleotide-gated cation channel 4	UniRef100_D7MU74_ATCNGC4_n=1_Tax=Arabidopsis_lyrata_subsp._lyrata_RepID=D7MU74_ARALL
Glyma.12G173600	0	2.25285	0.839	0.229	0		-	AT3G45240	GRIK1	geminivirus rep interacting kinase 1	UniRef100_G7IRQ5_Calcium/calmodulin-dependent_protein_kinase_kinase_n=1_Tax=Medicago_truncatula_RepID=G7IRQ5_MEDTR
Glyma.12G173700	0	2.73173	0.988	0.47	0	globSC-OI, hrtSC-OI, cotSC-OI	-	AT2G28470	BGAL8	beta-galactosidase 8	UniRef100_I1LTJ5_Beta-galactosidase_n=1_Tax=Glycine_max_RepID=I1LTJ5_SOYBN
Glyma.13G092800	8.25352e-155	1.13152	0.446	0.109	4.6256e-150	cotSC-OI	-	AT5G57700		BNR/Asp-box repeat family protein	UniRef100_F4KC29_BNR/Asp-box_repeat_family_protein_n=1_Tax=Arabidopsis_thaliana_RepID=F4KC29_ARATH
Glyma.13G104000	1.66038e-262	2.14092	0.807	0.279	9.30546e-258		-	AT3G13750	BGAL1	beta galactosidase 1	UniRef100_I1MSH3_Beta-galactosidase_n=1_Tax=Glycine_max_RepID=I1MSH3_SOYBN
Glyma.13G142400	3.6268e-103	1.16067	0.604	0.258	2.0326e-98		-	AT5G03380		Heavy metal transport/detoxification superfamily protein	UniRef100_Q9ZRD8_GMFP5_(Fragment)_n=1_Tax=Glycine_max_RepID=Q9ZRD8_SOYBN
Glyma.13G152900	2.8352e-286	1.7072	0.593	0.115	1.58896e-281	cotSC-OI	-	AT1G65890	AAE12	acyl activating enzyme 12	UniRef100_G7J7Y4_2-succinylbenzoate-CoA_ligase_n=1_Tax=Medicago_truncatula_RepID=G7J7Y4_MEDTR
Glyma.13G169700	5.13368e-166	1.26183	0.387	0.076	2.87712e-161	emSC-HG	-	AT5G62850	AtVEX1, SWEET5, AtSWEET5	Nodulin MtN3 family protein	UniRef100_B9GI71_Nodulin_MtN3_family_protein_n=1_Tax=Populus_trichocarpa_RepID=B9GI71_POPTR
Glyma.13G186600	5.51943e-228	1.13089	0.404	0.058	3.09331e-223	hrtSC-OI	-	AT5G13750	ZIFL1	zinc induced facilitator-like 1	UniRef100_Q94BZ1_Protein_ZINC_INDUCED_FACILITATOR-LIKE_1_n=2_Tax=Arabidopsis_thaliana_RepID=ZIFL1_ARATH
Glyma.13G197500	1.05265e-180	1.23157	0.432	0.088	5.89945e-176	hrtSC-II, emSC-PY	-	AT3G54450		Major facilitator superfamily protein	UniRef100_G7LG04_Peptide_transporter_PTR1_n=1_Tax=Medicago_truncatula_RepID=G7LG04_MEDTR
Glyma.13G206500	0	2.79022	0.83	0.218	0	cotSC-OI	-	AT4G04880		adenosine/AMP deaminase family protein	UniRef100_G7JI13_Adenosine_deaminase-like_protein_n=1_Tax=Medicago_truncatula_RepID=G7JI13_MEDTR
Glyma.13G271200	1.2742e-148	1.28015	0.596	0.208	7.14114e-144	cotSC-OI	-	AT1G53280		Class I glutamine amidotransferase-like superfamily protein	UniRef100_V5N8C7_4-methyl-5(B-hydroxyethyl)-thiazole_monophosphate_biosynthesis_protein_n=1_Tax=Phaseolus_vulgaris_RepID=V5N8C7_PHAVU
Glyma.13G325200	3.37448e-148	1.21534	0.611	0.214	1.89119e-143		ARF	AT2G28350	ARF10	auxin response factor 10	UniRef100_I1M4J8_Auxin_response_factor_n=1_Tax=Glycine_max_RepID=I1M4J8_SOYBN
Glyma.14G013200	3.1566e-230	1.36883	0.466	0.08	1.76908e-225		-
Glyma.14G019200	1.50805e-238	1.67666	0.742	0.223	8.4517e-234		-	AT3G45850		P-loop containing nucleoside triphosphate hydrolases superfamily protein	UniRef100_Q2HU33_Kinesin,_motor_region_n=1_Tax=Medicago_truncatula_RepID=Q2HU33_MEDTR
Glyma.14G019400	9.06812e-213	1.43817	0.88	0.368	5.08214e-208		-	AT2G42830	SHP2, AGL5	K-box region and MADS-box transcription factor family protein	UniRef100_Q533R9_MADS_box_protein_AGL1_(Fragment)_n=1_Tax=Lotus_japonicus_RepID=Q533R9_LOTJA
Glyma.14G044900	3.97975e-111	1.27112	0.642	0.307	2.23041e-106		-	AT2G27170	TTN7, SMC3	Structural maintenance of chromosomes (SMC) family protein	UniRef100_B9HQG8_TITAN7_family_protein_n=1_Tax=Populus_trichocarpa_RepID=B9HQG8_POPTR
Glyma.14G080400	3.15641e-147	1.18566	0.522	0.155	1.76898e-142		-	AT5G42690		Protein of unknown function, DUF547
Glyma.14G152100	1.71234e-97	1.02067	0.482	0.181	9.59663e-93		-	AT1G44170	ALDH3H1, ALDH4	aldehyde dehydrogenase 3H1	UniRef100_I1MA57_Aldehyde_dehydrogenase_n=1_Tax=Glycine_max_RepID=I1MA57_SOYBN
Glyma.14G168500	2.43554e-93	1.0592	0.496	0.198	1.36497e-88		-	AT5G10080		Eukaryotic aspartyl protease family protein	UniRef100_G7KA08_Aspartic_proteinase-like_protein_n=1_Tax=Medicago_truncatula_RepID=G7KA08_MEDTR
Glyma.14G172600	4.1358e-287	1.92125	0.875	0.338	2.31787e-282		-	AT1G34580		Major facilitator superfamily protein	UniRef100_Q6BDD4_Hexose_transporter_HT2_n=1_Tax=Vitis_vinifera_RepID=Q6BDD4_VITVI
Glyma.15G118400	2.57863e-200	1.43808	0.783	0.301	1.44517e-195		-	AT4G16380		Heavy metal transport/detoxification superfamily protein	UniRef100_B3H4A8_Metal_ion_binding_protein_n=1_Tax=Arabidopsis_thaliana_RepID=B3H4A8_ARATH
Glyma.15G143700	2.85551e-163	1.53134	0.588	0.181	1.60034e-158	hrtSC-OI, cotSC-OI	-	AT5G49360	BXL1, ATBXL1	beta-xylosidase 1	UniRef100_G7IMV1_Beta_xylosidase_n=1_Tax=Medicago_truncatula_RepID=G7IMV1_MEDTR
Glyma.15G182600	2.65384e-220	2.04641	0.836	0.365	1.48732e-215		-	AT3G43190	SUS4, ATSUS4	sucrose synthase 4	UniRef100_I1MHJ6_Sucrose_synthase_n=1_Tax=Glycine_max_RepID=I1MHJ6_SOYBN
Glyma.15G244300	0	1.94295	0.525	0.076	0	emSC-PY	-	AT3G14690	CYP72A15	cytochrome P450, family 72, subfamily A, polypeptide 15	UniRef100_H1A987_Cytochrome_P450_monooxygenase_n=1_Tax=Glycyrrhiza_uralensis_RepID=H1A987_GLYUR
Glyma.16G136600	1.86755e-119	1.46301	0.522	0.182	1.04665e-114		-	AT5G18360		Disease resistance protein (TIR-NBS-LRR class) family	UniRef100_C6ZS35_Resistance_protein_n=1_Tax=Glycine_max_RepID=C6ZS35_SOYBN
Glyma.16G147900	1.84857e-193	1.01852	0.368	0.057	1.03601e-188	globSC-II, hrtSC-II	-	AT3G19340		Protein of unknown function (DUF3754)	UniRef100_Q9LT83_Genomic_DNA,_chromosome_3,_P1_clone:_MLD14_n=1_Tax=Arabidopsis_thaliana_RepID=Q9LT83_ARATH
Glyma.16G173700	7.91436e-205	1.38306	0.407	0.068	4.43552e-200	globSC-OI, hrtSC-OI, cotSC-OI	-	AT4G28000		P-loop containing nucleoside triphosphate hydrolases superfamily protein	UniRef100_U5FLT2_AAA-type_ATPase_family_protein_n=1_Tax=Populus_trichocarpa_RepID=U5FLT2_POPTR
Glyma.16G204300	4.63246e-108	1.17358	0.541	0.215	2.59622e-103		-	AT5G51600	PLE, ATMAP65-3, MAP65-3	Microtubule associated protein (MAP65/ASE1) family protein	UniRef100_G7L6B0_Protein_regulator_of_cytokinesis_n=1_Tax=Medicago_truncatula_RepID=G7L6B0_MEDTR
Glyma.16G207200	6.02727e-108	1.17033	0.593	0.264	3.37792e-103		-	AT2G44150	ASHH3, SDG7	histone-lysine N-methyltransferase ASHH3	UniRef100_G7KMG0_Histone-lysine_N-methyltransferase_ASHH3_n=1_Tax=Medicago_truncatula_RepID=G7KMG0_MEDTR
Glyma.17G055100	9.18393e-80	1.10015	0.472	0.191	5.14704e-75		-	AT3G13750	BGAL1	beta galactosidase 1	UniRef100_I1MSH3_Beta-galactosidase_n=1_Tax=Glycine_max_RepID=I1MSH3_SOYBN
Glyma.17G073900	2.33296e-79	1.10904	0.543	0.265	1.30748e-74		-	AT5G57970		DNA glycosylase superfamily protein	UniRef100_G7JGQ1_Methyladenine_glycosylase_protein-like_protein_n=1_Tax=Medicago_truncatula_RepID=G7JGQ1_MEDTR
Glyma.17G157600	1.34662e-90	1.00917	0.643	0.302	7.54702e-86	emSC-PY	HD-ZIP	AT4G37790	HAT22	Homeobox-leucine zipper protein family	UniRef100_D9ZJ03_HD_domain_class_transcription_factor_n=1_Tax=Malus_domestica_RepID=D9ZJ03_MALDO
Glyma.18G061100	1.62475e-69	1.35123	0.328	0.109	9.10576e-65		-	AT3G47340	ASN1, DIN6, AT-ASN1	glutamine-dependent asparagine synthase 1	UniRef100_K7MQ84_Asparagine_synthetase_n=1_Tax=Glycine_max_RepID=K7MQ84_SOYBN
Glyma.18G084000	4.58749e-255	1.26993	0.276	0.019	2.57101e-250	cotSC-OI	-	AT3G07040	RPM1, RPS3	NB-ARC domain-containing disease resistance protein	UniRef100_C6ZS21_Disease_resistance_protein_n=1_Tax=Glycine_max_RepID=C6ZS21_SOYBN
Glyma.18G105800	6.92244e-92	1.07681	0.667	0.344	3.87961e-87		MIKC_MADS	AT3G58780	SHP1, AGL1	K-box region and MADS-box transcription factor family protein	UniRef100_Q56NI2_MADS_box_protein_M8_n=1_Tax=Pisum_sativum_RepID=Q56NI2_PEA
Glyma.18G135000	0	2.94548	0.697	0.07	0	emSC-PY	-	AT1G23965		unknown protein; FUNCTIONS IN: molecular function unknown; INVOLVED IN: biological process unknown; LOCATED IN: cellular component unknown; BEST Arabidopsis thaliana protein match is: unknown protein (TAIR:AT1G70270.1); Has 30 Blast hits to 30 proteins in 8 species: Archae - 0; Bacteria - 0; Metazoa - 0; Fungi - 0; Plants - 30; Viruses - 0; Other Eukaryotes - 0 (source: NCBI BLink).
Glyma.18G182800	1.22416e-80	1.05901	0.522	0.229	6.86069e-76	hrtSC-II	-	AT5G02230		Haloacid dehalogenase-like hydrolase (HAD) superfamily protein	UniRef100_K7WEQ0_Catalytic/_hydrolase_n=1_Tax=Zea_mays_RepID=K7WEQ0_MAIZE
Glyma.18G200500	7.99327e-55	1.0882	0.293	0.105	4.47975e-50	hrtSC-OI	-	AT3G51860	CAX3, ATHCX1, CAX1-LIKE, ATCAX3	cation exchanger 3	UniRef100_O64455_Ca2+/H+_exchanger_n=1_Tax=Vigna_radiata_RepID=O64455_VIGRA
Glyma.19G009900	0	2.97611	0.675	0.095	0	globSUS, cotSC-OI, emSC-PY	-	AT5G62850	AtVEX1, SWEET5, AtSWEET5	Nodulin MtN3 family protein	UniRef100_B9GI71_Nodulin_MtN3_family_protein_n=1_Tax=Populus_trichocarpa_RepID=B9GI71_POPTR
Glyma.19G011500	5.29946e-284	1.08863	0.328	0.025	2.97003e-279	cotSC-OI	-	AT3G28050		nodulin MtN21 /EamA-like transporter family protein	UniRef100_U5GVE4_Nodulin_MtN21_family_protein_n=1_Tax=Populus_trichocarpa_RepID=U5GVE4_POPTR
Glyma.19G011600	2.5497e-119	1.14368	0.483	0.15	1.42895e-114		-	AT3G28050		nodulin MtN21 /EamA-like transporter family protein	UniRef100_U5GVE4_Nodulin_MtN21_family_protein_n=1_Tax=Populus_trichocarpa_RepID=U5GVE4_POPTR
Glyma.19G021400	1.62867e-121	1.09519	0.437	0.124	9.12775e-117		bHLH	AT3G28857		basic helix-loop-helix (bHLH) DNA-binding family protein	UniRef100_G7KZY5_Transcription_factor_style2.1_n=1_Tax=Medicago_truncatula_RepID=G7KZY5_MEDTR
Glyma.19G041700	0	2.16074	0.578	0.086	0	hrtSC-II, emSC-PY	-	AT5G15900	TBL19	TRICHOME BIREFRINGENCE-LIKE 19	UniRef100_Q9LFT0_Protein_trichome_birefringence-like_19_n=1_Tax=Arabidopsis_thaliana_RepID=TBL19_ARATH
Glyma.19G065600	4.29857e-71	1.063	0.663	0.392	2.40909e-66		-	AT5G53460	GLT1	NADH-dependent glutamate synthase 1	UniRef100_Q93WZ7_NADH_glutamate_synthase_n=1_Tax=Phaseolus_vulgaris_RepID=Q93WZ7_PHAVU
Glyma.19G111000	7.68615e-145	1.00453	0.367	0.076	4.30762e-140		-	AT5G18170	GDH1	glutamate dehydrogenase 1	UniRef100_C6TDZ0_Glutamate_dehydrogenase_n=1_Tax=Glycine_max_RepID=C6TDZ0_SOYBN
Glyma.19G120400	1.4321e-88	1.3629	0.747	0.467	8.02603e-84		-	AT1G74040	IMS1, MAML-3, IPMS2	2-isopropylmalate synthase 1	UniRef100_D0VY45_Homocitrate_synthase_n=1_Tax=Lotus_japonicus_RepID=D0VY45_LOTJA
Glyma.19G124600	0	2.86824	0.912	0.365	0	cotSC-OI	-	AT3G10740	ASD1, ARAF1, ARAF, ATASD1	alpha-L-arabinofuranosidase 1	UniRef100_D7RIC7_Alpha-L-arabinofuranosidase_n=2_Tax=Medicago_truncatula_RepID=D7RIC7_MEDTR
Glyma.20G017600	5.3017e-148	1.21979	0.412	0.097	2.97129e-143	globSC-OI, hrtSC-OI, cotSC-OI	WOX	AT3G18010	WOX1	WUSCHEL related homeobox 1	UniRef100_G0ZGT3_STENOFOLIA_n=1_Tax=Medicago_truncatula_RepID=G0ZGT3_MEDTR
Glyma.20G071600	6.36822e-117	1.08591	0.592	0.238	3.56901e-112		-	AT3G52060		Core-2/I-branching beta-1,6-N-acetylglucosaminyltransferase family protein	UniRef100_Q9C581_Core-2/I-branching_beta-1,6-N-acetylglucosaminyltransferase_family_protein_n=2_Tax=Arabidopsis_thaliana_RepID=Q9C581_ARATH
Glyma.20G072600	2.26313e-97	1.0686	0.684	0.365	1.26835e-92		-	AT5G03540	ATEXO70A1, EXO70A1	exocyst subunit exo70 family protein A1	UniRef100_G7I413_Exocyst_complex_component_EXO70_n=1_Tax=Medicago_truncatula_RepID=G7I413_MEDTR
Glyma.20G130400	0	2.0353	0.962	0.409	0		-	AT4G34260	FUC95A	1,2-alpha-L-fucosidases	UniRef100_G7JUA1_Macrophage_migration_inhibitory_factor-like_protein_n=2_Tax=Medicago_truncatula_RepID=G7JUA1_MEDTR
Glyma.20G134200	1.69939e-54	1.00292	0.367	0.149	9.52406e-50	cotSC-OI	-	AT4G33840		Glycosyl hydrolase family 10 protein	UniRef100_G7IEW9_Endo-1,4-beta-xylanase_A_n=1_Tax=Medicago_truncatula_RepID=G7IEW9_MEDTR
Glyma.20G159900	3.11701e-117	1.02695	0.417	0.118	1.7469e-112		-	AT5G23870		Pectinacetylesterase family protein	UniRef100_G7IAM1_Notum-like_protein_n=1_Tax=Medicago_truncatula_RepID=G7IAM1_MEDTR
Glyma.20G165000	8.73795e-199	1.0948	0.424	0.076	4.89709e-194		-	AT3G59140	ATMRP14, MRP14, ABCC10	multidrug resistance-associated protein 14	UniRef100_G7ID28_Multidrug_resistance_protein_ABC_transporter_family_n=1_Tax=Medicago_truncatula_RepID=G7ID28_MEDTR
Glyma.20G170200	1.3884e-207	1.5853	0.679	0.218	7.78116e-203		-	AT1G71696	SOL1	carboxypeptidase D, putative	UniRef100_B9H7W5_SOL1_SPLICE_VARIANT_A1B1_family_protein_n=1_Tax=Populus_trichocarpa_RepID=B9H7W5_POPTR
Glyma.20G181900	4.23645e-265	1.79465	0.579	0.118	2.37428e-260		-	AT2G39130		Transmembrane amino acid transporter family protein	UniRef100_G7I4Z9_Amino_acid_transporter_n=1_Tax=Medicago_truncatula_RepID=G7I4Z9_MEDTR
Glyma.U018900	1.82024e-170	1.34798	0.695	0.233	1.02014e-165	globSC-OI, hrtSC-OI, cotSC-OI, emSC-PY	-	AT2G28470	BGAL8	beta-galactosidase 8	UniRef100_I1LKE7_Beta-galactosidase_n=1_Tax=Glycine_max_RepID=I1LKE7_SOYBN
	Marker RNA levels in subregions based on LCM mRNA Dataset

## Sheet: snCluster 1
Back to Index	Cluster 1 Marker RNAs
snRNAs differentially expressed between Cluster 1 nuclei versus all other nuclei in the dataset (at least 2-fold upregulated, adj. pval <0.05, expressed in at least 25% of Cluster 1 nuclei)						*Click on button to view the heatmap of the marker mRNA levels in the subregions of the LCM Dataset
Glyma ID	p_val	avg_log2FC	pct.1	pct.2	p_val_adj	Subregion Specifics	TF Family	TAIR10 AGI	TAIR10 Symbol	TAIR10 Description	Descriptive Uniref100 Best Hit
Glyma.01G025800	1.80828e-93	1.00067	0.476	0.179	1.01343e-88		-	AT3G26510		Octicosapeptide/Phox/Bem1p family protein	UniRef100_B9HLQ7_Octicosapeptide/Phox/Bem1p_domain-containing_family_protein_n=1_Tax=Populus_trichocarpa_RepID=B9HLQ7_POPTR
Glyma.01G028700	1.18932e-98	1.10914	0.59	0.257	6.66542e-94		-	AT1G60800	NIK3	NSP-interacting kinase 3	UniRef100_E2IXG6_Leucine-rich_repeat_receptor-like_kinase_n=1_Tax=Medicago_truncatula_RepID=E2IXG6_MEDTR
Glyma.01G038600	4.40555e-180	1.35775	0.451	0.096	2.46905e-175		MYB_related	AT1G70000		myb-like transcription factor family protein	UniRef100_Q0PJI4_MYB_transcription_factor_MYB138_n=1_Tax=Glycine_max_RepID=Q0PJI4_SOYBN
Glyma.01G044300	8.98256e-108	1.07046	0.346	0.087	5.03419e-103		MYB	AT2G02820	MYB88	myb domain protein 88	UniRef100_D9ZJ68_MYB_domain_class_transcription_factor_n=1_Tax=Malus_domestica_RepID=D9ZJ68_MALDO
Glyma.01G096000	1.78378e-110	1.14387	0.494	0.168	9.997e-106		-	AT4G17900		PLATZ transcription factor family protein	UniRef100_I0B672_PLATZ_n=1_Tax=Gossypium_hirsutum_RepID=I0B672_GOSHI
Glyma.01G119500	3.2261e-66	1.30753	0.425	0.181	1.80804e-61		-	AT2G38280	FAC1, ATAMPD	AMP deaminase, putative / myoadenylate deaminase, putative	UniRef100_G7JQ45_AMP_deaminase_n=1_Tax=Medicago_truncatula_RepID=G7JQ45_MEDTR
Glyma.01G129400	5.99085e-138	1.631	0.465	0.128	3.35751e-133		-	AT2G38400	AGT3	alanine:glyoxylate aminotransferase 3	UniRef100_G7KX17_Alanine_glyoxylate_aminotransferase-like_protein_n=1_Tax=Medicago_truncatula_RepID=G7KX17_MEDTR
Glyma.01G203400	1.51945e-86	1.13478	0.404	0.133	8.51563e-82		-	AT4G17090	CT-BMY, BAM3, BMY8	chloroplast beta-amylase	UniRef100_Q5F305_Beta-amylase_n=1_Tax=Glycine_max_RepID=Q5F305_SOYBN
Glyma.02G075000	6.37655e-127	1.28347	0.424	0.114	3.57367e-122		-	AT1G22710	SUC2, SUT1, ATSUC2	sucrose-proton symporter 2	UniRef100_A3DSX3_Sucrose_transport_protein_SUT1_n=1_Tax=Phaseolus_vulgaris_RepID=A3DSX3_PHAVU
Glyma.02G145100	2.78055e-251	2.19811	0.454	0.069	1.55833e-246	globSC-OI, hrtSC-OI, cotSC-OI	-	AT3G51895	SULTR3;1, AST12	sulfate transporter 3;1	UniRef100_G7IDK9_Sulfate/bicarbonate/oxalate_exchanger_and_transporter_sat-1_n=1_Tax=Medicago_truncatula_RepID=G7IDK9_MEDTR
Glyma.02G241000	9.34428e-80	1.01293	0.414	0.154	5.23691e-75		MYB_related	AT5G17300	RVE1	Homeodomain-like superfamily protein	UniRef100_Q0PJH7_MYB_transcription_factor_MYB177_n=1_Tax=Glycine_max_RepID=Q0PJH7_SOYBN
Glyma.02G255000	1.18763e-154	1.53737	0.758	0.343	6.65596e-150		-	AT4G00430	TMP-C, PIP1;4, PIP1E	plasma membrane intrinsic protein 1;4	UniRef100_Q946J9_Aquaporin_PIP11_n=1_Tax=Medicago_truncatula_RepID=Q946J9_MEDTR
Glyma.02G275900	1.60767e-94	1.09159	0.544	0.228	9.01003e-90		-	AT2G26980	CIPK3	CBL-interacting protein kinase 3	UniRef100_A7BJ79_CBL-interacting_protein_kinase_n=1_Tax=Vigna_unguiculata_RepID=A7BJ79_VIGUN
Glyma.02G288600	3.34547e-104	1.41692	0.431	0.138	1.87494e-99		-	AT1G07650		Leucine-rich repeat transmembrane protein kinase	UniRef100_G3ECQ6_Rfls6_protein_n=1_Tax=Glycine_max_RepID=G3ECQ6_SOYBN
Glyma.03G054100	9.60524e-155	1.5321	0.513	0.138	5.38316e-150	globSC-OI, hrtSC-OI	-	AT5G36930		Disease resistance protein (TIR-NBS-LRR class) family	UniRef100_B3VTL7_TIR-NBS-LRR_RCT1-like_resistance_protein_n=1_Tax=Medicago_sativa_RepID=B3VTL7_MEDSA
Glyma.03G109900	1.98344e-249	1.99956	0.611	0.137	1.1116e-244		-	AT2G32300	UCC1	uclacyanin 1	UniRef100_M7YK56_Blue_copper_protein_n=1_Tax=Triticum_urartu_RepID=M7YK56_TRIUA
Glyma.03G218700	5.53119e-164	1.38738	0.759	0.299	3.0999e-159		-	AT1G02640	BXL2, ATBXL2	beta-xylosidase 2	UniRef100_G7KSS4_Beta-xylosidase_n=1_Tax=Medicago_truncatula_RepID=G7KSS4_MEDTR
Glyma.03G235200	2.93411e-201	1.49636	0.586	0.156	1.64439e-196		-	AT3G05530	RPT5A, ATS6A.2	regulatory particle triple-A ATPase 5A	UniRef100_G7I8P7_26S_protease_regulatory_subunit_6A-like_protein_n=1_Tax=Medicago_truncatula_RepID=G7I8P7_MEDTR
Glyma.03G235300	1.42705e-197	1.39537	0.5	0.111	7.99778e-193		-	AT5G27730		Protein of unknown function (DUF1624)	UniRef100_G7KXJ3_Heparan-alpha-glucosaminide_N-acetyltransferase_n=1_Tax=Medicago_truncatula_RepID=G7KXJ3_MEDTR
Glyma.03G247400	1.02089e-125	1.01539	0.448	0.123	5.72149e-121		-	AT3G04730	IAA16	indoleacetic acid-induced protein 16	UniRef100_I1JRN2_Auxin-induced_protein_n=1_Tax=Glycine_max_RepID=I1JRN2_SOYBN
Glyma.03G260200	7.87462e-138	1.22637	0.582	0.192	4.41325e-133		-	AT1G01140	CIPK9, PKS6	CBL-interacting protein kinase 9	UniRef100_C4P7W1_CBL-interacting_protein_kinase_12_n=1_Tax=Vitis_vinifera_RepID=C4P7W1_VITVI
Glyma.04G151600	2.00922e-87	1.00755	0.342	0.102	1.12605e-82	cotSC-OI	-	AT1G08510	FATB	fatty acyl-ACP thioesterases B	UniRef100_A9P5P3_Acyl_ACP-thioesterase_n=1_Tax=Arachis_hypogaea_RepID=A9P5P3_ARAHY
Glyma.05G029200	4.49411e-77	1.16208	0.531	0.239	2.51868e-72		-	AT5G62530	ALDH12A1, ATP5CDH, P5CDH	aldehyde dehydrogenase 12A1	UniRef100_G7JPY4_Delta-1-pyrroline-5-carboxylate_dehydrogenase_1_protein_n=2_Tax=Medicago_RepID=G7JPY4_MEDTR
Glyma.05G056300	2.21588e-181	1.60937	0.521	0.128	1.24187e-176		-	AT1G12240	ATBETAFRUCT4, VAC-INV	Glycosyl hydrolases family 32 protein	UniRef100_P29001_Acid_beta-fructofuranosidase_n=2_Tax=Vigna_radiata_RepID=INVA_VIGRR
Glyma.05G070200	5.81533e-163	1.37237	0.558	0.159	3.25914e-158		ARR-B	AT4G18020	APRR2	CheY-like two-component responsive regulator family protein	UniRef100_G7JZU4_Two-component_response_regulator-like_protein_n=1_Tax=Medicago_truncatula_RepID=G7JZU4_MEDTR
Glyma.05G105000	1.56591e-138	1.07633	0.358	0.075	8.77597e-134	globSC-HI	-	AT2G14820	NPY2	Phototropic-responsive NPH3 family protein	UniRef100_G7K3U5_BTB/POZ_domain-containing_protein_n=1_Tax=Medicago_truncatula_RepID=G7K3U5_MEDTR
Glyma.05G106700	5.88089e-292	1.74428	0.476	0.064	3.29589e-287	cotSC-OI	-	AT5G67620		unknown protein; FUNCTIONS IN: molecular function unknown; INVOLVED IN: N-terminal protein myristoylation; LOCATED IN: microtubule; BEST Arabidopsis thaliana protein match is: unknown protein (TAIR:AT5G62900.1); Has 1807 Blast hits to 1807 proteins in 277 species: Archae - 0; Bacteria - 0; Metazoa - 736; Fungi - 347; Plants - 385; Viruses - 0; Other Eukaryotes - 339 (source: NCBI BLink).
Glyma.05G215600	3.64452e-167	1.51481	0.693	0.236	2.04254e-162	hrtSC-OI, cotSC-OI, emSC-PY	-	AT5G41800		Transmembrane amino acid transporter family protein	UniRef100_T2DMR0_Lysine_histidine_transporter_1-like_protein_n=1_Tax=Phaseolus_vulgaris_RepID=T2DMR0_PHAVU
Glyma.06G019200	4.80818e-109	1.08468	0.499	0.173	2.6947e-104	emSC-PY	-	AT4G35240		Protein of unknown function (DUF630 and DUF632)	UniRef100_G7KFE1_BZIP_transcription_factor_bZIP107_n=1_Tax=Medicago_truncatula_RepID=G7KFE1_MEDTR
Glyma.06G079800	4.5301e-104	1.14923	0.587	0.238	2.53885e-99	cotSC-OI	bZIP	AT5G24800	ATBZIP9, BZO2H2, BZIP9	basic leucine zipper 9	UniRef100_Q0GPH5_BZIP_transcription_factor_bZIP62_n=2_Tax=Glycine_max_RepID=Q0GPH5_SOYBN
Glyma.06G084200	1.85588e-72	1.48662	0.334	0.105	1.04011e-67	globSC-OI, hrtSC-OI, cotSC-OI, emSC-PY	-	AT4G28940		Phosphorylase superfamily protein	UniRef100_G7ZWI8_5'-methylthioadenosine/S-adenosylhomocysteine_nucleosidase_n=1_Tax=Medicago_truncatula_RepID=G7ZWI8_MEDTR
Glyma.06G168300	1.35322e-92	1.04591	0.641	0.298	7.58399e-88		-	AT5G50740		Heavy metal transport/detoxification superfamily protein	UniRef100_B3H4U8_Heavy-metal-associated_domain-containing_protein_n=2_Tax=Arabidopsis_thaliana_RepID=B3H4U8_ARATH
Glyma.06G170300	2.39483e-98	1.08736	0.276	0.06	1.34216e-93	globSC-OI, hrtSC-OI, cotSC-OI, emSC-PY	-	AT5G50400	ATPAP27, PAP27	purple acid phosphatase 27	UniRef100_G0T440_Purple_acid_phosphatases_n=1_Tax=Glycine_max_RepID=G0T440_SOYBN
Glyma.06G260100	1.06405e-64	1.06443	0.376	0.143	5.96337e-60		-	AT4G12010		Disease resistance protein (TIR-NBS-LRR class) family	UniRef100_C6ZS29_TIR-NBS-LRR_type_disease_resistance_protein_n=2_Tax=Glycine_max_RepID=C6ZS29_SOYBN
Glyma.06G261400	2.14007e-108	1.12372	0.354	0.091	1.19938e-103		-	AT5G17680		disease resistance protein (TIR-NBS-LRR class), putative	UniRef100_C6ZS29_TIR-NBS-LRR_type_disease_resistance_protein_n=2_Tax=Glycine_max_RepID=C6ZS29_SOYBN
Glyma.06G261500	3.01208e-111	1.12432	0.396	0.11	1.68809e-106		-	AT5G17680		disease resistance protein (TIR-NBS-LRR class), putative	UniRef100_C6ZS29_TIR-NBS-LRR_type_disease_resistance_protein_n=2_Tax=Glycine_max_RepID=C6ZS29_SOYBN
Glyma.06G268700	1.67346e-209	1.24174	0.444	0.078	9.37876e-205		-	AT5G17680		disease resistance protein (TIR-NBS-LRR class), putative	UniRef100_Q9FVK4_Resistance_protein_LM17_(Fragment)_n=1_Tax=Glycine_max_RepID=Q9FVK4_SOYBN
Glyma.06G284900	0	2.08136	0.525	0.078	0		bZIP	AT3G58120	ATBZIP61, BZIP61	Basic-leucine zipper (bZIP) transcription factor family protein	UniRef100_Q0GPI0_BZIP_transcription_factor_bZIP50_n=1_Tax=Glycine_max_RepID=Q0GPI0_SOYBN
Glyma.07G001300	1.59065e-159	1.52292	0.289	0.041	8.91463e-155	globSC-OI, hrtSC-OI	-	AT1G78950		Terpenoid cyclases family protein	UniRef100_Q9MB42_Beta-amyrin_synthase_n=1_Tax=Glycyrrhiza_glabra_RepID=BAMS_GLYGL
Glyma.07G007000	2.52665e-136	1.72782	0.714	0.334	1.41603e-131	globSC-OI, hrtSC-OI, cotSC-OI	-	AT1G55020	LOX1, ATLOX1	lipoxygenase 1	UniRef100_P24095_Seed_linoleate_9S-lipoxygenase_n=1_Tax=Glycine_max_RepID=LOXX_SOYBN
Glyma.07G031700	1.54117e-124	1.33527	0.615	0.237	8.63733e-120	hrtSC-II	-	AT1G80160		Lactoylglutathione lyase / glyoxalase I family protein	UniRef100_B4UW95_Lactoylglutathione_lyase_n=1_Tax=Arachis_hypogaea_RepID=B4UW95_ARAHY
Glyma.07G034800	2.71749e-164	2.03023	0.841	0.474	1.52299e-159	globSC-OI, hrtSC-OI, cotSC-OI, emSC-PY	-	AT1G55020	LOX1, ATLOX1	lipoxygenase 1	UniRef100_I1KH67_Lipoxygenase_n=2_Tax=Glycine_max_RepID=I1KH67_SOYBN
Glyma.07G065600	6.46678e-79	1.0059	0.676	0.364	3.62424e-74		-	AT4G27190		NB-ARC domain-containing disease resistance protein	UniRef100_R4HD36_Rpp4_candidate_R5_n=1_Tax=Glycine_max_RepID=R4HD36_SOYBN
Glyma.07G099900	4.28985e-86	1.04281	0.655	0.332	2.4042e-81		-	AT5G52450		MATE efflux family protein	UniRef100_I1KJ29_MATE_efflux_family_protein_n=1_Tax=Glycine_max_RepID=I1KJ29_SOYBN
Glyma.07G117300	6.82234e-87	1.00041	0.415	0.142	3.82351e-82		-	AT2G44670		Protein of unknown function (DUF581)	UniRef100_B9N2T8_Senescence-associated_family_protein_n=1_Tax=Populus_trichocarpa_RepID=B9N2T8_POPTR
Glyma.07G186600	8.94376e-175	1.40998	0.379	0.066	5.01244e-170	hrtSC-OI, emSC-PY	-	AT1G61740		Sulfite exporter TauE/SafE family protein	UniRef100_Q9LPY2_T23J18.20_n=2_Tax=Arabidopsis_thaliana_RepID=Q9LPY2_ARATH
Glyma.07G192700	3.68373e-84	1.22434	0.37	0.114	2.06451e-79	globSC-OI, hrtSC-OI, cotSC-OI, emSC-PY	-	AT1G11080	scpl31	serine carboxypeptidase-like 31	UniRef100_G7INY9_Serine_carboxypeptidase-like_protein_n=1_Tax=Medicago_truncatula_RepID=G7INY9_MEDTR
Glyma.07G253100	1.74681e-170	1.29975	0.421	0.087	9.78984e-166		-	AT3G21510	AHP1	histidine-containing phosphotransmitter 1	UniRef100_Q94KS0_Histidine-containing_phosphotransfer_protein_n=1_Tax=Catharanthus_roseus_RepID=Q94KS0_CATRO
Glyma.07G258700	3.08573e-168	1.90491	0.28	0.036	1.72936e-163	hrtSC-OI, cotSC-OI	-	AT1G61820	BGLU46	beta glucosidase 46	UniRef100_G7JI10_Beta-glucosidase_n=1_Tax=Medicago_truncatula_RepID=G7JI10_MEDTR
Glyma.08G100700	3.86718e-202	1.40203	0.535	0.124	2.16732e-197		-	AT1G24440		RING/U-box superfamily protein	UniRef100_G7J2J6_RING_finger_protein_n=1_Tax=Medicago_truncatula_RepID=G7J2J6_MEDTR
Glyma.08G200000	9.97092e-106	1.71987	0.577	0.228	5.5881e-101	globSC-OI, hrtSC-OI	-	AT5G51260		HAD superfamily, subfamily IIIB acid phosphatase	UniRef100_T2DP56_Acid_phosphatase_n=1_Tax=Phaseolus_vulgaris_RepID=T2DP56_PHAVU
Glyma.08G264800	2.29965e-42	1.18361	0.465	0.248	1.28882e-37	hrtSC-II	-	AT1G30820		CTP synthase family protein	UniRef100_I1KWW6_CTP_synthase_n=2_Tax=Glycine_max_RepID=I1KWW6_SOYBN
Glyma.08G264900	4.22529e-113	1.16872	0.639	0.274	2.36802e-108		-	AT5G58140	PHOT2, NPL1	phototropin 2	UniRef100_Q5DW42_Phototropin_n=1_Tax=Phaseolus_vulgaris_RepID=Q5DW42_PHAVU
Glyma.08G309900	0	2.56055	0.966	0.501	0		-	AT3G58790	GAUT15	galacturonosyltransferase 15	UniRef100_Q8L4B0_Probable_galacturonosyltransferase_15_n=1_Tax=Arabidopsis_thaliana_RepID=GAUTF_ARATH
Glyma.08G310000	5.67677e-286	1.8201	0.587	0.108	3.18149e-281		-
Glyma.09G022300	7.99275e-85	1.48886	0.3	0.077	4.47946e-80	cotSC-OI	-	AT5G06720	ATPA2, PA2	peroxidase 2	UniRef100_O22443_Peroxidase_n=2_Tax=Glycine_max_RepID=O22443_SOYBN
Glyma.09G025400	8.03016e-43	1.29758	0.52	0.311	4.50042e-38		-	AT3G03300	DCL2	dicer-like 2	UniRef100_G7IKX1_Endoribonuclease_Dicer_n=1_Tax=Medicago_truncatula_RepID=G7IKX1_MEDTR
Glyma.09G038600	9.05242e-113	1.06896	0.299	0.061	5.07334e-108		-	AT5G49360	BXL1, ATBXL1	beta-xylosidase 1	UniRef100_G7IMV1_Beta_xylosidase_n=1_Tax=Medicago_truncatula_RepID=G7IMV1_MEDTR
Glyma.09G061200	5.92914e-101	1.59043	0.755	0.445	3.32293e-96		-	AT5G57110	ACA8, AT-ACA8	autoinhibited Ca2+ -ATPase, isoform 8	UniRef100_B9IN45_Calcium-transporting_ATPase_8_family_protein_n=1_Tax=Populus_trichocarpa_RepID=B9IN45_POPTR
Glyma.09G202000	1.79788e-65	1.15981	0.428	0.169	1.00761e-60	globSC-OI, hrtSC-OI, cotSC-OI	-	AT4G37930	SHM1, STM, SHMT1	serine transhydroxymethyltransferase 1	UniRef100_I1L4U2_Serine_hydroxymethyltransferase_n=1_Tax=Glycine_max_RepID=I1L4U2_SOYBN
Glyma.10G019800	0	1.74256	0.501	0.057	0	hrtSC-OI, cotSC-OI, emSC-PY	-
Glyma.10G172200	9.15948e-110	1.12578	0.47	0.152	5.13334e-105		-	AT1G32900		UDP-Glycosyltransferase superfamily protein	UniRef100_B2LUN7_Granule_bound_starch_synthase_Ia_n=2_Tax=Glycine_max_RepID=B2LUN7_SOYBN
Glyma.10G242900	9.50095e-119	1.03347	0.51	0.163	5.32471e-114		-
Glyma.11G020700	1.22699e-189	1.3222	0.41	0.072	6.87652e-185	hrtSC-OI	-	AT1G64060	ATRBOH F, ATRBOHF, RBOHAP108, RBOHF, RBOH F	respiratory burst oxidase protein F	UniRef100_U5GN34_NADPH_oxidase_family_protein_n=1_Tax=Populus_trichocarpa_RepID=U5GN34_POPTR
Glyma.11G039400	2.72271e-149	1.54524	0.472	0.123	1.52592e-144		-	AT4G17090	CT-BMY, BAM3, BMY8	chloroplast beta-amylase	UniRef100_Q5F305_Beta-amylase_n=1_Tax=Glycine_max_RepID=Q5F305_SOYBN
Glyma.11G096700	7.63842e-75	1.02777	0.351	0.113	4.28088e-70		-	AT3G45970	ATEXLA1, EXPL1, ATEXPL1, ATHEXP BETA 2.1, EXLA1	expansin-like A1	UniRef100_B9HQZ5_Expansin-like_family_protein_n=1_Tax=Populus_trichocarpa_RepID=B9HQZ5_POPTR
Glyma.11G099700	1.74007e-202	1.24183	0.328	0.04	9.75203e-198	globSC-OI, hrtSC-OI, cotSC-OI	-	AT5G23210	SCPL34	serine carboxypeptidase-like 34	UniRef100_G7JPI9_Serine_carboxypeptidase-like_protein_n=1_Tax=Medicago_truncatula_RepID=G7JPI9_MEDTR
Glyma.11G124000	1.13661e-124	1.11621	0.618	0.233	6.36999e-120		-	AT3G06160		AP2/B3-like transcriptional factor family protein	UniRef100_D7L4S8_Transcriptional_factor_B3_family_protein_n=1_Tax=Arabidopsis_lyrata_subsp._lyrata_RepID=D7L4S8_ARALL
Glyma.11G130200	1.24918e-253	1.61765	0.651	0.151	7.00089e-249	hrtSC-OI, cotSC-OI	-	AT3G45140	LOX2, ATLOX2	lipoxygenase 2	UniRef100_I1LJS6_Lipoxygenase_n=1_Tax=Glycine_max_RepID=I1LJS6_SOYBN
Glyma.12G192900	2.33967e-121	1.06249	0.355	0.083	1.31125e-116	hrtSC-OI	-
Glyma.12G204400	1.16189e-109	1.15514	0.646	0.284	6.51172e-105		-	AT4G03560	ATTPC1, TPC1, ATCCH1, FOU2	two-pore _x0001_channel 1	UniRef100_Q94KI8_Two_pore_calcium_channel_protein_1_n=2_Tax=Arabidopsis_thaliana_RepID=TPC1_ARATH
Glyma.13G030900	9.97287e-80	1.05401	0.38	0.13	5.5892e-75		NAC	AT1G01720	ATAF1, ANAC002	NAC (No Apical Meristem) domain transcriptional regulator superfamily protein	UniRef100_I1JFU0_NAC_transcription_factor_n=1_Tax=Glycine_max_RepID=I1JFU0_SOYBN
Glyma.13G076900	6.22896e-114	1.28868	0.382	0.098	3.49096e-109		-	AT5G21105		Plant L-ascorbate oxidase	UniRef100_B9ZZP2_Ascorbate_oxidase_n=1_Tax=Pisum_sativum_RepID=B9ZZP2_PEA
Glyma.13G091100	1.32466e-211	1.82602	0.652	0.183	7.42394e-207		-	AT4G28040		nodulin MtN21 /EamA-like transporter family protein	UniRef100_Q3LSN1_Nodulin-like_protein_(Fragment)_n=1_Tax=Pisum_sativum_RepID=Q3LSN1_PEA
Glyma.13G157300	2.20727e-176	1.39724	0.548	0.142	1.23704e-171		TALE	AT5G25220	KNAT3	KNOTTED1-like homeobox gene 3	UniRef100_G7JHU3_Homeobox_protein_knotted-1-like_protein_n=1_Tax=Medicago_truncatula_RepID=G7JHU3_MEDTR
Glyma.13G270600	1.82982e-100	1.06997	0.508	0.191	1.0255e-95		-	AT2G42590	GRF9, GF14 MU	general regulatory factor 9	UniRef100_Q9M5K7_14-3-3-like_protein_n=2_Tax=Glycine_max_RepID=Q9M5K7_SOYBN
Glyma.13G326100	2.86401e-230	1.78612	0.51	0.099	1.60511e-225		-	AT3G26700		Protein kinase superfamily protein	UniRef100_G7IRR8_Receptor-like_protein_kinase_ANXUR2_n=1_Tax=Medicago_truncatula_RepID=G7IRR8_MEDTR
Glyma.13G347800	1.47668e-287	3.01589	0.625	0.131	8.27592e-283	globSC-OI, hrtSC-OI, cotSC-OI, emSC-PY	-	AT1G55020	LOX1, ATLOX1	lipoxygenase 1	UniRef100_I1M599_Lipoxygenase_n=1_Tax=Glycine_max_RepID=I1M599_SOYBN
Glyma.13G357800	3.12271e-152	1.54511	0.6	0.208	1.75009e-147		-	AT2G25737		Sulfite exporter TauE/SafE family protein
Glyma.14G019400	2.09344e-145	1.24779	0.841	0.375	1.17324e-140		-	AT2G42830	SHP2, AGL5	K-box region and MADS-box transcription factor family protein	UniRef100_Q533R9_MADS_box_protein_AGL1_(Fragment)_n=1_Tax=Lotus_japonicus_RepID=Q533R9_LOTJA
Glyma.14G026300	0	2.41017	0.792	0.168	0		-	AT1G07650		Leucine-rich repeat transmembrane protein kinase	UniRef100_G3ECQ6_Rfls6_protein_n=1_Tax=Glycine_max_RepID=G3ECQ6_SOYBN
Glyma.14G031000	1.35337e-242	1.17527	0.252	0.015	7.58484e-238		-	AT2G30860	ATGSTF9, GLUTTR, ATGSTF7, GSTF9	glutathione S-transferase PHI 9	UniRef100_Q9FQD4_Glutathione_S-transferase_GST_24_n=1_Tax=Glycine_max_RepID=Q9FQD4_SOYBN
Glyma.14G070600	7.19516e-90	1.04119	0.539	0.212	4.03246e-85	emSC-HG	-	AT1G45130	BGAL5	beta-galactosidase 5	UniRef100_K7MNX9_Beta-galactosidase_n=1_Tax=Glycine_max_RepID=K7MNX9_SOYBN
Glyma.14G078300	2.54362e-96	1.03089	0.765	0.431	1.42554e-91		-
Glyma.14G079400	1.93718e-112	1.14927	0.596	0.252	1.08567e-107		-	AT2G26510	PDE135	Xanthine/uracil permease family protein	UniRef100_G7I4I7_Nucleobase-ascorbate_transporter_n=1_Tax=Medicago_truncatula_RepID=G7I4I7_MEDTR
Glyma.14G109700	9.34817e-256	1.58171	0.469	0.072	5.23909e-251	emSC-HG	-
Glyma.14G110000	1.11219e-212	1.28031	0.41	0.065	6.23317e-208		-	AT3G17030		Nucleic acid-binding proteins superfamily	UniRef100_Q9LSP4_Genomic_DNA,_chromosome_3,_TAC_clone:K14A17_n=1_Tax=Arabidopsis_thaliana_RepID=Q9LSP4_ARATH
Glyma.14G139700	4.33685e-254	1.45175	0.607	0.122	2.43054e-249	hrtSC-OI, cotSC-OI	-	AT5G24800	ATBZIP9, BZO2H2, BZIP9	basic leucine zipper 9	UniRef100_Q0GPE8_BZIP_transcription_factor_bZIP16_n=1_Tax=Glycine_max_RepID=Q0GPE8_SOYBN
Glyma.14G194300	7.72823e-122	1.0403	0.4	0.104	4.33121e-117		-	AT5G05580	FAD8	fatty acid desaturase 8	UniRef100_A4UHR9_Microsomal_omega_three_fatty_acid_desaturase_n=2_Tax=Glycine_max_RepID=A4UHR9_SOYBN
Glyma.14G204700	7.29067e-150	1.4599	0.604	0.213	4.08598e-145	globSC-OI, hrtSC-OI	-	AT5G05400		LRR and NB-ARC domains-containing disease resistance protein	UniRef100_G7K8F2_Cc-nbs-lrr_resistance_protein_n=1_Tax=Medicago_truncatula_RepID=G7K8F2_MEDTR
Glyma.15G026400	7.71617e-115	1.51518	0.728	0.372	4.32445e-110	globSC-OI, hrtSC-OI, cotSC-OI	-	AT1G55020	LOX1, ATLOX1	lipoxygenase 1	UniRef100_B3TDK9_Lipoxygenase_n=1_Tax=Glycine_max_RepID=B3TDK9_SOYBN
Glyma.15G071300	9.26913e-167	1.54183	0.489	0.12	5.19479e-162		-	AT4G27450		Aluminium induced protein with YGL and LRDR motifs	UniRef100_T2DMH7_Asparagine_synthetase_n=1_Tax=Phaseolus_vulgaris_RepID=T2DMH7_PHAVU
Glyma.15G072400	1.03171e-218	1.79697	0.777	0.271	5.78213e-214		-	AT4G27450		Aluminium induced protein with YGL and LRDR motifs	UniRef100_T2DMH7_Asparagine_synthetase_n=1_Tax=Phaseolus_vulgaris_RepID=T2DMH7_PHAVU
Glyma.15G074800	2.26433e-301	1.74486	0.517	0.074	1.26902e-296		-	AT4G32480		Protein of unknown function (DUF506) _x0001_
Glyma.15G185800	2.17683e-118	1.08994	0.503	0.165	1.21998e-113		-	AT1G48320		Thioesterase superfamily protein	UniRef100_G7IQD5_Esterase_ydiI_n=1_Tax=Medicago_truncatula_RepID=G7IQD5_MEDTR
Glyma.15G203900	1.47112e-132	1.12978	0.554	0.178	8.24473e-128		bHLH	AT2G24260	LRL1	LJRHL1-like 1	UniRef100_D0PX88_Roothairless1/slippery_n=1_Tax=Lotus_japonicus_RepID=D0PX88_LOTJA
Glyma.15G257600	1.92323e-178	1.24293	0.365	0.058	1.07786e-173		-	AT1G06620		2-oxoglutarate (2OG) and Fe(II)-dependent oxygenase superfamily protein	UniRef100_G7IH09_1-aminocyclopropane-1-carboxylate_oxidase-like_protein_n=1_Tax=Medicago_truncatula_RepID=G7IH09_MEDTR
Glyma.15G265400	4.95047e-78	1.02104	0.568	0.275	2.77444e-73		-	AT1G79270	ECT8	evolutionarily conserved C-terminal region 8	UniRef100_G7IT77_YTH_domain_family_protein_n=2_Tax=Medicago_truncatula_RepID=G7IT77_MEDTR
Glyma.16G003500	7.71989e-89	1.30601	0.414	0.142	4.32654e-84	globSC-OI, hrtSC-OI, cotSC-OI, emSC-PY	-	AT1G80160		Lactoylglutathione lyase / glyoxalase I family protein	UniRef100_G7IN97_Metallothiol_transferase_fosB_n=1_Tax=Medicago_truncatula_RepID=G7IN97_MEDTR
Glyma.16G031600	6.89902e-249	1.61714	0.632	0.143	3.86649e-244		-	AT4G27220		NB-ARC domain-containing disease resistance protein	UniRef100_R4HD36_Rpp4_candidate_R5_n=1_Tax=Glycine_max_RepID=R4HD36_SOYBN
Glyma.16G045000	4.40459e-215	1.80916	0.711	0.223	2.46851e-210	hrtSC-OI	-	AT5G13870	EXGT-A4, XTH5	xyloglucan endotransglucosylase/hydrolase 5	UniRef100_Q39857_Probable_xyloglucan_endotransglucosylase/hydrolase_(Fragment)_n=1_Tax=Glycine_max_RepID=XTH_SOYBN
Glyma.16G049000	1.57839e-283	2.01812	0.696	0.172	8.84593e-279		-	AT3G26740	CCL	CCR-like	UniRef100_Q41016_GA_protein_n=1_Tax=Pisum_sativum_RepID=Q41016_PEA
Glyma.16G071500	1.22606e-147	2.44263	0.408	0.098	6.87131e-143	emSC-PY	-	AT5G40450		unknown protein; FUNCTIONS IN: molecular function unknown; INVOLVED IN: biological process unknown; LOCATED IN: chloroplast, plasma membrane; EXPRESSED IN: 24 plant structures; EXPRESSED DURING: 13 growth stages; Has 30201 Blast hits to 17322 proteins in 780 species: Archae - 12; Bacteria - 1396; Metazoa - 17338; Fungi - 3422; Plants - 5037; Viruses - 0; Other Eukaryotes - 2996 (source: NCBI BLin…	UniRef100_Q9FND5_Similarity_to_heat_shock_protein_n=2_Tax=Arabidopsis_thaliana_RepID=Q9FND5_ARATH
Glyma.16G100400	6.15413e-91	1.16188	0.466	0.164	3.44902e-86		-	AT2G02100	LCR69, PDF2.2	low-molecular-weight cysteine-rich 69	UniRef100_Q39807_Protease_inhibitor_n=1_Tax=Glycine_max_RepID=Q39807_SOYBN
Glyma.16G210600	3.78693e-100	1.06225	0.369	0.103	2.12235e-95		-	AT5G36930		Disease resistance protein (TIR-NBS-LRR class) family	UniRef100_Q5JBT4_Candidate_disease-resistance_protein_SR1_n=1_Tax=Glycine_max_RepID=Q5JBT4_SOYBN
Glyma.17G044300	7.78549e-90	1.05203	0.473	0.179	4.3633e-85		-	AT4G33150		lysine-ketoglutarate reductase/saccharopine dehydrogenase bifunctional enzyme	UniRef100_G7JS28_Lysine-ketoglutarate_reductase/saccharopine_dehydrogenase_n=2_Tax=Medicago_truncatula_RepID=G7JS28_MEDTR
Glyma.17G109000	1.67553e-80	1.0007	0.311	0.09	9.39036e-76		-
Glyma.17G157600	4.71389e-138	1.35374	0.7	0.299	2.64185e-133	emSC-PY	HD-ZIP	AT4G37790	HAT22	Homeobox-leucine zipper protein family	UniRef100_D9ZJ03_HD_domain_class_transcription_factor_n=1_Tax=Malus_domestica_RepID=D9ZJ03_MALDO
Glyma.17G171100	7.71963e-188	1.93814	0.425	0.083	4.32639e-183	globSC-OI	-	AT4G34050	CCoAOMT1	S-adenosyl-L-methionine-dependent methyltransferases superfamily protein	UniRef100_T2DPE8_Caffeoyl_CoA_O-methyltransferase_n=1_Tax=Phaseolus_vulgaris_RepID=T2DPE8_PHAVU
Glyma.17G198700	3.97281e-87	1.02122	0.299	0.074	2.22652e-82	hrtSC-OI, cotSC-OI, emSC-PY	-	AT2G18980		Peroxidase superfamily protein	UniRef100_C9WF07_Class_III_peroxidase_n=1_Tax=Gossypium_hirsutum_RepID=C9WF07_GOSHI
Glyma.17G251700	3.27609e-115	1.01336	0.282	0.054	1.83605e-110	hrtSC-ENT	-	AT2G02360	AtPP2-B10, PP2-B10	phloem protein 2-B10	UniRef100_V5N8X6_Amino-acid_permease_n=1_Tax=Phaseolus_vulgaris_RepID=V5N8X6_PHAVU
Glyma.17G251800	8.27507e-112	1.24126	0.306	0.064	4.63768e-107	hrtSC-ENT, emSC-PY	-	AT1G19530		unknown protein; FUNCTIONS IN: molecular function unknown; INVOLVED IN: N-terminal protein myristoylation, anaerobic respiration; LOCATED IN: cellular component unknown; EXPRESSED IN: leaf apex, inflorescence meristem, hypocotyl, root, flower; EXPRESSED DURING: petal differentiation and expansion stage; Has 47 Blast hits to 47 proteins in 13 species: Archae - 0; Bacteria - 0; Metazoa - 0; Fungi -…	UniRef100_B4YYB7_ST225_n=2_Tax=Eutrema_RepID=B4YYB7_THEHA
Glyma.17G251900	3.95305e-205	1.22828	0.323	0.038	2.21545e-200		-	AT1G19600		pfkB-like carbohydrate kinase family protein	UniRef100_B9GRL9_PfkB-type_carbohydrate_kinase_family_protein_n=1_Tax=Populus_trichocarpa_RepID=B9GRL9_POPTR
Glyma.18G043600	1.07894e-173	1.22404	0.39	0.072	6.04681e-169		-	AT2G02010	GAD4	glutamate decarboxylase 4	UniRef100_A8C8H5_Glutamate_decarboxylase_n=2_Tax=Glycine_max_RepID=A8C8H5_SOYBN
Glyma.18G063500	3.93216e-141	1.18549	0.507	0.145	2.20374e-136		-	AT3G47160		RING/U-box superfamily protein	UniRef100_Q9LLM2_MTD2_n=1_Tax=Medicago_truncatula_RepID=Q9LLM2_MEDTR
Glyma.18G067500	3.23888e-84	1.3615	0.385	0.131	1.8152e-79		-	AT4G37300	MEE59	maternal effect embryo arrest 59
Glyma.18G096400	1.44104e-104	1.39286	0.555	0.227	8.07617e-100		-	AT5G54940		Translation initiation factor SUI1 family protein	UniRef100_K9N615_Translation_factor_SUI1_n=12_Tax=Aeschynomene_RepID=K9N615_9FABA
Glyma.18G142600	1.65681e-164	1.20079	0.38	0.068	9.28544e-160	hrtSC-OI, cotSC-OI, emSC-PY	-	AT1G17100		SOUL heme-binding family protein	UniRef100_B6SR01_Heme-binding_protein_2_n=1_Tax=Zea_mays_RepID=B6SR01_MAIZE
Glyma.18G258600	0	1.96554	0.624	0.073	0		-	AT3G01210		RNA-binding (RRM/RBD/RNP motifs) family protein	UniRef100_G7KZY3_Protein_vip1_n=1_Tax=Medicago_truncatula_RepID=G7KZY3_MEDTR
Glyma.18G270500	4.14854e-158	1.3028	0.472	0.121	2.32501e-153		-	AT5G56500		TCP-1/cpn60 chaperonin family protein	UniRef100_P08927_RuBisCO_large_subunit-binding_protein_subunit_beta,_chloroplastic_n=1_Tax=Pisum_sativum_RepID=RUBB_PEA
Glyma.19G011600	2.21072e-117	1.55216	0.479	0.152	1.23897e-112		-	AT3G28050		nodulin MtN21 /EamA-like transporter family protein	UniRef100_U5GVE4_Nodulin_MtN21_family_protein_n=1_Tax=Populus_trichocarpa_RepID=U5GVE4_POPTR
Glyma.19G138700	5.37079e-119	1.05588	0.396	0.103	3.01001e-114		-	AT2G41740	VLN2, ATVLN2	villin 2	UniRef100_B9II82_Villin_2_family_protein_n=2_Tax=Populus_trichocarpa_RepID=B9II82_POPTR
Glyma.19G211600	8.01181e-131	1.19748	0.342	0.071	4.49014e-126	hrtSC-OI, cotSC-OI, emSC-PY	-	AT1G02820		Late embryogenesis abundant 3 (LEA3) family protein	UniRef100_Q9SP01_Indole-3-acetic_acid_induced_protein_ARG-2_homolog_n=1_Tax=Glycine_max_RepID=Q9SP01_SOYBN
Glyma.20G026300	1.378e-85	1.68814	0.327	0.091	7.72288e-81	globSUS, hrtSUS	-	AT1G26560	BGLU40	beta glucosidase 40	UniRef100_G7JHH4_Beta-glucosidase_n=2_Tax=Medicago_truncatula_RepID=G7JHH4_MEDTR
Glyma.20G051900	2.58885e-136	1.43867	0.518	0.16	1.45089e-131	hrtSC-II	-	AT5G21105		Plant L-ascorbate oxidase	UniRef100_B9ZZP2_Ascorbate_oxidase_n=1_Tax=Pisum_sativum_RepID=B9ZZP2_PEA
Glyma.20G122000	9.80517e-97	1.05584	0.525	0.205	5.49521e-92		-
Glyma.U018900	1.06367e-203	1.67161	0.732	0.233	5.96124e-199	globSC-OI, hrtSC-OI, cotSC-OI, emSC-PY	-	AT2G28470	BGAL8	beta-galactosidase 8	UniRef100_I1LKE7_Beta-galactosidase_n=1_Tax=Glycine_max_RepID=I1LKE7_SOYBN
Glyma.U019000	1.69984e-157	1.24076	0.327	0.054	9.52658e-153	globSC-OI, hrtSC-OI, cotSC-OI	-	AT5G03170	FLA11, ATFLA11	FASCICLIN-like arabinogalactan-protein 11	UniRef100_G7JPF9_Fasciclin-like_arabinogalactan_protein_n=1_Tax=Medicago_truncatula_RepID=G7JPF9_MEDTR
	Marker RNA levels in subregions based on LCM mRNA Dataset

## Sheet: snCluster 2
Back to Index	Cluster 2 Marker RNAs
snRNAs differentially expressed between Cluster 2 nuclei versus all other nuclei in the dataset (at least 2-fold upregulated, adj. pval <0.05, expressed in at least 25% of Cluster 2 nuclei)						*Click on button to view the heatmap of the marker mRNA levels in the subregions of the LCM Dataset
Glyma ID	p_val	avg_log2FC	pct.1	pct.2	p_val_adj	Subregion Specifics	TF Family	TAIR10 AGI	TAIR10 Symbol	TAIR10 Description	Descriptive Uniref100 Best Hit
Glyma.01G009300	3.00986e-85	1.21585	0.666	0.368	1.68685e-80		-	AT5G19690	STT3A	staurosporin and temperature sensitive 3-like A	UniRef100_G7IE81_Dolichyl-diphosphooligosaccharide-protein_glycosyltransferase_subunit_STT3A_n=1_Tax=Medicago_truncatula_RepID=G7IE81_MEDTR
Glyma.01G131100	1.08098e-124	1.0254	0.266	0.041	6.05822e-120		-	AT2G30970	ASP1	aspartate aminotransferase 1	UniRef100_B9SZA2_Aspartate_aminotransferase_n=1_Tax=Ricinus_communis_RepID=B9SZA2_RICCO
Glyma.01G137200	1.3534e-191	1.70199	0.426	0.073	7.58497e-187	cot-EP	YABBY	AT2G45190	AFO, FIL, YAB1	Plant-specific transcription factor YABBY family protein	UniRef100_Q6SS00_YABBY-like_transcription_factor_GRAMINIFOLIA_n=1_Tax=Antirrhinum_majus_RepID=Q6SS00_ANTMA
Glyma.02G119600	4.56876e-135	1.51714	0.486	0.132	2.56051e-130		-	AT1G13710	CYP78A5, KLU	cytochrome P450, family 78, subfamily A, polypeptide 5	UniRef100_G7JZ14_Cytochrome_P450_78A11_n=1_Tax=Medicago_truncatula_RepID=G7JZ14_MEDTR
Glyma.02G160500	1.68826e-73	1.29595	0.56	0.261	9.4617e-69		-	AT3G56240	CCH	copper chaperone	UniRef100_Q9SE03_Copper_chaperone_homolog_CCH_n=1_Tax=Glycine_max_RepID=Q9SE03_SOYBN
Glyma.02G250700	2.90284e-77	1.40031	0.571	0.293	1.62687e-72		-	AT3G55580		Regulator of chromosome condensation (RCC1) family protein	UniRef100_G7J9Y3_RCC1_and_BTB_domain-containing_protein_n=2_Tax=Medicago_truncatula_RepID=G7J9Y3_MEDTR
Glyma.02G278000	1.39613e-105	1.09935	0.275	0.052	7.82449e-101		-	AT5G12235	CLE22	CLAVATA3/ESR-RELATED 22	UniRef100_E9L564_CLE18_protein_n=1_Tax=Glycine_max_RepID=E9L564_SOYBN
Glyma.03G029800	1.16423e-177	1.52949	0.386	0.063	6.52481e-173	cot-EP	YABBY	AT2G45190	AFO, FIL, YAB1	Plant-specific transcription factor YABBY family protein	UniRef100_Q6SS00_YABBY-like_transcription_factor_GRAMINIFOLIA_n=1_Tax=Antirrhinum_majus_RepID=Q6SS00_ANTMA
Glyma.03G154700	0	1.72717	0.445	0.033	0	cot-EP	-	AT4G02780	GA1, ABC33, ATCPS1, CPS, CPS1	Terpenoid cyclases/Protein prenyltransferases superfamily protein	UniRef100_O04408_Ent-copalyl_diphosphate_synthase,_chloroplastic_n=1_Tax=Pisum_sativum_RepID=KSA_PEA
Glyma.03G185900	8.37344e-57	1.31322	0.488	0.248	4.69281e-52	hrt-SC-OI, cot-EP	-	AT2G36830	GAMMA-TIP, TIP1;1, GAMMA-TIP1	gamma tonoplast intrinsic protein	UniRef100_Q39882_Nodulin-26_n=1_Tax=Glycine_max_RepID=Q39882_SOYBN
Glyma.03G189900	1.42642e-184	1.10807	0.299	0.033	7.99421e-180	glob-EP, hrt-EP, cot-EP	-	AT3G52970	CYP76G1	cytochrome P450, family 76, subfamily G, polypeptide 1	UniRef100_Q8H0I7_Cytochrome_P450_n=1_Tax=Petunia_hybrida_RepID=Q8H0I7_PETHY
Glyma.03G238700	4.15711e-141	1.15738	0.355	0.066	2.32981e-136		-	AT1G54860		Glycoprotein membrane precursor GPI-anchored	UniRef100_A6YTC7_GPI-anchored_protein-like_protein_II_n=1_Tax=Cucumis_melo_subsp._melo_RepID=A6YTC7_CUCME
Glyma.04G117400	2.62888e-71	1.06222	0.739	0.499	1.47333e-66		-	AT5G51540		Zincin-like metalloproteases family protein	UniRef100_G7IYL7_Mitochondrial_intermediate_peptidase_n=1_Tax=Medicago_truncatula_RepID=G7IYL7_MEDTR
Glyma.04G123900	1.83829e-86	1.1849	0.529	0.228	1.03025e-81		-	AT3G23640	HGL1	heteroglycan glucosidase 1	UniRef100_G7K6R7_Alpha_glucosidase-like_protein_n=1_Tax=Medicago_truncatula_RepID=G7K6R7_MEDTR
Glyma.04G124100	0	2.18162	0.59	0.081	0	glob-EP, cot-EP	-	AT1G65870		Disease resistance-responsive (dirigent-like protein) family protein	UniRef100_B9HR95_Disease_resistance-responsive_family_protein_n=1_Tax=Populus_trichocarpa_RepID=B9HR95_POPTR
Glyma.04G139800	9.34974e-300	1.99948	0.461	0.05	5.23997e-295	cot-EP	-	AT1G65870		Disease resistance-responsive (dirigent-like protein) family protein	UniRef100_B9HR95_Disease_resistance-responsive_family_protein_n=1_Tax=Populus_trichocarpa_RepID=B9HR95_POPTR
Glyma.04G216300	1.62173e-91	1.18388	0.459	0.168	9.0888e-87		-	AT2G18465		Chaperone DnaJ-domain superfamily protein	UniRef100_A9PAT3_DNAJ_heat_shock_N-terminal_domain-containing_family_protein_n=2_Tax=Populus_trichocarpa_RepID=A9PAT3_POPTR
Glyma.05G014500	1.79101e-143	1.56859	0.39	0.083	1.00375e-138	hrt-EP	-
Glyma.05G018800	2.27712e-149	1.02565	0.267	0.034	1.27619e-144		MIKC_MADS	AT5G60910	AGL8, FUL	AGAMOUS-like 8	UniRef100_I1U3J9_MADS-box_protein_n=1_Tax=Pisum_sativum_RepID=I1U3J9_PEA
Glyma.05G070200	1.27127e-100	1.189	0.49	0.168	7.12468e-96		ARR-B	AT4G18020	APRR2	CheY-like two-component responsive regulator family protein	UniRef100_G7JZU4_Two-component_response_regulator-like_protein_n=1_Tax=Medicago_truncatula_RepID=G7JZU4_MEDTR
Glyma.05G075100	2.1449e-210	2.25807	0.402	0.059	1.20209e-205		-	AT5G63380		AMP-dependent synthetase and ligase family protein	UniRef100_G7I2P5_4-coumarate-coa_ligase_n=1_Tax=Medicago_truncatula_RepID=G7I2P5_MEDTR
Glyma.06G056400	7.29622e-137	1.51706	0.514	0.154	4.08909e-132		-	AT2G26330	ER, QRP1	Leucine-rich receptor-like protein kinase family protein	UniRef100_G7I923_LRR_receptor-like_serine/threonine-protein_kinase_ERECTA_n=1_Tax=Medicago_truncatula_RepID=G7I923_MEDTR
Glyma.06G090100	1.3578e-122	1.5783	0.566	0.218	7.60964e-118		-	AT1G51580		RNA-binding KH domain-containing protein	UniRef100_G7J415_Poly(RC)-binding_protein_n=1_Tax=Medicago_truncatula_RepID=G7J415_MEDTR
Glyma.06G122600	1.61366e-84	1.08713	0.553	0.231	9.04357e-80	hrt-SC-II	-	AT1G77120	ADH1, ADH, ATADH, ATADH1	alcohol dehydrogenase 1	UniRef100_Q43016_Alcohol_dehydrogenase-1F_n=1_Tax=Phaseolus_acutifolius_RepID=Q43016_PHAAT
Glyma.06G222100	2.48399e-68	1.00042	0.717	0.459	1.39213e-63		-	AT5G51200		Protein of unknown function (DUF3414)	UniRef100_G7L0K5_Nuclear_pore_complex_protein_Nup205_n=1_Tax=Medicago_truncatula_RepID=G7L0K5_MEDTR
Glyma.07G028800	1.01752e-123	1.43211	0.475	0.139	5.70259e-119	glob-SC-ENT	-	AT1G15290		Tetratricopeptide repeat (TPR)-like superfamily protein	UniRef100_G7JGW1_Tetratricopeptide-like_helical_domain-containing_protein_n=1_Tax=Medicago_truncatula_RepID=G7JGW1_MEDTR
Glyma.07G054800	8.30616e-110	1.07264	0.342	0.081	4.6551e-105		ARF	AT4G23980	ARF9	auxin response factor 9	UniRef100_K7KZU2_Auxin_response_factor_n=1_Tax=Glycine_max_RepID=K7KZU2_SOYBN
Glyma.07G073800	2.23006e-117	1.01144	0.266	0.044	1.24982e-112		-	AT3G61220		NAD(P)-binding Rossmann-fold superfamily protein	UniRef100_G7J259_(+)-neomenthol_dehydrogenase_n=2_Tax=Medicago_truncatula_RepID=G7J259_MEDTR
Glyma.07G149600	3.74493e-31	1.094	0.332	0.159	2.09881e-26	em-AX-ST	-	AT3G51860	CAX3, ATHCX1, CAX1-LIKE, ATCAX3	cation exchanger 3	UniRef100_O64455_Ca2+/H+_exchanger_n=1_Tax=Vigna_radiata_RepID=O64455_VIGRA
Glyma.07G222000	4.03398e-164	1.41074	0.362	0.06	2.26081e-159		-
Glyma.07G267700	6.57587e-84	1.05708	0.442	0.158	3.68538e-79	hrt-SC-HI	-	AT5G50740		Heavy metal transport/detoxification superfamily protein	UniRef100_V9M4U8_Cold_regulated_protein_n=1_Tax=Manihot_esculenta_RepID=V9M4U8_MANES
Glyma.08G055600	4.89392e-66	1.11186	0.631	0.382	2.74275e-61		-	AT3G17880	HIP, ATTDX, ATHIP2, TDX	tetraticopeptide domain-containing thioredoxin	UniRef100_G7LE77_Thioredoxin-like_protein_n=1_Tax=Medicago_truncatula_RepID=G7LE77_MEDTR
Glyma.08G214000	3.92004e-198	1.60287	0.442	0.076	2.19695e-193		-	AT1G15290		Tetratricopeptide repeat (TPR)-like superfamily protein	UniRef100_G7JGW1_Tetratricopeptide-like_helical_domain-containing_protein_n=1_Tax=Medicago_truncatula_RepID=G7JGW1_MEDTR
Glyma.08G341500	8.43949e-179	1.28667	0.278	0.029	4.72983e-174	cot-EP	-	AT1G73260	ATKTI1, KTI1	kunitz trypsin inhibitor 1	UniRef100_Q39898_Kunitz_trypsin_inhibitor_n=1_Tax=Glycine_max_RepID=Q39898_SOYBN
Glyma.08G357600	6.7967e-123	1.07779	0.393	0.094	3.80914e-118		B3	AT3G24650	ABI3, SIS10	AP2/B3-like transcriptional factor family protein	UniRef100_Q68AN0_ABI-3_homolog_n=1_Tax=Psophocarpus_tetragonolobus_RepID=Q68AN0_PSOTE
Glyma.09G029400	8.84774e-239	2.21658	0.744	0.223	4.95863e-234		-	AT1G05160	CYP88A3, ATKAO1, KAO1	cytochrome P450, family 88, subfamily A, polypeptide 3	UniRef100_Q84ZW1_Ent-kaurenoic_acid_oxidase_n=1_Tax=Pisum_sativum_RepID=Q84ZW1_PEA
Glyma.09G046100	2.56635e-56	1.18623	0.313	0.112	1.43828e-51		-
Glyma.10G147700	9.35121e-123	1.2685	0.391	0.093	5.24079e-118		-	AT3G62550		Adenine nucleotide alpha hydrolases-like superfamily protein	UniRef100_G7I9H1_Universal_stress_protein_A-like_protein_n=1_Tax=Medicago_truncatula_RepID=G7I9H1_MEDTR
Glyma.10G193500	6.4816e-131	1.43104	0.533	0.166	3.63255e-126		-	AT5G51100	FSD2	Fe superoxide dismutase 2	UniRef100_I1LCI3_Superoxide_dismutase_n=1_Tax=Glycine_max_RepID=I1LCI3_SOYBN
	Marker RNA levels in subregions based on LCM mRNA Dataset

## Sheet: snCluster 3
Back to Index	Cluster 3 Marker RNAs
snRNAs differentially expressed between Cluster 3 nuclei versus all other nuclei in the dataset (at least 2-fold upregulated, adj. pval <0.05, expressed in at least 25% of Cluster 3 nuclei)						*Click on button to view the heatmap of the marker mRNA levels in the subregions of the LCM Dataset
Glyma ID	p_val	avg_log2FC	pct.1	pct.2	p_val_adj	Subregion Specifics	TF Family	TAIR10 AGI	TAIR10 Symbol	TAIR10 Description	Descriptive Uniref100 Best Hit
Glyma.01G106100	1.35465e-62	1.24911	0.362	0.127	7.59202e-58	emSC-PS	-	AT3G09270	ATGSTU8, GSTU8	glutathione S-transferase TAU 8	UniRef100_G7L6G9_Glutathione_S-transferase_GST_n=1_Tax=Medicago_truncatula_RepID=G7L6G9_MEDTR
Glyma.01G168500	1.98965e-53	1.03842	0.389	0.168	1.11508e-48		DBB	AT4G38960		B-box type zinc finger family protein	UniRef100_G7KGE4_Zinc_finger_protein_CONSTANS-like_protein_n=1_Tax=Medicago_truncatula_RepID=G7KGE4_MEDTR
Glyma.01G228700	2.90704e-185	1.69866	0.74	0.225	1.62922e-180		-	AT5G13930	CHS, TT4, ATCHS	Chalcone and stilbene synthase family protein	UniRef100_P30081_Chalcone_synthase_7_n=1_Tax=Glycine_max_RepID=CHS7_SOYBN
Glyma.02G021200	3.56213e-135	1.26393	0.305	0.051	1.99636e-130		-	AT1G69840		SPFH/Band 7/PHB domain-containing membrane-associated protein family	UniRef100_Q5KSB6_Hypersensitive-induced_response_protein_n=1_Tax=Lotus_japonicus_RepID=Q5KSB6_LOTJA
Glyma.02G048400	5.56232e-117	1.05565	0.767	0.282	3.11735e-112		-	AT3G51240	F3H, TT6, F3'H	flavanone 3-hydroxylase	UniRef100_Q53B69_Flavanone_3-hydroxylase_n=1_Tax=Glycine_max_RepID=Q53B69_SOYBN
Glyma.02G061400	2.43387e-50	1.04718	0.501	0.279	1.36404e-45		-	AT5G66560		Phototropic-responsive NPH3 family protein	UniRef100_G7ZVI1_Root_phototropism_protein_n=2_Tax=Medicago_truncatula_RepID=G7ZVI1_MEDTR
Glyma.02G147800	0	2.43964	0.89	0.223	0		bHLH	AT4G09820	TT8, BHLH42	basic helix-loop-helix (bHLH) DNA-binding superfamily protein	UniRef100_E3SXU4_Basic_helix-loop-helix_protein_A_n=1_Tax=Pisum_sativum_RepID=BHLHW_PEA
Glyma.02G228500	7.76757e-119	1.24503	0.323	0.065	4.35326e-114	globSC-EPD, hrtSC-EPD	-	AT2G30070	ATKT1, ATKT1P, ATKUP1, KUP1, KT1	potassium transporter 1	UniRef100_K7KA75_Potassium_transporter_n=2_Tax=Glycine_max_RepID=K7KA75_SOYBN
Glyma.03G101700	1.41158e-222	2.29413	0.533	0.104	7.91108e-218	hrtSC-EPD, cotSC-EPD, emSC-PS	-	AT1G02205	CER1	Fatty acid hydroxylase superfamily	UniRef100_G7LDH6_Gl1-like_protein_n=1_Tax=Medicago_truncatula_RepID=G7LDH6_MEDTR
Glyma.03G136500	1.90204e-76	1.28637	0.367	0.123	1.06598e-71		-	AT2G41740	VLN2, ATVLN2	villin 2	UniRef100_B9II82_Villin_2_family_protein_n=2_Tax=Populus_trichocarpa_RepID=B9II82_POPTR
Glyma.03G176600	0	2.40544	0.897	0.226	0		WRKY	AT2G37260	TTG2, ATWRKY44, WRKY44, DSL1	WRKY family transcription factor family protein	UniRef100_G7L1N8_WRKY_transcription_factor_n=1_Tax=Medicago_truncatula_RepID=G7L1N8_MEDTR
Glyma.03G209100	5.71379e-66	1.12747	0.367	0.129	3.20224e-61		-	AT1G03470		Kinase interacting (KIP1-like) family protein	UniRef100_D7KCF2_Kinase_interacting_family_protein_n=1_Tax=Arabidopsis_lyrata_subsp._lyrata_RepID=D7KCF2_ARALL
Glyma.03G209200	2.09094e-83	1.18264	0.622	0.269	1.17184e-78		-
Glyma.03G262600	6.05652e-215	2.01671	0.669	0.176	3.39431e-210	globSC-EPD, emSC-PS	-	AT1G17260	AHA10	autoinhibited H(+)-ATPase isoform 10	UniRef100_UPI000193C9FE_autoinhibited_H+_ATPase_n=1_Tax=Populus_trichocarpa_RepID=UPI000193C9FE
Glyma.04G043900	8.4872e-90	1.27575	0.352	0.1	4.75657e-85	globSC-EPD, emSC-PS	-	AT2G38185		RING/U-box superfamily protein	UniRef100_Q2HRJ4_Zinc_finger,_RING-type_n=1_Tax=Medicago_truncatula_RepID=Q2HRJ4_MEDTR
Glyma.04G097900	6.36218e-109	1.35952	0.365	0.091	3.56562e-104	cotSC-EPD, emSC-PS	-	AT5G65380		MATE efflux family protein	UniRef100_I1JVA1_MATE_efflux_family_protein_n=1_Tax=Glycine_max_RepID=I1JVA1_SOYBN
Glyma.04G109900	2.34595e-81	1.17098	0.304	0.079	1.31476e-76	globSC-EPD, hrtSC-EPD, cotSC-EPD, em.COT.ADEPD	-	AT5G33370		GDSL-like Lipase/Acylhydrolase superfamily protein	UniRef100_G7L2Y6_GDSL_esterase/lipase_n=1_Tax=Medicago_truncatula_RepID=G7L2Y6_MEDTR
Glyma.04G209200	1.86925e-83	1.07253	0.257	0.057	1.0476e-78	hrtSC-EPD, cotSC-EPD	-	AT5G09220	AAP2	amino acid permease 2	UniRef100_A7XVK0_Amino_acid_transporter_n=2_Tax=Phaseolus_vulgaris_RepID=A7XVK0_PHAVU
Glyma.05G011900	4.81219e-95	1.23611	0.391	0.115	2.69694e-90		-	AT2G26910	PDR4, ATPDR4	pleiotropic drug resistance 4	UniRef100_B9ILH5_ABC_transporter_family_protein_n=1_Tax=Populus_trichocarpa_RepID=B9ILH5_POPTR
Glyma.05G050100	4.79339e-77	1.25538	0.376	0.122	2.68641e-72	globSC-EPD, emSC-PS	-	AT1G12570		Glucose-methanol-choline (GMC) oxidoreductase family protein	UniRef100_B9GKQ2_Glucose-methanol-choline_oxidoreductase_family_protein_n=1_Tax=Populus_trichocarpa_RepID=B9GKQ2_POPTR
Glyma.05G061900	1.20748e-93	1.31088	0.357	0.097	6.76722e-89	globSC-EPD, hrtSC-EPD, cotSC-EPD, emSC-PS	MYB	AT3G13540	ATMYB5, MYB5	myb domain protein 5	UniRef100_C0A1G8_R2R3-MYB_transcription_factor_LjPAP_n=1_Tax=Lotus_japonicus_RepID=C0A1G8_LOTJA
Glyma.05G148800	2.52238e-87	1.25588	0.714	0.405	1.41364e-82	emSC-PS	MIKC_MADS	AT1G24260	SEP3, AGL9	K-box region and MADS-box transcription factor family protein	UniRef100_Q533S6_MADS_box_protein_SEP3_n=1_Tax=Lotus_japonicus_RepID=Q533S6_LOTJA
Glyma.05G163400	4.94163e-55	1.05173	0.318	0.112	2.76949e-50		-	AT5G45670		GDSL-like Lipase/Acylhydrolase superfamily protein	UniRef100_T2DNG4_GDSL_esterase/lipase_n=1_Tax=Phaseolus_vulgaris_RepID=T2DNG4_PHAVU
Glyma.05G175300	2.8398e-160	1.50208	0.486	0.115	1.59154e-155	globSC-EPD, emSC-PS	-	AT1G10130	ECA3, ATECA3	endoplasmic reticulum-type calcium-transporting ATPase 3	UniRef100_A7GH90_Magnesium-importing_ATPase_n=2_Tax=Clostridium_botulinum_F_RepID=A7GH90_CLOBL
Glyma.05G196200	0	2.33227	0.737	0.128	0	cotSC-EPD	-
Glyma.05G200000	1.38441e-209	2.10079	0.572	0.13	7.7588e-205	globSC-EPD, hrtSC-EPD	-	AT1G01630		Sec14p-like phosphatidylinositol transfer family protein	UniRef100_O48940_Polyphosphoinositide_binding_protein_Ssh2p_n=1_Tax=Glycine_max_RepID=O48940_SOYBN
Glyma.06G044100	0	2.44476	0.813	0.152	0	globSC-EPD	-	AT2G38185		RING/U-box superfamily protein	UniRef100_Q2HRJ4_Zinc_finger,_RING-type_n=1_Tax=Medicago_truncatula_RepID=Q2HRJ4_MEDTR
Glyma.06G168600	7.60521e-124	1.44988	0.452	0.125	4.26227e-119	globSC-EPD, hrtSC-EPD, cotSC-EPD, emSC-PS	SBP	AT5G50570	SPL13A, SPL13	Squamosa promoter-binding protein-like (SBP domain) transcription factor family protein	UniRef100_G7J3V1_Squamosa_promoter_binding_protein_n=1_Tax=Medicago_truncatula_RepID=G7J3V1_MEDTR
Glyma.06G202300	7.03779e-200	1.92147	0.817	0.271	3.94426e-195		-	AT5G07990	TT7, CYP75B1, D501	Cytochrome P450 superfamily protein	UniRef100_Q8W3Y5_Flavonoid_3'-hydroxylase_n=3_Tax=Glycine_max_RepID=Q8W3Y5_SOYBN
Glyma.06G303700	1.07805e-149	1.56564	0.659	0.236	6.04184e-145		HD-ZIP	AT1G05230	HDG2	homeodomain GLABROUS 2	UniRef100_B9GU68_Homeobox-leucine_zipper_family_protein_n=1_Tax=Populus_trichocarpa_RepID=B9GU68_POPTR
Glyma.07G027400	2.03838e-51	1.18636	0.333	0.131	1.14239e-46	cotSC-EPD	bHLH	AT4G37850		basic helix-loop-helix (bHLH) DNA-binding superfamily protein	UniRef100_G7KVU0_Transcription_factor_bHLH25_n=1_Tax=Medicago_truncatula_RepID=G7KVU0_MEDTR
Glyma.07G040600	9.8276e-82	1.32067	0.365	0.115	5.50778e-77		-	AT1G72500		LOCATED IN: plasma membrane; EXPRESSED IN: 23 plant structures; EXPRESSED DURING: 13 growth stages; CONTAINS InterPro DOMAIN/s: von Willebrand factor, type A (InterPro:IPR002035); BEST Arabidopsis thaliana protein match is: inter-alpha-trypsin inhibitor heavy chain-related (TAIR:AT1G19110.1); Has 1407 Blast hits to 1406 proteins in 307 species: Archae - 6; Bacteria - 522; Metazoa - 484; Fungi - 5…	UniRef100_G7IGH7_Inter-alpha-trypsin_inhibitor_heavy_chain_H3_n=1_Tax=Medicago_truncatula_RepID=G7IGH7_MEDTR
Glyma.07G062900	8.65768e-63	1.0185	0.276	0.081	4.85211e-58	emSC-PS	-	AT4G27220		NB-ARC domain-containing disease resistance protein	UniRef100_R4HCC8_Rpp4_candidate_R10_n=2_Tax=Glycine_max_RepID=R4HCC8_SOYBN
Glyma.07G064100	6.95598e-87	1.3058	0.633	0.323	3.89841e-82		-	AT4G27220		NB-ARC domain-containing disease resistance protein	UniRef100_R4HCC8_Rpp4_candidate_R10_n=2_Tax=Glycine_max_RepID=R4HCC8_SOYBN
Glyma.07G150500	1.11771e-98	1.29041	0.38	0.107	6.26408e-94	globSC-EPD	-	AT2G38185		RING/U-box superfamily protein	UniRef100_Q0WS06_Protein_ABERRANT_POLLEN_DEVELOPMENT_1_n=1_Tax=Arabidopsis_thaliana_RepID=Q0WS06_ARATH
Glyma.07G216000	1.28157e-104	1.30613	0.284	0.057	7.18242e-100	hrtSC-EPD, cotSC-EPD, emSC-PS	MYB	AT1G22640	ATMYB3, MYB3	myb domain protein 3	UniRef100_K7WTA5_MybC2-L1_n=1_Tax=Vitis_vinifera_RepID=K7WTA5_VITVI
Glyma.07G263000	8.37479e-255	2.1109	0.746	0.199	4.69357e-250	emSC-PS	-	AT3G17070		Peroxidase family protein	UniRef100_G7JJA7_Peroxidase_n=1_Tax=Medicago_truncatula_RepID=G7JJA7_MEDTR
Glyma.08G062000	6.64738e-102	1.01028	0.654	0.231	3.72546e-97		-	AT1G61720	BAN	NAD(P)-binding Rossmann-fold superfamily protein	UniRef100_G1AS84_Anthocyanidin_reductase_1_n=1_Tax=Glycine_max_RepID=G1AS84_SOYBN
Glyma.08G091100	2.68901e-173	1.7969	0.574	0.165	1.50703e-168	globSC-EPD	-
Glyma.08G113600	1.20917e-62	1.11811	0.449	0.194	6.77665e-58	emSC-PS	-	AT1G55320	AAE18	acyl-activating enzyme 18	UniRef100_G7LHZ3_Acetyl-coenzyme_A_synthetase_n=1_Tax=Medicago_truncatula_RepID=G7LHZ3_MEDTR
Glyma.08G132600	1.31018e-99	1.16588	0.27	0.054	7.34276e-95	globSC-EPD, hrtSC-EPD, emSC-PS	-	AT1G10130	ECA3, ATECA3	endoplasmic reticulum-type calcium-transporting ATPase 3	UniRef100_UPI000367B0BF_hypothetical_protein_n=1_Tax=Prevotella_paludivivens_RepID=UPI000367B0BF
Glyma.08G183000	8.57556e-36	1.08804	0.352	0.177	4.80608e-31		-	AT1G25275		unknown protein; FUNCTIONS IN: molecular function unknown; INVOLVED IN: response to karrikin; LOCATED IN: endomembrane system; EXPRESSED IN: 23 plant structures; EXPRESSED DURING: 13 growth stages; Has 35333 Blast hits to 34131 proteins in 2444 species: Archae - 798; Bacteria - 22429; Metazoa - 974; Fungi - 991; Plants - 531; Viruses - 0; Other Eukaryotes - 9610 (source: NCBI BLink).
Glyma.08G270600	4.09522e-141	2.02075	0.397	0.085	2.29512e-136	hrtSC-EPD, cotSC-EPD, emSC-PS	-	AT2G23910		NAD(P)-binding Rossmann-fold superfamily protein	UniRef100_G7KDR3_Dihydroflavonol-4-reductase_n=2_Tax=Medicago_truncatula_RepID=G7KDR3_MEDTR
Glyma.08G307800	3.45699e-138	1.73636	0.62	0.207	1.93743e-133		-	AT1G06550		ATP-dependent caseinolytic (Clp) protease/crotonase family protein	UniRef100_A9PBA7_Enoyl-CoA_hydratase/isomerase_family_protein_n=1_Tax=Populus_trichocarpa_RepID=A9PBA7_POPTR
Glyma.09G279200	6.96774e-84	1.10293	0.284	0.069	3.905e-79	globSC-EPD, hrtSC-EPD, cotSC-EPD	-	AT3G11740		Protein of unknown function (DUF567)
Glyma.10G009500	5.16505e-220	2.1662	0.578	0.129	2.8947e-215	globSC-EPD, hrtSC-EPD	-	AT2G47115		unknown protein; FUNCTIONS IN: molecular function unknown; INVOLVED IN: biological process unknown; LOCATED IN: endomembrane system; BEST Arabidopsis thaliana protein match is: unknown protein (TAIR:AT1G10660.1); Has 35333 Blast hits to 34131 proteins in 2444 species: Archae - 798; Bacteria - 22429; Metazoa - 974; Fungi - 991; Plants - 531; Viruses - 0; Other Eukaryotes - 9610 (source: NCBI BLink…
Glyma.10G026000	1.00591e-274	2.08352	0.838	0.255	5.63754e-270		bHLH	AT4G09820	TT8, BHLH42	basic helix-loop-helix (bHLH) DNA-binding superfamily protein	UniRef100_E3SXU4_Basic_helix-loop-helix_protein_A_n=1_Tax=Pisum_sativum_RepID=BHLHW_PEA
Glyma.10G078700	6.54141e-72	1.34773	0.506	0.241	3.66607e-67		-	AT3G28430		unknown protein; FUNCTIONS IN: molecular function unknown; INVOLVED IN: biological process unknown; LOCATED IN: mitochondrion; EXPRESSED IN: 17 plant structures; EXPRESSED DURING: 6 growth stages; CONTAINS InterPro DOMAIN/s: Protein of unknown function FPL (InterPro:IPR019155); Has 243 Blast hits to 233 proteins in 101 species: Archae - 0; Bacteria - 0; Metazoa - 110; Fungi - 0; Plants - 53; Viru…	UniRef100_G7JTB0_CLEC16A-like_protein_n=1_Tax=Medicago_truncatula_RepID=G7JTB0_MEDTR
Glyma.10G153900	6.45301e-174	1.99226	0.662	0.206	3.61653e-169	globSC-EPD	-	AT1G55020	LOX1, ATLOX1	lipoxygenase 1	UniRef100_I1LBB9_Lipoxygenase_n=1_Tax=Glycine_max_RepID=I1LBB9_SOYBN
Glyma.10G203600	2.9971e-56	1.02516	0.288	0.097	1.6797e-51	emSC-PS	-	AT2G16980		Major facilitator superfamily protein	UniRef100_G7I365_Hippocampus_abundant_transcript-like_protein_n=1_Tax=Medicago_truncatula_RepID=G7I365_MEDTR
Glyma.10G204800	1.73861e-55	1.03487	0.428	0.183	9.74387e-51		-	AT1G75290		NAD(P)-binding Rossmann-fold superfamily protein	UniRef100_G1AS85_Leucoanthocyanidin_reductase_1_n=2_Tax=Glycine_max_RepID=G1AS85_SOYBN
Glyma.10G209800	1.2099e-113	1.52186	0.449	0.131	6.78076e-109		-	AT3G53260	PAL2, ATPAL2	phenylalanine ammonia-lyase 2	UniRef100_K7LKL7_Phenylalanine_ammonia-lyase_n=2_Tax=Glycine_max_RepID=K7LKL7_SOYBN
Glyma.10G218900	7.03854e-73	1.0837	0.359	0.118	3.94468e-68		-
Glyma.10G224000	5.75509e-33	1.02799	0.375	0.208	3.22538e-28		-	AT1G43620	UGT80B1	UDP-Glycosyltransferase superfamily protein	UniRef100_G7IBZ1_Sterol_3-beta-glucosyltransferase_n=1_Tax=Medicago_truncatula_RepID=G7IBZ1_MEDTR
Glyma.10G233600	5.59197e-191	1.84695	0.588	0.152	3.13396e-186	globSC-EPD, emSC-PS	-	AT3G49055		unknown protein; EXPRESSED IN: cotyledon; BEST Arabidopsis thaliana protein match is: unknown protein (TAIR:AT1G24560.1); Has 52205 Blast hits to 29376 proteins in 1994 species: Archae - 873; Bacteria - 6150; Metazoa - 27099; Fungi - 3784; Plants - 3062; Viruses - 130; Other Eukaryotes - 11107 (source: NCBI BLink).
Glyma.12G021200	0	2.44329	0.814	0.211	0		-				UniRef100_G7II43_NAD(P)H-quinone_oxidoreductase_chain_n=1_Tax=Medicago_truncatula_RepID=G7II43_MEDTR
Glyma.12G047400	1.48429e-143	1.59129	0.478	0.129	8.31858e-139		-	AT1G49430	LACS2, LRD2	long-chain acyl-CoA synthetase 2	UniRef100_B9HRT8_LONG-CHAIN_ACYL-COA_SYNTHETASE_2_family_protein_n=1_Tax=Populus_trichocarpa_RepID=B9HRT8_POPTR
Glyma.12G084600	4.1411e-45	1.07463	0.472	0.263	2.32084e-40	emSC-HG	-	AT5G22740	ATCSLA02, CSLA02, ATCSLA2, CSLA2	cellulose synthase-like A02	UniRef100_G7JM38_Glucomannan_4-beta-mannosyltransferase_n=1_Tax=Medicago_truncatula_RepID=G7JM38_MEDTR
Glyma.12G093500	8.59587e-127	1.24726	0.3	0.053	4.81747e-122	globSC-EPD	-	AT1G75660	XRN3, AtXRN3	5'-3' exoribonuclease 3	UniRef100_G7JH90_5'-3'_exoribonuclease_n=1_Tax=Medicago_truncatula_RepID=G7JH90_MEDTR
Glyma.12G093600	9.04854e-74	1.17221	0.323	0.097	5.07116e-69	globSC-EPD	-	AT3G44220		Late embryogenesis abundant (LEA) hydroxyproline-rich glycoprotein family	UniRef100_G7IHG4_NHL1_n=1_Tax=Medicago_truncatula_RepID=G7IHG4_MEDTR
Glyma.12G098000	8.16946e-190	1.67752	0.443	0.081	4.57849e-185	globSC-EPD, hrtSC-EPD, cotSC-EPD	-
Glyma.12G098100	3.27606e-159	1.37087	0.363	0.063	1.83603e-154		-
Glyma.12G100100	2.81595e-86	1.33475	0.561	0.254	1.57817e-81		HD-ZIP	AT1G05230	HDG2	homeodomain GLABROUS 2	UniRef100_B9GU68_Homeobox-leucine_zipper_family_protein_n=1_Tax=Populus_trichocarpa_RepID=B9GU68_POPTR
Glyma.12G215800	5.17378e-62	1.02601	0.265	0.076	2.8996e-57		-	AT4G27250		NAD(P)-binding Rossmann-fold superfamily protein	UniRef100_F4JIT1_Rossmann-fold_NAD(P)-binding_domain-containing_protein_n=1_Tax=Arabidopsis_thaliana_RepID=F4JIT1_ARATH
Glyma.13G001900	2.8535e-59	1.3891	0.37	0.149	1.59922e-54	emSC-PS	-	AT4G24100		Protein kinase superfamily protein	UniRef100_E5RDC4_Serine/threonine_protein_kinase_n=1_Tax=Cucumis_melo_subsp._melo_RepID=E5RDC4_CUCME
Glyma.13G075200	3.7892e-42	1.02355	0.373	0.181	2.12362e-37		-	AT3G12203	scpl17	serine carboxypeptidase-like 17	UniRef100_Q9SAU7_Glucose_acyltransferase_n=1_Tax=Solanum_berthaultii_RepID=Q9SAU7_9SOLN
Glyma.13G166600	2.75183e-77	1.03439	0.279	0.072	1.54224e-72	globSC-EPD	-	AT4G13730		Ypt/Rab-GAP domain of gyp1p superfamily protein	UniRef100_G7JD03_TBC1_domain_family_member_n=1_Tax=Medicago_truncatula_RepID=G7JD03_MEDTR
Glyma.13G307300	4.84101e-201	1.84292	0.748	0.222	2.71309e-196	globSC-EPD, emSC-PS	MYB_related	AT1G01380	ETC1	Homeodomain-like superfamily protein	UniRef100_Q0PJF6_MYB_transcription_factor_MYB172_n=1_Tax=Glycine_max_RepID=Q0PJF6_SOYBN
Glyma.13G317600	7.19257e-89	1.20477	0.283	0.065	4.031e-84	globSC-EPD, hrtSC-EPD, cotSC-EPD	-	AT4G33790	CER4, G7, FAR3	Jojoba acyl CoA reductase-related male sterility protein	UniRef100_G7IRD9_Fatty_acyl-CoA_reductase_n=1_Tax=Medicago_truncatula_RepID=G7IRD9_MEDTR
Glyma.13G357100	1.01332e-178	1.9637	0.632	0.195	5.67904e-174	globSC-EPD, emSC-PS	HD-ZIP	AT1G79840	GL2	HD-ZIP IV family of homeobox-leucine zipper protein with lipid-binding START domain	UniRef100_G7IUR3_Homeobox-leucine_zipper_protein_GLABRA_n=2_Tax=Medicago_truncatula_RepID=G7IUR3_MEDTR
Glyma.14G027800	8.82137e-61	1.08489	0.32	0.109	4.94385e-56	globSC-EPD, hrtSC-EPD	-
Glyma.14G032400	1.55014e-108	1.29647	0.544	0.181	8.68762e-104		-	AT3G59030	TT12, ATTT12	MATE efflux family protein	UniRef100_I1M721_MATE_efflux_family_protein_n=2_Tax=Glycine_max_RepID=I1M721_SOYBN
Glyma.14G068300	5.88427e-80	1.0454	0.252	0.057	3.29778e-75	emSC-PS	-	AT2G39690		Protein of unknown function, DUF547	UniRef100_Q9LHB3_Genomic_DNA,_chromosome_3,_BAC_clone:_T16H11_n=2_Tax=Arabidopsis_thaliana_RepID=Q9LHB3_ARATH
Glyma.14G072700	1.52803e-129	1.34468	0.708	0.246	8.56367e-125	globSC-EPD	-	AT5G42800	DFR, TT3, M318	dihydroflavonol 4-reductase	UniRef100_Q9SPJ5_Dihydroflavonol-4-reductase_DFR1_n=1_Tax=Glycine_max_RepID=Q9SPJ5_SOYBN
Glyma.14G154300	3.49333e-104	1.54496	0.494	0.165	1.9578e-99	globSC-EPD	-
Glyma.15G014700	6.91127e-89	1.28499	0.393	0.124	3.87335e-84	globSC-EPD	-	AT4G19640	ARA7, ARA-7, ATRABF2B, ATRAB5B, RABF2B, ATRAB-F2B, RAB-F2B	Ras-related small GTP-binding family protein	UniRef100_A9TLP5_Rab5/RabF-family_small_GTPase_n=1_Tax=Physcomitrella_patens_subsp._patens_RepID=A9TLP5_PHYPA
Glyma.15G016500	2.72146e-136	1.53952	0.511	0.149	1.52521e-131	globSC-EPD	HD-ZIP	AT1G79840	GL2	HD-ZIP IV family of homeobox-leucine zipper protein with lipid-binding START domain	UniRef100_G7IUR3_Homeobox-leucine_zipper_protein_GLABRA_n=2_Tax=Medicago_truncatula_RepID=G7IUR3_MEDTR
Glyma.15G021300	1.19412e-122	1.13975	0.302	0.055	6.69234e-118	cotSC-EPD	-	AT4G29990		Leucine-rich repeat transmembrane protein kinase protein	UniRef100_Q9SZV2_Leucine-rich_repeat_transmembrane_protein_kinase_n=1_Tax=Arabidopsis_thaliana_RepID=Q9SZV2_ARATH
Glyma.15G219300	1.88962e-98	1.44582	0.617	0.289	1.05902e-93		-	AT1G79380		Ca(2)-dependent phospholipid-binding protein (Copine) family	UniRef100_G7KJ99_E3_ubiquitin-protein_ligase_RGLG2_n=1_Tax=Medicago_truncatula_RepID=G7KJ99_MEDTR
Glyma.15G257800	2.43189e-231	1.93526	0.538	0.104	1.36293e-226	globSC-EPD, hrtSC-EPD, cotSC-EPD	-	AT1G70510	KNAT2, ATK1	KNOTTED-like from Arabidopsis thaliana 2	UniRef100_Q9SXV2_Homeobox_9_n=1_Tax=Nicotiana_tabacum_RepID=Q9SXV2_TOBAC
Glyma.16G009200	1.8577e-77	1.23639	0.3	0.083	1.04113e-72		-	AT1G72500		LOCATED IN: plasma membrane; EXPRESSED IN: 23 plant structures; EXPRESSED DURING: 13 growth stages; CONTAINS InterPro DOMAIN/s: von Willebrand factor, type A (InterPro:IPR002035); BEST Arabidopsis thaliana protein match is: inter-alpha-trypsin inhibitor heavy chain-related (TAIR:AT1G19110.1); Has 1407 Blast hits to 1406 proteins in 307 species: Archae - 6; Bacteria - 522; Metazoa - 484; Fungi - 5…	UniRef100_Q8L798_Inter-alpha-trypsin_inhibitor_heavy_chain-like_protein_n=1_Tax=Arabidopsis_thaliana_RepID=Q8L798_ARATH
Glyma.16G031700	4.30008e-172	1.63824	0.457	0.097	2.40993e-167		-	AT4G27220		NB-ARC domain-containing disease resistance protein	UniRef100_C0JJH4_Rpp4_candidate_1_n=2_Tax=Glycine_max_RepID=C0JJH4_SOYBN
Glyma.16G056400	1.73313e-138	1.48982	0.457	0.116	9.71317e-134		-	AT3G48200		unknown protein; FUNCTIONS IN: molecular function unknown; INVOLVED IN: biological process unknown; LOCATED IN: endomembrane system; EXPRESSED IN: 21 plant structures; EXPRESSED DURING: 13 growth stages; Has 210 Blast hits to 148 proteins in 42 species: Archae - 0; Bacteria - 118; Metazoa - 0; Fungi - 0; Plants - 48; Viruses - 0; Other Eukaryotes - 44 (source: NCBI BLink).
Glyma.16G108900	1.62644e-156	1.6485	0.454	0.102	9.11523e-152	emCOT-AB-EPD	-	AT4G19380		Long-chain fatty alcohol dehydrogenase family protein	UniRef100_F6HJ27_Long-chain-alcohol_oxidase_n=1_Tax=Vitis_vinifera_RepID=F6HJ27_VITVI
Glyma.16G203300	3.96062e-143	1.60513	0.506	0.14	2.21969e-138		-	AT5G62230	ERL1	ERECTA-like 1	UniRef100_C6ZRW6_ERECTA-like_kinase_n=1_Tax=Glycine_max_RepID=C6ZRW6_SOYBN
Glyma.17G012600	7.22937e-48	1.04901	0.26	0.09	4.05163e-43	emSC-PS	-	AT1G11790	ADT1	arogenate dehydratase 1	UniRef100_U7E1Q7_Prephenate_dehydratase_family_protein_n=1_Tax=Populus_trichocarpa_RepID=U7E1Q7_POPTR
Glyma.17G087900	1.05585e-51	1.21948	0.41	0.2	5.91742e-47		-	AT1G19100		Histidine kinase-, DNA gyrase B-, and HSP90-like ATPase family protein	UniRef100_Q56Y74_Microrchidia_adenosine_triphosphatase_(ATPase)_family_protein_n=1_Tax=Arabidopsis_thaliana_RepID=Q56Y74_ARATH
Glyma.17G141600	4.498e-87	1.33593	0.485	0.185	2.52086e-82		-	AT4G16600		Nucleotide-diphospho-sugar transferases superfamily protein	UniRef100_G7JIW7_Glycogenin-2_n=1_Tax=Medicago_truncatula_RepID=G7JIW7_MEDTR
Glyma.17G142700	3.6024e-104	1.36191	0.42	0.126	2.01893e-99		-	AT5G47380		Protein of unknown function, DUF547
Glyma.17G143600	2.95337e-99	1.60137	0.412	0.122	1.65519e-94	globSC-EPD, emSC-PS	MYB	AT3G13540	ATMYB5, MYB5	myb domain protein 5	UniRef100_C0A1G8_R2R3-MYB_transcription_factor_LjPAP_n=1_Tax=Lotus_japonicus_RepID=C0A1G8_LOTJA
Glyma.17G226100	2.18258e-88	1.35087	0.499	0.199	1.22321e-83		-	AT2G26330	ER, QRP1	Leucine-rich receptor-like protein kinase family protein	UniRef100_G7I923_LRR_receptor-like_serine/threonine-protein_kinase_ERECTA_n=1_Tax=Medicago_truncatula_RepID=G7I923_MEDTR
Glyma.17G247400	2.36987e-142	1.65762	0.549	0.163	1.32817e-137	emSC-PS	-	AT1G47530		MATE efflux family protein	UniRef100_K7MNT5_MATE_efflux_family_protein_n=1_Tax=Glycine_max_RepID=K7MNT5_SOYBN
Glyma.17G252200	7.76267e-133	1.67279	0.586	0.187	4.35051e-128		-	AT5G42800	DFR, TT3, M318	dihydroflavonol 4-reductase	UniRef100_A2IBG7_Dihydroflavonol-4-reductase_2_n=3_Tax=Glycine_max_RepID=A2IBG7_SOYBN
Glyma.18G109900	3.0214e-280	2.37087	0.829	0.24	1.69331e-275	globSC-EPD, emSC-PS	-	AT1G06550		ATP-dependent caseinolytic (Clp) protease/crotonase family protein	UniRef100_A9PBA7_Enoyl-CoA_hydratase/isomerase_family_protein_n=1_Tax=Populus_trichocarpa_RepID=A9PBA7_POPTR
Glyma.18G201500	2.64735e-122	1.50892	0.423	0.111	1.48368e-117	globSC-EPD, emSC-PS	-	AT2G38185		RING/U-box superfamily protein	UniRef100_Q0WS06_Protein_ABERRANT_POLLEN_DEVELOPMENT_1_n=1_Tax=Arabidopsis_thaliana_RepID=Q0WS06_ARATH
Glyma.19G013000	2.26902e-143	1.80701	0.574	0.181	1.27165e-138		-	AT1G75750	GASA1	GAST1 protein homolog 1	UniRef100_G7KIU9_Gibberellin_regulated_protein_n=1_Tax=Medicago_truncatula_RepID=G7KIU9_MEDTR
Glyma.19G177400	0	2.33375	0.911	0.261	0	globSC-EPD	WRKY	AT2G37260	TTG2, ATWRKY44, WRKY44, DSL1	WRKY family transcription factor family protein	UniRef100_G7L1N8_WRKY_transcription_factor_n=1_Tax=Medicago_truncatula_RepID=G7L1N8_MEDTR
Glyma.19G190600	4.43365e-73	1.31574	0.405	0.153	2.4848e-68		-	AT5G03760	ATCSLA09, CSLA09, ATCSLA9, CSLA9, RAT4	Nucleotide-diphospho-sugar transferases superfamily protein	UniRef100_L7Z9A7_CSLA9-like_protein_n=1_Tax=Eucalyptus_cladocalyx_RepID=L7Z9A7_9MYRT
Glyma.20G010700	5.34521e-94	1.29365	0.331	0.087	2.99567e-89		-
Glyma.20G019100	8.64041e-47	1.01044	0.312	0.124	4.84243e-42	globSC-EPD, emSC-PS	-	AT1G31170	ATSRX, SRX	sulfiredoxin	UniRef100_I1NDB8_Sulfiredoxin_n=1_Tax=Glycine_max_RepID=I1NDB8_SOYBN
Glyma.20G019300	1.72459e-62	1.26053	0.578	0.351	9.66527e-58		-	AT2G35110	GRL, NAP1, NAPP	transcription activators	UniRef100_E3UV65_NAP1_n=1_Tax=Medicago_truncatula_RepID=E3UV65_MEDTR
Glyma.20G121500	1.91476e-101	1.33153	0.41	0.122	1.07311e-96	globSC-EPD	-	AT2G01170	BAT1	bidirectional amino acid transporter 1	UniRef100_Q9ZU50_Amino-acid_permease_BAT1_n=2_Tax=Arabidopsis_thaliana_RepID=BAT1_ARATH
Glyma.20G160800	2.61662e-178	1.65494	0.532	0.129	1.46646e-173	globSC-EPD, emSC-PS	-	AT3G49055		unknown protein; EXPRESSED IN: cotyledon; BEST Arabidopsis thaliana protein match is: unknown protein (TAIR:AT1G24560.1); Has 52205 Blast hits to 29376 proteins in 1994 species: Archae - 873; Bacteria - 6150; Metazoa - 27099; Fungi - 3784; Plants - 3062; Viruses - 130; Other Eukaryotes - 11107 (source: NCBI BLink).
Glyma.20G167900	3.129e-42	1.00692	0.286	0.116	1.75362e-37	emSC-PS	-	AT1G43620	UGT80B1	UDP-Glycosyltransferase superfamily protein	UniRef100_G7IBZ1_Sterol_3-beta-glucosyltransferase_n=1_Tax=Medicago_truncatula_RepID=G7IBZ1_MEDTR
Glyma.20G176100	4.30163e-114	1.33329	0.54	0.174	2.41081e-109	globSC-EPD, emSC-PS	-	AT5G54160	ATOMT1, OMT1	O-methyltransferase 1	UniRef100_F8SMC2_Isoliquiritigenin_2'-O-methyltransferase_n=1_Tax=Glycine_max_RepID=F8SMC2_SOYBN
Glyma.20G180800	9.01142e-58	1.36988	0.41	0.172	5.05036e-53		-	AT3G53260	PAL2, ATPAL2	phenylalanine ammonia-lyase 2	UniRef100_K7N485_Phenylalanine_ammonia-lyase_n=1_Tax=Glycine_max_RepID=K7N485_SOYBN
	Marker RNA levels in subregions based on LCM mRNA Dataset

## Sheet: snCluster 4
Back to Index	Cluster 4 Marker RNAs
snRNAs differentially expressed between Cluster 4 nuclei versus all other nuclei in the dataset (at least 2-fold upregulated, adj. pval <0.05, expressed in at least 25% of Cluster 4 nuclei)						*Click on button to view the heatmap of the marker mRNA levels in the subregions of the LCM Dataset
Glyma ID	p_val	avg_log2FC	pct.1	pct.2	p_val_adj	Subregion Specifics	TF Family	TAIR10 AGI	TAIR10 Symbol	TAIR10 Description	Descriptive Uniref100 Best Hit
Glyma.01G019700	2.94599e-188	1.59507	0.666	0.188	1.65105e-183		bHLH	AT5G65640	bHLH093	beta HLH protein 93	UniRef100_A9YWR2_BHLH_transcription_factor_n=1_Tax=Medicago_truncatula_RepID=A9YWR2_MEDTR
Glyma.01G067200	0	2.51672	0.835	0.166	0	globSC-OI, hrtSC-OI, cotSC-OI, emSC-PY	-	AT2G03980		GDSL-like Lipase/Acylhydrolase superfamily protein	UniRef100_D7LQN2_GDSL-motif_lipase/hydrolase_family_protein_n=1_Tax=Arabidopsis_lyrata_subsp._lyrata_RepID=D7LQN2_ARALL
Glyma.01G071300	2.58181e-122	1.33565	0.72	0.319	1.44695e-117		-	AT3G25570		Adenosylmethionine decarboxylase family protein	UniRef100_Q8S3F8_S-adenosylmethionine_decarboxylase_proenzyme_n=2_Tax=Glycine_max_RepID=Q8S3F8_SOYBN
Glyma.01G214200	0	2.00305	0.772	0.15	0		-	AT4G22880	LDOX, TDS4, TT18, ANS	leucoanthocyanidin dioxygenase	UniRef100_Q2TUV8_Anthocyanidin_synthase_2_n=1_Tax=Glycine_max_RepID=Q2TUV8_SOYBN
Glyma.01G228700	2.80511e-253	1.80983	0.849	0.22	1.5721e-248		-	AT5G13930	CHS, TT4, ATCHS	Chalcone and stilbene synthase family protein	UniRef100_P30081_Chalcone_synthase_7_n=1_Tax=Glycine_max_RepID=CHS7_SOYBN
Glyma.01G230200	3.55697e-112	1.07044	0.607	0.203	1.99347e-107		-	AT3G03150		unknown protein; FUNCTIONS IN: molecular function unknown; INVOLVED IN: biological process unknown; LOCATED IN: mitochondrion; EXPRESSED IN: 22 plant structures; EXPRESSED DURING: 13 growth stages; BEST Arabidopsis thaliana protein match is: unknown protein (TAIR:AT5G17165.1); Has 39 Blast hits to 39 proteins in 11 species: Archae - 0; Bacteria - 0; Metazoa - 0; Fungi - 0; Plants - 39; Viruses - …	UniRef100_J7F198_Hydrogen_peroxide_induced_protein_1_n=2_Tax=Camellia_sinensis_RepID=J7F198_CAMSI
Glyma.01G239600	3.79844e-190	1.12469	0.465	0.079	2.1288e-185		-	AT1G47480		alpha/beta-Hydrolases superfamily protein	UniRef100_Q5NUF3_2-hydroxyisoflavanone_dehydratase_n=1_Tax=Glycine_max_RepID=HIDH_SOYBN
Glyma.02G048400	0	2.15866	0.959	0.271	0		-	AT3G51240	F3H, TT6, F3'H	flavanone 3-hydroxylase	UniRef100_Q53B69_Flavanone_3-hydroxylase_n=1_Tax=Glycine_max_RepID=Q53B69_SOYBN
Glyma.02G128000	3.72033e-137	1.47021	0.774	0.364	2.08502e-132		-	AT3G25570		Adenosylmethionine decarboxylase family protein	UniRef100_Q8S3F8_S-adenosylmethionine_decarboxylase_proenzyme_n=2_Tax=Glycine_max_RepID=Q8S3F8_SOYBN
Glyma.02G169800	3.51282e-110	1.02127	0.492	0.136	1.96873e-105	emSC-PY	-	AT5G49040		Disease resistance-responsive (dirigent-like protein) family protein	UniRef100_Q45W75_Disease_resistance-responsive_family_protein_n=1_Tax=Arachis_hypogaea_RepID=Q45W75_ARAHY
Glyma.02G293700	9.71026e-107	1.13483	0.655	0.25	5.44202e-102	hrtSC-OI, cotSC-OI	-
Glyma.03G006900	2.15794e-131	1.23305	0.561	0.165	1.2094e-126		-	AT5G17770	ATCBR, CBR1, CBR	NADH:cytochrome B5 reductase 1	UniRef100_Q5PY86_NADH:cytochrome_b5_reductase_n=1_Tax=Vernicia_fordii_RepID=Q5PY86_VERFO
Glyma.03G131700	0	2.22139	0.708	0.122	0	globSC-II, hrtSC-II	-	AT1G74670		Gibberellin-regulated family protein	UniRef100_Q2HRH3_Gibberellin_induced_protein_n=1_Tax=Medicago_truncatula_RepID=Q2HRH3_MEDTR
Glyma.03G171100	1.96581e-97	1.03166	0.844	0.501	1.10172e-92		-	AT5G02500	HSC70-1, HSP70-1, AT-HSC70-1, HSC70	heat shock cognate protein 70-1	UniRef100_Q5QHT2_70_kDa_heat_shock_cognate_protein_3_n=1_Tax=Vigna_radiata_RepID=Q5QHT2_VIGRA
Glyma.03G209200	8.26235e-215	1.66188	0.835	0.256	4.63055e-210		-
Glyma.03G243200	0	2.51724	0.875	0.165	0		-
Glyma.03G246700	4.56478e-203	1.31847	0.561	0.112	2.55828e-198		-	AT1G60710	ATB2	NAD(P)-linked oxidoreductase superfamily protein	UniRef100_G7L1V2_Auxin-induced_protein_PCNT115_n=3_Tax=Medicago_truncatula_RepID=G7L1V2_MEDTR
Glyma.04G091800	0	2.41986	0.887	0.263	0	hrtSC-OI, cotSC-OI	-	AT1G09750		Eukaryotic aspartyl protease family protein	UniRef100_G7J557_Aspartic_proteinase_nepenthesin-1_n=1_Tax=Medicago_truncatula_RepID=G7J557_MEDTR
Glyma.04G104600	1.908e-159	1.42403	0.822	0.327	1.06932e-154	hrtSC-II, cotSC-II	-	AT4G08685	SAH7	Pollen Ole e 1 allergen and extensin family protein	UniRef100_B7FN25_Pollen_allergen_Phl_p_n=1_Tax=Medicago_truncatula_RepID=B7FN25_MEDTR
Glyma.04G118700	2.2618e-177	1.3191	0.569	0.129	1.2676e-172		-	AT5G62350		Plant invertase/pectin methylesterase inhibitor superfamily protein	UniRef100_G7IYJ3_21_kDa_protein_n=1_Tax=Medicago_truncatula_RepID=G7IYJ3_MEDTR
Glyma.04G214000	0	1.25312	0.449	0.033	0	hrtSC-OI	-	AT5G64620	C/VIF2, ATC/VIF2	cell wall / vacuolar inhibitor of fructosidase 2	UniRef100_G7JBI0_Pectinesterase_inhibitor_n=1_Tax=Medicago_truncatula_RepID=G7JBI0_MEDTR
Glyma.04G222400	1.59703e-184	1.23055	0.492	0.091	8.95039e-180		-	AT5G05270		Chalcone-flavanone isomerase family protein	UniRef100_W0U1R8_Chalcone_isomerase_1_protein_n=1_Tax=Lupinus_angustifolius_RepID=W0U1R8_LUPAN
Glyma.05G045900	1.80529e-135	1.11142	0.53	0.143	1.01176e-130		-	AT5G03860	MLS	malate synthase	UniRef100_I1K089_Malate_synthase_n=1_Tax=Glycine_max_RepID=I1K089_SOYBN
Glyma.05G088100	0	2.51839	0.84	0.141	0	globSC-EPD, hrtSC-EPD	-	AT5G08640	FLS1	flavonol synthase 1	UniRef100_G7J3J7_Flavonol_synthase/flavanone_3-hydroxylase_n=1_Tax=Medicago_truncatula_RepID=G7J3J7_MEDTR
Glyma.05G150400	2.83874e-166	1.32241	0.449	0.085	1.59094e-161	cotSC-OI	-	AT3G23730	XTH16	xyloglucan endotransglucosylase/hydrolase 16	UniRef100_P35694_Brassinosteroid-regulated_protein_BRU1_n=3_Tax=Glycine_max_RepID=BRU1_SOYBN
Glyma.05G152000	1.71607e-106	1.13731	0.765	0.391	9.61753e-102		-	AT4G13940	HOG1, EMB1395, SAHH1, MEE58, ATSAHH1	S-adenosyl-L-homocysteine hydrolase	UniRef100_I1K3S4_Adenosylhomocysteinase_n=1_Tax=Glycine_max_RepID=I1K3S4_SOYBN
Glyma.05G179300	0	3.1934	0.84	0.047	0		-	AT2G22170		Lipase/lipooxygenase, PLAT/LH2 family protein	UniRef100_G7J3U5_Elicitor-inducible_protein_EIG-J7_n=1_Tax=Medicago_truncatula_RepID=G7J3U5_MEDTR
Glyma.05G180600	0	2.81306	0.813	0.153	0	globSC-OI, hrtSC-OI, cotSC-OI	-	AT5G10170	ATMIPS3, MIPS3	myo-inositol-1-phosphate synthase 3	UniRef100_Q2MJR4_Myo-inositol-1-phosphate_synthase_n=1_Tax=Glycine_max_RepID=Q2MJR4_SOYBN
Glyma.05G207100	5.69548e-113	1.14825	0.624	0.228	3.19198e-108		-	AT4G11600	ATGPX6, PHGPX, LSC803, GPX6	glutathione peroxidase 6	UniRef100_I1K6J6_Glutathione_peroxidase_n=1_Tax=Glycine_max_RepID=I1K6J6_SOYBN
Glyma.06G012900	3.19983e-214	1.40294	0.539	0.098	1.79331e-209		-	AT4G34480		O-Glycosyl hydrolases family 17 protein	UniRef100_G7J6K5_Glucan_endo-1,3-beta-glucosidase_n=1_Tax=Medicago_truncatula_RepID=G7J6K5_MEDTR
Glyma.06G143000	1.51514e-158	1.31254	0.654	0.178	8.49147e-154	globSC-EPD, cotSC-EPD	-	AT5G05270		Chalcone-flavanone isomerase family protein	UniRef100_W0U1R8_Chalcone_isomerase_1_protein_n=1_Tax=Lupinus_angustifolius_RepID=W0U1R8_LUPAN
Glyma.06G152400	0	1.11351	0.37	0.015	0	hrtSC-OI	-	AT5G64620	C/VIF2, ATC/VIF2	cell wall / vacuolar inhibitor of fructosidase 2	UniRef100_G7JBI0_Pectinesterase_inhibitor_n=1_Tax=Medicago_truncatula_RepID=G7JBI0_MEDTR
Glyma.06G185900	2.62765e-238	1.32775	0.477	0.068	1.47264e-233		-	AT5G50120		Transducin/WD40 repeat-like superfamily protein	UniRef100_G7JNR9_WD_repeat-containing_protein_n=1_Tax=Medicago_truncatula_RepID=G7JNR9_MEDTR
Glyma.06G202300	2.88859e-232	1.59746	0.913	0.266	1.61888e-227		-	AT5G07990	TT7, CYP75B1, D501	Cytochrome P450 superfamily protein	UniRef100_Q8W3Y5_Flavonoid_3'-hydroxylase_n=3_Tax=Glycine_max_RepID=Q8W3Y5_SOYBN
Glyma.06G277400	0	1.47196	0.566	0.072	0	hrtSC-HI, cotSC-HI	-	AT2G42610	LSH10	Protein of unknown function (DUF640)	UniRef100_G7IU28_177_protein_n=1_Tax=Medicago_truncatula_RepID=G7IU28_MEDTR
Glyma.06G295700	6.15884e-156	1.86891	0.729	0.293	3.45166e-151		-	AT5G54160	ATOMT1, OMT1	O-methyltransferase 1	UniRef100_G9I8U0_Inositol_methyltransferase_n=1_Tax=Glycine_max_RepID=G9I8U0_SOYBN
Glyma.06G303100	5.58776e-270	1.42447	0.516	0.069	3.13161e-265		MYB_related	AT2G46410	CPC	Homeodomain-like superfamily protein	UniRef100_Q0PJH5_MYB_transcription_factor_MYB73_n=1_Tax=Glycine_max_RepID=Q0PJH5_SOYBN
Glyma.06G322100	1.02989e-266	1.80094	0.794	0.179	5.77193e-262		-	AT5G56170	LLG1	LORELEI-LIKE-GPI-ANCHORED PROTEIN 1	UniRef100_Q9ZWN0_GPI-anchored_protein_n=1_Tax=Vigna_radiata_RepID=Q9ZWN0_VIGRA
Glyma.07G034800	1.27917e-138	1.14007	0.901	0.475	7.16896e-134	globSC-OI, hrtSC-OI, cotSC-OI, emSC-PY	-	AT1G55020	LOX1, ATLOX1	lipoxygenase 1	UniRef100_I1KH67_Lipoxygenase_n=2_Tax=Glycine_max_RepID=I1KH67_SOYBN
Glyma.07G075500	1.38703e-150	1.08223	0.52	0.125	7.77348e-146		-	AT3G61200		Thioesterase superfamily protein	UniRef100_B9IC93_Thioesterase_family_protein_n=1_Tax=Populus_trichocarpa_RepID=B9IC93_POPTR
Glyma.07G125500	1.12943e-221	1.73943	0.748	0.212	6.32975e-217	globSUS	-
Glyma.07G132000	2.39591e-178	1.57232	0.835	0.318	1.34276e-173	hrtSC-ENT	-	AT3G09390	MT2A, ATMT-K, ATMT-1	metallothionein 2A	UniRef100_Q75NI1_Type_2_metallothionein_n=1_Tax=Glycine_max_RepID=Q75NI1_SOYBN
Glyma.07G141500	0	2.90361	0.93	0.238	0	hrtSC-OI	-	AT5G55410		Bifunctional inhibitor/lipid-transfer protein/seed storage 2S albumin superfamily protein	UniRef100_O24101_MtN5_protein_n=1_Tax=Medicago_truncatula_RepID=O24101_MEDTR
Glyma.07G260300	0	2.84095	0.967	0.276	0		-	AT4G21960	PRXR1	Peroxidase superfamily protein	UniRef100_Q9XFI6_Peroxidase_n=1_Tax=Glycine_max_RepID=Q9XFI6_SOYBN
Glyma.07G261400	2.44656e-106	1.11948	0.666	0.277	1.37115e-101		-	AT1G11840	GLX1	glyoxalase I homolog	UniRef100_U5U069_Lactoylglutathione_lyase_n=1_Tax=Phaseolus_vulgaris_RepID=U5U069_PHAVU
Glyma.08G017300	0	1.94326	0.676	0.106	0	hrtSC-OI	-	AT4G23500		Pectin lyase-like superfamily protein	UniRef100_A7PZL3_Probable_polygalacturonase_n=1_Tax=Vitis_vinifera_RepID=PGLR_VITVI
Glyma.08G062000	0	2.81469	0.964	0.211	0		-	AT1G61720	BAN	NAD(P)-binding Rossmann-fold superfamily protein	UniRef100_G1AS84_Anthocyanidin_reductase_1_n=1_Tax=Glycine_max_RepID=G1AS84_SOYBN
Glyma.08G107300	0	1.35901	0.422	0.032	0		-	AT3G23730	XTH16	xyloglucan endotransglucosylase/hydrolase 16	UniRef100_P35694_Brassinosteroid-regulated_protein_BRU1_n=3_Tax=Glycine_max_RepID=BRU1_SOYBN
Glyma.08G112400	4.6332e-217	1.33789	0.521	0.091	2.59663e-212		-	AT5G19860		Protein of unknown function, DUF538	UniRef100_I7K8L1_T4.10_protein_n=1_Tax=Malus_x_robusta_RepID=I7K8L1_9ROSA
Glyma.08G113600	2.09574e-102	1.00163	0.559	0.187	1.17454e-97	emSC-PS	-	AT1G55320	AAE18	acyl-activating enzyme 18	UniRef100_G7LHZ3_Acetyl-coenzyme_A_synthetase_n=1_Tax=Medicago_truncatula_RepID=G7LHZ3_MEDTR
Glyma.08G137000	0	4.69133	0.966	0.053	0		-	AT2G22170		Lipase/lipooxygenase, PLAT/LH2 family protein	UniRef100_G7J3U5_Elicitor-inducible_protein_EIG-J7_n=1_Tax=Medicago_truncatula_RepID=G7J3U5_MEDTR
Glyma.08G147900	2.15211e-268	1.36491	0.499	0.065	1.20613e-263	emSC-HG	-	AT5G09760		Plant invertase/pectin methylesterase inhibitor superfamily	UniRef100_I1KTG6_Pectinesterase_n=1_Tax=Glycine_max_RepID=I1KTG6_SOYBN
Glyma.08G222900	6.06679e-109	1.00303	0.504	0.146	3.40007e-104		-	AT1G51650		ATP synthase epsilon chain, mitochondrial	UniRef100_G7KF76_ATP_synthase_subunit_epsilon_n=1_Tax=Medicago_truncatula_RepID=G7KF76_MEDTR
Glyma.08G307800	1.2901e-193	1.52761	0.726	0.202	7.23023e-189		-	AT1G06550		ATP-dependent caseinolytic (Clp) protease/crotonase family protein	UniRef100_A9PBA7_Enoyl-CoA_hydratase/isomerase_family_protein_n=1_Tax=Populus_trichocarpa_RepID=A9PBA7_POPTR
Glyma.08G327100	1.46382e-119	1.19524	0.708	0.273	8.20381e-115		-	AT1G13110	CYP71B7	cytochrome P450, family 71 subfamily B, polypeptide 7	UniRef100_G7IA31_Cytochrome_P450_n=1_Tax=Medicago_truncatula_RepID=G7IA31_MEDTR
Glyma.08G341100	0	2.3801	0.525	0.035	0	globSC-EPD, hrtSC-EPD, cotSC-EPD	-	AT1G73260	ATKTI1, KTI1	kunitz trypsin inhibitor 1	UniRef100_Q8W3K5_Mcp20_n=1_Tax=Matricaria_chamomilla_RepID=Q8W3K5_9ASTR
Glyma.08G342000	0	1.96151	0.408	0.008	0	cotSC-OI	-	AT1G73260	ATKTI1, KTI1	kunitz trypsin inhibitor 1	UniRef100_P01070_Trypsin_inhibitor_A_n=1_Tax=Glycine_max_RepID=ITRA_SOYBN
Glyma.08G344300	0	2.96232	0.89	0.155	0	hrtSC-OI	-	AT5G48490		Bifunctional inhibitor/lipid-transfer protein/seed storage 2S albumin superfamily protein	UniRef100_F5BR62_Defective_in_induced_resistance_1_protein_n=1_Tax=Nicotiana_tabacum_RepID=F5BR62_TOBAC
Glyma.09G009800	2.04927e-244	1.74379	0.76	0.187	1.1485e-239	globSC-EPD	-	AT2G32300	UCC1	uclacyanin 1	UniRef100_Q2HT27_Blue_(Type_1)_copper_domain_n=1_Tax=Medicago_truncatula_RepID=Q2HT27_MEDTR
Glyma.09G072700	0	2.39113	0.705	0.045	0		-	AT5G20740		Plant invertase/pectin methylesterase inhibitor superfamily protein	UniRef100_M9VF16_PMEI/InvI_n=1_Tax=Citrus_sinensis_RepID=M9VF16_CITSI
Glyma.09G095200	0	1.01846	0.322	0.005	0	cotEP	-	AT1G22690		Gibberellin-regulated family protein	UniRef100_Q8GWK5_Gibberellin-regulated_protein_9_n=1_Tax=Arabidopsis_thaliana_RepID=GASA9_ARATH
Glyma.09G123700	0	1.13258	0.376	0.021	0		-
Glyma.09G192800	7.38605e-177	1.24392	0.581	0.132	4.13944e-172		-	AT1G65980	TPX1	thioredoxin-dependent peroxidase 1	UniRef100_B3GV28_Peroxiredoxin_n=1_Tax=Pisum_sativum_RepID=B3GV28_PEA
Glyma.09G203000	2.94328e-272	1.64923	0.626	0.11	1.64953e-267		bHLH	AT5G65640	bHLH093	beta HLH protein 93	UniRef100_A9YWR2_BHLH_transcription_factor_n=1_Tax=Medicago_truncatula_RepID=A9YWR2_MEDTR
Glyma.09G257400	5.12138e-131	1.03666	0.468	0.11	2.87022e-126	globSC-OI	-	AT4G00350		MATE efflux family protein	UniRef100_I1L6H7_MATE_efflux_family_protein_n=1_Tax=Glycine_max_RepID=I1L6H7_SOYBN
Glyma.09G273400	5.72991e-130	1.36297	0.628	0.212	3.21127e-125	hrtSC-OI	-	AT5G08380	AtAGAL1, AGAL1	alpha-galactosidase 1	UniRef100_Q5ZP79_Alpha-galactosidase_1_n=1_Tax=Pisum_sativum_RepID=Q5ZP79_PEA
Glyma.10G006500	7.57119e-83	1.02996	0.666	0.317	4.2432e-78		-	AT5G43330		Lactate/malate dehydrogenase family protein	UniRef100_H2D5S3_Malate_dehydrogenase_n=2_Tax=Glycine_max_RepID=H2D5S3_SOYBN
Glyma.10G204800	5.78751e-168	1.31485	0.638	0.169	3.24355e-163		-	AT1G75290		NAD(P)-binding Rossmann-fold superfamily protein	UniRef100_G1AS85_Leucoanthocyanidin_reductase_1_n=2_Tax=Glycine_max_RepID=G1AS85_SOYBN
Glyma.10G214500	0	4.93647	1	0.11	0	hrtSC-OI, cotSC-OI	-				UniRef100_Q2XN58_Auxin_down-regulated_protein_n=1_Tax=Glycine_max_RepID=Q2XN58_SOYBN
Glyma.10G222500	4.95265e-67	1.01722	0.599	0.27	2.77566e-62	globSC-OI, hrtSC-OI, cotSC-OI	-	AT1G71695		Peroxidase superfamily protein	UniRef100_H2D7G8_Glutathione_peroxidase_n=1_Tax=Copaifera_officinalis_RepID=H2D7G8_9FABA
Glyma.10G241800	2.92422e-89	1.01077	0.475	0.154	1.63885e-84	hrtSC-OI, cotSC-OI	-	AT2G28100	ATFUC1, FUC1	alpha-L-fucosidase 1	UniRef100_G7ID38_Alpha-L-fucosidase_n=1_Tax=Medicago_truncatula_RepID=G7ID38_MEDTR
Glyma.10G251900	1.87134e-197	1.66705	0.923	0.523	1.04877e-192		-	AT4G02890	UBQ14	Ubiquitin family protein	UniRef100_Q3E7T8_Polyubiquitin_14_n=16_Tax=Pentapetalae_RepID=UBQ14_ARATH
Glyma.10G277900	4.79262e-130	1.10221	0.552	0.155	2.68598e-125		-	AT5G04750		F1F0-ATPase inhibitor protein, putative	UniRef100_Q9LZ22_F1F0-ATPase_inhibitor-like_protein_n=1_Tax=Arabidopsis_thaliana_RepID=Q9LZ22_ARATH
Glyma.11G011500	0	2.43593	0.823	0.156	0		-	AT5G13930	CHS, TT4, ATCHS	Chalcone and stilbene synthase family protein	UniRef100_Q84V87_Chalcone_synthase_n=1_Tax=Glycine_max_RepID=Q84V87_SOYBN
Glyma.11G013200	1.84945e-175	1.47592	0.748	0.251	1.03651e-170		-	AT3G03150		unknown protein; FUNCTIONS IN: molecular function unknown; INVOLVED IN: biological process unknown; LOCATED IN: mitochondrion; EXPRESSED IN: 22 plant structures; EXPRESSED DURING: 13 growth stages; BEST Arabidopsis thaliana protein match is: unknown protein (TAIR:AT5G17165.1); Has 39 Blast hits to 39 proteins in 11 species: Archae - 0; Bacteria - 0; Metazoa - 0; Fungi - 0; Plants - 39; Viruses - …	UniRef100_B8Y3H9_Hydrogen_peroxide-induced_1_n=1_Tax=Nicotiana_tabacum_RepID=B8Y3H9_TOBAC
Glyma.11G027700	0	2.49125	0.871	0.172	0		-	AT4G22880	LDOX, TDS4, TT18, ANS	leucoanthocyanidin dioxygenase	UniRef100_Q2TUW0_Anthocyanidin_synthase_n=1_Tax=Glycine_max_RepID=Q2TUW0_SOYBN
Glyma.11G043800	9.65539e-172	1.4108	0.65	0.188	5.41127e-167	hrtSC-OI	-	AT5G65700	BAM1	Leucine-rich receptor-like protein kinase family protein	UniRef100_Q9LKZ5_Receptor-like_protein_kinase_2_n=1_Tax=Glycine_max_RepID=Q9LKZ5_SOYBN
Glyma.11G080800	1.91706e-153	1.43049	0.681	0.224	1.0744e-148		-	AT2G17710		unknown protein; Has 39 Blast hits to 39 proteins in 14 species: Archae - 0; Bacteria - 0; Metazoa - 0; Fungi - 0; Plants - 39; Viruses - 0; Other Eukaryotes - 0 (source: NCBI BLink).
Glyma.11G098700	3.97198e-188	1.54779	0.895	0.439	2.22606e-183		-	AT2G16600	ROC3	rotamase CYP 3	UniRef100_K7LNW4_Peptidyl-prolyl_cis-trans_isomerase_n=2_Tax=Glycine_max_RepID=K7LNW4_SOYBN
Glyma.11G120400	0	2.46976	0.731	0.101	0	hrtSC-OI	-	AT5G48485	DIR1	Bifunctional inhibitor/lipid-transfer protein/seed storage 2S albumin superfamily protein	UniRef100_Q41126_Non-specific_lipid_transfer-like_protein_n=1_Tax=Phaseolus_vulgaris_RepID=Q41126_PHAVU
Glyma.11G188300	7.90568e-200	1.03043	0.362	0.043	4.43066e-195	hrtSC-OI	-	AT5G22580		Stress responsive A/B Barrel Domain	UniRef100_K0E184_Stress_responsive_A/B_barrel_domain_family_protein_n=1_Tax=Populus_tomentosa_RepID=K0E184_POPTO
Glyma.11G215500	1.17009e-176	1.67477	0.823	0.355	6.55765e-172		-	AT5G37600	ATGSR1, GLN1;1, GSR 1, ATGLN1;1	glutamine synthase clone R1	UniRef100_Q9FUK4_Glutamine_synthetase_n=1_Tax=Glycine_max_RepID=Q9FUK4_SOYBN
Glyma.11G215700	2.33146e-138	1.14512	0.573	0.161	1.30665e-133		-	AT2G01670	atnudt17, NUDT17	nudix hydrolase homolog 17	UniRef100_G7J9C3_Nudix_hydrolase_n=1_Tax=Medicago_truncatula_RepID=G7J9C3_MEDTR
Glyma.11G256100	0	2.38419	0.672	0.037	0	hrtSC-OI	-	AT1G55260		Bifunctional inhibitor/lipid-transfer protein/seed storage 2S albumin superfamily protein	UniRef100_G7JA55_Non-specific_lipid-transfer_protein-like_protein_n=1_Tax=Medicago_truncatula_RepID=G7JA55_MEDTR
Glyma.12G024700	1.30805e-112	1.1344	0.726	0.307	7.33086e-108		-	AT2G16600	ROC3	rotamase CYP 3	UniRef100_K7LSN8_Peptidyl-prolyl_cis-trans_isomerase_n=2_Tax=Mesangiospermae_RepID=K7LSN8_SOYBN
Glyma.12G055900	5.64097e-142	1.30045	0.607	0.181	3.16143e-137	hrtSC-II, cotSC-II, emSC-HG	-	AT5G12950		Putative glycosyl hydrolase of unknown function (DUF1680)
Glyma.12G073100	1.20439e-186	1.57195	0.846	0.333	6.74986e-182		-	AT1G07890	APX1, MEE6, CS1, ATAPX1, ATAPX01	ascorbate peroxidase 1	UniRef100_Q76LA6_Cytosolic_ascorbate_peroxidase_2_n=1_Tax=Glycine_max_RepID=Q76LA6_SOYBN
Glyma.12G100600	0	1.79938	0.581	0.061	0		MYB_related	AT2G46410	CPC	Homeodomain-like superfamily protein	UniRef100_Q0PJH5_MYB_transcription_factor_MYB73_n=1_Tax=Glycine_max_RepID=Q0PJH5_SOYBN
Glyma.12G175200	1.19508e-152	1.0418	0.431	0.082	6.69772e-148	globSC-EPD, emSC-PS	-
Glyma.12G195200	0	2.59244	0.782	0.097	0		MYB_related	AT1G01380	ETC1	Homeodomain-like superfamily protein	UniRef100_Q0PJF6_MYB_transcription_factor_MYB172_n=1_Tax=Glycine_max_RepID=Q0PJF6_SOYBN
Glyma.12G201000	8.05701e-118	1.19274	0.593	0.198	4.51547e-113		-	AT4G28240		Wound-responsive family protein	UniRef100_B9I6G9_Wound-responsive_family_protein_n=1_Tax=Populus_trichocarpa_RepID=B9I6G9_POPTR
Glyma.13G005500	0	3.81391	0.928	0.087	0		-	AT3G22142		Bifunctional inhibitor/lipid-transfer protein/seed storage 2S albumin superfamily protein	UniRef100_Q9LIE8_Genomic_DNA,_chromosome_3,_P1_clone:MKA23_n=1_Tax=Arabidopsis_thaliana_RepID=Q9LIE8_ARATH
Glyma.13G051900	0	1.47756	0.485	0.038	0	emSC-HG	-	AT5G15780		Pollen Ole e 1 allergen and extensin family protein	UniRef100_Q2HSE9_Pollen_Ole_e_1_allergen_and_extensin_n=1_Tax=Medicago_truncatula_RepID=Q2HSE9_MEDTR
Glyma.13G145000	1.78751e-149	1.21278	0.511	0.121	1.00179e-144		-	AT2G37040	PAL1, ATPAL1	PHE ammonia lyase 1	UniRef100_I1LZ94_Phenylalanine_ammonia-lyase_n=1_Tax=Glycine_max_RepID=I1LZ94_SOYBN
Glyma.13G178700	5.96875e-136	1.30713	0.803	0.355	3.34512e-131		-	AT2G34700		Pollen Ole e 1 allergen and extensin family protein	UniRef100_Q41122_Proline-rich_protein_n=1_Tax=Phaseolus_vulgaris_RepID=Q41122_PHAVU
Glyma.13G199800	1.90752e-205	1.83841	0.801	0.289	1.06905e-200		-	AT5G12380	ANNAT8	annexin 8	UniRef100_C6THM9_Annexin_n=1_Tax=Glycine_max_RepID=C6THM9_SOYBN
Glyma.13G215100	4.15848e-221	1.61592	0.659	0.144	2.33058e-216	globSC-EPD, emSC-PS	-				UniRef100_A0N068_Glycine-rich_protein_n=1_Tax=Gossypium_hirsutum_RepID=A0N068_GOSHI
Glyma.13G221100	4.5088e-151	1.24724	0.621	0.176	2.52691e-146		-	AT5G42300	UBL5	ubiquitin-like protein 5	UniRef100_F4YF92_Ubiquitin-like_protein_n=1_Tax=Camellia_sinensis_RepID=F4YF92_CAMSI
Glyma.13G229100	1.79974e-232	1.72315	0.688	0.16	1.00865e-227		-	AT1G09850	XBCP3	xylem bark cysteine peptidase 3	UniRef100_G7ZXJ6_Cysteine_proteinase_n=1_Tax=Medicago_truncatula_RepID=G7ZXJ6_MEDTR
Glyma.13G258500	5.93015e-149	1.20715	0.635	0.186	3.3235e-144		-	AT5G64350	FKBP12, ATFKBP12	FK506-binding protein 12	UniRef100_K7M1X9_Peptidyl-prolyl_cis-trans_isomerase_n=1_Tax=Glycine_max_RepID=K7M1X9_SOYBN
Glyma.13G270300	6.50389e-270	1.58373	0.678	0.13	3.64504e-265		-	AT2G42610	LSH10	Protein of unknown function (DUF640)	UniRef100_G7IH50_177_protein_n=1_Tax=Medicago_truncatula_RepID=G7IH50_MEDTR
Glyma.13G307300	2.47169e-250	1.8013	0.842	0.218	1.38523e-245	globSC-EPD, emSC-PS	MYB_related	AT1G01380	ETC1	Homeodomain-like superfamily protein	UniRef100_Q0PJF6_MYB_transcription_factor_MYB172_n=1_Tax=Glycine_max_RepID=Q0PJF6_SOYBN
Glyma.13G327000	3.24011e-87	1.06095	0.772	0.431	1.81589e-82		-	AT2G28470	BGAL8	beta-galactosidase 8	UniRef100_I1M4L7_Beta-galactosidase_n=1_Tax=Glycine_max_RepID=I1M4L7_SOYBN
Glyma.13G361200	5.72215e-144	1.38464	0.743	0.288	3.20692e-139		-	AT1G04250	AXR3, IAA17	AUX/IAA transcriptional regulator family protein	UniRef100_K7M3W3_Auxin-induced_protein_n=2_Tax=Glycine_max_RepID=K7M3W3_SOYBN
Glyma.14G032000	3.15617e-218	1.32596	0.513	0.085	1.76885e-213		-
Glyma.14G032400	4.4638e-165	1.4119	0.655	0.175	2.50169e-160		-	AT3G59030	TT12, ATTT12	MATE efflux family protein	UniRef100_I1M721_MATE_efflux_family_protein_n=2_Tax=Glycine_max_RepID=I1M721_SOYBN
Glyma.14G045000	3.56339e-152	1.02664	0.449	0.092	1.99707e-147	globSC-OI, hrtSC-OI	-	AT5G20950		Glycosyl hydrolase family protein	UniRef100_G7J6L9_Beta-D-glucosidase_n=1_Tax=Medicago_truncatula_RepID=G7J6L9_MEDTR
Glyma.14G070600	6.70887e-234	1.78128	0.746	0.202	3.75992e-229	emSC-HG	-	AT1G45130	BGAL5	beta-galactosidase 5	UniRef100_K7MNX9_Beta-galactosidase_n=1_Tax=Glycine_max_RepID=K7MNX9_SOYBN
Glyma.14G072700	0	2.16142	0.914	0.233	0	globSC-EPD	-	AT5G42800	DFR, TT3, M318	dihydroflavonol 4-reductase	UniRef100_Q9SPJ5_Dihydroflavonol-4-reductase_DFR1_n=1_Tax=Glycine_max_RepID=Q9SPJ5_SOYBN
Glyma.14G086300	5.15114e-108	1.21362	0.521	0.169	2.88691e-103	globSC-OI, hrtSC-OI	-	AT3G16150		N-terminal nucleophile aminohydrolases (Ntn hydrolases) superfamily protein	UniRef100_Q84L89_L-asparaginase_n=1_Tax=Glycine_max_RepID=Q84L89_SOYBN
Glyma.14G170900	1.01902e-153	1.42868	0.799	0.33	5.71097e-149	globSC-OI, hrtSC-OI, cotSC-OI	-	AT1G78060		Glycosyl hydrolase family protein	UniRef100_G8A378_Xylan_1_4-beta-xylosidase_n=1_Tax=Medicago_truncatula_RepID=G8A378_MEDTR
Glyma.14G189400	9.12246e-92	1.04761	0.717	0.334	5.11259e-87		-	AT2G36460		Aldolase superfamily protein	UniRef100_I1MB71_Fructose-bisphosphate_aldolase_n=1_Tax=Glycine_max_RepID=I1MB71_SOYBN
Glyma.15G052200	5.57102e-198	1.68851	0.858	0.352	3.12222e-193	cotSC-OI	-	AT5G64080		Bifunctional inhibitor/lipid-transfer protein/seed storage 2S albumin superfamily protein	UniRef100_G7KE52_Non-specific_lipid-transfer_protein_n=1_Tax=Medicago_truncatula_RepID=G7KE52_MEDTR
Glyma.15G090300	3.85672e-224	1.4881	0.623	0.13	2.16146e-219		-	AT5G09640	SNG2, SCPL19	serine carboxypeptidase-like 19	UniRef100_B0I1H8_1-O-acylglucose:anthocyanin-O-acyltransferase_n=1_Tax=Clitoria_ternatea_RepID=B0I1H8_CLITE
Glyma.15G114100	1.43899e-148	1.03372	0.482	0.108	8.06469e-144		-	AT2G32300	UCC1	uclacyanin 1	UniRef100_Q2HT27_Blue_(Type_1)_copper_domain_n=1_Tax=Medicago_truncatula_RepID=Q2HT27_MEDTR
Glyma.15G115000	1.23763e-177	1.82068	0.832	0.358	6.93618e-173	cotSC-OI, emSC-PY	-				UniRef100_T2DN10_Glutamate-rich_protein_n=1_Tax=Phaseolus_vulgaris_RepID=T2DN10_PHAVU
Glyma.15G181600	2.76787e-157	1.04765	0.451	0.09	1.55123e-152		-	AT5G20740		Plant invertase/pectin methylesterase inhibitor superfamily protein	UniRef100_M9VF16_PMEI/InvI_n=1_Tax=Citrus_sinensis_RepID=M9VF16_CITSI
Glyma.15G238200	2.35404e-161	1.32544	0.626	0.175	1.3193e-156		-	AT5G12380	ANNAT8	annexin 8	UniRef100_C6TJF6_Annexin_n=1_Tax=Glycine_max_RepID=C6TJF6_SOYBN
Glyma.15G262300	4.20266e-127	1.09981	0.379	0.078	2.35534e-122		-	AT1G16310		Cation efflux family protein	UniRef100_Q84ND5_Cation_diffusion_facilitator_9_n=1_Tax=Stylosanthes_hamata_RepID=Q84ND5_STYHA
Glyma.16G037900	4.32125e-105	1.06325	0.583	0.198	2.4218e-100	cotSC-OI	-				UniRef100_Q941N0_Drought-induced_protein_n=1_Tax=Retama_raetam_RepID=Q941N0_9FABA
Glyma.16G072400	2.09974e-157	1.29318	0.652	0.189	1.17678e-152		-	AT5G40370		Glutaredoxin family protein	UniRef100_B3F8F4_Glutaredoxin_n=1_Tax=Solanum_tuberosum_RepID=B3F8F4_SOLTU
Glyma.16G155000	1.87537e-144	1.29588	0.676	0.218	1.05103e-139		-	AT2G37170	PIP2B, PIP2;2	plasma membrane intrinsic protein 2	UniRef100_Q39822_Pip1_protein_n=1_Tax=Glycine_max_RepID=Q39822_SOYBN
Glyma.16G172400	0	1.18252	0.383	0.027	0		-	AT3G59140	ATMRP14, MRP14, ABCC10	multidrug resistance-associated protein 14	UniRef100_G7ID28_Multidrug_resistance_protein_ABC_transporter_family_n=1_Tax=Medicago_truncatula_RepID=G7ID28_MEDTR
Glyma.16G219500	7.33007e-285	1.88768	0.719	0.155	4.10806e-280	hrtSC-OI, cotSC-OI	-	AT1G59960		NAD(P)-linked oxidoreductase superfamily protein	UniRef100_Q41399_Chalcone_reductase_n=2_Tax=Sesbania_rostrata_RepID=Q41399_SESRO
Glyma.17G002300	3.6848e-122	1.16858	0.648	0.226	2.06511e-117		-	AT1G14450		NADH dehydrogenase (ubiquinone)s	UniRef100_Q9M9R9_NADH_dehydrogenase_[ubiquinone]_1_beta_subcomplex_subunit_3-B_n=2_Tax=Arabidopsis_RepID=NDB3B_ARATH
Glyma.17G013600	9.3501e-107	1.0091	0.902	0.547	5.24017e-102		-	AT4G21960	PRXR1	Peroxidase superfamily protein	UniRef100_O64970_Cationic_peroxidase_2_n=1_Tax=Glycine_max_RepID=O64970_SOYBN
Glyma.17G054500	2.18286e-188	1.33894	0.508	0.096	1.22336e-183	globSC-OI	-	AT5G56970	CKX3, ATCKX3	cytokinin oxidase 3	UniRef100_H7BRI4_Cytokinin_dehydrogenase_3_n=1_Tax=Glycine_max_RepID=H7BRI4_SOYBN
Glyma.17G105600	0	2.66864	0.931	0.17	0	globSC-EPD	-
Glyma.17G148400	1.33614e-144	1.34845	0.683	0.236	7.48826e-140		-	AT4G17050	UGLYAH	ureidoglycine aminohydrolase	UniRef100_Q8GXV5_Ureidoglycine_aminohydrolase_n=1_Tax=Arabidopsis_thaliana_RepID=UGHY_ARATH
Glyma.17G252200	2.47423e-175	1.35989	0.686	0.181	1.38666e-170		-	AT5G42800	DFR, TT3, M318	dihydroflavonol 4-reductase	UniRef100_A2IBG7_Dihydroflavonol-4-reductase_2_n=3_Tax=Glycine_max_RepID=A2IBG7_SOYBN
Glyma.18G015200	6.96642e-82	1.00504	0.75	0.376	3.90426e-77		-	AT5G10980		Histone superfamily protein	UniRef100_D7SZ96_Histone_H3_(Fragment)_n=1_Tax=Vitis_vinifera_RepID=D7SZ96_VITVI
Glyma.18G041100	2.30437e-187	1.48138	0.619	0.158	1.29146e-182		-	AT5G16570	GLN1;4	glutamine synthetase 1;4	UniRef100_C6TJN5_Glutamine_synthetase_n=1_Tax=Glycine_max_RepID=C6TJN5_SOYBN
Glyma.18G152400	0	1.73888	0.617	0.073	0	hrtSC-OI	-	AT5G48490		Bifunctional inhibitor/lipid-transfer protein/seed storage 2S albumin superfamily protein	UniRef100_F5BR62_Defective_in_induced_resistance_1_protein_n=1_Tax=Nicotiana_tabacum_RepID=F5BR62_TOBAC
Glyma.18G180800	7.04959e-151	1.56293	0.88	0.467	3.95087e-146	hrtSUS	-	AT3G09390	MT2A, ATMT-K, ATMT-1	metallothionein 2A	UniRef100_Q7M213_Metallothionein_n=2_Tax=Glycine_max_RepID=Q7M213_SOYBN
Glyma.18G191800	4.24331e-218	1.23672	0.482	0.074	2.37812e-213	hrtSC-OI, emSC-HG	-	AT5G55410		Bifunctional inhibitor/lipid-transfer protein/seed storage 2S albumin superfamily protein	UniRef100_O24101_MtN5_protein_n=1_Tax=Medicago_truncatula_RepID=O24101_MEDTR
Glyma.18G203600	4.80457e-67	1.23071	0.458	0.183	2.69267e-62		-
Glyma.18G214600	0	1.83275	0.693	0.083	0	hrtSC-EPD	-	AT5G59320	LTP3	lipid transfer protein 3	UniRef100_I1N394_Non-specific_lipid-transfer_protein_n=1_Tax=Glycine_max_RepID=I1N394_SOYBN
Glyma.19G022200	9.28761e-228	1.65297	0.616	0.129	5.20515e-223	emSC-PY	ZF-HD	AT3G28917	MIF2	mini zinc finger 2	UniRef100_B9H0F7_Zinc_finger_family_protein_n=1_Tax=Populus_trichocarpa_RepID=B9H0F7_POPTR
Glyma.19G028400	1.08047e-112	1.16037	0.592	0.216	6.05536e-108		-	AT3G29320		Glycosyl transferase, family 35	UniRef100_I1N6A5_Phosphorylase_n=1_Tax=Glycine_max_RepID=I1N6A5_SOYBN
Glyma.19G034900	0	2.00347	0.619	0.065	0	hrtSC-OI, cotSC-OI	-	AT5G15780		Pollen Ole e 1 allergen and extensin family protein	UniRef100_Q2HSE9_Pollen_Ole_e_1_allergen_and_extensin_n=1_Tax=Medicago_truncatula_RepID=Q2HSE9_MEDTR
Glyma.19G114500	4.58046e-93	1.12135	0.75	0.394	2.56707e-88		-	AT5G17920	ATCIMS	Cobalamin-independent synthase family protein	UniRef100_Q71EW8_Methionine_synthase_n=2_Tax=Papilionoideae_RepID=Q71EW8_SOYBN
Glyma.19G121600	0	2.07891	0.698	0.121	0		-	AT4G24380		INVOLVED IN: 10-formyltetrahydrofolate biosynthetic process, folic acid and derivative biosynthetic process; EXPRESSED IN: 24 plant structures; EXPRESSED DURING: 15 growth stages; CONTAINS InterPro DOMAIN/s: Serine hydrolase (InterPro:IPR005645); BEST Arabidopsis thaliana protein match is: alpha/beta-Hydrolases superfamily protein (TAIR:AT5G65400.1); Has 30201 Blast hits to 17322 proteins in 780 …	UniRef100_G7L2Q8_Dihydrofolate_reductase_n=1_Tax=Medicago_truncatula_RepID=G7L2Q8_MEDTR
Glyma.19G181300	0	2.06528	0.705	0.126	0		-	AT3G53420	PIP2A, PIP2, PIP2;1	plasma membrane intrinsic protein 2A	UniRef100_Q2HV44_Aquaporin_PIP2-1_n=1_Tax=Medicago_truncatula_RepID=Q2HV44_MEDTR
Glyma.19G206600	4.28421e-180	1.39392	0.667	0.171	2.40104e-175		-
Glyma.19G232400	1.24084e-102	1.08582	0.708	0.307	6.95419e-98		-	AT1G56220		Dormancy/auxin associated family protein	UniRef100_G7KXK6_Drm3_n=1_Tax=Medicago_truncatula_RepID=G7KXK6_MEDTR
Glyma.20G062700	0	3.58683	0.947	0.173	0		-	AT3G22142		Bifunctional inhibitor/lipid-transfer protein/seed storage 2S albumin superfamily protein	UniRef100_Q9LIE8_Genomic_DNA,_chromosome_3,_P1_clone:MKA23_n=1_Tax=Arabidopsis_thaliana_RepID=Q9LIE8_ARATH
Glyma.20G141600	1.25868e-273	2.07124	0.979	0.508	7.05416e-269		-	AT4G02890	UBQ14	Ubiquitin family protein	UniRef100_Q3E7T8_Polyubiquitin_14_n=16_Tax=Pentapetalae_RepID=UBQ14_ARATH
Glyma.20G177300	0	1.19436	0.408	0.021	0		-	AT5G61660		glycine-rich protein	UniRef100_Q8L8Z3_Structural_protein-like_protein_n=1_Tax=Arabidopsis_thaliana_RepID=Q8L8Z3_ARATH
Glyma.20G180800	2.2181e-103	1.0035	0.532	0.165	1.24311e-98		-	AT3G53260	PAL2, ATPAL2	phenylalanine ammonia-lyase 2	UniRef100_K7N485_Phenylalanine_ammonia-lyase_n=1_Tax=Glycine_max_RepID=K7N485_SOYBN
Glyma.20G241700	0	2.92908	0.825	0.089	0		-	AT3G55120	TT5, A11, CFI	Chalcone-flavanone isomerase family protein	UniRef100_Q53B74_Chalcone--flavonone_isomerase_2-A_n=3_Tax=Glycine_max_RepID=CFI2A_SOYBN
Glyma.U021900	3.95498e-115	1.14919	0.825	0.43	2.21653e-110		-	AT1G07890	APX1, MEE6, CS1, ATAPX1, ATAPX01	ascorbate peroxidase 1	UniRef100_Q43758_Ascorbate_peroxidase_n=1_Tax=Glycine_max_RepID=Q43758_SOYBN
	Marker RNA levels in subregions based on LCM mRNA Dataset

## Sheet: snCluster 5a
Back to Index	Cluster 5a Marker RNAs
snRNAs differentially expressed between Cluster 5a nuclei versus all other nuclei in the dataset (at least 2-fold upregulated, adj. pval <0.05, expressed in at least 25% of Cluster 5a nuclei)						*Click on button to view the heatmap of the marker mRNA levels in the subregions of the LCM Dataset
Glyma ID	p_val	avg_log2FC	pct.1	pct.2	p_val_adj	Subregion Specifics	TF Family	TAIR10 AGI	TAIR10 Symbol	TAIR10 Description	Descriptive Uniref100 Best Hit
Glyma.01G006000	1.46669e-121	1.66426	0.82	0.341	8.2199e-117		-	AT5G56550	OXS3, ATOXS3	oxidative stress 3	UniRef100_Q9LVB9_Emb|CAB83157.1_n=1_Tax=Arabidopsis_thaliana_RepID=Q9LVB9_ARATH
Glyma.01G009600	1.51251e-76	1.05677	0.407	0.108	8.47669e-72	hrtSC-OI, cotSC-OI	G2-like	AT5G45580		Homeodomain-like superfamily protein	UniRef100_L0P0W8_Similar_to_myb_family_transcription_factor_APL_n=1_Tax=Lupinus_angustifolius_RepID=L0P0W8_LUPAN
Glyma.01G118900	1.58143e-58	1.07506	0.6	0.276	8.86299e-54		-	AT3G14840		Leucine-rich repeat transmembrane protein kinase	UniRef100_G7LBV8_Cysteine-rich_receptor-like_protein_kinase_n=1_Tax=Medicago_truncatula_RepID=G7LBV8_MEDTR
Glyma.01G184600	1.88657e-130	1.49756	0.602	0.155	1.05731e-125	cotSC-OI	-	AT4G37080		Protein of unknown function, DUF547
Glyma.01G203400	2.26026e-77	1.36466	0.469	0.14	1.26674e-72		-	AT4G17090	CT-BMY, BAM3, BMY8	chloroplast beta-amylase	UniRef100_Q5F305_Beta-amylase_n=1_Tax=Glycine_max_RepID=Q5F305_SOYBN
Glyma.02G021500	5.04284e-117	1.42246	0.965	0.528	2.82621e-112		-	AT5G62740	HIR1, ATHIR1	SPFH/Band 7/PHB domain-containing membrane-associated protein family	UniRef100_Q5KSB6_Hypersensitive-induced_response_protein_n=1_Tax=Lotus_japonicus_RepID=Q5KSB6_LOTJA
Glyma.02G022000	9.43774e-73	1.15451	0.585	0.227	5.28928e-68		-	AT2G02710	PLP, PLPA	PAS/LOV protein B	UniRef100_D0PPG4_PAS/LOV_protein_1_n=2_Tax=Glycine_max_RepID=D0PPG4_SOYBN
Glyma.02G090100	6.24679e-161	1.30836	0.368	0.045	3.50095e-156	cotSC-OI	-	AT1G71140		MATE efflux family protein	UniRef100_K7K799_MATE_efflux_family_protein_n=1_Tax=Glycine_max_RepID=K7K799_SOYBN
Glyma.02G101300	7.48467e-79	1.14518	0.911	0.568	4.19471e-74		-	AT1G26100		Cytochrome b561/ferric reductase transmembrane protein family	UniRef100_G7JX23_Cytochrome_b_reductase_n=2_Tax=Medicago_truncatula_RepID=G7JX23_MEDTR
Glyma.02G226300	5.27679e-162	1.32086	0.444	0.069	2.95733e-157		-	AT5G58760	DDB2	damaged DNA binding 2	UniRef100_G7KE47_DAMAGED_DNA-BINDING_protein_n=1_Tax=Medicago_truncatula_RepID=G7KE47_MEDTR
Glyma.02G241400	7.21896e-80	1.66118	0.652	0.269	4.04579e-75		-	AT5G17330	GAD, GAD1	glutamate decarboxylase	UniRef100_A8C8H3_Glutamate_decarboxylase_n=2_Tax=Glycine_max_RepID=A8C8H3_SOYBN
Glyma.02G272100	5.23809e-72	1.34004	0.61	0.24	2.93564e-67	globSC-OI, hrtSC-OI, cotSC-OI	-	AT5G20950		Glycosyl hydrolase family protein	UniRef100_G7J6L9_Beta-D-glucosidase_n=1_Tax=Medicago_truncatula_RepID=G7J6L9_MEDTR
Glyma.03G125400	2.82827e-62	1.14839	0.551	0.2	1.58507e-57	globSC-II, cotSC-OI, emSC-PY	-	AT1G28110	SCPL45	serine carboxypeptidase-like 45	UniRef100_Q93Y09_Serine_carboxypeptidase-like_45_n=1_Tax=Arabidopsis_thaliana_RepID=SCP45_ARATH
Glyma.03G180200	1.49915e-71	1.1267	0.533	0.184	8.40183e-67	globSC-II, hrtSC-II	-	AT5G60580		RING/U-box superfamily protein	UniRef100_Q9FKI9_Emb|CAB86085.1_n=1_Tax=Arabidopsis_thaliana_RepID=Q9FKI9_ARATH
Glyma.03G199100	3.45552e-133	1.42243	0.578	0.136	1.93661e-128	hrtSC-OI, cotSC-OI	-	AT2G24280		alpha/beta-Hydrolases superfamily protein	UniRef100_N1QUJ6_Lysosomal_Pro-X_carboxypeptidase_n=1_Tax=Aegilops_tauschii_RepID=N1QUJ6_AEGTA
Glyma.03G260200	3.00985e-170	1.81884	0.728	0.199	1.68684e-165		-	AT1G01140	CIPK9, PKS6	CBL-interacting protein kinase 9	UniRef100_C4P7W1_CBL-interacting_protein_kinase_12_n=1_Tax=Vitis_vinifera_RepID=C4P7W1_VITVI
Glyma.04G075100	2.91723e-90	1.32451	0.531	0.159	1.63493e-85	hrtSC-OI, cotSC-OI, emSC-PY	-	AT2G24520	AHA5, HA5	H(+)-ATPase 5	UniRef100_G7JCD0_Plasma_membrane_H+_ATPase_n=1_Tax=Medicago_truncatula_RepID=G7JCD0_MEDTR
Glyma.04G126400	4.21443e-103	1.42853	0.637	0.223	2.36194e-98		-	AT1G65440	GTB1	global transcription factor group B1	UniRef100_G7ZZ70_Transcription_elongation_factor_SPT6_n=1_Tax=Medicago_truncatula_RepID=G7ZZ70_MEDTR
Glyma.04G150900	1.13495e-97	1.6342	0.78	0.346	6.36071e-93	globSC-OI, hrtSC-OI	-	AT5G43810	ZLL	Stabilizer of iron transporter SufD / Polynucleotidyl transferase	UniRef100_G7JU69_Argonaute_protein_group_n=1_Tax=Medicago_truncatula_RepID=G7JU69_MEDTR
Glyma.04G208400	6.10162e-59	1.3788	0.375	0.111	3.41959e-54	hrtSC-OI, cotSC-OI	-	AT5G63800	MUM2, BGAL6	Glycosyl hydrolase family 35 protein	UniRef100_K7KLE0_Beta-galactosidase_n=2_Tax=Glycine_max_RepID=K7KLE0_SOYBN
Glyma.04G247800	1.21541e-82	1.33984	0.768	0.377	6.81165e-78		-	AT3G57040	ARR9, ATRR4	response regulator 9	UniRef100_O80366_Two-component_response_regulator_ARR9_n=1_Tax=Arabidopsis_thaliana_RepID=ARR9_ARATH
Glyma.05G029200	1.38464e-53	1.08986	0.565	0.248	7.76008e-49		-	AT5G62530	ALDH12A1, ATP5CDH, P5CDH	aldehyde dehydrogenase 12A1	UniRef100_G7JPY4_Delta-1-pyrroline-5-carboxylate_dehydrogenase_1_protein_n=2_Tax=Medicago_RepID=G7JPY4_MEDTR
Glyma.05G191600	1.65888e-124	1.29724	0.444	0.087	9.29705e-120	cotSC-OI	-	AT2G13680	CALS5, GLS2, ATGSL02	callose synthase 5	UniRef100_G7LE18_Callose_synthase_n=1_Tax=Medicago_truncatula_RepID=G7LE18_MEDTR
Glyma.05G225200	1.13833e-118	1.54081	0.654	0.207	6.37964e-114		-	AT5G56610		Phosphotyrosine protein phosphatases superfamily protein	UniRef100_G7L7D1_Protein-tyrosine_phosphatase_mitochondrial_n=1_Tax=Medicago_truncatula_RepID=G7L7D1_MEDTR
Glyma.06G100600	2.12867e-62	1.12247	0.765	0.442	1.19299e-57		-	AT4G09020	ATISA3, ISA3	isoamylase 3	UniRef100_A4PIT0_Isoamylase-type_starch-debranching_enzyme_3_n=1_Tax=Phaseolus_vulgaris_RepID=A4PIT0_PHAVU
Glyma.06G114900	2.37207e-64	1.25708	0.536	0.201	1.3294e-59	globSC-II	-	AT3G57040	ARR9, ATRR4	response regulator 9	UniRef100_B9H946_Two-component_response_regulator_ARR8_family_protein_n=1_Tax=Populus_trichocarpa_RepID=B9H946_POPTR
Glyma.06G115100	8.05305e-80	1.28764	0.723	0.337	4.51325e-75	globSC-II, hrtSC-II	-	AT1G44350	ILL6	IAA-leucine resistant (ILR)-like gene 6	UniRef100_Q0GXX3_Auxin_conjugate_hydrolase_n=1_Tax=Medicago_truncatula_RepID=Q0GXX3_MEDTR
Glyma.06G120500	3.01129e-112	1.3693	0.415	0.084	1.68765e-107	cotSC-OI	-	AT1G76990	ACR3	ACT domain repeat 3	UniRef100_B9GTP9_ACT_domain-containing_family_protein_n=1_Tax=Populus_trichocarpa_RepID=B9GTP9_POPTR
Glyma.06G161200	6.51524e-108	1.35045	0.721	0.259	3.6514e-103		-	AT1G35670	ATCDPK2, CPK11, ATCPK11, CDPK2	calcium-dependent protein kinase 2	UniRef100_Q84P29_Seed_calcium_dependent_protein_kinase_a_n=1_Tax=Glycine_max_RepID=Q84P29_SOYBN
Glyma.06G168300	7.41777e-90	1.38012	0.726	0.307	4.15722e-85		-	AT5G50740		Heavy metal transport/detoxification superfamily protein	UniRef100_B3H4U8_Heavy-metal-associated_domain-containing_protein_n=2_Tax=Arabidopsis_thaliana_RepID=B3H4U8_ARATH
Glyma.06G314200	5.45412e-139	2.0094	0.568	0.133	3.05671e-134	emSC-HG	-	AT5G04970		Plant invertase/pectin methylesterase inhibitor superfamily	UniRef100_I1KFM8_Pectinesterase_n=1_Tax=Glycine_max_RepID=I1KFM8_SOYBN
Glyma.07G031700	1.09882e-62	1.08867	0.61	0.252	6.15824e-58	hrtSC-II	-	AT1G80160		Lactoylglutathione lyase / glyoxalase I family protein	UniRef100_B4UW95_Lactoylglutathione_lyase_n=1_Tax=Arachis_hypogaea_RepID=B4UW95_ARAHY
Glyma.07G065600	2.98431e-54	1.0113	0.706	0.374	1.67253e-49		-	AT4G27190		NB-ARC domain-containing disease resistance protein	UniRef100_R4HD36_Rpp4_candidate_R5_n=1_Tax=Glycine_max_RepID=R4HD36_SOYBN
Glyma.07G099900	5.18973e-100	1.34116	0.778	0.338	2.90853e-95		-	AT5G52450		MATE efflux family protein	UniRef100_I1KJ29_MATE_efflux_family_protein_n=1_Tax=Glycine_max_RepID=I1KJ29_SOYBN
Glyma.07G102700	6.02968e-77	1.32954	0.533	0.187	3.37927e-72		-	AT3G18000	NMT1, XPL1, PEAMT	S-adenosyl-L-methionine-dependent methyltransferases superfamily protein	UniRef100_G7KPT7_Phosphoethanolamine_N-methyltransferase_n=1_Tax=Medicago_truncatula_RepID=G7KPT7_MEDTR
Glyma.07G147000	2.65832e-72	1.2757	0.679	0.302	1.48983e-67		-	AT2G38120	AUX1, WAV5, PIR1, MAP1	Transmembrane amino acid transporter family protein	UniRef100_Q76DT1_AUX1-like_auxin_influx_carrier_protein_n=1_Tax=Pisum_sativum_RepID=Q76DT1_PEA
Glyma.07G149600	5.93911e-129	2.14881	0.588	0.152	3.32851e-124	em.AX.ST	-	AT3G51860	CAX3, ATHCX1, CAX1-LIKE, ATCAX3	cation exchanger 3	UniRef100_O64455_Ca2+/H+_exchanger_n=1_Tax=Vigna_radiata_RepID=O64455_VIGRA
Glyma.07G176700	4.11735e-116	1.44215	0.958	0.545	2.30753e-111	cotSC-OI	-	AT5G25610	RD22, ATRD22	BURP domain-containing protein	UniRef100_Q8RUD9_Seed_coat_BURP_domain_protein_1_n=1_Tax=Glycine_max_RepID=Q8RUD9_SOYBN
Glyma.07G178500	3.92161e-87	1.12972	0.395	0.091	2.19783e-82	globSC-II, cotSC-II	G2-like	AT4G37180		Homeodomain-like superfamily protein	UniRef100_G7JMI0_Two-component_response_regulator_ARR14_n=1_Tax=Medicago_truncatula_RepID=G7JMI0_MEDTR
Glyma.07G185100	2.98262e-135	1.53521	0.484	0.099	1.67158e-130		-	AT4G33670		NAD(P)-linked oxidoreductase superfamily protein	UniRef100_G7JTZ5_Voltage-gated_potassium_channel_subunit_beta-2_n=1_Tax=Medicago_truncatula_RepID=G7JTZ5_MEDTR
Glyma.08G094600	5.21912e-70	1.1284	0.536	0.193	2.925e-65		-	AT3G18270	CYP77A5P	cytochrome P450, family 77, subfamily A, polypeptide 5 pseudogene	UniRef100_Q5ZC51_Cis,cis-muconate_cycloisomerase-like_n=1_Tax=Oryza_sativa_subsp._japonica_RepID=Q5ZC51_ORYSJ
Glyma.08G109000	1.75274e-208	2.15075	0.644	0.12	9.82304e-204	hrtSC-OI, cotSC-OI	-	AT2G04160	AIR3	Subtilisin-like serine endopeptidase family protein	UniRef100_Q6WNU4_Subtilisin-like_protease_n=2_Tax=Glycine_max_RepID=Q6WNU4_SOYBN
Glyma.08G109300	1.83491e-138	1.38414	0.477	0.094	1.02836e-133	hrtSC-OI, cotSC-OI	-	AT5G13930	CHS, TT4, ATCHS	Chalcone and stilbene synthase family protein	UniRef100_Q6X0M9_Chalcone_synthase_n=1_Tax=Glycine_max_RepID=Q6X0M9_SOYBN
Glyma.08G111700	5.30592e-78	1.15045	0.62	0.22	2.97365e-73		-	AT5G55160	SUM2, SUMO 2, SUMO2, ATSUMO2	small ubiquitin-like modifier 2	UniRef100_G7LHV7_Ubiquitin-like_protein_SMT3_n=1_Tax=Medicago_truncatula_RepID=G7LHV7_MEDTR
Glyma.08G182500	1.25979e-177	2.01909	0.748	0.188	7.06037e-173	emSC-PY	-	AT1G25270		nodulin MtN21 /EamA-like transporter family protein	UniRef100_G7IL80_Auxin-induced_protein_5NG4_n=1_Tax=Medicago_truncatula_RepID=G7IL80_MEDTR
Glyma.08G211100	1.18004e-128	1.82777	0.536	0.126	6.6134e-124	cotSC-OI	-	AT1G80160		Lactoylglutathione lyase / glyoxalase I family protein	UniRef100_B4UW95_Lactoylglutathione_lyase_n=1_Tax=Arachis_hypogaea_RepID=B4UW95_ARAHY
Glyma.08G241600	3.59448e-131	1.20916	0.388	0.062	2.01449e-126		-	AT5G15410	DND1, ATCNGC2, CNGC2	Cyclic nucleotide-regulated ion channel family protein	UniRef100_G7L453_Cyclic_nucleotide-gated_ion_channel_n=1_Tax=Medicago_truncatula_RepID=G7L453_MEDTR
Glyma.08G247500	9.3591e-79	1.15133	0.37	0.089	5.24521e-74	globSC-II, hrtSC-II	-	AT1G74160		unknown protein; BEST Arabidopsis thaliana protein match is: unknown protein (TAIR:AT1G18620.1); Has 3407 Blast hits to 2217 proteins in 314 species: Archae - 0; Bacteria - 264; Metazoa - 1296; Fungi - 318; Plants - 346; Viruses - 34; Other Eukaryotes - 1149 (source: NCBI BLink).
Glyma.08G264800	2.73097e-53	1.27157	0.57	0.251	1.53054e-48	hrtSC-II	-	AT1G30820		CTP synthase family protein	UniRef100_I1KWW6_CTP_synthase_n=2_Tax=Glycine_max_RepID=I1KWW6_SOYBN
Glyma.08G285400	2.7759e-57	1.65372	0.407	0.135	1.55573e-52	emSC-HG	-	AT1G60590		Pectin lyase-like superfamily protein	UniRef100_G7K092_Polygalacturonase_n=1_Tax=Medicago_truncatula_RepID=G7K092_MEDTR
Glyma.09G043900	9.06702e-91	1.19246	0.449	0.115	5.08152e-86	emSC-HG	-	AT3G06880		Transducin/WD40 repeat-like superfamily protein	UniRef100_B9N043_Transducin_family_protein_n=1_Tax=Populus_trichocarpa_RepID=B9N043_POPTR
Glyma.09G073600	1.23085e-54	1.49977	0.684	0.373	6.89816e-50		-	AT3G43190	SUS4, ATSUS4	sucrose synthase 4	UniRef100_I1L1U2_Sucrose_synthase_n=1_Tax=Glycine_max_RepID=I1L1U2_SOYBN
Glyma.09G093400	6.14639e-72	1.15808	0.807	0.49	3.44468e-67		-	AT2G12400		unknown protein; FUNCTIONS IN: molecular function unknown; INVOLVED IN: biological process unknown; LOCATED IN: endomembrane system; EXPRESSED IN: 25 plant structures; EXPRESSED DURING: 13 growth stages; BEST Arabidopsis thaliana protein match is: unknown protein (TAIR:AT2G25270.1); Has 177 Blast hits to 172 proteins in 23 species: Archae - 0; Bacteria - 2; Metazoa - 3; Fungi - 0; Plants - 164; V…
Glyma.09G102800	2.30301e-158	1.96884	0.736	0.216	1.2907e-153	globSC-OI, hrtSC-OI, cotSC-OI	-	AT3G08040	FRD3, MAN1, ATFRD3	MATE efflux family protein	UniRef100_K7LCZ5_MATE_efflux_family_protein_n=2_Tax=Glycine_max_RepID=K7LCZ5_SOYBN
Glyma.09G178100	4.24324e-136	1.61092	0.98	0.713	2.37808e-131	cotSC-OI, emSC-PY	-	AT3G18080	BGLU44	B-S glucosidase 44	UniRef100_T2DPW3_Beta-glucosidase_44-like_protein_n=1_Tax=Phaseolus_vulgaris_RepID=T2DPW3_PHAVU
Glyma.09G226700	1.72064e-145	2.08094	0.923	0.45	9.64318e-141		-	AT3G63470	scpl40	serine carboxypeptidase-like 40	UniRef100_G7IZJ6_Serine_carboxypeptidase-like_protein_n=1_Tax=Medicago_truncatula_RepID=G7IZJ6_MEDTR
Glyma.10G140500	8.88931e-98	1.41277	0.605	0.206	4.98193e-93		-	AT3G62010		unknown protein; LOCATED IN: cellular component unknown; EXPRESSED IN: 23 plant structures; EXPRESSED DURING: 15 growth stages; Has 553 Blast hits to 216 proteins in 93 species: Archae - 0; Bacteria - 124; Metazoa - 193; Fungi - 58; Plants - 108; Viruses - 0; Other Eukaryotes - 70 (source: NCBI BLink).	UniRef100_G7IAF7_Paladin_n=1_Tax=Medicago_truncatula_RepID=G7IAF7_MEDTR
Glyma.10G183900	7.22701e-67	1.32603	0.672	0.316	4.05031e-62		-	AT5G46050	ATPTR3, PTR3	peptide transporter 3	UniRef100_G7I4R9_Peptide_transporter_PTR3-A_n=1_Tax=Medicago_truncatula_RepID=G7I4R9_MEDTR
Glyma.10G206600	5.51508e-119	1.34925	0.56	0.142	3.09087e-114		C2H2	AT2G02080	AtIDD4, IDD4	indeterminate(ID)-domain 4	UniRef100_B9HVN7_Zinc_finger_family_protein_n=1_Tax=Populus_trichocarpa_RepID=B9HVN7_POPTR
Glyma.10G257000	3.82538e-154	1.84563	0.82	0.264	2.14389e-149	hrtSC-OI, cotSC-OI	-	AT4G33840		Glycosyl hydrolase family 10 protein	UniRef100_G7IEW9_Endo-1,4-beta-xylanase_A_n=1_Tax=Medicago_truncatula_RepID=G7IEW9_MEDTR
Glyma.10G260700	1.86114e-54	1.14614	0.514	0.212	1.04306e-49		-	AT2G15000		unknown protein; FUNCTIONS IN: molecular function unknown; INVOLVED IN: biological process unknown; LOCATED IN: chloroplast; EXPRESSED IN: 22 plant structures; EXPRESSED DURING: 13 growth stages; BEST Arabidopsis thaliana protein match is: unknown protein (TAIR:AT4G34265.2); Has 80 Blast hits to 80 proteins in 11 species: Archae - 0; Bacteria - 0; Metazoa - 0; Fungi - 0; Plants - 80; Viruses - 0;…
Glyma.11G006500	2.16887e-136	1.10345	0.306	0.036	1.21552e-131		-	AT3G22560		Acyl-CoA N-acyltransferases (NAT) superfamily protein	UniRef100_Q9LJ90_Alanine_acetyl_transferase-like_protein_n=1_Tax=Arabidopsis_thaliana_RepID=Q9LJ90_ARATH
Glyma.11G031400	2.01424e-39	1.08719	0.412	0.17	1.12886e-34		-	AT4G22540	ORP2A	OSBP(oxysterol binding protein)-related protein 2A	UniRef100_U5GRI5_Oxysterol-binding_family_protein_n=2_Tax=Populus_trichocarpa_RepID=U5GRI5_POPTR
Glyma.11G039400	1.46118e-83	1.19713	0.481	0.136	8.18906e-79		-	AT4G17090	CT-BMY, BAM3, BMY8	chloroplast beta-amylase	UniRef100_Q5F305_Beta-amylase_n=1_Tax=Glycine_max_RepID=Q5F305_SOYBN
Glyma.11G130200	1.23828e-57	1.11434	0.481	0.177	6.93983e-53	hrtSC-OI, cotSC-OI	-	AT3G45140	LOX2, ATLOX2	lipoxygenase 2	UniRef100_I1LJS6_Lipoxygenase_n=1_Tax=Glycine_max_RepID=I1LJS6_SOYBN
Glyma.11G180700	5.9755e-145	1.4413	0.807	0.252	3.34891e-140		-				UniRef100_A6N984_Somatic_embryogenesis_receptor-like_kinase_1_(Fragment)_n=1_Tax=Rosa_hybrid_cultivar_RepID=A6N984_ROSHC
Glyma.11G191200	6.7044e-68	1.12876	0.681	0.32	3.75741e-63	cotSC-OI	-	AT2G27920	SCPL51	serine carboxypeptidase-like 51	UniRef100_Q67Y83_Serine_carboxypeptidase-like_51_n=1_Tax=Arabidopsis_thaliana_RepID=SCP51_ARATH
Glyma.12G064300	1.05365e-26	1.01496	0.615	0.384	5.90507e-22		-	AT2G28790		Pathogenesis-related thaumatin superfamily protein	UniRef100_T2DN75_Osmotin-like_protein_n=1_Tax=Phaseolus_vulgaris_RepID=T2DN75_PHAVU
Glyma.12G083100	2.77274e-56	1.03672	0.585	0.263	1.55396e-51		-	AT2G27920	SCPL51	serine carboxypeptidase-like 51	UniRef100_Q67Y83_Serine_carboxypeptidase-like_51_n=1_Tax=Arabidopsis_thaliana_RepID=SCP51_ARATH
Glyma.12G133700	0	2.78604	0.926	0.204	0		-	AT5G54250	ATCNGC4, CNGC4, HLM1, DND2	cyclic nucleotide-gated cation channel 4	UniRef100_D7MU74_ATCNGC4_n=1_Tax=Arabidopsis_lyrata_subsp._lyrata_RepID=D7MU74_ARALL
Glyma.12G173600	1.11207e-100	1.36701	0.716	0.262	6.23251e-96		-	AT3G45240	GRIK1	geminivirus rep interacting kinase 1	UniRef100_G7IRQ5_Calcium/calmodulin-dependent_protein_kinase_kinase_n=1_Tax=Medicago_truncatula_RepID=G7IRQ5_MEDTR
Glyma.12G173700	1.71433e-152	1.78951	0.973	0.493	9.60781e-148	globSC-OI, hrtSC-OI, cotSC-OI	-	AT2G28470	BGAL8	beta-galactosidase 8	UniRef100_I1LTJ5_Beta-galactosidase_n=1_Tax=Glycine_max_RepID=I1LTJ5_SOYBN
Glyma.13G035200	1.91714e-173	2.49383	0.321	0.031	1.07444e-168	hrtSC-OI, cotSC-OI	-	AT1G77120	ADH1, ADH, ATADH, ATADH1	alcohol dehydrogenase 1	UniRef100_T2DLR9_Alcohol_dehydrogenase_1_n=1_Tax=Phaseolus_vulgaris_RepID=T2DLR9_PHAVU
Glyma.13G091100	1.20717e-52	1.19767	0.519	0.207	6.76547e-48		-	AT4G28040		nodulin MtN21 /EamA-like transporter family protein	UniRef100_Q3LSN1_Nodulin-like_protein_(Fragment)_n=1_Tax=Pisum_sativum_RepID=Q3LSN1_PEA
Glyma.13G104000	6.03891e-134	1.88493	0.817	0.301	3.38444e-129		-	AT3G13750	BGAL1	beta galactosidase 1	UniRef100_I1MSH3_Beta-galactosidase_n=1_Tax=Glycine_max_RepID=I1MSH3_SOYBN
Glyma.13G142400	1.24689e-86	1.30942	0.686	0.269	6.98806e-82		-	AT5G03380		Heavy metal transport/detoxification superfamily protein	UniRef100_Q9ZRD8_GMFP5_(Fragment)_n=1_Tax=Glycine_max_RepID=Q9ZRD8_SOYBN
Glyma.13G186500	1.44222e-78	1.1605	0.363	0.086	8.08278e-74		-	AT5G13750	ZIFL1	zinc induced facilitator-like 1
Glyma.13G186600	6.06031e-122	1.39034	0.402	0.073	3.39644e-117	hrtSC-OI	-	AT5G13750	ZIFL1	zinc induced facilitator-like 1	UniRef100_Q94BZ1_Protein_ZINC_INDUCED_FACILITATOR-LIKE_1_n=2_Tax=Arabidopsis_thaliana_RepID=ZIFL1_ARATH
Glyma.13G237000	1.37603e-70	1.07285	0.827	0.453	7.71182e-66		-	AT1G28330	DRM1, DYL1	dormancy-associated protein-like 1	UniRef100_T2DMZ6_Auxin-repressed_protein_n=1_Tax=Phaseolus_vulgaris_RepID=T2DMZ6_PHAVU
Glyma.14G010500	1.08004e-74	1.11289	0.36	0.089	6.05298e-70		-	AT1G55740	AtSIP1, SIP1	seed imbibition 1	UniRef100_G7K4U6_Alkaline_alpha_galactosidase_I_n=1_Tax=Medicago_truncatula_RepID=G7K4U6_MEDTR
Glyma.14G019200	9.89477e-193	1.94599	0.847	0.24	5.54542e-188		-	AT3G45850		P-loop containing nucleoside triphosphate hydrolases superfamily protein	UniRef100_Q2HU33_Kinesin,_motor_region_n=1_Tax=Medicago_truncatula_RepID=Q2HU33_MEDTR
Glyma.14G019400	4.66391e-155	1.63857	0.941	0.387	2.61384e-150		-	AT2G42830	SHP2, AGL5	K-box region and MADS-box transcription factor family protein	UniRef100_Q533R9_MADS_box_protein_AGL1_(Fragment)_n=1_Tax=Lotus_japonicus_RepID=Q533R9_LOTJA
Glyma.14G042600	3.83558e-217	1.56958	0.398	0.038	2.14961e-212	hrtSC-OI, cotSC-OI	-	AT5G42250		Zinc-binding alcohol dehydrogenase family protein	UniRef100_G7K2X3_Alcohol_dehydrogenase-like_protein_n=1_Tax=Medicago_truncatula_RepID=G7K2X3_MEDTR
Glyma.14G048200	1.9156e-93	1.03564	0.383	0.08	1.07358e-88	hrtSC-OI, cotSC-OI	-	AT2G04160	AIR3	Subtilisin-like serine endopeptidase family protein	UniRef100_G7K7I8_Subtilisin-like_protease_n=1_Tax=Medicago_truncatula_RepID=G7K7I8_MEDTR
Glyma.14G080400	1.25856e-79	1.2461	0.521	0.171	7.05349e-75		-	AT5G42690		Protein of unknown function, DUF547
Glyma.14G156400	1.17762e-253	2.54012	0.395	0.031	6.59984e-249	globES, cotSC-OI	-	AT1G77120	ADH1, ADH, ATADH, ATADH1	alcohol dehydrogenase 1	UniRef100_V5NAV5_Alcohol_dehydrogenase_1_n=1_Tax=Phaseolus_vulgaris_RepID=V5NAV5_PHAVU
Glyma.14G172600	1.72344e-107	1.41945	0.827	0.364	9.65882e-103		-	AT1G34580		Major facilitator superfamily protein	UniRef100_Q6BDD4_Hexose_transporter_HT2_n=1_Tax=Vitis_vinifera_RepID=Q6BDD4_VITVI
Glyma.15G026400	1.16237e-56	1.21041	0.716	0.385	6.51438e-52	globSC-OI, hrtSC-OI, cotSC-OI	-	AT1G55020	LOX1, ATLOX1	lipoxygenase 1	UniRef100_B3TDK9_Lipoxygenase_n=1_Tax=Glycine_max_RepID=B3TDK9_SOYBN
Glyma.15G105100	1.81207e-61	1.26546	0.681	0.349	1.01556e-56		-	AT5G19140	ATAILP1, AILP1	Aluminium induced protein with YGL and LRDR motifs	UniRef100_O64438_ARG10_n=1_Tax=Vigna_radiata_RepID=O64438_VIGRA
Glyma.15G143700	1.83308e-59	1.14878	0.531	0.201	1.02733e-54	hrtSC-OI, cotSC-OI	-	AT5G49360	BXL1, ATBXL1	beta-xylosidase 1	UniRef100_G7IMV1_Beta_xylosidase_n=1_Tax=Medicago_truncatula_RepID=G7IMV1_MEDTR
Glyma.15G182600	8.6549e-59	1.40354	0.721	0.391	4.85055e-54		-	AT3G43190	SUS4, ATSUS4	sucrose synthase 4	UniRef100_I1MHJ6_Sucrose_synthase_n=1_Tax=Glycine_max_RepID=I1MHJ6_SOYBN
Glyma.15G199800	1.64497e-53	1.13526	0.659	0.361	9.2191e-49		-	AT2G12400		unknown protein; FUNCTIONS IN: molecular function unknown; INVOLVED IN: biological process unknown; LOCATED IN: endomembrane system; EXPRESSED IN: 25 plant structures; EXPRESSED DURING: 13 growth stages; BEST Arabidopsis thaliana protein match is: unknown protein (TAIR:AT2G25270.1); Has 177 Blast hits to 172 proteins in 23 species: Archae - 0; Bacteria - 2; Metazoa - 3; Fungi - 0; Plants - 164; V…
Glyma.16G040900	6.25274e-75	1.09411	0.501	0.163	3.50429e-70		-	AT3G03900	APK3	adenosine-5'-phosphosulfate (APS) kinase 3	UniRef100_I1ML17_Adenylyl-sulfate_kinase_n=1_Tax=Glycine_max_RepID=I1ML17_SOYBN
Glyma.16G114900	5.35984e-179	1.59851	0.37	0.041	3.00387e-174	cotSC-OI	-	AT1G76520		Auxin efflux carrier family protein	UniRef100_Q9C9K5_Auxin_efflux_carrier_family_protein_n=1_Tax=Arabidopsis_thaliana_RepID=Q9C9K5_ARATH
Glyma.16G204300	1.23556e-96	1.58751	0.617	0.226	6.92457e-92		-	AT5G51600	PLE, ATMAP65-3, MAP65-3	Microtubule associated protein (MAP65/ASE1) family protein	UniRef100_G7L6B0_Protein_regulator_of_cytokinesis_n=1_Tax=Medicago_truncatula_RepID=G7L6B0_MEDTR
Glyma.17G024000	1.7352e-50	1.00587	0.558	0.264	9.72475e-46		-	AT5G18590		Galactose oxidase/kelch repeat superfamily protein	UniRef100_G7JJ54_Acyl-CoA-binding_domain-containing_protein_n=1_Tax=Medicago_truncatula_RepID=G7JJ54_MEDTR
Glyma.17G055100	2.13852e-43	1.11834	0.474	0.203	1.19851e-38		-	AT3G13750	BGAL1	beta galactosidase 1	UniRef100_I1MSH3_Beta-galactosidase_n=1_Tax=Glycine_max_RepID=I1MSH3_SOYBN
Glyma.17G128700	1.68696e-222	1.65382	0.388	0.035	9.45438e-218		-	AT5G24280	GMI1	gamma-irradiation and mitomycin c induced 1	UniRef100_F4KFS5_Gamma-irradiation_and_mitomycin_c_induced_1_n=1_Tax=Arabidopsis_thaliana_RepID=F4KFS5_ARATH
Glyma.18G061100	6.03221e-131	2.25367	0.501	0.109	3.38069e-126		-	AT3G47340	ASN1, DIN6, AT-ASN1	glutamine-dependent asparagine synthase 1	UniRef100_K7MQ84_Asparagine_synthetase_n=1_Tax=Glycine_max_RepID=K7MQ84_SOYBN
Glyma.18G071500	7.77827e-39	1.12023	0.556	0.297	4.35925e-34		-	AT3G13330	PA200	proteasome activating protein 200	UniRef100_F4JC97_Proteasome_activator_subunit_4_n=1_Tax=Arabidopsis_thaliana_RepID=PSME4_ARATH
Glyma.18G177100	2.42125e-93	1.13063	0.368	0.076	1.35696e-88	hrtSC-OI, cotSC-OI	-	AT1G71110		unknown protein; FUNCTIONS IN: molecular function unknown; INVOLVED IN: biological process unknown; LOCATED IN: endomembrane system; BEST Arabidopsis thaliana protein match is: unknown protein (TAIR:AT2G12400.1); Has 173 Blast hits to 169 proteins in 21 species: Archae - 0; Bacteria - 0; Metazoa - 3; Fungi - 0; Plants - 165; Viruses - 0; Other Eukaryotes - 5 (source: NCBI BLink).
Glyma.18G182800	3.39283e-33	1.10129	0.489	0.243	1.90148e-28	hrtSC-II	-	AT5G02230		Haloacid dehalogenase-like hydrolase (HAD) superfamily protein	UniRef100_K7WEQ0_Catalytic/_hydrolase_n=1_Tax=Zea_mays_RepID=K7WEQ0_MAIZE
Glyma.18G198400	3.08599e-59	1.07164	0.37	0.109	1.72951e-54		-	AT2G38120	AUX1, WAV5, PIR1, MAP1	Transmembrane amino acid transporter family protein	UniRef100_Q76DT1_AUX1-like_auxin_influx_carrier_protein_n=1_Tax=Pisum_sativum_RepID=Q76DT1_PEA
Glyma.18G200500	5.58015e-224	2.26851	0.605	0.098	3.12734e-219	hrtSC-OI	-	AT3G51860	CAX3, ATHCX1, CAX1-LIKE, ATCAX3	cation exchanger 3	UniRef100_O64455_Ca2+/H+_exchanger_n=1_Tax=Vigna_radiata_RepID=O64455_VIGRA
Glyma.19G120200	5.79112e-149	1.33156	0.348	0.044	3.24557e-144	globSC-OI, hrtSC-OI, cotSC-OI	-	AT1G33110		MATE efflux family protein	UniRef100_I1N8G7_MATE_efflux_family_protein_n=1_Tax=Glycine_max_RepID=I1N8G7_SOYBN
Glyma.19G120400	2.50564e-227	2.63589	0.995	0.467	1.40426e-222		-	AT1G74040	IMS1, MAML-3, IPMS2	2-isopropylmalate synthase 1	UniRef100_D0VY45_Homocitrate_synthase_n=1_Tax=Lotus_japonicus_RepID=D0VY45_LOTJA
Glyma.19G124600	5.19117e-86	1.36336	0.825	0.393	2.90934e-81	cotSC-OI	-	AT3G10740	ASD1, ARAF1, ARAF, ATASD1	alpha-L-arabinofuranosidase 1	UniRef100_D7RIC7_Alpha-L-arabinofuranosidase_n=2_Tax=Medicago_truncatula_RepID=D7RIC7_MEDTR
Glyma.19G188700	1.24526e-57	1.08474	0.57	0.254	6.97894e-53	globSC-II	-	AT2G36660	PAB7	poly(A) binding protein 7	UniRef100_G7L4Y5_Polyadenylate_binding_protein_n=1_Tax=Medicago_truncatula_RepID=G7L4Y5_MEDTR
Glyma.19G196700	1.6867e-56	1.01982	0.417	0.139	9.45295e-52		-	AT2G24280		alpha/beta-Hydrolases superfamily protein	UniRef100_D7LHJ0_Serine_carboxypeptidase_S28_family_protein_n=1_Tax=Arabidopsis_lyrata_subsp._lyrata_RepID=D7LHJ0_ARALL
Glyma.19G252700	3.45327e-91	1.26804	0.558	0.179	1.93535e-86		-	AT3G61610		Galactose mutarotase-like superfamily protein	UniRef100_V5NAT8_Glucose-6-phosphate_1-epimerase_n=1_Tax=Phaseolus_vulgaris_RepID=V5NAT8_PHAVU
Glyma.20G072600	2.05848e-50	1.00892	0.679	0.379	1.15366e-45		-	AT5G03540	ATEXO70A1, EXO70A1	exocyst subunit exo70 family protein A1	UniRef100_G7I413_Exocyst_complex_component_EXO70_n=1_Tax=Medicago_truncatula_RepID=G7I413_MEDTR
Glyma.20G089300	7.63966e-75	1.17771	0.509	0.173	4.28157e-70		-	AT3G62010		unknown protein; LOCATED IN: cellular component unknown; EXPRESSED IN: 23 plant structures; EXPRESSED DURING: 15 growth stages; Has 553 Blast hits to 216 proteins in 93 species: Archae - 0; Bacteria - 124; Metazoa - 193; Fungi - 58; Plants - 108; Viruses - 0; Other Eukaryotes - 70 (source: NCBI BLink).	UniRef100_G7IAF7_Paladin_n=1_Tax=Medicago_truncatula_RepID=G7IAF7_MEDTR
Glyma.20G094100	6.67927e-140	1.23889	0.294	0.032	3.74333e-135	hrtSC-OI, cotSC-OI, emSC-PY	-	AT1G09380		nodulin MtN21 /EamA-like transporter family protein	UniRef100_G7I8G0_Auxin-induced_protein_5NG4_n=1_Tax=Medicago_truncatula_RepID=G7I8G0_MEDTR
Glyma.20G130400	4.1136e-208	2.2805	0.99	0.432	2.30543e-203		-	AT4G34260	FUC95A	1,2-alpha-L-fucosidases	UniRef100_G7JUA1_Macrophage_migration_inhibitory_factor-like_protein_n=2_Tax=Medicago_truncatula_RepID=G7JUA1_MEDTR
Glyma.20G170200	1.18081e-44	1.01025	0.536	0.245	6.61775e-40		-	AT1G71696	SOL1	carboxypeptidase D, putative	UniRef100_B9H7W5_SOL1_SPLICE_VARIANT_A1B1_family_protein_n=1_Tax=Populus_trichocarpa_RepID=B9H7W5_POPTR
	Marker RNA levels in subregions based on LCM mRNA Dataset

## Sheet: snCluster 5b
Back to Index	Cluster 5b Marker RNAs
snRNAs differentially expressed between Cluster 5b nuclei versus all other nuclei in the dataset (at least 2-fold upregulated, adj. pval <0.05, expressed in at least 25% of Cluster 5b nuclei)						*Click on button to view the heatmap of the marker mRNA levels in the subregions of the LCM Dataset
Glyma ID	p_val	avg_log2FC	pct.1	pct.2	p_val_adj	Subregion Specifics	TF Family	TAIR10 AGI	TAIR10 Symbol	TAIR10 Description	Descriptive Uniref100 Best Hit
Glyma.01G006000	3.49642e-16	1.21626	0.608	0.359	1.95953e-11		-	AT5G56550	OXS3, ATOXS3	oxidative stress 3	UniRef100_Q9LVB9_Emb|CAB83157.1_n=1_Tax=Arabidopsis_thaliana_RepID=Q9LVB9_ARATH
Glyma.02G051600	1.49322e-28	1.27094	0.322	0.088	8.36858e-24		-	AT4G36380	ROT3	Cytochrome P450 superfamily protein	UniRef100_G7KGB2_Cytochrome_P450_90C1_n=1_Tax=Medicago_truncatula_RepID=G7KGB2_MEDTR
Glyma.02G137400	3.93008e-11	1.00213	0.351	0.181	2.20258e-06		bHLH	AT1G05710		basic helix-loop-helix (bHLH) DNA-binding superfamily protein	UniRef100_G7JNL3_Transcription_factor_bHLH_n=2_Tax=Medicago_truncatula_RepID=G7JNL3_MEDTR
Glyma.03G218700	3.87631e-16	1.02982	0.579	0.332	2.17244e-11		-	AT1G02640	BXL2, ATBXL2	beta-xylosidase 2	UniRef100_G7KSS4_Beta-xylosidase_n=1_Tax=Medicago_truncatula_RepID=G7KSS4_MEDTR
Glyma.03G260200	8.62356e-17	1.07019	0.462	0.219	4.83299e-12		-	AT1G01140	CIPK9, PKS6	CBL-interacting protein kinase 9	UniRef100_C4P7W1_CBL-interacting_protein_kinase_12_n=1_Tax=Vitis_vinifera_RepID=C4P7W1_VITVI
Glyma.06G115100	4.14892e-24	1.22884	0.649	0.349	2.32522e-19	globSC-II, hrtSC-II	-	AT1G44350	ILL6	IAA-leucine resistant (ILR)-like gene 6	UniRef100_Q0GXX3_Auxin_conjugate_hydrolase_n=1_Tax=Medicago_truncatula_RepID=Q0GXX3_MEDTR
Glyma.07G035800	5.43503e-131	2.26114	0.363	0.028	3.04601e-126		-	AT3G13950		unknown protein; BEST Arabidopsis thaliana protein match is: unknown protein (TAIR:AT4G13266.1); Has 339 Blast hits to 265 proteins in 12 species: Archae - 0; Bacteria - 0; Metazoa - 0; Fungi - 0; Plants - 339; Viruses - 0; Other Eukaryotes - 0 (source: NCBI BLink).	UniRef100_F8WLB2_Ankyrin_repeat_family_protein_n=1_Tax=Citrus_unshiu_RepID=F8WLB2_CITUN
Glyma.07G076800	3.60203e-35	1.28535	0.351	0.088	2.01872e-30		HD-ZIP	AT4G00730	ANL2, AHDP	Homeobox-leucine zipper family protein / lipid-binding START domain-containing protein	UniRef100_B9IC55_Homeodomain_family_protein_n=1_Tax=Populus_trichocarpa_RepID=B9IC55_POPTR
Glyma.07G102700	2.06021e-16	1.00415	0.427	0.199	1.15463e-11		-	AT3G18000	NMT1, XPL1, PEAMT	S-adenosyl-L-methionine-dependent methyltransferases superfamily protein	UniRef100_G7KPT7_Phosphoethanolamine_N-methyltransferase_n=1_Tax=Medicago_truncatula_RepID=G7KPT7_MEDTR
Glyma.07G141500	3.94098e-23	1.14809	0.596	0.278	2.20868e-18	hrtSC-OI	-	AT5G55410		Bifunctional inhibitor/lipid-transfer protein/seed storage 2S albumin superfamily protein	UniRef100_O24101_MtN5_protein_n=1_Tax=Medicago_truncatula_RepID=O24101_MEDTR
Glyma.07G165000	1.17364e-23	1.13874	0.322	0.1	6.57756e-19		-	AT1G30110	NUDX25	nudix hydrolase homolog 25	UniRef100_G7I948_Nudix_hydrolase_n=1_Tax=Medicago_truncatula_RepID=G7I948_MEDTR
Glyma.07G185100	6.44985e-32	1.22979	0.386	0.111	3.61475e-27		-	AT4G33670		NAD(P)-linked oxidoreductase superfamily protein	UniRef100_G7JTZ5_Voltage-gated_potassium_channel_subunit_beta-2_n=1_Tax=Medicago_truncatula_RepID=G7JTZ5_MEDTR
Glyma.08G161600	2.9632e-44	1.68978	0.415	0.103	1.6607e-39		-	AT1G55360		Protein of Unknown Function (DUF239)	UniRef100_B6U8T6_Carboxyl-terminal_peptidase_n=1_Tax=Zea_mays_RepID=B6U8T6_MAIZE
Glyma.08G255300	2.46999e-42	1.28051	0.292	0.054	1.38428e-37		-	AT5G16000	NIK1	NSP-interacting kinase 1	UniRef100_C6ZRM9_NSP-interacting_kinase_n=1_Tax=Glycine_max_RepID=C6ZRM9_SOYBN
Glyma.08G285400	2.28429e-55	1.871	0.538	0.14	1.28021e-50	emSC-HG	-	AT1G60590		Pectin lyase-like superfamily protein	UniRef100_G7K092_Polygalacturonase_n=1_Tax=Medicago_truncatula_RepID=G7K092_MEDTR
Glyma.09G171100	4.85943e-100	2.242	0.456	0.06	2.72342e-95		G2-like	AT1G32240	KAN2	Homeodomain-like superfamily protein	UniRef100_C5DB44_KANADI_like_transcription_factor_n=1_Tax=Vitis_vinifera_RepID=C5DB44_VITVI
Glyma.09G176200	9.23456e-10	1.03743	0.287	0.138	5.17542e-05		-	AT1G48550		Vacuolar protein sorting-associated protein 26	UniRef100_G7KPT8_Down_syndrome_critical_region_protein-like_protein_n=1_Tax=Medicago_truncatula_RepID=G7KPT8_MEDTR
Glyma.09G191800	3.16459e-34	1.32609	0.345	0.088	1.77356e-29		-	AT2G46225	ABIL1	ABI-1-like 1	UniRef100_B7FL53_Protein_ABIL1_n=1_Tax=Medicago_truncatula_RepID=B7FL53_MEDTR
Glyma.09G265200	1.18696e-30	1.49515	0.292	0.072	6.6522e-26		HD-ZIP	AT4G00730	ANL2, AHDP	Homeobox-leucine zipper family protein / lipid-binding START domain-containing protein	UniRef100_B9IC55_Homeodomain_family_protein_n=1_Tax=Populus_trichocarpa_RepID=B9IC55_POPTR
Glyma.10G206600	1.79892e-19	1.07926	0.398	0.157	1.00818e-14		C2H2	AT2G02080	AtIDD4, IDD4	indeterminate(ID)-domain 4	UniRef100_B9HVN7_Zinc_finger_family_protein_n=1_Tax=Populus_trichocarpa_RepID=B9HVN7_POPTR
Glyma.11G006500	8.7408e-46	1.10427	0.275	0.044	4.8987e-41		-	AT3G22560		Acyl-CoA N-acyltransferases (NAT) superfamily protein	UniRef100_Q9LJ90_Alanine_acetyl_transferase-like_protein_n=1_Tax=Arabidopsis_thaliana_RepID=Q9LJ90_ARATH
Glyma.12G133700	6.45862e-80	2.25269	0.766	0.227	3.61967e-75		-	AT5G54250	ATCNGC4, CNGC4, HLM1, DND2	cyclic nucleotide-gated cation channel 4	UniRef100_D7MU74_ATCNGC4_n=1_Tax=Arabidopsis_lyrata_subsp._lyrata_RepID=D7MU74_ARALL
Glyma.12G161500	3.48853e-24	1.32884	0.322	0.098	1.95511e-19		-	AT5G53970		Tyrosine transaminase family protein	UniRef100_Q4ZJF7_Tyrosine_aminotransferase_n=1_Tax=Glycine_max_RepID=Q4ZJF7_SOYBN
Glyma.13G091100	4.98291e-27	1.58066	0.52	0.216	2.79262e-22		-	AT4G28040		nodulin MtN21 /EamA-like transporter family protein	UniRef100_Q3LSN1_Nodulin-like_protein_(Fragment)_n=1_Tax=Pisum_sativum_RepID=Q3LSN1_PEA
Glyma.13G222800	1.11992e-13	1.01436	0.351	0.157	6.27649e-09		-	AT5G45650		subtilase family protein	UniRef100_B9I132_Subtilase_family_protein_n=1_Tax=Populus_trichocarpa_RepID=B9I132_POPTR
Glyma.14G211900	4.46126e-19	1.09786	0.298	0.101	2.50027e-14		G2-like	AT5G16560	KAN, KAN1	Homeodomain-like superfamily protein	UniRef100_G7J8N8_KANADI_like_transcription_factor_n=1_Tax=Medicago_truncatula_RepID=G7J8N8_MEDTR
Glyma.18G139900	3.82844e-28	1.38476	0.444	0.16	2.14561e-23		-	AT1G60590		Pectin lyase-like superfamily protein	UniRef100_G7K092_Polygalacturonase_n=1_Tax=Medicago_truncatula_RepID=G7K092_MEDTR
Glyma.18G191600	4.38777e-36	1.1738	0.251	0.046	2.45908e-31	hrtSC-OI	-	AT5G55410		Bifunctional inhibitor/lipid-transfer protein/seed storage 2S albumin superfamily protein	UniRef100_O24101_MtN5_protein_n=1_Tax=Medicago_truncatula_RepID=O24101_MEDTR
Glyma.18G198400	7.84564e-16	1.27528	0.304	0.117	4.39701e-11		-	AT2G38120	AUX1, WAV5, PIR1, MAP1	Transmembrane amino acid transporter family protein	UniRef100_Q76DT1_AUX1-like_auxin_influx_carrier_protein_n=1_Tax=Pisum_sativum_RepID=Q76DT1_PEA
Glyma.18G200500	1.69844e-17	1.23268	0.322	0.117	9.51872e-13	hrtSC-OI	-	AT3G51860	CAX3, ATHCX1, CAX1-LIKE, ATCAX3	cation exchanger 3	UniRef100_O64455_Ca2+/H+_exchanger_n=1_Tax=Vigna_radiata_RepID=O64455_VIGRA
Glyma.18G278200	8.2461e-28	1.18749	0.287	0.072	4.62145e-23		-	AT5G16000	NIK1	NSP-interacting kinase 1	UniRef100_C6ZRM9_NSP-interacting_kinase_n=1_Tax=Glycine_max_RepID=C6ZRM9_SOYBN
Glyma.18G284100	4.34136e-17	1.05021	0.439	0.214	2.43307e-12	hrtSC-OI	-	AT3G28040		Leucine-rich receptor-like protein kinase family protein	UniRef100_G7KUQ1_Probably_inactive_leucine-rich_repeat_receptor-like_protein_kinase_n=1_Tax=Medicago_truncatula_RepID=G7KUQ1_MEDTR
Glyma.19G120400	2.29386e-61	1.76755	0.942	0.482	1.28557e-56		-	AT1G74040	IMS1, MAML-3, IPMS2	2-isopropylmalate synthase 1	UniRef100_D0VY45_Homocitrate_synthase_n=1_Tax=Lotus_japonicus_RepID=D0VY45_LOTJA
Glyma.20G130400	4.89321e-33	1.16202	0.848	0.45	2.74235e-28		-	AT4G34260	FUC95A	1,2-alpha-L-fucosidases	UniRef100_G7JUA1_Macrophage_migration_inhibitory_factor-like_protein_n=2_Tax=Medicago_truncatula_RepID=G7JUA1_MEDTR
	Marker RNA levels in subregions based on LCM mRNA Dataset

## Sheet: snCluster 6a
Back to Index	Cluster 6a Marker RNAs
snRNAs differentially expressed between Cluster 6a nuclei versus all other nuclei in the dataset (at least 2-fold upregulated, adj. pval <0.05, expressed in at least 25% of Cluster 6a nuclei)						*Click on button to view the heatmap of the marker mRNA levels in the subregions of the LCM Dataset
Glyma ID	p_val	avg_log2FC	pct.1	pct.2	p_val_adj	Subregion Specifics	TF Family	TAIR10 AGI	TAIR10 Symbol	TAIR10 Description	Descriptive Uniref100 Best Hit
Glyma.01G235300	2.06472e-46	1.23024	0.254	0.063	1.15715e-41		-	AT1G05470	CVP2	DNAse I-like superfamily protein	UniRef100_G7K3S6_Type_I_inositol-1,4,5-trisphosphate_5-phosphatase_CVP2_n=1_Tax=Medicago_truncatula_RepID=G7K3S6_MEDTR
Glyma.02G005100	7.39656e-193	1.56079	0.345	0.029	4.14533e-188		-	AT3G22810		Plant protein of unknown function (DUF828) with plant pleckstrin homology-like region	UniRef100_Q9LUI0_Genomic_DNA,_chromosome_3,_P1_clone:_MWI23_n=1_Tax=Arabidopsis_thaliana_RepID=Q9LUI0_ARATH
Glyma.02G037400	2.69052e-77	1.00121	0.254	0.04	1.50787e-72		-	AT1G70550		Protein of Unknown Function (DUF239)	UniRef100_G7K053_Carboxyl-terminal_proteinase-like_protein_n=1_Tax=Medicago_truncatula_RepID=G7K053_MEDTR
Glyma.02G047000	5.0985e-80	1.46998	0.436	0.109	2.8574e-75		-	AT5G66170	STR18	sulfurtransferase 18	UniRef100_G7LC15_Thiosulfate_sulfurtransferase_n=1_Tax=Medicago_truncatula_RepID=G7LC15_MEDTR
Glyma.02G053100	1.07099e-211	1.79373	0.359	0.028	6.00225e-207	hrtSC-OI, cotSC-OI	bHLH	AT1G27660		basic helix-loop-helix (bHLH) DNA-binding superfamily protein	UniRef100_Q9SFZ3_Transcription_factor_bHLH110_n=1_Tax=Arabidopsis_thaliana_RepID=BH110_ARATH
Glyma.04G068400	9.17187e-187	2.16305	0.402	0.042	5.14028e-182	globSC-OI	-	AT3G15680		Ran BP2/NZF zinc finger-like superfamily protein	UniRef100_G7JB51_Zinc_finger_protein-like_protein_n=1_Tax=Medicago_truncatula_RepID=G7JB51_MEDTR
Glyma.04G078300	1.67203e-120	2.04164	0.601	0.166	9.37071e-116		bZIP	AT5G24800	ATBZIP9, BZO2H2, BZIP9	basic leucine zipper 9	UniRef100_Q0GPH5_BZIP_transcription_factor_bZIP62_n=2_Tax=Glycine_max_RepID=Q0GPH5_SOYBN
Glyma.05G039800	1.16014e-86	1.07318	0.296	0.049	6.50187e-82		-	AT5G50150		Protein of Unknown Function (DUF239)	UniRef100_G7J4W2_Carboxyl-terminal_proteinase_n=1_Tax=Medicago_truncatula_RepID=G7J4W2_MEDTR
Glyma.05G090400	3.12594e-129	1.14921	0.262	0.025	1.7519e-124		-	AT4G37080		Protein of unknown function, DUF547
Glyma.05G108600	1.17537e-128	1.77259	0.427	0.073	6.58727e-124		AP2	AT4G37750	ANT, DRG, CKC, CKC1	Integrase-type DNA-binding superfamily protein	UniRef100_G7JF92_AP2-like_ethylene-responsive_transcription_factor_ANT_n=1_Tax=Medicago_truncatula_RepID=G7JF92_MEDTR
Glyma.05G202700	2.19181e-34	1.38744	0.311	0.109	1.22838e-29	hrtSC-OI, cotSC-OI, emSC-PY	-	AT5G50800	SWEET13, AtSWEET13	Nodulin MtN3 family protein	UniRef100_Q949G4_N3_like_protein_n=1_Tax=Medicago_truncatula_RepID=Q949G4_MEDTR
Glyma.06G049200	2.5637e-79	1.36048	0.296	0.054	1.4368e-74		AP2	AT4G37750	ANT, DRG, CKC, CKC1	Integrase-type DNA-binding superfamily protein	UniRef100_Q6SA75_ANT-like_protein_n=1_Tax=Nicotiana_tabacum_RepID=Q6SA75_TOBAC
Glyma.06G069900	2.66797e-213	1.77329	0.362	0.028	1.49524e-208	globSC-OI	-	AT3G15680		Ran BP2/NZF zinc finger-like superfamily protein	UniRef100_G7JB51_Zinc_finger_protein-like_protein_n=1_Tax=Medicago_truncatula_RepID=G7JB51_MEDTR
Glyma.06G079800	9.81778e-69	1.61067	0.61	0.252	5.50228e-64	cotSC-OI	bZIP	AT5G24800	ATBZIP9, BZO2H2, BZIP9	basic leucine zipper 9	UniRef100_Q0GPH5_BZIP_transcription_factor_bZIP62_n=2_Tax=Glycine_max_RepID=Q0GPH5_SOYBN
Glyma.06G141100	4.53058e-146	1.22458	0.336	0.037	2.53912e-141	globSC-ENT, hrtSC-ENT	-	AT5G58300		Leucine-rich repeat protein kinase family protein	UniRef100_G7IV47_Leucine-rich_repeat_receptor-like_protein_kinase_n=1_Tax=Medicago_truncatula_RepID=G7IV47_MEDTR
Glyma.06G275000	3.04502e-107	1.26524	0.319	0.047	1.70655e-102	globSC-OI, hrtSC-OI, cotSC-OI	-				UniRef100_G7KSZ7_TMV_resistance_protein_N_n=1_Tax=Medicago_truncatula_RepID=G7KSZ7_MEDTR
Glyma.07G032300	4.26788e-114	1.34334	0.256	0.027	2.39189e-109	hrtEP	-	AT3G15680		Ran BP2/NZF zinc finger-like superfamily protein	UniRef100_Q3S345_Zinc_finger_protein-like_protein_n=1_Tax=Gossypium_hirsutum_RepID=Q3S345_GOSHI
Glyma.07G063300	1.79488e-171	1.92172	0.416	0.05	1.00592e-166	hrtSC-OI	-	AT4G27220		NB-ARC domain-containing disease resistance protein	UniRef100_C0JJJ2_Rpp4_candidate_3_n=1_Tax=Glycine_max_RepID=C0JJJ2_SOYBN
Glyma.07G064400	3.82076e-91	1.06036	0.256	0.034	2.14131e-86	hrtSC-OI, cotSC-OI	-	AT5G01150		Protein of unknown function (DUF674)
Glyma.07G192700	1.04225e-31	1.0495	0.336	0.127	5.84117e-27	globSC-OI, hrtSC-OI, cotSC-OI, emSC-PY	-	AT1G11080	scpl31	serine carboxypeptidase-like 31	UniRef100_G7INY9_Serine_carboxypeptidase-like_protein_n=1_Tax=Medicago_truncatula_RepID=G7INY9_MEDTR
Glyma.07G196500	8.9173e-52	1.11622	0.291	0.073	4.99761e-47	cotSC-OI, emSC-PY	-	AT2G33770	UBC24, ATUBC24, PHO2	phosphate 2	UniRef100_G7IPT0_Ubiquitin-conjugating_enzyme_family_protein_n=1_Tax=Medicago_truncatula_RepID=G7IPT0_MEDTR
Glyma.07G229800	3.43657e-141	1.4984	0.382	0.051	1.92599e-136		G2-like	AT1G69580		Homeodomain-like superfamily protein	UniRef100_G7JF47_Two-component_response_regulator_ARR1_n=1_Tax=Medicago_truncatula_RepID=G7JF47_MEDTR
Glyma.07G231500	5.88492e-48	1.05737	0.268	0.067	3.29815e-43		-	AT2G25260		unknown protein; FUNCTIONS IN: molecular function unknown; INVOLVED IN: biological process unknown; LOCATED IN: endomembrane system; BEST Arabidopsis thaliana protein match is: unknown protein (TAIR:AT5G25265.1); Has 35333 Blast hits to 34131 proteins in 2444 species: Archae - 798; Bacteria - 22429; Metazoa - 974; Fungi - 991; Plants - 531; Viruses - 0; Other Eukaryotes - 9610 (source: NCBI BLink…	UniRef100_E9KID2_Root_determined_nodulation_1_n=2_Tax=Medicago_truncatula_RepID=E9KID2_MEDTR
Glyma.08G010000	5.92724e-32	1.31074	0.308	0.111	3.32186e-27	hrtSC-OI, cotSC-OI, emSC-PY	-	AT5G50800	SWEET13, AtSWEET13	Nodulin MtN3 family protein	UniRef100_Q949G4_N3_like_protein_n=1_Tax=Medicago_truncatula_RepID=Q949G4_MEDTR
Glyma.08G308700	7.01775e-81	2.13729	0.422	0.111	3.93303e-76		-	AT1G06490	ATGSL07, gsl07, atgsl7, GSL7	glucan synthase-like 7	UniRef100_G7IXI4_Callose_synthase_n=1_Tax=Medicago_truncatula_RepID=G7IXI4_MEDTR
Glyma.08G333300	1.30127e-103	1.47884	0.322	0.049	7.29283e-99		-	AT3G44730	ATKP1, KP1	kinesin-like protein 1	UniRef100_G7IXU3_Kinesin-4_n=1_Tax=Medicago_truncatula_RepID=G7IXU3_MEDTR
Glyma.09G068100	1.75991e-86	1.24476	0.293	0.049	9.86325e-82		-	AT5G20540	ATBRXL4, BRX-LIKE4, BRXL4	BREVIS RADIX-like 4	UniRef100_B9HDV5_Zinc_finger_family_protein_n=1_Tax=Populus_trichocarpa_RepID=B9HDV5_POPTR
Glyma.10G003400	4.14771e-134	1.33174	0.308	0.034	2.32454e-129		-	AT3G22810		Plant protein of unknown function (DUF828) with plant pleckstrin homology-like region	UniRef100_Q9LUI0_Genomic_DNA,_chromosome_3,_P1_clone:_MWI23_n=1_Tax=Arabidopsis_thaliana_RepID=Q9LUI0_ARATH
Glyma.10G222500	1.30464e-40	1.4196	0.564	0.28	7.31175e-36	globSC-OI, hrtSC-OI, cotSC-OI	-	AT1G71695		Peroxidase superfamily protein	UniRef100_H2D7G8_Glutathione_peroxidase_n=1_Tax=Copaifera_officinalis_RepID=H2D7G8_9FABA
Glyma.11G031400	3.29294e-39	1.18503	0.419	0.171	1.84549e-34		-	AT4G22540	ORP2A	OSBP(oxysterol binding protein)-related protein 2A	UniRef100_U5GRI5_Oxysterol-binding_family_protein_n=2_Tax=Populus_trichocarpa_RepID=U5GRI5_POPTR
Glyma.11G166300	5.3435e-24	1.01657	0.496	0.297	2.99471e-19		-	AT5G58530		Glutaredoxin family protein	UniRef100_UPI0001939309_hypothetical_protein_POPTRDRAFT_202477,_partial_n=1_Tax=Populus_trichocarpa_RepID=UPI0001939309
Glyma.12G072400	2.09242e-69	1.12172	0.296	0.06	1.17268e-64	globSC-OI, hrtSC-OI	Dof	AT2G28510		Dof-type zinc finger DNA-binding family protein	UniRef100_T2DNA4_Dof_zinc_finger_protein_DOF2.1-like_protein_n=1_Tax=Phaseolus_vulgaris_RepID=T2DNA4_PHAVU
Glyma.13G099600	2.77422e-10	1.03727	0.43	0.315	1.55479e-05		-	AT4G30110	HMA2, ATHMA2	heavy metal atpase 2	UniRef100_G7JUC1_Zn/Cd_P(IB)-type_ATPase_n=1_Tax=Medicago_truncatula_RepID=G7JUC1_MEDTR
Glyma.13G156600	1.17829e-33	1.38747	0.433	0.209	6.60363e-29		-	AT5G35180		Protein of unknown function (DUF1336)	UniRef100_Q9LHS2_Emb|CAB77600.1_n=1_Tax=Arabidopsis_thaliana_RepID=Q9LHS2_ARATH
Glyma.13G261000	5.00925e-211	2.25092	0.513	0.065	2.80738e-206		-	AT3G14570	ATGSL04, gsl04, atgsl4	glucan synthase-like 4	UniRef100_B9I1C0_GLUCAN_SYNTHASE-LIKE_4_family_protein_n=1_Tax=Populus_trichocarpa_RepID=B9I1C0_POPTR
Glyma.13G370300	1.83407e-146	2.17301	0.533	0.105	1.02789e-141		-	AT2G07680	ATMRP11, MRP11, ABCC13	multidrug resistance-associated protein 11	UniRef100_G7ZYY5_ABC_transporter_C_family_member_n=1_Tax=Medicago_truncatula_RepID=G7ZYY5_MEDTR
Glyma.14G127800	3.92413e-76	1.30365	0.376	0.088	2.19924e-71	hrtSC-OI, cotSC-OI	-	AT1G15520	PDR12, ATPDR12, ABCG40, ATABCG40	pleiotropic drug resistance 12	UniRef100_G7I6C5_Pleiotropic_drug_resistance_ABC_transporter_family_protein_n=1_Tax=Medicago_truncatula_RepID=G7I6C5_MEDTR
Glyma.14G139700	2.58694e-156	1.88226	0.644	0.141	1.44982e-151	hrtSC-OI, cotSC-OI	-	AT5G24800	ATBZIP9, BZO2H2, BZIP9	basic leucine zipper 9	UniRef100_Q0GPE8_BZIP_transcription_factor_bZIP16_n=1_Tax=Glycine_max_RepID=Q0GPE8_SOYBN
Glyma.15G068700	2.15402e-70	1.05248	0.279	0.052	1.2072e-65		-	AT1G47670		Transmembrane amino acid transporter family protein	UniRef100_G7ILF8_Lysine/histidine_transporter_n=1_Tax=Medicago_truncatula_RepID=G7ILF8_MEDTR
Glyma.15G185800	1.62964e-29	1.06517	0.396	0.184	9.13316e-25		-	AT1G48320		Thioesterase superfamily protein	UniRef100_G7IQD5_Esterase_ydiI_n=1_Tax=Medicago_truncatula_RepID=G7IQD5_MEDTR
Glyma.15G203900	2.24591e-32	1.05485	0.433	0.199	1.2587e-27		bHLH	AT2G24260	LRL1	LJRHL1-like 1	UniRef100_D0PX88_Roothairless1/slippery_n=1_Tax=Lotus_japonicus_RepID=D0PX88_LOTJA
Glyma.15G245800	0	2.9269	0.476	0.029	0	hrtSC-OI, cotSC-OI	-	AT3G14570	ATGSL04, gsl04, atgsl4	glucan synthase-like 4	UniRef100_B9I1C0_GLUCAN_SYNTHASE-LIKE_4_family_protein_n=1_Tax=Populus_trichocarpa_RepID=B9I1C0_POPTR
Glyma.15G257600	1.96379e-91	1.55373	0.368	0.071	1.10058e-86		-	AT1G06620		2-oxoglutarate (2OG) and Fe(II)-dependent oxygenase superfamily protein	UniRef100_G7IH09_1-aminocyclopropane-1-carboxylate_oxidase-like_protein_n=1_Tax=Medicago_truncatula_RepID=G7IH09_MEDTR
Glyma.16G022900	6.10527e-65	1.01979	0.271	0.053	3.42164e-60		Dof	AT3G61850	DAG1	Dof-type zinc finger DNA-binding family protein	UniRef100_Q0GLD5_Dof17_n=1_Tax=Glycine_max_RepID=Q0GLD5_SOYBN
Glyma.16G031600	9.6542e-128	1.80401	0.632	0.164	5.4106e-123		-	AT4G27220		NB-ARC domain-containing disease resistance protein	UniRef100_R4HD36_Rpp4_candidate_R5_n=1_Tax=Glycine_max_RepID=R4HD36_SOYBN
Glyma.16G074200	1.65999e-43	1.37054	0.288	0.082	9.30325e-39		-	AT1G31880	NLM9, BRX	DZC (Disease resistance/zinc finger/chromosome condensation-like region) domain containing protein	UniRef100_L0P1C1_Similar_to_protein_BREVIS_RADIX-like_n=1_Tax=Lupinus_angustifolius_RepID=L0P1C1_LUPAN
Glyma.16G133200	7.30989e-84	1.2536	0.265	0.04	4.09675e-79	globSC-OI, hrtSC-OI, cotSC-OI, emSC-PY	bHLH	AT1G27660		basic helix-loop-helix (bHLH) DNA-binding superfamily protein	UniRef100_Q9SFZ3_Transcription_factor_bHLH110_n=1_Tax=Arabidopsis_thaliana_RepID=BH110_ARATH
Glyma.16G168000	4.52861e-34	1.05638	0.291	0.099	2.53801e-29		-	AT1G43670		Inositol monophosphatase family protein	UniRef100_G8A0S6_Cytosolic_fructose-1_6-bisphosphatase_n=2_Tax=Medicago_truncatula_RepID=G8A0S6_MEDTR
Glyma.17G062600	2.55746e-51	1.11288	0.259	0.06	1.4333e-46		AP2	AT5G57390	AIL5, CHO1, EMK	AINTEGUMENTA-like 5	UniRef100_E3V058_Aintegumenta-like_5_n=1_Tax=Glycine_max_RepID=E3V058_SOYBN
Glyma.17G087100	1.21905e-87	1.04542	0.265	0.039	6.83204e-83		-	AT5G50150		Protein of Unknown Function (DUF239)	UniRef100_G7J4W2_Carboxyl-terminal_proteinase_n=1_Tax=Medicago_truncatula_RepID=G7J4W2_MEDTR
Glyma.17G158300	2.69903e-76	1.62	0.459	0.13	1.51265e-71		AP2	AT4G37750	ANT, DRG, CKC, CKC1	Integrase-type DNA-binding superfamily protein	UniRef100_G7JF92_AP2-like_ethylene-responsive_transcription_factor_ANT_n=1_Tax=Medicago_truncatula_RepID=G7JF92_MEDTR
Glyma.17G188500	5.61677e-146	1.67952	0.35	0.04	3.14786e-141	hrtSC-OI, cotSC-OI	bZIP	AT5G24800	ATBZIP9, BZO2H2, BZIP9	basic leucine zipper 9	UniRef100_Q0GPE8_BZIP_transcription_factor_bZIP16_n=1_Tax=Glycine_max_RepID=Q0GPE8_SOYBN
Glyma.17G198700	8.95829e-49	1.23172	0.311	0.083	5.02058e-44	hrtSC-OI, cotSC-OI, emSC-PY	-	AT2G18980		Peroxidase superfamily protein	UniRef100_C9WF07_Class_III_peroxidase_n=1_Tax=Gossypium_hirsutum_RepID=C9WF07_GOSHI
Glyma.17G251800	1.07615e-43	1.47517	0.279	0.076	6.03117e-39	hrtSC-ENT, emSC-PY	-	AT1G19530		unknown protein; FUNCTIONS IN: molecular function unknown; INVOLVED IN: N-terminal protein myristoylation, anaerobic respiration; LOCATED IN: cellular component unknown; EXPRESSED IN: leaf apex, inflorescence meristem, hypocotyl, root, flower; EXPRESSED DURING: petal differentiation and expansion stage; Has 47 Blast hits to 47 proteins in 13 species: Archae - 0; Bacteria - 0; Metazoa - 0; Fungi -…	UniRef100_B4YYB7_ST225_n=2_Tax=Eutrema_RepID=B4YYB7_THEHA
Glyma.18G073500	1.02312e-149	1.80923	0.274	0.023	5.73399e-145		-	AT3G44730	ATKP1, KP1	kinesin-like protein 1	UniRef100_G7IXU3_Kinesin-4_n=1_Tax=Medicago_truncatula_RepID=G7IXU3_MEDTR
Glyma.18G107900	3.41657e-80	1.76963	0.493	0.149	1.91478e-75		-	AT1G06490	ATGSL07, gsl07, atgsl7, GSL7	glucan synthase-like 7	UniRef100_G7IXI4_Callose_synthase_n=1_Tax=Medicago_truncatula_RepID=G7IXI4_MEDTR
Glyma.18G109100	1.88838e-242	3.29028	0.47	0.046	1.05832e-237	hrtSC-OI, cotSC-OI	-	AT1G06490	ATGSL07, gsl07, atgsl7, GSL7	glucan synthase-like 7	UniRef100_G7IXI4_Callose_synthase_n=1_Tax=Medicago_truncatula_RepID=G7IXI4_MEDTR
Glyma.18G142600	8.03102e-43	1.25941	0.296	0.085	4.50091e-38	hrtSC-OI, cotSC-OI, emSC-PY	-	AT1G17100		SOUL heme-binding family protein	UniRef100_B6SR01_Heme-binding_protein_2_n=1_Tax=Zea_mays_RepID=B6SR01_MAIZE
Glyma.18G250700	6.20447e-283	3.07359	0.336	0.015	3.47723e-278	globSC-OI, hrtSC-OI, cotSC-OI	-	AT2G04160	AIR3	Subtilisin-like serine endopeptidase family protein	UniRef100_G7KTF0_Subtilisin-like_protease_n=1_Tax=Medicago_truncatula_RepID=G7KTF0_MEDTR
Glyma.18G278200	1.03463e-82	1.20586	0.336	0.065	5.79849e-78		-	AT5G16000	NIK1	NSP-interacting kinase 1	UniRef100_C6ZRM9_NSP-interacting_kinase_n=1_Tax=Glycine_max_RepID=C6ZRM9_SOYBN
Glyma.18G284600	2.92833e-22	1.08307	0.285	0.121	1.64115e-17		-	AT5G13110	G6PD2	glucose-6-phosphate dehydrogenase 2	UniRef100_I1N508_Glucose-6-phosphate_1-dehydrogenase_n=1_Tax=Glycine_max_RepID=I1N508_SOYBN
Glyma.19G010100	3.76256e-36	1.17647	0.382	0.152	2.10869e-31		HD-ZIP	AT3G01470	ATHB-1, ATHB1, HD-ZIP-1, HAT5, HB-1	homeobox 1	UniRef100_B3IX27_Transcription_factor_Homeobox_n=1_Tax=Lotus_japonicus_RepID=B3IX27_LOTJA
Glyma.20G026300	4.82973e-115	1.66967	0.47	0.095	2.70678e-110	globSUS, hrtSUS	-	AT1G26560	BGLU40	beta glucosidase 40	UniRef100_G7JHH4_Beta-glucosidase_n=2_Tax=Medicago_truncatula_RepID=G7JHH4_MEDTR
Glyma.20G149800	9.76272e-27	1.0008	0.379	0.175	5.47142e-22	globSC-HI, hrtSC-HI	-	AT3G22810		Plant protein of unknown function (DUF828) with plant pleckstrin homology-like region	UniRef100_Q9LUI0_Genomic_DNA,_chromosome_3,_P1_clone:_MWI23_n=1_Tax=Arabidopsis_thaliana_RepID=Q9LUI0_ARATH
	Marker RNA levels in subregions based on LCM mRNA Dataset

[truncated: 40 more sheets: snCluster 6b, snCluster 7, snCluster 8, snCluster 9, snCluster 10, snCluster 11, snCluster 12, snCluster 13, snCluster 14, snCluster 15, snCluster 16, snCluster 17, snCluster 18, snCluster 19, snCluster 20, snCluster 0 GOs, snCluster 1 GOs, snCluster 2 GOs, snCluster 3 GOs, snCluster 4 GOs …]
