# Supplementary material for: Dissecting the cellular architecture and genetic circuitry of the soybean seed
Source: Proc Natl Acad Sci U S A. 2024 Dec 30;122(1):e2416987121. doi: 10.1073/pnas.2416987121 (PMC11725896; doi:10.1073/pnas.2416987121)
Supplement: Supplementary file 6 — Dataset S05 (XLSX) [file pnas.2416987121.sd05.xlsx]

## Sheet: INDEX
DATASET S5: GENE COEXPRESSION MODULES
*Click on the buttons below to view the module gene list, heatmap of their average expression in the snRNA, GO term enrichment and overlap of the modules with subregion specific mRNAs.
	mRNAs	GO Enrichment		mRNAs	GO Enrichment		mRNAs	GO Enrichment		mRNAs	GO Enrichment
	mRNAs	GO Enrichment		mRNAs	GO Enrichment		mRNAs	GO Enrichment		mRNAs	GO Enrichment
	mRNAs	GO Enrichment		mRNAs	GO Enrichment		mRNAs	GO Enrichment		mRNAs	GO Enrichment
	mRNAs	GO Enrichment		mRNAs	GO Enrichment		mRNAs	GO Enrichment		mRNAs	GO Enrichment
	mRNAs	GO Enrichment		mRNAs	GO Enrichment		mRNAs	GO Enrichment		mRNAs	GO Enrichment
	mRNAs	GO Enrichment		mRNAs	GO Enrichment		mRNAs	GO Enrichment		mRNAs	GO Enrichment
	mRNAs	GO Enrichment		mRNAs	GO Enrichment		mRNAs	GO Enrichment		mRNAs	GO Enrichment
	mRNAs	GO Enrichment		mRNAs	GO Enrichment		mRNAs	GO Enrichment		mRNAs	GO Enrichment
	mRNAs	GO Enrichment		mRNAs	GO Enrichment		mRNAs	GO Enrichment		mRNAs	GO Enrichment
	mRNAs	GO Enrichment		mRNAs	GO Enrichment		mRNAs	GO Enrichment		mRNAs	GO Enrichment

## Sheet: EMB1 RNAs
Back to Index	EMB1 Module mRNAs		snRNA levels of EMB1 Module mRNAs, averaged per nucleus
Glyma ID	Module Membership (kME)	Intramodular Connectivity (kIN)	Hub Gene	Subregion Specific	TF Family	TAIR10 AGI	TAIR10 Symbol	TAIR10 Description	Descriptive Uniref100 Best Hit
Glyma.U018200	0.945181	141.489	ü		-	AT1G03120	ATRAB28, RAB28	responsive to abscisic acid 28	UniRef100_G7IZL9_Late_embryogenesis_abundant_protein_D-34_n=1_Tax=Medicago_truncatula_RepID=G7IZL9_MEDTR
Glyma.18G176100	0.919704	136.359	ü		B3	AT3G24650	ABI3, SIS10	AP2/B3-like transcriptional factor family protein	UniRef100_Q68AN0_ABI-3_homolog_n=1_Tax=Psophocarpus_tetragonolobus_RepID=Q68AN0_PSOTE
Glyma.08G357600	0.924831	135.273	ü		B3	AT3G24650	ABI3, SIS10	AP2/B3-like transcriptional factor family protein	UniRef100_Q68AN0_ABI-3_homolog_n=1_Tax=Psophocarpus_tetragonolobus_RepID=Q68AN0_PSOTE
Glyma.11G170100	0.893104	127.524	ü		-	AT1G01040	DCL1	dicer-like 1	UniRef100_Q2HTA7_Helicase,_C-terminal;_Argonaute_and_Dicer_protein,_PAZ;_Ribonuclease_III,_bacterial_n=1_Tax=Medicago_truncatula_RepID=Q2HTA7_MEDTR
Glyma.16G041400	0.902697	126.516	ü		-	AT3G03920		H/ACA ribonucleoprotein complex, subunit Gar1/Naf1 protein	UniRef100_B6TYV7_H/ACA_ribonucleoprotein_complex_subunit_1-like_protein_1_n=1_Tax=Zea_mays_RepID=B6TYV7_MAIZE
Glyma.04G080800	0.915439	125.936	ü		-	AT5G25757		RNA polymerase I-associated factor PAF67	UniRef100_I1JUS7_Eukaryotic_translation_initiation_factor_3_subunit_L_n=1_Tax=Glycine_max_RepID=I1JUS7_SOYBN
Glyma.07G198600	0.895237	123.932	ü		-	AT5G10360	EMB3010, RPS6B	Ribosomal protein S6e	UniRef100_I1M090_40S_ribosomal_protein_S6_n=1_Tax=Glycine_max_RepID=I1M090_SOYBN
Glyma.12G103100	0.885122	118.673	ü		ERF	AT2G40340	DREB2C, AtERF48	Integrase-type DNA-binding superfamily protein	UniRef100_Q4QY92_DREBa_transcription_factor_n=1_Tax=Glycine_max_RepID=Q4QY92_SOYBN
Glyma.19G236100	0.872311	117.612	ü		-	AT1G54860		Glycoprotein membrane precursor GPI-anchored	UniRef100_A6YTC7_GPI-anchored_protein-like_protein_II_n=1_Tax=Cucumis_melo_subsp._melo_RepID=A6YTC7_CUCME
Glyma.08G051600	0.88693	116.715	ü		-	AT3G18130	RACK1C_AT	receptor for activated C kinase 1C	UniRef100_Q39836_Guanine_nucleotide-binding_protein_subunit_beta-like_protein_n=1_Tax=Glycine_max_RepID=GBLP_SOYBN
Glyma.13G126400	0.864867	114.531	ü		-	AT3G04400	emb2171	Ribosomal protein L14p/L23e family protein	UniRef100_A9P8I4_60S_ribosomal_protein_L23_n=12_Tax=Mesangiospermae_RepID=A9P8I4_POPTR
Glyma.15G002200	0.896367	114.149	ü	globSUS	-	AT5G25900	GA3, CYP701A3, ATKO1	GA requiring 3	UniRef100_A5YN45_Cyochrome_P450_monooxygenase_CYP701A16_(Fragment)_n=1_Tax=Glycine_max_RepID=A5YN45_SOYBN
Glyma.15G077400	0.894265	113.903	ü		-	AT2G33847		unknown protein; LOCATED IN: chloroplast; BEST Arabidopsis thaliana protein match is: unknown protein (TAIR:AT1G28395.4); Has 74 Blast hits to 74 proteins in 10 species: Archae - 0; Bacteria - 0; Metazoa - 0; Fungi - 0; Plants - 74; Viruses - 0; Other Eukaryotes - 0 (source: NCBI BLink).
Glyma.19G155900	0.929115	113.787	ü		-
Glyma.16G090500	0.894426	112.825	ü		-	AT3G07250		nuclear transport factor 2 (NTF2) family protein / RNA recognition motif (RRM)-containing protein	UniRef100_F4JED3_Nuclear_transport_factor_2_and_RNA_recognition_motif_domain-containing_protein_n=1_Tax=Arabidopsis_thaliana_RepID=F4JED3_ARATH
Glyma.03G238700	0.886267	111.599	ü		-	AT1G54860		Glycoprotein membrane precursor GPI-anchored	UniRef100_A6YTC7_GPI-anchored_protein-like_protein_II_n=1_Tax=Cucumis_melo_subsp._melo_RepID=A6YTC7_CUCME
Glyma.20G160400	0.874885	111.499	ü		-	AT5G02450		Ribosomal protein L36e family protein	UniRef100_C6TK30_60S_ribosomal_protein_L36_n=1_Tax=Glycine_max_RepID=C6TK30_SOYBN
Glyma.06G157000	0.876819	111.299	ü	globEP	-	AT1G27990		unknown protein; BEST Arabidopsis thaliana protein match is: unknown protein (TAIR:AT5G52420.1); Has 86 Blast hits to 86 proteins in 15 species: Archae - 0; Bacteria - 0; Metazoa - 0; Fungi - 0; Plants - 84; Viruses - 0; Other Eukaryotes - 2 (source: NCBI BLink).	UniRef100_Q01KZ9_OSIGBa0148P16.6_protein_n=1_Tax=Oryza_sativa_RepID=Q01KZ9_ORYSA
Glyma.10G233900	0.882579	110.563	ü		-	AT5G02450		Ribosomal protein L36e family protein	UniRef100_I1LDP9_60S_ribosomal_protein_L36_n=2_Tax=Phaseoleae_RepID=I1LDP9_SOYBN
Glyma.18G038600	0.895713	108.111	ü		-	AT5G37850	SOS4	pfkB-like carbohydrate kinase family protein	UniRef100_Q4JR83_Pyridoxal_kinase_n=1_Tax=Glycine_max_RepID=Q4JR83_SOYBN
Glyma.01G022500	0.880431	108.104	ü	globEP	AP2	AT5G10510	AIL6	AINTEGUMENTA-like 6	UniRef100_G7JWC7_AP2-like_ethylene-responsive_transcription_factor_BBM_n=1_Tax=Medicago_truncatula_RepID=G7JWC7_MEDTR
Glyma.06G301300	0.867279	107.956	ü		ERF	AT2G40340	DREB2C, AtERF48	Integrase-type DNA-binding superfamily protein	UniRef100_Q4QY92_DREBa_transcription_factor_n=1_Tax=Glycine_max_RepID=Q4QY92_SOYBN
Glyma.03G084300	0.873006	107.891	ü		-	AT3G07250		nuclear transport factor 2 (NTF2) family protein / RNA recognition motif (RRM)-containing protein	UniRef100_F4JED3_Nuclear_transport_factor_2_and_RNA_recognition_motif_domain-containing_protein_n=1_Tax=Arabidopsis_thaliana_RepID=F4JED3_ARATH
Glyma.03G251600	0.878231	107.84	ü		-	AT3G56070	ROC2	rotamase cyclophilin 2	UniRef100_C6SYQ9_Peptidyl-prolyl_cis-trans_isomerase_n=1_Tax=Glycine_max_RepID=C6SYQ9_SOYBN
Glyma.15G095400	0.854227	107.015	ü		-	AT2G34480		Ribosomal protein L18ae/LX family protein	UniRef100_C6SYA5_60S_ribosomal_protein_L18a_n=1_Tax=Glycine_max_RepID=C6SYA5_SOYBN
Glyma.04G004300	0.884234	106.872	ü	cotEP	-	AT4G34960		Cyclophilin-like peptidyl-prolyl cis-trans isomerase family protein	UniRef100_V7AXL4_Peptidyl-prolyl_cis-trans_isomerase_n=1_Tax=Phaseolus_vulgaris_RepID=V7AXL4_PHAVU
Glyma.20G200900	0.771088	105.426	ü	emAX-SAM	-	AT5G55240	ATPXG2	ARABIDOPSIS THALIANA PEROXYGENASE 2	UniRef100_O23959_Ca+2-binding_EF_hand_protein_n=2_Tax=Glycine_max_RepID=O23959_SOYBN
Glyma.14G057900	0.910584	104.977	ü		ERF	AT2G40220	ABI4, SUN6, SIS5, ISI3, GIN6, SAN5, ATABI4	Integrase-type DNA-binding superfamily protein	UniRef100_B9P4N2_SGR_n=1_Tax=Glycine_max_RepID=B9P4N2_SOYBN
Glyma.05G112000	0.838615	104.648	ü		-	AT1G32560		Late embryogenesis abundant protein, group 1 protein	UniRef100_Q9XES9_Seed_maturation_protein_n=2_Tax=Glycine_RepID=Q9XES9_SOYBN
Glyma.14G068700	0.8481	104.601	ü		-	AT1G07570	APK1A, APK1	Protein kinase superfamily protein	UniRef100_G7KBQ8_Serine/threonine_protein_kinase_n=2_Tax=Medicago_truncatula_RepID=G7KBQ8_MEDTR
Glyma.08G227000	0.884903	104.575	ü		bZIP	AT3G56850	AREB3, DPBF3	ABA-responsive element binding protein 3	UniRef100_G7L6Z1_BZIP_transcription_factor_n=1_Tax=Medicago_truncatula_RepID=G7L6Z1_MEDTR
Glyma.04G060800	0.869687	104.575	ü		-	AT4G31820	ENP, NPY1, MAB4	Phototropic-responsive NPH3 family protein	UniRef100_G7I878_BTB/POZ_domain-containing_protein_n=1_Tax=Medicago_truncatula_RepID=G7I878_MEDTR
Glyma.18G007500	0.858137	104.575	ü		-	AT1G27400		Ribosomal protein L22p/L17e family protein	UniRef100_V5N869_60S_ribosomal_protein_L17_n=1_Tax=Phaseolus_vulgaris_RepID=V5N869_PHAVU
Glyma.11G249700	0.852019	104.365	ü		-	AT1G27400		Ribosomal protein L22p/L17e family protein	UniRef100_V5N869_60S_ribosomal_protein_L17_n=1_Tax=Phaseolus_vulgaris_RepID=V5N869_PHAVU
Glyma.08G087200	0.873937	103.68	ü		-	AT4G15000		Ribosomal L27e protein family	UniRef100_I1KRI7_60S_ribosomal_protein_L27_n=1_Tax=Glycine_max_RepID=I1KRI7_SOYBN
Glyma.13G025200	0.842957	103.568	ü		-	AT1G74040	IMS1, MAML-3, IPMS2	2-isopropylmalate synthase 1	UniRef100_Q39891_Probable_2-isopropylmalate_synthase_n=1_Tax=Glycine_max_RepID=LEU1_SOYBN
Glyma.12G181400	0.854459	103.397	ü		C2H2	AT5G03740	HD2C, HDT3	histone deacetylase 2C	UniRef100_Q8LJS2_Histone_deacetylase_HDT1_n=2_Tax=Glycine_max_RepID=HDT1_SOYBN
Glyma.19G145100	0.850986	103.144	ü		-	AT5G62300		Ribosomal protein S10p/S20e family protein	UniRef100_T2DMZ2_40S_ribosomal_protein_S20-2-like_protein_n=1_Tax=Phaseolus_vulgaris_RepID=T2DMZ2_PHAVU
Glyma.15G217500	0.853884	103.045	ü		-	AT1G30820		CTP synthase family protein	UniRef100_I1MIA7_CTP_synthase_n=2_Tax=Glycine_max_RepID=I1MIA7_SOYBN
Glyma.02G119600	0.894423	102.839	ü		-	AT1G13710	CYP78A5, KLU	cytochrome P450, family 78, subfamily A, polypeptide 5	UniRef100_G7JZ14_Cytochrome_P450_78A11_n=1_Tax=Medicago_truncatula_RepID=G7JZ14_MEDTR
Glyma.16G141100	0.90409	102.612	ü		C2H2	AT5G66730		C2H2-like zinc finger protein	UniRef100_K9P0T0_Zinc_finger_protein_n=1_Tax=Morella_rubra_RepID=K9P0T0_9ROSI
Glyma.07G020000	0.839035	102.58	ü		-	AT3G13580		Ribosomal protein L30/L7 family protein	UniRef100_T2DNA9_60S_ribosomal_protein_L7-4-like_protein_n=1_Tax=Phaseolus_vulgaris_RepID=T2DNA9_PHAVU
Glyma.06G112900	0.856147	102.241	ü		-	AT1G77590	LACS9	long chain acyl-CoA synthetase 9	UniRef100_G7J4F3_Annotation_was_added_to_scaffolds_in_November_2011_Long-chain-fatty-acid-CoA_ligase_n=1_Tax=Medicago_truncatula_RepID=G7J4F3_MEDTR
Glyma.05G243800	0.850007	102.151	ü		-	AT3G18130	RACK1C_AT	receptor for activated C kinase 1C	UniRef100_Q39836_Guanine_nucleotide-binding_protein_subunit_beta-like_protein_n=1_Tax=Glycine_max_RepID=GBLP_SOYBN
Glyma.19G231700	0.866039	101.37	ü		-	AT3G05600		alpha/beta-Hydrolases superfamily protein	UniRef100_Q39856_Epoxide_hydrolase_n=1_Tax=Glycine_max_RepID=Q39856_SOYBN
Glyma.11G142700	0.905395	100.917	ü		-	AT1G43860		sequence-specific DNA binding transcription factors	UniRef100_D7KNP3_Transcription_factor_n=1_Tax=Arabidopsis_lyrata_subsp._lyrata_RepID=D7KNP3_ARALL
Glyma.20G237400	0.84925	100.675	ü		-	AT3G05590	RPL18	ribosomal protein L18	UniRef100_B9GSC1_60S_ribosomal_protein_L18_n=1_Tax=Populus_trichocarpa_RepID=B9GSC1_POPTR
Glyma.05G046400	0.877726	100.308	ü		-	AT1G56110	NOP56	homolog of nucleolar protein NOP56	UniRef100_B7FLU4_Nucleolar_protein_n=1_Tax=Medicago_truncatula_RepID=B7FLU4_MEDTR
Glyma.06G172400	0.830992	100.085	ü		-	AT3G48500	PDE312, PTAC10	Nucleic acid-binding, OB-fold-like protein	UniRef100_D6QX33_Plastid_RNA-binding_protein_n=1_Tax=Nicotiana_benthamiana_RepID=D6QX33_NICBE
Glyma.14G021000	0.863843	99.3972	ü		-	AT3G20330	PYRB	PYRIMIDINE B	UniRef100_G7K8M5_Aspartate_carbamoyltransferase_n=1_Tax=Medicago_truncatula_RepID=G7K8M5_MEDTR
Glyma.U028600	0.866053	99.0764	ü		GRF	AT2G22840	AtGRF1, GRF1	growth-regulating factor 1	UniRef100_D9ZIZ8_GRF_domain_class_transcription_factor_n=1_Tax=Malus_domestica_RepID=D9ZIZ8_MALDO
Glyma.19G110900	0.841074	99.0578	ü		-	AT3G03920		H/ACA ribonucleoprotein complex, subunit Gar1/Naf1 protein	UniRef100_B6TYV7_H/ACA_ribonucleoprotein_complex_subunit_1-like_protein_1_n=1_Tax=Zea_mays_RepID=B6TYV7_MAIZE
Glyma.03G129500	0.866233	98.8022	ü		-	AT3G57080	RPB5B, NRPE5	Eukaryotic rpb5 RNA polymerase subunit family protein	UniRef100_A2Q2Z5_DNA-directed_RNA_polymerases_I,_II,_and_III_subunit_RPABC1_n=1_Tax=Medicago_truncatula_RepID=A2Q2Z5_MEDTR
Glyma.04G208700	0.867912	98.7231	ü		-	AT1G27990		unknown protein; BEST Arabidopsis thaliana protein match is: unknown protein (TAIR:AT5G52420.1); Has 86 Blast hits to 86 proteins in 15 species: Archae - 0; Bacteria - 0; Metazoa - 0; Fungi - 0; Plants - 84; Viruses - 0; Other Eukaryotes - 2 (source: NCBI BLink).	UniRef100_Q01KZ9_OSIGBa0148P16.6_protein_n=1_Tax=Oryza_sativa_RepID=Q01KZ9_ORYSA
Glyma.19G165900	0.874926	98.5088	ü		-	AT2G20490	NOP10, EDA27	nucleolar RNA-binding Nop10p family protein	UniRef100_A9PC09_Nucleolar_RNA-binding_Nop10p_family_protein_n=1_Tax=Populus_trichocarpa_RepID=A9PC09_POPTR
Glyma.18G281200	0.828472	97.9415	ü		-	AT1G36240		Ribosomal protein L7Ae/L30e/S12e/Gadd45 family protein	UniRef100_O49884_60S_ribosomal_protein_L30_n=1_Tax=Lupinus_luteus_RepID=RL30_LUPLU
Glyma.13G345600	0.849491	97.8711	ü		-	AT3G59540		Ribosomal L38e protein family	UniRef100_B4FHI7_60S_ribosomal_protein_L38_n=3_Tax=Panicoideae_RepID=B4FHI7_MAIZE
Glyma.16G148800	0.811895	97.5474	ü		-	AT3G02050	KUP3, ATKUP3, ATKT4	K+ uptake transporter 3	UniRef100_I1MNQ3_Potassium_transporter_n=1_Tax=Glycine_max_RepID=I1MNQ3_SOYBN
Glyma.03G164500	0.895988	97.5166	ü		-	AT2G20490	NOP10, EDA27	nucleolar RNA-binding Nop10p family protein	UniRef100_A9PC09_Nucleolar_RNA-binding_Nop10p_family_protein_n=1_Tax=Populus_trichocarpa_RepID=A9PC09_POPTR
Glyma.13G137100	0.866101	97.4409	ü		-	AT5G02960		Ribosomal protein S12/S23 family protein	UniRef100_Q9M5Z9_40S_ribosomal_protein_S23_n=1_Tax=Euphorbia_esula_RepID=RS23_EUPES
Glyma.05G059600	0.856624	97.2057	ü		-	AT5G56670		Ribosomal protein S30 family protein	UniRef100_A9P9H8_40S_ribosomal_protein_S30_n=14_Tax=Magnoliophyta_RepID=A9P9H8_POPTR
Glyma.20G215000	0.856189	97.1853	ü		-	AT3G55620	emb1624	Translation initiation factor IF6	UniRef100_B4FKD5_Eukaryotic_translation_initiation_factor_6_n=2_Tax=Zea_mays_RepID=B4FKD5_MAIZE
Glyma.06G239500	0.850906	97.1324	ü		-	AT3G50740	UGT72E1	UDP-glucosyl transferase 72E1	UniRef100_G7LA90_Anthocyanidin_3-O-glucosyltransferase_n=1_Tax=Medicago_truncatula_RepID=G7LA90_MEDTR
Glyma.02G085300	0.839835	97.0518	ü		-	AT3G57490		Ribosomal protein S5 family protein	UniRef100_G7LAL7_40S_ribosomal_protein_S2_n=1_Tax=Medicago_truncatula_RepID=G7LAL7_MEDTR
Glyma.03G112100	0.772247	96.9238	ü		ERF	AT5G47220	ATERF2, ATERF-2, ERF2	ethylene responsive element binding factor 2	UniRef100_H8ZYZ7_ERF8_n=1_Tax=Gossypium_hirsutum_RepID=H8ZYZ7_GOSHI
Glyma.08G317800	0.860564	96.8023	ü		MYB	AT4G26930	MYB97, AtMYB97	myb domain protein 97	UniRef100_G7IY34_Transcription_factor_n=1_Tax=Medicago_truncatula_RepID=G7IY34_MEDTR
Glyma.17G232600	0.822905	96.7112	ü	globEP, hrtEP	GRF	AT2G22840	AtGRF1, GRF1	growth-regulating factor 1	UniRef100_D9ZIZ8_GRF_domain_class_transcription_factor_n=1_Tax=Malus_domestica_RepID=D9ZIZ8_MALDO
Glyma.13G177800	0.845868	96.6015	ü		-	AT5G10360	EMB3010, RPS6B	Ribosomal protein S6e	UniRef100_I1M090_40S_ribosomal_protein_S6_n=1_Tax=Glycine_max_RepID=I1M090_SOYBN
Glyma.11G143400	0.830147	96.1209	ü		-	AT3G55280	RPL23AB	ribosomal protein L23AB	UniRef100_O22644_60S_ribosomal_protein_L23A_n=1_Tax=Fritillaria_agrestis_RepID=RL23A_FRIAG
Glyma.03G005200	0.849082	96.0712	ü		-	AT1G33110		MATE efflux family protein	UniRef100_K7KBY3_MATE_efflux_family_protein_n=1_Tax=Glycine_max_RepID=K7KBY3_SOYBN
Glyma.06G024400	0.860211	95.7073	ü		-	AT1G75760		ER lumen protein retaining receptor family protein	UniRef100_D7KT65_ER_lumen_protein_retaining_receptor_family_protein_n=1_Tax=Arabidopsis_lyrata_subsp._lyrata_RepID=D7KT65_ARALL
Glyma.13G371400	0.8818	95.5957	ü	globSUS	-	AT5G25900	GA3, CYP701A3, ATKO1	GA requiring 3	UniRef100_A5YN45_Cyochrome_P450_monooxygenase_CYP701A16_(Fragment)_n=1_Tax=Glycine_max_RepID=A5YN45_SOYBN
Glyma.12G221100	0.86294	95.3247	ü		-	AT2G16430	PAP10, ATPAP10	purple acid phosphatase 10	UniRef100_G0T438_Purple_acid_phosphatases_n=1_Tax=Glycine_max_RepID=G0T438_SOYBN
Glyma.08G227700	0.818858	95.1876	ü	globEP, cotEP	AP2	AT3G54320	WRI1, WRI, ASML1	Integrase-type DNA-binding superfamily protein	UniRef100_K7N8B1_Wrinkled_1_n=1_Tax=Glycine_max_RepID=K7N8B1_SOYBN
Glyma.08G364400	0.879122	95.1217	ü		-	AT5G49210		unknown protein; Has 30201 Blast hits to 17322 proteins in 780 species: Archae - 12; Bacteria - 1396; Metazoa - 17338; Fungi - 3422; Plants - 5037; Viruses - 0; Other Eukaryotes - 2996 (source: NCBI BLink).	UniRef100_G2XM94_Hypothetical_protein_n=1_Tax=Oryza_brachyantha_RepID=G2XM94_ORYBR
Glyma.20G113600	0.831944	95.103	ü	cotSUS	bZIP	AT1G68640	PAN	bZIP transcription factor family protein	UniRef100_B9HJ06_PERIANTHIA_family_protein_n=1_Tax=Populus_trichocarpa_RepID=B9HJ06_POPTR
Glyma.12G131700	0.824715	95.0626	ü		-	AT5G45775		Ribosomal L5P family protein	UniRef100_P46287_60S_ribosomal_protein_L11_n=1_Tax=Medicago_sativa_RepID=RL11_MEDSA
Glyma.05G238000	0.837919	95.0533	ü		-	AT3G02560		Ribosomal protein S7e family protein	UniRef100_G7KN51_40S_ribosomal_protein_S7-like_protein_n=1_Tax=Medicago_truncatula_RepID=G7KN51_MEDTR
Glyma.07G032500	0.873518	95.004	ü		-	AT1G15420		CONTAINS InterPro DOMAIN/s: Small-subunit processome, Utp12 (InterPro:IPR007148); Has 764 Blast hits to 656 proteins in 193 species: Archae - 0; Bacteria - 42; Metazoa - 237; Fungi - 154; Plants - 85; Viruses - 23; Other Eukaryotes - 223 (source: NCBI BLink).
Glyma.02G293500	0.899285	94.7813	ü		-	AT3G20330	PYRB	PYRIMIDINE B	UniRef100_G7K8M5_Aspartate_carbamoyltransferase_n=1_Tax=Medicago_truncatula_RepID=G7K8M5_MEDTR
Glyma.07G227600	0.845593	94.4122	ü		-	AT1G13970		Protein of unknown function (DUF1336)	UniRef100_Q9XI89_F7A19.6_protein_n=1_Tax=Arabidopsis_thaliana_RepID=Q9XI89_ARATH
Glyma.04G011100	0.872782	94.2863	ü		-	AT2G21580		Ribosomal protein S25 family protein	UniRef100_V7AE69_40S_ribosomal_protein_S25-2_n=1_Tax=Phaseolus_vulgaris_RepID=V7AE69_PHAVU
Glyma.14G105400	0.798463	94.2503	ü		-	AT5G10720	AHK5, CKI2, HK5	histidine kinase 5	UniRef100_G7I7J7_Histidine_kinase_cytokinin_receptor_n=1_Tax=Medicago_truncatula_RepID=G7I7J7_MEDTR
Glyma.17G192300	0.832539	94.0535	ü		-	AT2G25870		haloacid dehalogenase-like hydrolase family protein	UniRef100_Q5JNL2_Haloacid_dehalogenase-like_hydrolase-like_n=1_Tax=Oryza_sativa_subsp._japonica_RepID=Q5JNL2_ORYSJ
Glyma.04G207800	0.772805	93.9276	ü		-	AT5G64440	AtFAAH, FAAH	fatty acid amide hydrolase	UniRef100_G7LFP2_Glutamyl-tRNA(Gln)_amidotransferase_subunit_A_n=2_Tax=Medicago_truncatula_RepID=G7LFP2_MEDTR
Glyma.12G017700	0.861106	93.2532	ü		-	AT3G03060		P-loop containing nucleoside triphosphate hydrolases superfamily protein	UniRef100_B9GK02_AAA-type_ATPase_family_protein_n=1_Tax=Populus_trichocarpa_RepID=B9GK02_POPTR
Glyma.05G184000	0.81653	93.2329	ü		-	AT1G74060		Ribosomal protein L6 family protein	UniRef100_B7FH28_60S_ribosomal_protein_L6_n=1_Tax=Medicago_truncatula_RepID=B7FH28_MEDTR
Glyma.13G237800	0.827424	93.1761	ü		-	AT5G10360	EMB3010, RPS6B	Ribosomal protein S6e	UniRef100_I1M223_40S_ribosomal_protein_S6_n=1_Tax=Glycine_max_RepID=I1M223_SOYBN
Glyma.20G219900	0.816159	92.6866	ü	hrtSUS	-	AT5G36100		unknown protein; FUNCTIONS IN: molecular function unknown; INVOLVED IN: biological process unknown; LOCATED IN: cellular component unknown; BEST Arabidopsis thaliana protein match is: unknown protein (TAIR:AT1G65090.1); Has 30201 Blast hits to 17322 proteins in 780 species: Archae - 12; Bacteria - 1396; Metazoa - 17338; Fungi - 3422; Plants - 5037; Viruses - 0; Other Eukaryotes - 2996 (source: NC…	UniRef100_Q9LVY8_Gb|AAD26867.1_n=1_Tax=Arabidopsis_thaliana_RepID=Q9LVY8_ARATH
Glyma.14G079100	0.82656	92.57	ü		B3	AT4G33280		AP2/B3-like transcriptional factor family protein	UniRef100_G7I584_B3_domain-containing_protein_n=3_Tax=Medicago_truncatula_RepID=G7I584_MEDTR
Glyma.09G268200	0.884209	92.4276	ü		-	AT2G45440	DHDPS2	dihydrodipicolinate synthase	UniRef100_Q42800_4-hydroxy-tetrahydrodipicolinate_synthase,_chloroplastic_n=1_Tax=Glycine_max_RepID=DAPA_SOYBN
Glyma.06G240500	0.883954	92.2212	ü		-	AT4G27500	PPI1	proton pump interactor 1	UniRef100_U5GXF2_PROTON_PUMP_INTERACTOR_1_family_protein_n=1_Tax=Populus_trichocarpa_RepID=U5GXF2_POPTR
Glyma.13G363300	0.848834	92.1449	ü	hrtSUS, cotSUS	-	AT1G52690		Late embryogenesis abundant protein (LEA) family protein	UniRef100_Q9XET0_Seed_maturation_protein_PM30_n=1_Tax=Glycine_max_RepID=Q9XET0_SOYBN
Glyma.03G128600	0.834343	92.1242	ü		-	AT2G41370	BOP2	Ankyrin repeat family protein / BTB/POZ domain-containing protein	UniRef100_G8GTP2_BTB/POZ_ankyrin_repeat_protein_n=1_Tax=Glycine_max_RepID=G8GTP2_SOYBN
Glyma.08G075500	0.843082	91.9183	ü		-	AT4G14320		Zinc-binding ribosomal protein family protein	UniRef100_G7L0P4_60S_ribosomal_protein_L44_n=2_Tax=Papilionoideae_RepID=G7L0P4_MEDTR
Glyma.13G352100	0.827455	91.7639	ü		-	AT4G29410		Ribosomal L28e protein family	UniRef100_G7IUL4_60S_ribosomal_protein_L28-1_n=1_Tax=Medicago_truncatula_RepID=G7IUL4_MEDTR
Glyma.05G146800	0.825477	91.3288	ü		-	AT1G67430		Ribosomal protein L22p/L17e family protein	UniRef100_V5N869_60S_ribosomal_protein_L17_n=1_Tax=Phaseolus_vulgaris_RepID=V5N869_PHAVU
Glyma.U028700	0.807355	91.0633	ü	globEP	GRF	AT2G06200	AtGRF6, GRF6	growth-regulating factor 6	UniRef100_C8YZB0_UPA17_n=1_Tax=Capsicum_annuum_RepID=C8YZB0_CAPAN
Glyma.16G106300	0.825453	90.8965	ü		-	AT3G49010	ATBBC1, BBC1, RSU2	breast basic conserved 1	UniRef100_I1MMI6_60S_ribosomal_protein_L13_n=1_Tax=Glycine_max_RepID=I1MMI6_SOYBN
Glyma.15G126600	0.884019	90.7663	ü		-	AT3G05320		O-fucosyltransferase family protein	UniRef100_G7IFV8_GDP-fucose_protein-O-fucosyltransferase_n=1_Tax=Medicago_truncatula_RepID=G7IFV8_MEDTR
Glyma.17G005600	0.794147	90.757	ü		NF-YB	AT5G47670	NF-YB6, L1L	nuclear factor Y, subunit B6	UniRef100_B5KMS9_Transcription_factor_LEC1-B_n=1_Tax=Glycine_max_RepID=B5KMS9_SOYBN
Glyma.18G002000	0.841144	90.7334	ü		-	AT4G13850	ATGRP2	glycine-rich RNA-binding protein 2	UniRef100_P93486_Glycine-rich_RNA-binding_protein_n=1_Tax=Pisum_sativum_RepID=P93486_PEA
Glyma.20G110800	0.881326	90.6582	ü		-	AT2G27510	ATFD3, FD3	ferredoxin 3	UniRef100_B9HKP7_Ferredoxin_I_family_protein_n=1_Tax=Populus_trichocarpa_RepID=B9HKP7_POPTR
Glyma.14G061100	0.816094	90.5162	ü		-	AT2G40010		Ribosomal protein L10 family protein	UniRef100_P50346_60S_acidic_ribosomal_protein_P0_n=2_Tax=Glycine_max_RepID=RLA0_SOYBN
Glyma.02G264700	0.868638	90.0998	ü		ERF	AT2G40220	ABI4, SUN6, SIS5, ISI3, GIN6, SAN5, ATABI4	Integrase-type DNA-binding superfamily protein	UniRef100_B9P4N2_SGR_n=1_Tax=Glycine_max_RepID=B9P4N2_SOYBN
Glyma.20G201000	0.778663	90.0638	ü	globEP	-	AT4G26740	ATS1, CLO1, ATPXG1	seed gene 1	UniRef100_O23959_Ca+2-binding_EF_hand_protein_n=2_Tax=Glycine_max_RepID=O23959_SOYBN
Glyma.05G167700	0.869237	89.9182	ü		-	AT2G31810		ACT domain-containing small subunit of acetolactate synthase protein	UniRef100_G7L8T1_Acetolactate_synthase_small_subunit_n=1_Tax=Medicago_truncatula_RepID=G7L8T1_MEDTR
Glyma.14G101700	0.848717	89.8918	ü		-	AT5G25080		Sas10/Utp3/C1D family	UniRef100_G7J9T9_Nuclear_nucleic_acid-binding_protein_C1D_n=1_Tax=Medicago_truncatula_RepID=G7J9T9_MEDTR
Glyma.15G222400	0.860887	89.8487	ü		bZIP	AT3G56850	AREB3, DPBF3	ABA-responsive element binding protein 3	UniRef100_G7L6Z1_BZIP_transcription_factor_n=1_Tax=Medicago_truncatula_RepID=G7L6Z1_MEDTR
Glyma.11G109400	0.824865	89.7549			-	AT2G20530	ATPHB6, PHB6	prohibitin 6	UniRef100_G7JSU6_Prohibitin_1-like_protein_n=1_Tax=Medicago_truncatula_RepID=G7JSU6_MEDTR
Glyma.11G047200	0.867321	89.739			-	AT4G37670	NAGS2	N-acetyl-l-glutamate synthase 2	UniRef100_G7K2G8_Amino-acid_acetyltransferase_n=1_Tax=Medicago_truncatula_RepID=G7K2G8_MEDTR
Glyma.01G174100	0.858686	89.6966		hrtSUS, cotSUS	-	AT4G36600		Late embryogenesis abundant (LEA) protein	UniRef100_Q8L5P5_LEA-like_protein_n=1_Tax=Lilium_longiflorum_RepID=Q8L5P5_LILLO
Glyma.11G116800	0.835914	89.4866			-	AT4G25730		FtsJ-like methyltransferase family protein	UniRef100_G7JTV9_AdoMet-dependent_rRNA_methyltransferase_spb1_n=1_Tax=Medicago_truncatula_RepID=G7JTV9_MEDTR
Glyma.19G240800	0.880735	89.2372			-	AT1G13710	CYP78A5, KLU	cytochrome P450, family 78, subfamily A, polypeptide 5	UniRef100_G7JZ14_Cytochrome_P450_78A11_n=1_Tax=Medicago_truncatula_RepID=G7JZ14_MEDTR
Glyma.13G051200	0.8163	89.1383			-	AT4G18100		Ribosomal protein L32e	UniRef100_B7FN56_60S_ribosomal_protein_L32_n=1_Tax=Medicago_truncatula_RepID=B7FN56_MEDTR
Glyma.08G126100	0.844465	89.084			-	AT2G31810		ACT domain-containing small subunit of acetolactate synthase protein	UniRef100_G7L8T1_Acetolactate_synthase_small_subunit_n=1_Tax=Medicago_truncatula_RepID=G7L8T1_MEDTR
Glyma.08G141700	0.818522	88.5512			-	AT1G74060		Ribosomal protein L6 family protein	UniRef100_B7FH28_60S_ribosomal_protein_L6_n=1_Tax=Medicago_truncatula_RepID=B7FH28_MEDTR
Glyma.07G017600	0.775767	88.2112			-	AT5G06220		LETM1-like protein
Glyma.19G063400	0.783644	88.1111		hrtSUS	-	AT3G01570		Oleosin family protein	UniRef100_I1N747_Oleosin_n=1_Tax=Glycine_max_RepID=I1N747_SOYBN
Glyma.07G043700	0.889219	87.9759			-	AT1G72440	EDA25, SWA2	CCAAT-binding factor	UniRef100_G7KAU4_CCAAT/enhancer-binding_protein_zeta_n=1_Tax=Medicago_truncatula_RepID=G7KAU4_MEDTR
Glyma.06G272500	0.81332	87.8258			-	AT5G45775		Ribosomal L5P family protein	UniRef100_P46287_60S_ribosomal_protein_L11_n=1_Tax=Medicago_sativa_RepID=RL11_MEDSA
Glyma.11G002400	0.849485	87.6149			-	AT3G47370		Ribosomal protein S10p/S20e family protein	UniRef100_A2Q4V6_40S_ribosomal_protein_S20-2_n=1_Tax=Medicago_truncatula_RepID=A2Q4V6_MEDTR
Glyma.06G274200	0.80725	87.5714			-	AT5G45775		Ribosomal L5P family protein	UniRef100_P46287_60S_ribosomal_protein_L11_n=1_Tax=Medicago_sativa_RepID=RL11_MEDSA
Glyma.13G204600	0.892944	87.3485			-	AT4G04630		Protein of unknown function, DUF584
Glyma.18G026100	0.850006	87.0208			-	AT1G08360		Ribosomal protein L1p/L10e family	UniRef100_I1MZ14_Ribosomal_protein_n=1_Tax=Glycine_max_RepID=I1MZ14_SOYBN
Glyma.19G197200	0.759772	86.9936		cotEP	-	AT3G51680		NAD(P)-binding Rossmann-fold superfamily protein	UniRef100_B9IIQ3_Alcohol_dehydroge_family_protein_n=1_Tax=Populus_trichocarpa_RepID=B9IIQ3_POPTR
Glyma.16G050300	0.87259	86.8335			B3	AT3G26790	FUS3	AP2/B3-like transcriptional factor family protein	UniRef100_Q2HUJ5_B3_domain-containing_protein_n=1_Tax=Medicago_truncatula_RepID=Q2HUJ5_MEDTR
Glyma.04G171400	0.837363	86.5333			-	AT5G39850		Ribosomal protein S4	UniRef100_A9P9U8_40S_ribosomal_protein_S9_n=2_Tax=Populus_RepID=A9P9U8_POPTR
Glyma.U017600	0.86452	86.3704			-	AT5G13780		Acyl-CoA N-acyltransferases (NAT) superfamily protein	UniRef100_V5N955_N-alpha-acetyltransferase_n=1_Tax=Phaseolus_vulgaris_RepID=V5N955_PHAVU
Glyma.08G354000	0.812984	86.149			-	AT3G07110		Ribosomal protein L13 family protein	UniRef100_T2DNF1_60S_ribosomal_protein_L13a_n=1_Tax=Phaseolus_vulgaris_RepID=T2DNF1_PHAVU
Glyma.11G104200	0.83294	85.8969			-	AT5G64520	XRCC2, ATXRCC2	homolog of X-ray repair cross complementing 2 (XRCC2)	UniRef100_F4KDQ6_DNA_repair_protein_XRCC2-like_protein_n=1_Tax=Arabidopsis_thaliana_RepID=F4KDQ6_ARATH
Glyma.12G165500	0.847679	85.824			-	AT1G09640		Translation elongation factor EF1B, gamma chain	UniRef100_Q1SL16_Elongation_factor_1,_gamma_chain;_Glutathione_S-transferase,_C-terminal;_Thioredoxin-like_fold_n=1_Tax=Medicago_truncatula_RepID=Q1SL16_MEDTR
Glyma.07G012800	0.802674	85.5087			-	AT4G29410		Ribosomal L28e protein family	UniRef100_G7IUL4_60S_ribosomal_protein_L28-1_n=1_Tax=Medicago_truncatula_RepID=G7IUL4_MEDTR
Glyma.03G165100	0.885351	85.3931			-	AT5G44070	CAD1, ARA8, ATPCS1, PCS1	phytochelatin synthase 1 (PCS1)	UniRef100_Q2QKL5_Glutathione_gamma-glutamylcysteinyltransferase_3_n=1_Tax=Lotus_japonicus_RepID=PCS3_LOTJA
Glyma.19G047300	0.81071	85.3376			-	AT5G02450		Ribosomal protein L36e family protein	UniRef100_I1N6R2_60S_ribosomal_protein_L36_n=1_Tax=Glycine_max_RepID=I1N6R2_SOYBN
Glyma.17G051400	0.780815	85.234		hrtEP	NF-YA	AT1G17590	NF-YA8	nuclear factor Y, subunit A8	UniRef100_T2DP87_Nuclear_transcription_factor_Y_subunit_A-3-like_isoform_2_n=1_Tax=Phaseolus_vulgaris_RepID=T2DP87_PHAVU
Glyma.11G068900	0.836093	85.1917		globSUS, hrtSUS, cotSUS	-	AT4G36600		Late embryogenesis abundant (LEA) protein	UniRef100_F4JQF1_Late_embryogenesis_abundant_(LEA)_protein_n=2_Tax=Arabidopsis_thaliana_RepID=F4JQF1_ARATH
Glyma.08G330800	0.815966	85.1797			-	AT5G55860		Plant protein of unknown function (DUF827)	UniRef100_G7KEI2_Myosin_heavy_chain-like_protein_n=1_Tax=Medicago_truncatula_RepID=G7KEI2_MEDTR
Glyma.11G019500	0.804324	84.6747			-	AT3G57490		Ribosomal protein S5 family protein	UniRef100_G7LAL7_40S_ribosomal_protein_S2_n=1_Tax=Medicago_truncatula_RepID=G7LAL7_MEDTR
Glyma.01G217100	0.885768	84.6104			-	AT4G23050		PAS domain-containing protein tyrosine kinase family protein	UniRef100_G7KDG1_Tyrosine-protein_kinase_Lyn_n=1_Tax=Medicago_truncatula_RepID=G7KDG1_MEDTR
Glyma.19G205000	0.843547	84.6035			-	AT1G09690		Translation protein SH3-like family protein	UniRef100_G8A186_60S_ribosomal_protein_L21_n=1_Tax=Medicago_truncatula_RepID=G8A186_MEDTR
Glyma.07G268100	0.862009	84.5151		globSUS	NF-YB	AT5G47670	NF-YB6, L1L	nuclear factor Y, subunit B6	UniRef100_B5KMS8_Transcription_factor_LEC1-A_n=2_Tax=Glycine_max_RepID=B5KMS8_SOYBN
Glyma.15G195500	0.811144	84.401			-	AT4G18100		Ribosomal protein L32e	UniRef100_B7FN56_60S_ribosomal_protein_L32_n=1_Tax=Medicago_truncatula_RepID=B7FN56_MEDTR
Glyma.05G075100	0.864395	84.3829			-	AT5G63380		AMP-dependent synthetase and ligase family protein	UniRef100_G7I2P5_4-coumarate-coa_ligase_n=1_Tax=Medicago_truncatula_RepID=G7I2P5_MEDTR
Glyma.02G103600	0.843335	84.1976			-	AT2G09990		Ribosomal protein S5 domain 2-like superfamily protein	UniRef100_I3NMP7_40S_ribosomal_protein_S16B_n=1_Tax=Hevea_brasiliensis_RepID=I3NMP7_HEVBR
Glyma.11G221200	0.792244	84.1289		globEP, hrtEP	-	AT3G55560	AGF2, AHL15	AT-hook protein of GA feedback 2	UniRef100_F2Y9E5_DNA-binding_protein_n=2_Tax=Coffea_RepID=F2Y9E5_COFAR
Glyma.08G217700	0.828078	84.0674			-	AT2G32060		Ribosomal protein L7Ae/L30e/S12e/Gadd45 family protein	UniRef100_I1KVL0_40S_ribosomal_protein_S12_n=1_Tax=Glycine_max_RepID=I1KVL0_SOYBN
Glyma.15G034000	0.830652	83.8854			-	AT4G34890	ATXDH1, XDH1	xanthine dehydrogenase 1	UniRef100_G7IUC2_Xanthine_dehydrogenase/oxidase_n=1_Tax=Medicago_truncatula_RepID=G7IUC2_MEDTR
Glyma.10G122800	0.826093	83.7925			-				UniRef100_G7LD55_DnaJ_homolog_subfamily_C_member_n=1_Tax=Medicago_truncatula_RepID=G7LD55_MEDTR
Glyma.07G036200	0.882312	83.6606			NF-YA	AT1G72830	HAP2C, ATHAP2C, NF-YA3	nuclear factor Y, subunit A3	UniRef100_E0WC41_CCAAT-binding_transcription_factor_family_protein_n=1_Tax=Glycine_max_RepID=E0WC41_SOYBN
Glyma.15G075600	0.800031	83.6275			-	AT5G10360	EMB3010, RPS6B	Ribosomal protein S6e	UniRef100_I1MEK5_40S_ribosomal_protein_S6_n=1_Tax=Glycine_max_RepID=I1MEK5_SOYBN
Glyma.02G079000	0.839873	83.5466			-	AT4G09800	RPS18C	S18 ribosomal protein	UniRef100_B9H7W2_40S_ribosomal_protein_S18_n=1_Tax=Populus_trichocarpa_RepID=B9H7W2_POPTR
Glyma.10G076400	0.804287	83.5439			-	AT5G04800		Ribosomal S17 family protein	UniRef100_I3NMJ2_40S_ribosomal_protein_S17C_n=1_Tax=Hevea_brasiliensis_RepID=I3NMJ2_HEVBR
Glyma.12G039900	0.830558	83.4769			-	AT1G17880	BTF3, ATBTF3	basic transcription factor 3	UniRef100_B0BLA0_CM0216.550.nc_protein_n=1_Tax=Lotus_japonicus_RepID=B0BLA0_LOTJA
Glyma.05G129100	0.849118	83.3062		globSUS	-				UniRef100_K9UJB9_Pyruvate/oxaloacetate_carboxyltransferase_n=1_Tax=Chamaesiphon_minutus_PCC_6605_RepID=K9UJB9_9CHRO
Glyma.09G199800	0.89918	83.3043			AP2	AT5G10510	AIL6	AINTEGUMENTA-like 6	UniRef100_G7JWC7_AP2-like_ethylene-responsive_transcription_factor_BBM_n=1_Tax=Medicago_truncatula_RepID=G7JWC7_MEDTR
Glyma.11G091700	0.866868	83.3041			-	AT3G03060		P-loop containing nucleoside triphosphate hydrolases superfamily protein	UniRef100_B9GK02_AAA-type_ATPase_family_protein_n=1_Tax=Populus_trichocarpa_RepID=B9GK02_POPTR
Glyma.08G347300	0.834833	83.1291			-	AT4G13010		Oxidoreductase, zinc-binding dehydrogenase family protein	UniRef100_G7L063_Quinone-oxidoreductase-like_protein_n=1_Tax=Medicago_truncatula_RepID=G7L063_MEDTR
Glyma.15G051000	0.821458	82.9226			-	AT4G14320		Zinc-binding ribosomal protein family protein	UniRef100_G7L0P4_60S_ribosomal_protein_L44_n=2_Tax=Papilionoideae_RepID=G7L0P4_MEDTR
Glyma.11G197500	0.843699	82.9141			-	AT1G72520	LOX4	PLAT/LH2 domain-containing lipoxygenase family protein	UniRef100_I1NCU0_Lipoxygenase_n=1_Tax=Glycine_max_RepID=I1NCU0_SOYBN
Glyma.11G240200	0.8199	82.8514			-	AT5G10240	ASN3	asparagine synthetase 3	UniRef100_I1LNK7_Asparagine_synthetase_n=1_Tax=Glycine_max_RepID=I1LNK7_SOYBN
Glyma.09G110900	0.807455	82.5137		globSUS	-
Glyma.18G021100	0.848246	82.3247			-	AT4G39640	GGT1	gamma-glutamyl transpeptidase 1	UniRef100_G7J4F1_Gamma-glutamyltransferase_n=1_Tax=Medicago_truncatula_RepID=G7J4F1_MEDTR
Glyma.03G197600	0.785634	82.2311			-	AT3G52590	UBQ1, EMB2167, ERD16, HAP4	ubiquitin extension protein 1	UniRef100_P49636_Ubiquitin-60S_ribosomal_protein_L40_n=1_Tax=Nicotiana_sylvestris_RepID=RL40_NICSY
Glyma.13G107900	0.807142	82.1614			NF-YA	AT1G72830	HAP2C, ATHAP2C, NF-YA3	nuclear factor Y, subunit A3	UniRef100_T2DP87_Nuclear_transcription_factor_Y_subunit_A-3-like_isoform_2_n=1_Tax=Phaseolus_vulgaris_RepID=T2DP87_PHAVU
Glyma.12G236800	0.784949	82.0243			NF-YA	AT5G12840	HAP2A, ATHAP2A, NF-YA1	nuclear factor Y, subunit A1	UniRef100_I3TAV7_Nuclear_transcription_factor_Y_subunit_A7_n=1_Tax=Medicago_truncatula_RepID=I3TAV7_MEDTR
Glyma.18G256300	0.780992	81.7361		globEP, hrtEP	-				UniRef100_A2Q5T0_KDPG_and_KHG_aldolase_n=1_Tax=Medicago_truncatula_RepID=A2Q5T0_MEDTR
Glyma.03G235000	0.811879	81.6704			-	AT3G05560		Ribosomal L22e protein family	UniRef100_A9PD55_60S_ribosomal_protein_L22-1_n=1_Tax=Populus_trichocarpa_RepID=A9PD55_POPTR
Glyma.18G221700	0.82813	81.2829			-	AT2G45440	DHDPS2	dihydrodipicolinate synthase	UniRef100_Q42800_4-hydroxy-tetrahydrodipicolinate_synthase,_chloroplastic_n=1_Tax=Glycine_max_RepID=DAPA_SOYBN
Glyma.06G321200	0.81165	81.2422			-	AT5G56220		P-loop containing nucleoside triphosphate hydrolases superfamily protein	UniRef100_D7ML91_Nucleoside-triphosphatase/_nucleotide_binding_protein_n=1_Tax=Arabidopsis_lyrata_subsp._lyrata_RepID=D7ML91_ARALL
Glyma.04G226900	0.774326	81.1709			-	AT1G33140	PGY2	Ribosomal protein L6 family	UniRef100_T2DLN4_60S_ribosomal_protein_l9_n=1_Tax=Phaseolus_vulgaris_RepID=T2DLN4_PHAVU
Glyma.05G201900	0.843816	81.1076			BBR-BPC	AT2G21240	BPC4, BBR, ATBPC4	basic pentacysteine 4	UniRef100_G7LI34_GAGA-binding_transcriptional_activator_BBR/BPC4-like_protein_n=1_Tax=Medicago_truncatula_RepID=G7LI34_MEDTR
Glyma.11G058000	0.78421	81.0985			-	AT3G50530	CRK	CDPK-related kinase	UniRef100_B9H6E4_CROOKED_family_protein_n=1_Tax=Populus_trichocarpa_RepID=B9H6E4_POPTR
Glyma.14G062900	0.824374	81.033			-	AT1G07070		Ribosomal protein L35Ae family protein	UniRef100_A9P9L2_60S_ribosomal_protein_L35a_n=1_Tax=Populus_trichocarpa_RepID=A9P9L2_POPTR
Glyma.08G104200	0.80133	80.8709		globSUS	-	AT1G67360		Rubber elongation factor protein (REF)	UniRef100_T2DNE7_REF/SRPP-like_protein_n=1_Tax=Phaseolus_vulgaris_RepID=T2DNE7_PHAVU
Glyma.06G061600	0.815996	80.5471			-	AT3G23780	NRPD2A	nuclear RNA polymerase D2A	UniRef100_I1K8M4_DNA-directed_RNA_polymerase_n=1_Tax=Glycine_max_RepID=I1K8M4_SOYBN
Glyma.12G026700	0.821824	80.5273			-	AT5G61770	PPAN	PETER PAN-like protein	UniRef100_D7MKM7_Brix_domain-containing_protein_n=1_Tax=Arabidopsis_lyrata_subsp._lyrata_RepID=D7MKM7_ARALL
Glyma.13G194000	0.824786	80.5087			-	AT3G01800		Ribosome recycling factor	UniRef100_G7LGV8_Ribosome-recycling_factor_n=1_Tax=Medicago_truncatula_RepID=G7LGV8_MEDTR
Glyma.10G213900	0.868402	80.3738			-	AT2G35820		ureidoglycolate hydrolases	UniRef100_Q5QLC2_Homoserine_dehydrogenase-like_n=1_Tax=Oryza_sativa_subsp._japonica_RepID=Q5QLC2_ORYSJ
Glyma.19G167800	0.817965	80.3702			-	AT3G04400	emb2171	Ribosomal protein L14p/L23e family protein	UniRef100_A9P8I4_60S_ribosomal_protein_L23_n=12_Tax=Mesangiospermae_RepID=A9P8I4_POPTR
Glyma.02G002300	0.812369	80.3132			-	AT3G18740		Ribosomal protein L7Ae/L30e/S12e/Gadd45 family protein	UniRef100_O49884_60S_ribosomal_protein_L30_n=1_Tax=Lupinus_luteus_RepID=RL30_LUPLU
Glyma.09G260900	0.791369	80.3086		cotEP	-	AT3G48270	CYP71A26	cytochrome P450, family 71, subfamily A, polypeptide 26	UniRef100_G7ZW13_Cytochrome_P450_n=1_Tax=Medicago_truncatula_RepID=G7ZW13_MEDTR
Glyma.09G068400	0.828874	80.2581		globEP	NF-YA	AT1G72830	HAP2C, ATHAP2C, NF-YA3	nuclear factor Y, subunit A3	UniRef100_I3TAV3_Nuclear_transcription_factor_Y_subunit_A3_n=1_Tax=Medicago_truncatula_RepID=I3TAV3_MEDTR
Glyma.16G208800	0.822634	80.2233			-	AT5G08430		SWIB/MDM2 domain;Plus-3;GYF	UniRef100_D7M1C3_SWIB_complex_BAF60b_domain-containing_protein_n=1_Tax=Arabidopsis_lyrata_subsp._lyrata_RepID=D7M1C3_ARALL
Glyma.08G042300	0.802493	80.1098			-	AT5G09500		Ribosomal protein S19 family protein	UniRef100_G7LAJ5_40S_ribosomal_protein_S15-like_protein_n=1_Tax=Medicago_truncatula_RepID=G7LAJ5_MEDTR
Glyma.07G220900	0.850739	80.0885			-	AT2G15430	RBP36A, RPB35.5A, NRPB3, NRPD3, NRPE3A	DNA-directed RNA polymerase family protein	UniRef100_Q2MGQ5_DNA-directed_RNA_polymerase_II_subunit_RPB3-A_n=1_Tax=Medicago_truncatula_RepID=Q2MGQ5_MEDTR
Glyma.08G284500	0.774605	79.9599		hrtEP, cotEP	-	AT1G60790	TBL2	Plant protein of unknown function (DUF828)	UniRef100_Q8VYR3_Protein_trichome_birefringence-like_2_n=1_Tax=Arabidopsis_thaliana_RepID=TBL2_ARATH
Glyma.19G100900	0.88772	79.8482			B3	AT3G26790	FUS3	AP2/B3-like transcriptional factor family protein	UniRef100_Q2HUJ5_B3_domain-containing_protein_n=1_Tax=Medicago_truncatula_RepID=Q2HUJ5_MEDTR
Glyma.05G229300	0.794211	79.8134		globEP, hrtEP	-	AT4G29080	PAP2, IAA27	phytochrome-associated protein 2	UniRef100_C6TKK4_Auxin-induced_protein_n=1_Tax=Glycine_max_RepID=C6TKK4_SOYBN
Glyma.06G011000	0.845548	79.8067			-	AT4G39200		Ribosomal protein S25 family protein	UniRef100_V7AE69_40S_ribosomal_protein_S25-2_n=1_Tax=Phaseolus_vulgaris_RepID=V7AE69_PHAVU
Glyma.05G147200	0.843368	79.5188		globSUS	-	AT1G67360		Rubber elongation factor protein (REF)	UniRef100_T2DNE7_REF/SRPP-like_protein_n=1_Tax=Phaseolus_vulgaris_RepID=T2DNE7_PHAVU
Glyma.20G190200	0.83568	79.4228			-	AT3G10530		Transducin/WD40 repeat-like superfamily protein	UniRef100_B9HUX3_Transducin_family_protein_n=1_Tax=Populus_trichocarpa_RepID=B9HUX3_POPTR
Glyma.10G207100	0.786147	79.4088			-	AT3G54940		Papain family cysteine protease	UniRef100_Q43448_Cysteine_proteinase_n=1_Tax=Glycine_max_RepID=Q43448_SOYBN
Glyma.18G119100	0.832893	79.308			-	AT1G26880		Ribosomal protein L34e superfamily protein	UniRef100_A9PDF8_Ribosomal_protein_L34_n=2_Tax=Populus_trichocarpa_RepID=A9PDF8_POPTR
Glyma.06G082500	0.810522	79.0327			-	AT5G25757		RNA polymerase I-associated factor PAF67	UniRef100_I1K9A0_Eukaryotic_translation_initiation_factor_3_subunit_L_n=1_Tax=Glycine_max_RepID=I1K9A0_SOYBN
Glyma.12G228700	0.794487	78.5139			-	AT3G14980		Acyl-CoA N-acyltransferase with RING/FYVE/PHD-type zinc finger protein	UniRef100_F4IXE7_Histone_H3_acetyltransferase_IDM1_n=1_Tax=Arabidopsis_thaliana_RepID=F4IXE7_ARATH
Glyma.16G169800	0.80646	78.4304			-	AT1G67430		Ribosomal protein L22p/L17e family protein	UniRef100_G7JC06_60S_ribosomal_protein_L17_n=1_Tax=Medicago_truncatula_RepID=G7JC06_MEDTR
Glyma.15G147700	0.815252	78.1797			-	AT5G27700		Ribosomal protein S21e	UniRef100_C6SWG4_40S_ribosomal_protein_S21_n=1_Tax=Glycine_max_RepID=C6SWG4_SOYBN
Glyma.08G045100	0.796351	78.0545			-	AT3G02560		Ribosomal protein S7e family protein	UniRef100_G7KN51_40S_ribosomal_protein_S7-like_protein_n=1_Tax=Medicago_truncatula_RepID=G7KN51_MEDTR
Glyma.17G137800	0.764749	77.7771			-	AT1G62710	BETA-VPE, BETAVPE	beta vacuolar processing enzyme	UniRef100_P49045_Vacuolar-processing_enzyme_n=1_Tax=Glycine_max_RepID=VPE_SOYBN
Glyma.08G353900	0.792046	77.6657			-	AT5G48760		Ribosomal protein L13 family protein	UniRef100_T2DNF1_60S_ribosomal_protein_L13a_n=1_Tax=Phaseolus_vulgaris_RepID=T2DNF1_PHAVU
Glyma.01G164500	0.814432	77.6421			-	AT3G51290		Protein of unknown function (DUF630) ;Protein of unknown function (DUF632)	UniRef100_U5G4Q6_Proline-rich_family_protein_n=1_Tax=Populus_trichocarpa_RepID=U5G4Q6_POPTR
Glyma.03G213300	0.764337	77.6213		hrtSUS, cotSUS	-	AT2G47770	ATTSPO, TSPO	TSPO(outer membrane tryptophan-rich sensory protein)-related	UniRef100_Q6A151_Peripheral-type_benzodiazepine_receptor_n=1_Tax=Solanum_tuberosum_RepID=Q6A151_SOLTU
Glyma.20G207500	0.786582	77.5662			-	AT4G27090		Ribosomal protein L14	UniRef100_Q3HVK7_Glycoprotein-like_protein_n=1_Tax=Solanum_tuberosum_RepID=Q3HVK7_SOLTU
Glyma.03G250500	0.819758	77.5255		globSUS, hrtSUS	-	AT5G63700		zinc ion binding;DNA binding	UniRef100_F4KAT5_Zinc_ion_binding_/_DNA_binding_protein_n=1_Tax=Arabidopsis_thaliana_RepID=F4KAT5_ARATH
Glyma.16G028900	0.804685	77.4297			-	AT3G59890		Dihydrodipicolinate reductase, bacterial/plant	UniRef100_D2DKE9_Dihydrodipicolinate_reductase_n=1_Tax=Glycine_max_RepID=D2DKE9_SOYBN
Glyma.18G057700	0.813261	77.421			-	AT2G30200		catalytics;transferases;[acyl-carrier-protein] S-malonyltransferases;binding	UniRef100_Q2VA66_Malonyltransferase_n=1_Tax=Glycine_max_RepID=Q2VA66_SOYBN
Glyma.09G277400	0.772999	77.411			-	AT1G62640	KAS III	3-ketoacyl-acyl carrier protein synthase III	UniRef100_Q9M4R7_Beta-ketoacyl-acyl_carrier_protein_synthase_III_n=1_Tax=Glycine_max_RepID=Q9M4R7_SOYBN
Glyma.20G149400	0.789636	77.3993			-	AT3G04840		Ribosomal protein S3Ae	UniRef100_C6TI64_40S_ribosomal_protein_S3a_n=1_Tax=Glycine_max_RepID=C6TI64_SOYBN
Glyma.08G030800	0.83873	77.2892		globSUS	-	AT5G56730		Insulinase (Peptidase family M16) protein	UniRef100_Q9FJT9_Insulinase_(Peptidase_family_M16)_protein_n=1_Tax=Arabidopsis_thaliana_RepID=Q9FJT9_ARATH
Glyma.12G169200	0.780287	77.26			-	AT4G20020		unknown protein; BEST Arabidopsis thaliana protein match is: unknown protein (TAIR:AT5G44780.1); Has 35333 Blast hits to 34131 proteins in 2444 species: Archae - 798; Bacteria - 22429; Metazoa - 974; Fungi - 991; Plants - 531; Viruses - 0; Other Eukaryotes - 9610 (source: NCBI BLink).	UniRef100_G7INP0_DAG_protein_n=1_Tax=Medicago_truncatula_RepID=G7INP0_MEDTR
Glyma.19G182400	0.885476	77.2319			-	AT5G03300	ADK2	adenosine kinase 2	UniRef100_G7IAA2_Adenosine_kinase_n=1_Tax=Medicago_truncatula_RepID=G7IAA2_MEDTR
Glyma.09G020100	0.781169	77.0488			-	AT3G05320		O-fucosyltransferase family protein	UniRef100_G7IFV8_GDP-fucose_protein-O-fucosyltransferase_n=1_Tax=Medicago_truncatula_RepID=G7IFV8_MEDTR
Glyma.08G222100	0.803198	77.0068			-	AT3G13580		Ribosomal protein L30/L7 family protein	UniRef100_T2DNA9_60S_ribosomal_protein_L7-4-like_protein_n=1_Tax=Phaseolus_vulgaris_RepID=T2DNA9_PHAVU
Glyma.15G060100	0.834773	76.977			-	AT5G64420		DNA polymerase V family	UniRef100_G7ISA4_DNA_polymerase_V_n=1_Tax=Medicago_truncatula_RepID=G7ISA4_MEDTR
Glyma.18G156100	0.796353	76.85			-	AT2G05990	MOD1, ENR1	NAD(P)-binding Rossmann-fold superfamily protein	UniRef100_E6Y9A9_Enoyl-ACP_reductase_n=1_Tax=Arachis_hypogaea_RepID=E6Y9A9_ARAHY
Glyma.05G240700	0.811351	76.6695			-	AT1G14810		semialdehyde dehydrogenase family protein	UniRef100_G0WJI4_Aspartate-semialdehyde_dehydrogenase_2_n=1_Tax=Glycine_max_RepID=G0WJI4_SOYBN
Glyma.07G114600	0.806265	76.6348			-	AT4G17520		Hyaluronan / mRNA binding family	UniRef100_O04237_Transcription_factor_n=1_Tax=Vicia_faba_var._minor_RepID=O04237_VICFA
Glyma.17G052100	0.844433	76.5926			-	AT4G29830	VIP3	Transducin/WD40 repeat-like superfamily protein	UniRef100_Q2PYY5_Vernalization_independence_3-like_protein_n=1_Tax=Solanum_tuberosum_RepID=Q2PYY5_SOLTU
Glyma.07G215800	0.826029	76.3868			-
Glyma.17G128400	0.805027	76.3018			-	AT1G56110	NOP56	homolog of nucleolar protein NOP56	UniRef100_B7FLU4_Nucleolar_protein_n=1_Tax=Medicago_truncatula_RepID=B7FLU4_MEDTR
Glyma.09G037800	0.807441	76.2927		globSUS, hrtSUS, cotSUS	-	AT4G16160	ATOEP16-2, ATOEP16-S	Mitochondrial import inner membrane translocase subunit Tim17/Tim22/Tim23 family protein	UniRef100_G9JKP3_Plastid_OEP16.2_n=1_Tax=Pisum_sativum_RepID=G9JKP3_PEA
Glyma.04G200700	0.781208	75.8185			-	AT4G25630	FIB2, ATFIB2	fibrillarin 2	UniRef100_G7IDD7_Fibrillarin_n=1_Tax=Medicago_truncatula_RepID=G7IDD7_MEDTR
Glyma.13G300300	0.800146	75.7276			-	AT2G37270	ATRPS5B, RPS5B	ribosomal protein 5B	UniRef100_T2DNT1_40S_ribosomal_protein_S5-like_protein_n=1_Tax=Phaseolus_vulgaris_RepID=T2DNT1_PHAVU
Glyma.03G158400	0.884372	75.6907			-	AT4G02610		Aldolase-type TIM barrel family protein	UniRef100_B6SCD1_Indole-3-glycerol_phosphate_lyase_IGL1_(Fragment)_n=1_Tax=Lamium_galeobdolon_RepID=B6SCD1_LAMGA
Glyma.08G343800	0.784369	75.6847			-	AT5G10360	EMB3010, RPS6B	Ribosomal protein S6e	UniRef100_I1KYY4_40S_ribosomal_protein_S6_n=1_Tax=Glycine_max_RepID=I1KYY4_SOYBN
Glyma.07G190800	0.844983	75.6809			-	AT1G11240		CONTAINS InterPro DOMAIN/s: Nucleolar protein 12 (InterPro:IPR019186); Has 2484 Blast hits to 1934 proteins in 262 species: Archae - 0; Bacteria - 90; Metazoa - 921; Fungi - 378; Plants - 144; Viruses - 18; Other Eukaryotes - 933 (source: NCBI BLink).	UniRef100_B6K7Q1_rRNA_processing_protein_Rrp17_n=1_Tax=Schizosaccharomyces_japonicus_(strain_yFS275_/_FY16936)_RepID=B6K7Q1_SCHJY
Glyma.12G107600	0.888108	75.6675		globSUS, hrtSUS	-				UniRef100_Q25AA0_H0410G08.14_protein_n=2_Tax=Oryza_sativa_RepID=Q25AA0_ORYSA
Glyma.17G176400	0.761866	75.6334			-	AT4G37080		Protein of unknown function, DUF547
Glyma.08G301300	0.80888	75.6316			-	AT1G26880		Ribosomal protein L34e superfamily protein	UniRef100_Q2HVS3_60S_ribosomal_protein_L34_n=1_Tax=Medicago_truncatula_RepID=Q2HVS3_MEDTR
Glyma.09G250400	0.786652	75.5465			-	AT5G16460		Putative adipose-regulatory protein (Seipin)	UniRef100_G7KRI4_Seipin_n=1_Tax=Medicago_truncatula_RepID=G7KRI4_MEDTR
Glyma.01G212700	0.850764	75.4184			-	AT1G12390		Cornichon family protein	UniRef100_B7FJU3_ER-derived_vesicles_protein_ERV14_n=1_Tax=Medicago_truncatula_RepID=B7FJU3_MEDTR
Glyma.17G246000	0.825043	75.3798			B3	AT4G33280		AP2/B3-like transcriptional factor family protein	UniRef100_G7I584_B3_domain-containing_protein_n=3_Tax=Medicago_truncatula_RepID=G7I584_MEDTR
Glyma.08G365700	0.851819	75.305			-	AT1G67080	ABA4	abscisic acid (aba)-deficient 4	UniRef100_D7R521_Neoxanthin_synthase_n=1_Tax=Citrus_sinensis_RepID=D7R521_CITSI
Glyma.18G257700	0.809947	75.0546			-	AT3G47800		Galactose mutarotase-like superfamily protein	UniRef100_I1N4B8_Aldose_1-epimerase_n=1_Tax=Glycine_max_RepID=I1N4B8_SOYBN
Glyma.17G238600	0.851706	75.031			-	AT3G46630		Protein of unknown function (DUF3223)	UniRef100_B6T2W0_DCL_protein_n=1_Tax=Zea_mays_RepID=B6T2W0_MAIZE
Glyma.07G241600	0.787754	74.9769			-	AT3G16950	LPD1, ptlpd1	lipoamide dehydrogenase 1	UniRef100_I1KMS8_Dihydrolipoyl_dehydrogenase_n=1_Tax=Glycine_max_RepID=I1KMS8_SOYBN
Glyma.08G323300	0.773795	74.9251			-	AT4G26900	AT-HF, HISN4	HIS HF	UniRef100_B9SVA2_Imidazole_glycerol_phosphate_synthase_subunit_hisF_n=1_Tax=Ricinus_communis_RepID=B9SVA2_RICCO
Glyma.08G164700	0.844921	74.8592			-	AT1G16310		Cation efflux family protein	UniRef100_Q84ND5_Cation_diffusion_facilitator_9_n=1_Tax=Stylosanthes_hamata_RepID=Q84ND5_STYHA
Glyma.03G189900	0.756888	74.7807		globEP, hrtEP, cotEP	-	AT3G52970	CYP76G1	cytochrome P450, family 76, subfamily G, polypeptide 1	UniRef100_Q8H0I7_Cytochrome_P450_n=1_Tax=Petunia_hybrida_RepID=Q8H0I7_PETHY
Glyma.13G132600	0.760443	74.6705			-	AT5G59830		unknown protein; BEST Arabidopsis thaliana protein match is: unknown protein (TAIR:AT5G13660.2); Has 35333 Blast hits to 34131 proteins in 2444 species: Archae - 798; Bacteria - 22429; Metazoa - 974; Fungi - 991; Plants - 531; Viruses - 0; Other Eukaryotes - 9610 (source: NCBI BLink).
Glyma.15G221600	0.814248	74.551			AP2	AT3G54320	WRI1, WRI, ASML1	Integrase-type DNA-binding superfamily protein	UniRef100_K7N8B1_Wrinkled_1_n=1_Tax=Glycine_max_RepID=K7N8B1_SOYBN
Glyma.03G126200	0.791219	74.463			-	AT4G18593		dual specificity protein phosphatase-related	UniRef100_Q2HSZ6_Dual_specificity_protein_phosphatase_n=1_Tax=Medicago_truncatula_RepID=Q2HSZ6_MEDTR
Glyma.03G181900	0.811572	74.2173			-	AT5G03300	ADK2	adenosine kinase 2	UniRef100_G7IAA1_Adenosine_kinase_n=2_Tax=Medicago_truncatula_RepID=G7IAA1_MEDTR
Glyma.11G244700	0.772697	74.1822			-	AT1G24510		TCP-1/cpn60 chaperonin family protein	UniRef100_G7J2L7_T-complex_protein_1_subunit_epsilon_n=1_Tax=Medicago_truncatula_RepID=G7J2L7_MEDTR
Glyma.07G060000	0.791685	74.1108			-	AT5G39740	RPL5B	ribosomal protein L5 B	UniRef100_T2DN67_60S_ribosomal_protein_L5-like_protein_n=1_Tax=Phaseolus_vulgaris_RepID=T2DN67_PHAVU
Glyma.04G074200	0.815358	74.1003			-	AT4G31120	SKB1, ATPRMT5	SHK1 binding protein 1	UniRef100_G7JCB5_Protein_arginine_N-methyltransferase_n=1_Tax=Medicago_truncatula_RepID=G7JCB5_MEDTR
Glyma.18G030600	0.75316	73.9714			-	AT5G05800		unknown protein; FUNCTIONS IN: molecular function unknown; INVOLVED IN: biological process unknown; LOCATED IN: cellular component unknown; EXPRESSED IN: 24 plant structures; EXPRESSED DURING: 15 growth stages; BEST Arabidopsis thaliana protein match is: unknown protein (TAIR:AT3G11290.1); Has 881 Blast hits to 512 proteins in 30 species: Archae - 0; Bacteria - 2; Metazoa - 0; Fungi - 38; Plants …
Glyma.17G018600	0.769899	73.7578			-	AT5G59850		Ribosomal protein S8 family protein	UniRef100_E2F3W4_40S_ribosomal_protein_S15a_n=8_Tax=Mesangiospermae_RepID=E2F3W4_WHEAT
Glyma.03G001400	0.882239	73.4941			-	AT2G38610		RNA-binding KH domain-containing protein	UniRef100_B9MTT7_KH_domain-containing_family_protein_n=2_Tax=Populus_trichocarpa_RepID=B9MTT7_POPTR
Glyma.03G055500	0.802085	73.487			-	AT3G51800	ATG2	metallopeptidase M24 family protein	UniRef100_A0EVX1_EBP1_n=1_Tax=Ammopiptanthus_mongolicus_RepID=A0EVX1_9FABA
Glyma.03G019800	0.855019	73.4779			-	AT5G51810	GA20OX2, AT2353, ATGA20OX2	gibberellin 20 oxidase 2	UniRef100_O04282_Gibberellin_20-oxidase_n=1_Tax=Phaseolus_vulgaris_RepID=O04282_PHAVU
Glyma.19G193200	0.775444	73.3681			-	AT3G44590		60S acidic ribosomal protein family	UniRef100_A9PCM7_60s_acidic_ribosomal_family_protein_n=1_Tax=Populus_trichocarpa_RepID=A9PCM7_POPTR
Glyma.09G113800	0.763772	73.2524			SBP	AT2G42200	SPL9, AtSPL9	squamosa promoter binding protein-like 9	UniRef100_A2Q4T4_SBP_n=2_Tax=Medicago_truncatula_RepID=A2Q4T4_MEDTR
Glyma.09G013900	0.868156	73.218			-	AT4G16360		5'-AMP-activated protein kinase beta-2 subunit protein	UniRef100_Q7XYX7_AKIN_beta2_n=1_Tax=Medicago_truncatula_RepID=Q7XYX7_MEDTR
Glyma.05G106000	0.807647	73.1836			MYB_related	AT5G67580	TRB2, ATTRB2, TBP3, ATTBP3	Homeodomain-like/winged-helix DNA-binding family protein	UniRef100_Q0PJK3_MYB_transcription_factor_MYB85_n=1_Tax=Glycine_max_RepID=Q0PJK3_SOYBN
Glyma.04G226500	0.773327	72.9765			-	AT1G33140	PGY2	Ribosomal protein L6 family	UniRef100_V5NAN5_60S_ribosomal_protein_L9_n=1_Tax=Phaseolus_vulgaris_RepID=V5NAN5_PHAVU
Glyma.19G105700	0.805945	72.9761			-	AT3G61110	ARS27A, RS27A	ribosomal protein S27	UniRef100_C6SWV6_40S_ribosomal_protein_S27_n=6_Tax=Papilionoideae_RepID=C6SWV6_SOYBN
Glyma.12G042600	0.811049	72.9301			-	AT4G25730		FtsJ-like methyltransferase family protein	UniRef100_G7JTV9_AdoMet-dependent_rRNA_methyltransferase_spb1_n=1_Tax=Medicago_truncatula_RepID=G7JTV9_MEDTR
Glyma.16G175400	0.842655	72.8432		globSUS, hrtSUS	-	AT3G16520	UGT88A1	UDP-glucosyl transferase 88A1	UniRef100_C6ZJB3_UGT2_n=1_Tax=Pueraria_montana_var._lobata_RepID=C6ZJB3_PUEML
Glyma.12G028500	0.76384	72.7752			-	AT3G62870		Ribosomal protein L7Ae/L30e/S12e/Gadd45 family protein	UniRef100_P35685_60S_ribosomal_protein_L7a_n=4_Tax=Oryza_RepID=RL7A_ORYSJ
Glyma.20G169900	0.771354	72.774			-	AT4G09800	RPS18C	S18 ribosomal protein	UniRef100_B9H7W2_40S_ribosomal_protein_S18_n=1_Tax=Populus_trichocarpa_RepID=B9H7W2_POPTR
Glyma.13G276500	0.864583	72.6961			-	AT4G27500	PPI1	proton pump interactor 1	UniRef100_U5GXF2_PROTON_PUMP_INTERACTOR_1_family_protein_n=1_Tax=Populus_trichocarpa_RepID=U5GXF2_POPTR
Glyma.17G226800	0.795425	72.5475			-	AT2G26200		S-adenosyl-L-methionine-dependent methyltransferases superfamily protein	UniRef100_G7I9V1_Methyltransferase-like_protein_n=1_Tax=Medicago_truncatula_RepID=G7I9V1_MEDTR
Glyma.17G027600	0.761538	72.5385			-	AT3G06860	MFP2, ATMFP2	multifunctional protein 2	UniRef100_B0M199_Peroxisomal_fatty_acid_beta-oxidation_multifunctional_protein_n=1_Tax=Glycine_max_RepID=B0M199_SOYBN
Glyma.01G004300	0.793121	72.3991			-	AT2G19740		Ribosomal protein L31e family protein	UniRef100_G7KIQ1_60S_ribosomal_protein_L31_n=1_Tax=Medicago_truncatula_RepID=G7KIQ1_MEDTR
Glyma.17G194300	0.833293	72.3859			-	AT5G25820		Exostosin family protein	UniRef100_G7IB43_Exostosin-2_n=1_Tax=Medicago_truncatula_RepID=G7IB43_MEDTR
Glyma.08G006400	0.885966	72.3372			-	AT5G07350	Tudor1, AtTudor1, TSN1	TUDOR-SN protein 1	UniRef100_G7J2R6_Nuclease_domain-containing_protein_n=1_Tax=Medicago_truncatula_RepID=G7J2R6_MEDTR
Glyma.18G218500	0.768169	72.2872		globSUS, cotEP	-	AT5G24910	CYP714A1	cytochrome P450, family 714, subfamily A, polypeptide 1	UniRef100_G7LEN6_Cytochrome_P450_n=1_Tax=Medicago_truncatula_RepID=G7LEN6_MEDTR
Glyma.18G020000	0.823549	72.2089			-	AT4G25630	FIB2, ATFIB2	fibrillarin 2	UniRef100_G7IDD7_Fibrillarin_n=1_Tax=Medicago_truncatula_RepID=G7IDD7_MEDTR
Glyma.04G193200	0.766977	72.1221			-	AT4G38180	FRS5	FAR1-related sequence 5
Glyma.06G146700	0.838323	72.0882			-	AT4G39520		GTP-binding protein-related	UniRef100_G7JAA5_Developmentally_regulated_GTP_binding_protein_n=1_Tax=Medicago_truncatula_RepID=G7JAA5_MEDTR
Glyma.01G003600	0.824517	71.8058			-	AT5G11780		unknown protein; Has 37 Blast hits to 37 proteins in 12 species: Archae - 0; Bacteria - 0; Metazoa - 0; Fungi - 3; Plants - 34; Viruses - 0; Other Eukaryotes - 0 (source: NCBI BLink).	UniRef100_G7KJA6_Mitochondrial_substrate_carrier_family_protein_R_n=1_Tax=Medicago_truncatula_RepID=G7KJA6_MEDTR
Glyma.04G091500	0.810765	71.7955			-
Glyma.03G142300	0.756815	71.7617			-	AT5G62300		Ribosomal protein S10p/S20e family protein	UniRef100_A2Q4V6_40S_ribosomal_protein_S20-2_n=1_Tax=Medicago_truncatula_RepID=A2Q4V6_MEDTR
Glyma.15G227600	0.779356	71.4702			-	AT5G45775		Ribosomal L5P family protein	UniRef100_P46287_60S_ribosomal_protein_L11_n=1_Tax=Medicago_sativa_RepID=RL11_MEDSA
Glyma.13G333700	0.796247	71.3739			-	AT3G46020		RNA-binding (RRM/RBD/RNP motifs) family protein	UniRef100_G7IHN0_Cold-inducible_RNA-binding_protein_n=1_Tax=Medicago_truncatula_RepID=G7IHN0_MEDTR
Glyma.04G193700	0.769995	71.3453			-	AT3G48500	PDE312, PTAC10	Nucleic acid-binding, OB-fold-like protein	UniRef100_D6QX33_Plastid_RNA-binding_protein_n=1_Tax=Nicotiana_benthamiana_RepID=D6QX33_NICBE
Glyma.10G258500	0.816074	71.134			-	AT4G33865		Ribosomal protein S14p/S29e family protein	UniRef100_D6BQN3_Ribosomal_protein_S29_n=1_Tax=Jatropha_curcas_RepID=D6BQN3_JATCU
Glyma.16G018300	0.788826	71.1309			-	AT1G01090	PDH-E1 ALPHA	pyruvate dehydrogenase E1 alpha	UniRef100_D7KQB5_PDH-E1_alpha_n=1_Tax=Arabidopsis_lyrata_subsp._lyrata_RepID=D7KQB5_ARALL
Glyma.10G048600	0.794687	71.1167			-	AT3G09630		Ribosomal protein L4/L1 family	UniRef100_G7I6N5_60S_ribosomal_protein_L4_n=1_Tax=Medicago_truncatula_RepID=G7I6N5_MEDTR
Glyma.08G114000	0.807621	71.112			-	AT4G18100		Ribosomal protein L32e	UniRef100_I3NMP3_60S_ribosomal_protein_L32A_n=1_Tax=Hevea_brasiliensis_RepID=I3NMP3_HEVBR
Glyma.01G018400	0.819359	71.1058			bHLH	AT1G32640	ATMYC2, RD22BP1, JAI1, JIN1, MYC2, ZBF1	Basic helix-loop-helix (bHLH) DNA-binding family protein	UniRef100_Q41102_Phaseolin_G-box_binding_protein_PG2_(Fragment)_n=1_Tax=Phaseolus_vulgaris_RepID=Q41102_PHAVU
Glyma.05G239000	0.811619	70.9449			-	AT3G57490		Ribosomal protein S5 family protein	UniRef100_G7LAL7_40S_ribosomal_protein_S2_n=1_Tax=Medicago_truncatula_RepID=G7LAL7_MEDTR
Glyma.15G271300	0.768127	70.9063			-	AT1G74060		Ribosomal protein L6 family protein	UniRef100_B7FH28_60S_ribosomal_protein_L6_n=1_Tax=Medicago_truncatula_RepID=B7FH28_MEDTR
Glyma.06G061400	0.796239	70.8151			-	AT4G31820	ENP, NPY1, MAB4	Phototropic-responsive NPH3 family protein	UniRef100_G7I878_BTB/POZ_domain-containing_protein_n=1_Tax=Medicago_truncatula_RepID=G7I878_MEDTR
Glyma.04G124200	0.77869	70.7954			bZIP	AT3G56850	AREB3, DPBF3	ABA-responsive element binding protein 3	UniRef100_D9ZIQ3_BZIP_domain_class_transcription_factor_n=1_Tax=Malus_domestica_RepID=D9ZIQ3_MALDO
Glyma.12G113800	0.798526	70.6296		globSUS	-	AT4G02340		alpha/beta-Hydrolases superfamily protein	UniRef100_D8L7V9_Epoxide_hydrolase_3_n=1_Tax=Prunus_persica_RepID=D8L7V9_PRUPE
Glyma.11G189500	0.783599	70.5808			C2H2	AT5G22650	HD2B, HDT02, HDT2, ATHD2B, HDA4, HD2	histone deacetylase 2B	UniRef100_Q8LJS2_Histone_deacetylase_HDT1_n=2_Tax=Glycine_max_RepID=HDT1_SOYBN
Glyma.12G065000	0.845611	70.539			-	AT4G13850	ATGRP2	glycine-rich RNA-binding protein 2	UniRef100_G7JUS2_Glycine-rich_RNA-binding_protein_n=1_Tax=Medicago_truncatula_RepID=G7JUS2_MEDTR
Glyma.10G045000	0.809498	70.3019			-	AT5G59830		unknown protein; BEST Arabidopsis thaliana protein match is: unknown protein (TAIR:AT5G13660.2); Has 35333 Blast hits to 34131 proteins in 2444 species: Archae - 798; Bacteria - 22429; Metazoa - 974; Fungi - 991; Plants - 531; Viruses - 0; Other Eukaryotes - 9610 (source: NCBI BLink).
Glyma.16G155500	0.857644	70.2481			-	AT2G28370		Uncharacterised protein family (UPF0497)	UniRef100_P0DI70_CASP-like_protein_2_n=1_Tax=Ginkgo_biloba_RepID=CSPL2_GINBI
Glyma.17G003900	0.800991	70.0511			-	AT5G47780	GAUT4	galacturonosyltransferase 4	UniRef100_G7ISN0_Galacturonosyltransferase_n=1_Tax=Medicago_truncatula_RepID=G7ISN0_MEDTR
Glyma.05G064500	0.78494	70.0256			-	AT4G17550		Major facilitator superfamily protein	UniRef100_R7WDV6_Sugar_phosphate_exchanger_2_n=1_Tax=Aegilops_tauschii_RepID=R7WDV6_AEGTA
Glyma.11G219200	0.816382	69.7316			-	AT3G48670	IDN2, RDM12	XH/XS domain-containing protein	UniRef100_B9HTH7_XH/XS_domain-containing_family_protein_n=1_Tax=Populus_trichocarpa_RepID=B9HTH7_POPTR
Glyma.16G028800	0.796612	69.7204			-	AT5G39740	RPL5B	ribosomal protein L5 B	UniRef100_T2DN67_60S_ribosomal_protein_L5-like_protein_n=1_Tax=Phaseolus_vulgaris_RepID=T2DN67_PHAVU
Glyma.14G208600	0.772723	69.5311			-	AT2G40590		Ribosomal protein S26e family protein	UniRef100_G7KEM5_40S_ribosomal_protein_n=3_Tax=Papilionoideae_RepID=G7KEM5_MEDTR
Glyma.05G028000	0.768464	69.3148			-	AT5G39850		Ribosomal protein S4	UniRef100_A9P9U8_40S_ribosomal_protein_S9_n=2_Tax=Populus_RepID=A9P9U8_POPTR
Glyma.16G036200	0.783394	69.2483			-	AT1G80750		Ribosomal protein L30/L7 family protein	UniRef100_G7L2C7_60S_ribosomal_protein_L7_n=1_Tax=Medicago_truncatula_RepID=G7L2C7_MEDTR
Glyma.17G155000	0.756824	69.1926		globEP, hrtEP	-	AT1G32560		Late embryogenesis abundant protein, group 1 protein	UniRef100_Q9ZTZ2_Late-embryogenesis_abundant_protein_n=1_Tax=Glycine_max_RepID=Q9ZTZ2_SOYBN
Glyma.04G111500	0.764844	69.1878			-	AT5G45775		Ribosomal L5P family protein	UniRef100_P46287_60S_ribosomal_protein_L11_n=1_Tax=Medicago_sativa_RepID=RL11_MEDSA
Glyma.16G158200	0.788057	69.1448			-	AT2G39210		Major facilitator superfamily protein	UniRef100_G7I7D1_Nodule-specific_protein_Nlj70_n=1_Tax=Medicago_truncatula_RepID=G7I7D1_MEDTR
Glyma.03G181200	0.806199	69.0419			-	AT5G11880		Pyridoxal-dependent decarboxylase family protein	UniRef100_D2DKE7_Diaminopimelate_decarboxylase_n=1_Tax=Glycine_max_RepID=D2DKE7_SOYBN
Glyma.08G317900	0.75294	68.9515			-
Glyma.19G245900	0.764158	68.8209			-	AT3G04650		FAD/NAD(P)-binding oxidoreductase family protein	UniRef100_D7L2W5_Oxidoreductase_n=1_Tax=Arabidopsis_lyrata_subsp._lyrata_RepID=D7L2W5_ARALL
Glyma.04G216000	0.84791	68.7919			-	AT3G27740	CARA	carbamoyl phosphate synthetase A	UniRef100_B7FKE2_Carbamoyl-phosphate_synthase_small_chain_n=2_Tax=Medicago_truncatula_RepID=B7FKE2_MEDTR
Glyma.08G100000	0.769345	68.6848			-	AT3G59540		Ribosomal L38e protein family	UniRef100_O22860_60S_ribosomal_protein_L38_n=5_Tax=Brassicaceae_RepID=RL38_ARATH
Glyma.19G128300	0.780774	68.6755			-	AT1G14980	CPN10	chaperonin 10	UniRef100_A3FPF3_Small_molecular_heat_shock_protein_10_n=1_Tax=Nelumbo_nucifera_RepID=A3FPF3_NELNU
Glyma.17G077300	0.85033	68.6592			-	AT5G07950		unknown protein; FUNCTIONS IN: molecular function unknown; INVOLVED IN: biological process unknown; LOCATED IN: chloroplast; EXPRESSED IN: 20 plant structures; EXPRESSED DURING: 9 growth stages; Has 30201 Blast hits to 17322 proteins in 780 species: Archae - 12; Bacteria - 1396; Metazoa - 17338; Fungi - 3422; Plants - 5037; Viruses - 0; Other Eukaryotes - 2996 (source: NCBI BLink).	UniRef100_M7ZAM4_Stellacyanin_n=1_Tax=Triticum_urartu_RepID=M7ZAM4_TRIUA
Glyma.04G123900	0.86377	68.5483			-	AT3G23640	HGL1	heteroglycan glucosidase 1	UniRef100_G7K6R7_Alpha_glucosidase-like_protein_n=1_Tax=Medicago_truncatula_RepID=G7K6R7_MEDTR
Glyma.03G084100	0.78175	68.1227			-	AT5G44710		CONTAINS InterPro DOMAIN/s: Ribosomal protein S27/S33, mitochondrial (InterPro:IPR013219); Has 101 Blast hits to 101 proteins in 55 species: Archae - 0; Bacteria - 0; Metazoa - 8; Fungi - 59; Plants - 26; Viruses - 0; Other Eukaryotes - 8 (source: NCBI BLink).	UniRef100_Q013L1_WGS_project_CAID00000000_data,_contig_chromosome_08_n=1_Tax=Ostreococcus_tauri_RepID=Q013L1_OSTTA
Glyma.10G066500	0.762495	68.0302			-	AT2G36620	RPL24A	ribosomal protein L24	UniRef100_Q9FUL4_60S_ribosomal_protein_L24_n=1_Tax=Prunus_avium_RepID=RL24_PRUAV
Glyma.08G257100	0.75133	68.013			-	AT1G36240		Ribosomal protein L7Ae/L30e/S12e/Gadd45 family protein	UniRef100_O49884_60S_ribosomal_protein_L30_n=1_Tax=Lupinus_luteus_RepID=RL30_LUPLU
Glyma.11G154200	0.866612	67.9795			-	AT3G54470		uridine 5'-monophosphate synthase / UMP synthase (PYRE-F) (UMPS)	UniRef100_G7IYW1_Uridine_5'-monophosphate_synthase_n=1_Tax=Medicago_truncatula_RepID=G7IYW1_MEDTR
Glyma.18G202800	0.763229	67.93			-	AT3G51840	ACX4, ATSCX, ATG6	acyl-CoA oxidase 4	UniRef100_J7K895_Acyl-CoA_oxidase_4_n=1_Tax=Prunus_persica_RepID=J7K895_PRUPE
Glyma.02G077100	0.832511	67.8352			-	AT4G02450		HSP20-like chaperones superfamily protein	UniRef100_G7KQ71_Ripening_regulated_protein_DDTFR8_n=1_Tax=Medicago_truncatula_RepID=G7KQ71_MEDTR
Glyma.04G142500	0.806979	67.7964			MIKC_MADS	AT5G13790	AGL15	AGAMOUS-like 15	UniRef100_Q67BK3_AGL15_n=1_Tax=Glycine_max_RepID=Q67BK3_SOYBN
Glyma.U018000	0.941818	67.7667			MIKC_MADS	AT5G13790	AGL15	AGAMOUS-like 15	UniRef100_Q67BK3_AGL15_n=1_Tax=Glycine_max_RepID=Q67BK3_SOYBN
Glyma.03G166700	0.778725	67.7567			-	AT3G04400	emb2171	Ribosomal protein L14p/L23e family protein	UniRef100_A9P8I4_60S_ribosomal_protein_L23_n=12_Tax=Mesangiospermae_RepID=A9P8I4_POPTR
Glyma.20G160500	0.757929	67.5975			-	AT5G02450		Ribosomal protein L36e family protein	UniRef100_C6TK30_60S_ribosomal_protein_L36_n=1_Tax=Glycine_max_RepID=C6TK30_SOYBN
Glyma.07G043800	0.797477	67.5624			-	AT3G04770	RPSAb	40s ribosomal protein SA B	UniRef100_O22518_40S_ribosomal_protein_SA_n=1_Tax=Glycine_max_RepID=RSSA_SOYBN
Glyma.08G130300	0.798314	67.4516			-	AT1G24530		Transducin/WD40 repeat-like superfamily protein	UniRef100_D7KAM3_Transducin_family_protein_n=1_Tax=Arabidopsis_lyrata_subsp._lyrata_RepID=D7KAM3_ARALL
Glyma.02G148100	0.831696	67.1531			-	AT2G27310		F-box family protein	UniRef100_G7IEE1_F-box_protein_n=1_Tax=Medicago_truncatula_RepID=G7IEE1_MEDTR
Glyma.18G065700	0.758418	67.0662		cotEP	-	AT2G29630	THIC	thiaminC	UniRef100_E4MX93_mRNA,_clone:_RTFL01-17-G05_n=2_Tax=Eutrema_RepID=E4MX93_THEHA
Glyma.11G021700	0.765967	66.6823			-	AT4G25740		RNA binding Plectin/S10 domain-containing protein	UniRef100_B6T8E7_40S_ribosomal_protein_S10_n=1_Tax=Zea_mays_RepID=B6T8E7_MAIZE
Glyma.09G126300	0.761842	66.554			-	AT5G52920	PKP1, PKP-BETA1, PKP2	plastidic pyruvate kinase beta subunit 1	UniRef100_I1L2X8_Pyruvate_kinase_n=1_Tax=Glycine_max_RepID=I1L2X8_SOYBN
Glyma.14G185600	0.750828	66.497		globEP	-	AT5G49665		Zinc finger (C3HC4-type RING finger) family protein	UniRef100_G7J445_Inter-alpha-trypsin_inhibitor_heavy_chain_H4_n=1_Tax=Medicago_truncatula_RepID=G7J445_MEDTR
Glyma.05G067400	0.756906	66.3083			-	AT3G10950		Zinc-binding ribosomal protein family protein	UniRef100_A9PAM1_60S_ribosomal_protein_L37a_n=5_Tax=fabids_RepID=A9PAM1_POPTR
Glyma.11G020100	0.790604	66.2179			-	AT3G57490		Ribosomal protein S5 family protein	UniRef100_G7LAL7_40S_ribosomal_protein_S2_n=1_Tax=Medicago_truncatula_RepID=G7LAL7_MEDTR
Glyma.08G283900	0.824585	65.9687			-	AT4G15020		hAT transposon superfamily	UniRef100_E5GC76_DNA_binding_protein_n=1_Tax=Cucumis_melo_subsp._melo_RepID=E5GC76_CUCME
Glyma.05G061400	0.775617	65.9583			-	AT4G16720		Ribosomal protein L23/L15e family protein	UniRef100_I1K0S0_Ribosomal_protein_L15_n=1_Tax=Glycine_max_RepID=I1K0S0_SOYBN
Glyma.17G240400	0.802363	65.8162			-	AT4G34110	PAB2, PABP2, ATPAB2	poly(A) binding protein 2	UniRef100_G7I2E2_Polyadenylate-binding_protein_n=1_Tax=Medicago_truncatula_RepID=G7I2E2_MEDTR
Glyma.07G127500	0.777459	65.7677			-	AT2G19740		Ribosomal protein L31e family protein	UniRef100_G7KIQ1_60S_ribosomal_protein_L31_n=1_Tax=Medicago_truncatula_RepID=G7KIQ1_MEDTR
Glyma.15G056100	0.797015	65.7509			-	AT3G57150	NAP57, AtNAP57, CBF5, AtCBF5	homologue of NAP57	UniRef100_B9IHV1_Dyskerin_family_protein_n=1_Tax=Populus_trichocarpa_RepID=B9IHV1_POPTR
Glyma.09G038100	0.810735	65.6015			-	AT3G06680		Ribosomal L29e protein family	UniRef100_A9PCN1_60S_ribosomal_protein_L29_n=1_Tax=Populus_trichocarpa_RepID=A9PCN1_POPTR
Glyma.05G055600	0.802327	65.5771			-	AT4G12400	Hop3	stress-inducible protein, putative	UniRef100_G7KG90_Stress-induced-phosphoprotein_n=2_Tax=Medicago_truncatula_RepID=G7KG90_MEDTR
Glyma.20G104300	0.797346	65.4222			-	AT3G19910		RING/U-box superfamily protein	UniRef100_T2DN77_RING-finger_protein_n=1_Tax=Phaseolus_vulgaris_RepID=T2DN77_PHAVU
Glyma.08G317300	0.816757	65.388			MYB	AT4G26930	MYB97, AtMYB97	myb domain protein 97	UniRef100_G7IY34_Transcription_factor_n=1_Tax=Medicago_truncatula_RepID=G7IY34_MEDTR
Glyma.18G296500	0.817946	65.3778			-	AT1G47820		unknown protein; BEST Arabidopsis thaliana protein match is: unknown protein (TAIR:AT1G47813.1); Has 29 Blast hits to 29 proteins in 9 species: Archae - 0; Bacteria - 0; Metazoa - 0; Fungi - 0; Plants - 29; Viruses - 0; Other Eukaryotes - 0 (source: NCBI BLink).
Glyma.09G103400	0.787679	65.2824			-	AT2G37270	ATRPS5B, RPS5B	ribosomal protein 5B	UniRef100_T2DNT1_40S_ribosomal_protein_S5-like_protein_n=1_Tax=Phaseolus_vulgaris_RepID=T2DNT1_PHAVU
Glyma.06G317400	0.774263	65.2075			-	AT5G45775		Ribosomal L5P family protein	UniRef100_J3XLP2_60S_ribosomal_protein_n=1_Tax=Lycoris_longituba_RepID=J3XLP2_9ASPA
Glyma.05G040900	0.796037	65.1544			-	AT1G70600		Ribosomal protein L18e/L15 superfamily protein	UniRef100_V5N8B2_60S_ribosomal_protein_L27a_n=1_Tax=Phaseolus_vulgaris_RepID=V5N8B2_PHAVU
Glyma.07G207200	0.847332	65.1409			-	AT2G43710	SSI2, FAB2	Plant stearoyl-acyl-carrier-protein desaturase family protein	UniRef100_B8XJY4_Acyl-[acyl-carrier-protein]_desaturase_n=1_Tax=Glycine_max_RepID=B8XJY4_SOYBN
Glyma.06G007700	0.80315	65.1082			-	AT2G21290		unknown protein; FUNCTIONS IN: molecular function unknown; INVOLVED IN: biological process unknown; LOCATED IN: mitochondrion; EXPRESSED IN: 22 plant structures; EXPRESSED DURING: 13 growth stages; Has 63 Blast hits to 63 proteins in 12 species: Archae - 0; Bacteria - 0; Metazoa - 0; Fungi - 0; Plants - 63; Viruses - 0; Other Eukaryotes - 0 (source: NCBI BLink).	UniRef100_B6UIF3_30S_ribosomal_protein_S31_n=1_Tax=Zea_mays_RepID=B6UIF3_MAIZE
Glyma.07G154700	0.784827	64.8701		cotSUS	-
Glyma.13G357900	0.764637	64.8265			-	AT3G16080		Zinc-binding ribosomal protein family protein	UniRef100_C6SZN4_Ribosomal_protein_L37_n=1_Tax=Glycine_max_RepID=C6SZN4_SOYBN
Glyma.17G012400	0.840157	64.8219			-	AT1G11800		endonuclease/exonuclease/phosphatase family protein	UniRef100_G7JJ90_5'-tyrosyl-DNA_phosphodiesterase_n=1_Tax=Medicago_truncatula_RepID=G7JJ90_MEDTR
Glyma.06G121600	0.760447	64.6982			-
Glyma.05G144300	0.828743	64.4711			-	AT1G24440		RING/U-box superfamily protein	UniRef100_G7J2J6_RING_finger_protein_n=1_Tax=Medicago_truncatula_RepID=G7J2J6_MEDTR
Glyma.03G120900	0.797308	64.4226			-	AT3G12390		Nascent polypeptide-associated complex (NAC), alpha subunit family protein	UniRef100_G7L4T7_Nascent_polypeptide-associated_complex_subunit_alpha-like_protein_n=1_Tax=Medicago_truncatula_RepID=G7L4T7_MEDTR
Glyma.19G172200	0.808073	64.2322			-	AT5G02500	HSC70-1, HSP70-1, AT-HSC70-1, HSC70	heat shock cognate protein 70-1	UniRef100_D2D321_Heat_shock_protein_70_n=1_Tax=Gossypium_hirsutum_RepID=D2D321_GOSHI
Glyma.10G039700	0.874092	64.224			G2-like	AT4G28610	PHR1, AtPHR1	phosphate starvation response _x0001_1	UniRef100_G7KXD8_Two-component_response_regulator_ARR_n=2_Tax=Medicago_truncatula_RepID=G7KXD8_MEDTR
Glyma.08G176900	0.799291	64.219			-	AT5G14460		Pseudouridine synthase family protein	UniRef100_B9H9F7_Dyskerin_family_protein_n=1_Tax=Populus_trichocarpa_RepID=B9H9F7_POPTR
Glyma.16G179100	0.757998	64.0695			-	AT4G25700	BETA-OHASE 1, B1, chy1, BCH1	beta-hydroxylase 1	UniRef100_G4Y9K1_Beta-carotene_hydroxylase_5_n=1_Tax=Glycine_max_RepID=G4Y9K1_SOYBN
Glyma.19G116600	0.80109	63.8871			-	AT1G80750		Ribosomal protein L30/L7 family protein	UniRef100_G7L2C7_60S_ribosomal_protein_L7_n=1_Tax=Medicago_truncatula_RepID=G7L2C7_MEDTR
Glyma.05G236400	0.807515	63.8466		cotEP	-	AT1G70710	ATGH9B1, CEL1, GH9B1	glycosyl hydrolase 9B1	UniRef100_G7LAH3_Endo-beta-1_4-glucanase_n=1_Tax=Medicago_truncatula_RepID=G7LAH3_MEDTR
Glyma.08G114100	0.786799	63.7215			-	AT4G18100		Ribosomal protein L32e	UniRef100_B7FN56_60S_ribosomal_protein_L32_n=1_Tax=Medicago_truncatula_RepID=B7FN56_MEDTR
Glyma.09G158200	0.762219	63.6732			-	AT5G26360		TCP-1/cpn60 chaperonin family protein	UniRef100_B6UCD0_T-complex_protein_1_subunit_gamma_n=1_Tax=Zea_mays_RepID=B6UCD0_MAIZE
Glyma.06G137700	0.813391	63.5806			-	AT3G49470	NACA2	nascent polypeptide-associated complex subunit alpha-like protein 2	UniRef100_B7FMW4_Nascent_polypeptide-associated_complex_subunit_alpha_n=1_Tax=Medicago_truncatula_RepID=B7FMW4_MEDTR
Glyma.03G234900	0.794642	63.569			-	AT5G14520		pescadillo-related	UniRef100_I1JR95_Pescadillo_homolog_n=1_Tax=Glycine_max_RepID=I1JR95_SOYBN
Glyma.12G073300	0.751607	63.452		globEP, hrtEP, cotEP	AP2	AT2G28550	RAP2.7	related to AP2.7	UniRef100_G7JRJ0_Transcription_factor_APETALA2_n=1_Tax=Medicago_truncatula_RepID=G7JRJ0_MEDTR
Glyma.17G004300	0.77287	63.3482			-	AT5G09500		Ribosomal protein S19 family protein	UniRef100_G7LAJ5_40S_ribosomal_protein_S15-like_protein_n=1_Tax=Medicago_truncatula_RepID=G7LAJ5_MEDTR
Glyma.20G095500	0.83295	63.2614			-	AT1G09320		agenet domain-containing protein	UniRef100_D7KJP0_Agenet_domain-containing_protein_n=1_Tax=Arabidopsis_lyrata_subsp._lyrata_RepID=D7KJP0_ARALL
Glyma.19G178800	0.753786	63.2515			-	AT5G02960		Ribosomal protein S12/S23 family protein	UniRef100_Q9M5Z9_40S_ribosomal_protein_S23_n=1_Tax=Euphorbia_esula_RepID=RS23_EUPES
Glyma.20G244100	0.824774	63.1808			-	AT5G13520		peptidase M1 family protein	UniRef100_G7IAW9_Leukotriene-A4_hydrolase-like_protein_n=2_Tax=Medicago_RepID=G7IAW9_MEDTR
Glyma.10G012700	0.837186	63.179			-	AT2G16760		Calcium-dependent phosphotriesterase superfamily protein
Glyma.14G101800	0.770028	62.9132			-	AT4G31840	ENODL15, AtENODL15	early nodulin-like protein 15	UniRef100_A7J385_Phytocyanin-like_arabinogalactan-protein_n=1_Tax=Gossypium_hirsutum_RepID=A7J385_GOSHI
Glyma.20G237000	0.772502	62.7835			-	AT3G05560		Ribosomal L22e protein family	UniRef100_A9PD55_60S_ribosomal_protein_L22-1_n=1_Tax=Populus_trichocarpa_RepID=A9PD55_POPTR
Glyma.03G001200	0.779588	62.53			-	AT1G77030		hydrolases, acting on acid anhydrides, in phosphorus-containing anhydrides;ATP-dependent helicases;nucleic acid binding;ATP binding;RNA binding;helicases	UniRef100_A2YV85_DEAD-box_ATP-dependent_RNA_helicase_29_n=1_Tax=Oryza_sativa_subsp._indica_RepID=RH29_ORYSI
Glyma.01G223700	0.792763	62.4848			-	AT5G41620		FUNCTIONS IN: molecular function unknown; INVOLVED IN: biological process unknown; LOCATED IN: chloroplast, plasma membrane; EXPRESSED IN: 9 plant structures; EXPRESSED DURING: 6 growth stages; BEST Arabidopsis thaliana protein match is: intracellular protein transport protein USO1-related (TAIR:AT1G64180.1); Has 30201 Blast hits to 17322 proteins in 780 species: Archae - 12; Bacteria - 1396; Met…	UniRef100_F4I5B1_Intracellular_protein_transport_protein_USO1-like_protein_n=2_Tax=Arabidopsis_thaliana_RepID=F4I5B1_ARATH
Glyma.03G002400	0.760183	62.484			-	AT5G27640	TIF3B1, EIF3B, ATEIF3B-1, EIF3B-1, ATTIF3B1	translation initiation factor 3B1	UniRef100_I1JK05_Eukaryotic_translation_initiation_factor_3_subunit_B_n=1_Tax=Glycine_max_RepID=I1JK05_SOYBN
Glyma.12G010400	0.760976	62.2211		hrtEP	-
Glyma.17G131500	0.773668	62.1003			-	AT1G12640		MBOAT (membrane bound O-acyl transferase) family protein	UniRef100_R4RAZ6_Lysophosphatidylcholine_acyltransferase_n=1_Tax=Momordica_charantia_RepID=R4RAZ6_MOMCH
Glyma.07G128300	0.775985	61.9746			-	AT5G11780		unknown protein; Has 37 Blast hits to 37 proteins in 12 species: Archae - 0; Bacteria - 0; Metazoa - 0; Fungi - 3; Plants - 34; Viruses - 0; Other Eukaryotes - 0 (source: NCBI BLink).	UniRef100_G7KJA6_Mitochondrial_substrate_carrier_family_protein_R_n=1_Tax=Medicago_truncatula_RepID=G7KJA6_MEDTR
Glyma.13G126600	0.752184	61.8028			-	AT5G43990	SUVR2, SDG18	SET-domain containing protein lysine methyltransferase family protein	UniRef100_G7KXF3_Histone-lysine_N-methyltransferase_SUVR4_n=1_Tax=Medicago_truncatula_RepID=G7KXF3_MEDTR
Glyma.20G050800	0.80128	61.3134			-	AT5G23310	FSD3	Fe superoxide dismutase 3	UniRef100_I1NE68_Superoxide_dismutase_n=2_Tax=Glycine_max_RepID=I1NE68_SOYBN
Glyma.17G047000	0.785324	61.2891			-	AT1G74960	FAB1	fatty acid biosynthesis 1	UniRef100_Q5ECI4_Plastid_3-keto-acyl-ACP_synthase_II-A_n=2_Tax=Glycine_max_RepID=Q5ECI4_SOYBN
Glyma.13G194800	0.841014	61.1704			-	AT5G41750		Disease resistance protein (TIR-NBS-LRR class) family	UniRef100_G7LGT8_Resistance_protein_n=1_Tax=Medicago_truncatula_RepID=G7LGT8_MEDTR
Glyma.10G276100	0.762982	61.0601			bZIP	AT1G68640	PAN	bZIP transcription factor family protein	UniRef100_B9HJ06_PERIANTHIA_family_protein_n=1_Tax=Populus_trichocarpa_RepID=B9HJ06_POPTR
Glyma.03G197500	0.797772	60.9663			-	AT4G18100		Ribosomal protein L32e	UniRef100_B7FN56_60S_ribosomal_protein_L32_n=1_Tax=Medicago_truncatula_RepID=B7FN56_MEDTR
Glyma.18G092700	0.789768	60.7987			-	AT3G20800		Cell differentiation, Rcd1-like protein	UniRef100_B9GJH1_Rcd1-like_cell_differentiation_family_protein_n=1_Tax=Populus_trichocarpa_RepID=B9GJH1_POPTR
Glyma.18G275100	0.789019	60.7821			-	AT3G49180	RID3	Transducin/WD40 repeat-like superfamily protein	UniRef100_Q2HSF1_WD_repeat-containing_protein_n=1_Tax=Medicago_truncatula_RepID=Q2HSF1_MEDTR
Glyma.12G033600	0.759279	60.7095			-	AT2G16800		high-affinity nickel-transport family protein	UniRef100_T2DPS1_Urease_accessory_protein_ureH_n=1_Tax=Phaseolus_vulgaris_RepID=T2DPS1_PHAVU
Glyma.11G067900	0.78165	60.4091		globSUS, hrtSUS, cotSUS	-	AT5G66780		unknown protein; Has 1807 Blast hits to 1807 proteins in 277 species: Archae - 0; Bacteria - 0; Metazoa - 736; Fungi - 347; Plants - 385; Viruses - 0; Other Eukaryotes - 339 (source: NCBI BLink).	UniRef100_E6Y2R7_UFG2_n=1_Tax=Triticum_aestivum_RepID=E6Y2R7_WHEAT
Glyma.02G095000	0.818593	60.2553			-	AT3G55280	RPL23AB	ribosomal protein L23AB	UniRef100_Q9AT35_60S_ribosomal_protein_L23a_n=1_Tax=Daucus_carota_RepID=RL23A_DAUCA
Glyma.11G001400	0.754949	60.0835			-
Glyma.01G195200	0.813777	59.9209			-	AT3G49810		ARM repeat superfamily protein	UniRef100_G7K2F8_U-box_domain-containing_protein_n=1_Tax=Medicago_truncatula_RepID=G7K2F8_MEDTR
Glyma.10G039900	0.790005	59.8968			-	AT3G04400	emb2171	Ribosomal protein L14p/L23e family protein	UniRef100_A9P8I4_60S_ribosomal_protein_L23_n=12_Tax=Mesangiospermae_RepID=A9P8I4_POPTR
Glyma.02G272000	0.79333	59.8149			-	AT1G16740		Ribosomal protein L20	UniRef100_I1JIN3_50S_ribosomal_protein_L20_n=1_Tax=Glycine_max_RepID=I1JIN3_SOYBN
Glyma.02G058800	0.830814	59.812			bZIP	AT4G36730	GBF1	G-box binding factor 1	UniRef100_Q0GPG1_BZIP_transcription_factor_bZIP117_n=1_Tax=Glycine_max_RepID=Q0GPG1_SOYBN
Glyma.06G150000	0.841226	59.8097			-	AT3G27740	CARA	carbamoyl phosphate synthetase A	UniRef100_B7FKE2_Carbamoyl-phosphate_synthase_small_chain_n=2_Tax=Medicago_truncatula_RepID=B7FKE2_MEDTR
Glyma.02G255500	0.765174	59.7009			-	AT2G40010		Ribosomal protein L10 family protein	UniRef100_P50346_60S_acidic_ribosomal_protein_P0_n=2_Tax=Glycine_max_RepID=RLA0_SOYBN
Glyma.11G140800	0.776971	59.6772			-	AT2G28790		Pathogenesis-related thaumatin superfamily protein	UniRef100_T2DN75_Osmotin-like_protein_n=1_Tax=Phaseolus_vulgaris_RepID=T2DN75_PHAVU
Glyma.15G254400	0.858724	59.6629			-	AT1G79060		unknown protein; BEST Arabidopsis thaliana protein match is: unknown protein (TAIR:AT1G56020.1); Has 3399 Blast hits to 980 proteins in 195 species: Archae - 0; Bacteria - 839; Metazoa - 390; Fungi - 256; Plants - 154; Viruses - 9; Other Eukaryotes - 1751 (source: NCBI BLink).
Glyma.16G007400	0.796575	59.6614			AP2	AT1G72570		Integrase-type DNA-binding superfamily protein	UniRef100_G7L6T8_AP2-like_ethylene-responsive_transcription_factor_ANT_n=1_Tax=Medicago_truncatula_RepID=G7L6T8_MEDTR
Glyma.18G036200	0.770024	59.4401			-	AT3G55560	AGF2, AHL15	AT-hook protein of GA feedback 2	UniRef100_F2Y9E5_DNA-binding_protein_n=2_Tax=Coffea_RepID=F2Y9E5_COFAR
Glyma.07G061000	0.807257	59.0913			-	AT3G61600	ATPOB1, POB1	POZ/BTB containin G-protein 1	UniRef100_G7ZYQ8_Kelch-like_protein_n=1_Tax=Medicago_truncatula_RepID=G7ZYQ8_MEDTR
Glyma.13G162400	0.785593	58.8717			-
Glyma.04G061000	0.769257	58.8421			-	AT3G23780	NRPD2A	nuclear RNA polymerase D2A	UniRef100_K7KIE2_DNA-directed_RNA_polymerase_n=1_Tax=Glycine_max_RepID=K7KIE2_SOYBN
Glyma.01G014100	0.792327	58.7428			-	AT1G32190		alpha/beta-Hydrolases superfamily protein	UniRef100_G7KCB2_Abhydrolase_domain-containing_protein_FAM108C1_n=1_Tax=Medicago_truncatula_RepID=G7KCB2_MEDTR
Glyma.09G029400	0.78668	58.5875			-	AT1G05160	CYP88A3, ATKAO1, KAO1	cytochrome P450, family 88, subfamily A, polypeptide 3	UniRef100_Q84ZW1_Ent-kaurenoic_acid_oxidase_n=1_Tax=Pisum_sativum_RepID=Q84ZW1_PEA
Glyma.17G115500	0.762508	58.5798			-	AT2G37990		ribosome biogenesis regulatory protein (RRS1) family protein	UniRef100_G7INW4_Ribosome_biogenesis_regulatory_protein-like_protein_n=2_Tax=Medicago_truncatula_RepID=G7INW4_MEDTR
Glyma.15G261300	0.77676	58.5412			NF-YC	AT1G56170	HAP5B, ATHAP5B, NF-YC2	nuclear factor Y, subunit C2	UniRef100_I3TAY1_Nuclear_transcription_factor_Y_subunit_C4_n=1_Tax=Medicago_truncatula_RepID=I3TAY1_MEDTR
Glyma.13G319500	0.751726	58.4988			-	AT5G03740	HD2C, HDT3	histone deacetylase 2C	UniRef100_Q8LJS2_Histone_deacetylase_HDT1_n=2_Tax=Glycine_max_RepID=HDT1_SOYBN
Glyma.04G187800	0.825591	58.3977			-	AT5G63135		unknown protein; Has 30201 Blast hits to 17322 proteins in 780 species: Archae - 12; Bacteria - 1396; Metazoa - 17338; Fungi - 3422; Plants - 5037; Viruses - 0; Other Eukaryotes - 2996 (source: NCBI BLink).
Glyma.02G017800	0.751872	58.2525			-	AT3G05560		Ribosomal L22e protein family	UniRef100_G7IF49_60S_ribosomal_protein_L22-like_protein_n=1_Tax=Medicago_truncatula_RepID=G7IF49_MEDTR
Glyma.06G052300	0.769182	57.9021			-	AT5G11870		Alkaline phytoceramidase (aPHC)	UniRef100_F4JZD5_Alkaline_phytoceramidase_(APHC)_n=2_Tax=Arabidopsis_thaliana_RepID=F4JZD5_ARATH
Glyma.07G062400	0.782738	57.7273			-	AT4G26500	EMB1374, CPSUFE, ATSUFE, SUFE1	chloroplast sulfur E	UniRef100_B9N5N6_BolA-like_family_protein_n=1_Tax=Populus_trichocarpa_RepID=B9N5N6_POPTR
Glyma.18G132100	0.752933	57.7231			-	AT1G75750	GASA1	GAST1 protein homolog 1	UniRef100_G7LER1_Gibberellin-regulated_protein_n=1_Tax=Medicago_truncatula_RepID=G7LER1_MEDTR
Glyma.09G253600	0.816443	57.6798			-	AT2G46170		Reticulon family protein	UniRef100_C6TH16_Reticulon-like_protein_n=1_Tax=Glycine_max_RepID=C6TH16_SOYBN
Glyma.13G220200	0.753467	57.2226			-	AT4G05460		RNI-like superfamily protein	UniRef100_G7IP48_F-box_protein_SKIP19_n=1_Tax=Medicago_truncatula_RepID=G7IP48_MEDTR
Glyma.08G326000	0.8095	57.2039			-	AT2G05160		CCCH-type zinc fingerfamily protein with RNA-binding domain	UniRef100_G7J214_Zinc_finger_CCCH_domain-containing_protein_n=1_Tax=Medicago_truncatula_RepID=G7J214_MEDTR
Glyma.04G080500	0.808935	56.6825			-	AT4G32720	AtLa1, La1	La protein 1	UniRef100_D7M9Q0_RNA_recognition_motif-containing_protein_n=1_Tax=Arabidopsis_lyrata_subsp._lyrata_RepID=D7M9Q0_ARALL
Glyma.13G237700	0.751833	56.5327		hrtSUS, cotSUS	-	AT4G21020		Late embryogenesis abundant protein (LEA) family protein	UniRef100_Q9SPJ6_Maturation_protein_pPM32_n=1_Tax=Glycine_max_RepID=Q9SPJ6_SOYBN
Glyma.11G219700	0.786553	56.48			-	AT3G12380	ATARP5, ARP5	actin-related protein 5	UniRef100_U5G2L8_Actin/actin-like_family_protein_n=1_Tax=Populus_trichocarpa_RepID=U5G2L8_POPTR
Glyma.18G295600	0.806757	56.4065			-	AT5G16140		Peptidyl-tRNA hydrolase family protein	UniRef100_G7KUB5_Chloroplastic_group_IIB_intron_splicing_facilitator_CRS2-B_n=1_Tax=Medicago_truncatula_RepID=G7KUB5_MEDTR
Glyma.11G252800	0.77108	56.2832		globSUS, hrtSUS, cotSUS	-	AT1G05510		Protein of unknown function (DUF1264)	UniRef100_B4FFZ9_Lipoprotein_n=1_Tax=Zea_mays_RepID=B4FFZ9_MAIZE
Glyma.06G323000	0.775224	56.1663			-	AT5G45775		Ribosomal L5P family protein	UniRef100_P46287_60S_ribosomal_protein_L11_n=1_Tax=Medicago_sativa_RepID=RL11_MEDSA
Glyma.15G020800	0.786555	56.1629			-	AT3G16480	MPPalpha	mitochondrial processing peptidase alpha subunit	UniRef100_G7LGQ5_Mitochondrial-processing_peptidase_subunit_alpha_n=1_Tax=Medicago_truncatula_RepID=G7LGQ5_MEDTR
Glyma.18G017100	0.790274	56.1111			-	AT4G39880		Ribosomal protein L23/L15e family protein	UniRef100_B9H4U0_Ribosomal_protein_L23_n=1_Tax=Populus_trichocarpa_RepID=B9H4U0_POPTR
Glyma.07G106600	0.771188	56.0421		globSUS, hrtSUS	-	AT1G68090	ANNAT5, ANN5	annexin 5	UniRef100_C6THM2_Annexin_n=1_Tax=Glycine_max_RepID=C6THM2_SOYBN
Glyma.10G238600	0.772161	56.0338			-	AT5G51940	NRPB6A, NRPD6A, NRPE6A	RNA polymerase Rpb6	UniRef100_B9ID35_DNA-directed_RNA_polymerase_II_family_protein_n=1_Tax=Populus_trichocarpa_RepID=B9ID35_POPTR
Glyma.05G024200	0.782871	55.8608			-	AT1G13950	EIF-5A, ELF5A-1, ATELF5A-1, EIF5A	eukaryotic elongation factor 5A-1	UniRef100_C6ZHS4_Eukaryotic_translation_initiation_factor_5A2_n=1_Tax=Glycine_max_RepID=C6ZHS4_SOYBN
Glyma.03G103600	0.769914	55.6421			-	AT3G60210		GroES-like family protein	UniRef100_G7LDE7_10_kDa_chaperonin_n=1_Tax=Medicago_truncatula_RepID=G7LDE7_MEDTR
Glyma.11G104300	0.805294	55.5504			-	AT3G19850		Phototropic-responsive NPH3 family protein	UniRef100_Q7XQ98_OSJNBa0018M05.10_protein_n=1_Tax=Oryza_sativa_subsp._japonica_RepID=Q7XQ98_ORYSJ
Glyma.19G074500	0.777595	55.43			-	AT5G05210		Surfeit locus protein 6	UniRef100_B9HSV6_Nucleolar_matrix_family_protein_n=1_Tax=Populus_trichocarpa_RepID=B9HSV6_POPTR
Glyma.10G283000	0.76017	55.219		hrtEP, cotEP	-	AT4G30130		Protein of unknown function (DUF630 and DUF632)	UniRef100_Q7X997_Bzip-like_transcription_factor-like_n=1_Tax=Oryza_sativa_subsp._japonica_RepID=Q7X997_ORYSJ
Glyma.13G191700	0.783393	55.1092			-	AT1G64600		methyltransferases;copper ion binding	UniRef100_G7LHM5_RSM22-like_protein_n=1_Tax=Medicago_truncatula_RepID=G7LHM5_MEDTR
Glyma.13G120800	0.758206	54.8995			-	AT1G54560	XIE, ATXIE	Myosin family protein with Dil domain	UniRef100_F4HWY6_Myosin-11_n=2_Tax=Arabidopsis_RepID=MYO11_ARATH
Glyma.07G188800	0.805445	54.8388			-	AT4G21390	B120	S-locus lectin protein kinase family protein	UniRef100_K7L2L4_Serine/threonine-protein_kinase_n=1_Tax=Glycine_max_RepID=K7L2L4_SOYBN
Glyma.11G100700	0.793684	54.7197			-	AT5G61770	PPAN	PETER PAN-like protein	UniRef100_D7MKM7_Brix_domain-containing_protein_n=1_Tax=Arabidopsis_lyrata_subsp._lyrata_RepID=D7MKM7_ARALL
Glyma.05G129600	0.784279	54.6912			-	AT5G46290	KASI, KAS1	3-ketoacyl-acyl carrier protein synthase I	UniRef100_Q9M507_Beta-ketoacyl-ACP_synthetase_I-2_n=1_Tax=Glycine_max_RepID=Q9M507_SOYBN
Glyma.04G024300	0.780861	54.6808			-	AT1G75760		ER lumen protein retaining receptor family protein	UniRef100_D7KT65_ER_lumen_protein_retaining_receptor_family_protein_n=1_Tax=Arabidopsis_lyrata_subsp._lyrata_RepID=D7KT65_ARALL
Glyma.06G082200	0.76745	54.6238			-	AT4G32720	AtLa1, La1	La protein 1	UniRef100_D7M9Q0_RNA_recognition_motif-containing_protein_n=1_Tax=Arabidopsis_lyrata_subsp._lyrata_RepID=D7M9Q0_ARALL
Glyma.02G040600	0.795352	54.4791			-	AT4G38100		unknown protein; LOCATED IN: chloroplast thylakoid membrane; EXPRESSED IN: 23 plant structures; EXPRESSED DURING: 13 growth stages; BEST Arabidopsis thaliana protein match is: unknown protein (TAIR:AT4G01150.1); Has 30201 Blast hits to 17322 proteins in 780 species: Archae - 12; Bacteria - 1396; Metazoa - 17338; Fungi - 3422; Plants - 5037; Viruses - 0; Other Eukaryotes - 2996 (source: NCBI BLink…	UniRef100_G7JXQ3_Glutamyl-tRNA_synthetase_n=1_Tax=Medicago_truncatula_RepID=G7JXQ3_MEDTR
Glyma.06G071900	0.788471	54.2776			-	AT2G25620	AtDBP1, DBP1	DNA-binding protein phosphatase 1	UniRef100_Q8S8Z1_Protein_phosphatase_2C_n=1_Tax=Mesembryanthemum_crystallinum_RepID=Q8S8Z1_MESCR
Glyma.08G247800	0.772804	54.2525			-	AT5G28680	ANX2	Malectin/receptor-like protein kinase family protein	UniRef100_C6ZRP3_Serine-threonine_kinase_n=1_Tax=Glycine_max_RepID=C6ZRP3_SOYBN
Glyma.19G131000	0.767649	54.1659			-	AT2G41370	BOP2	Ankyrin repeat family protein / BTB/POZ domain-containing protein	UniRef100_G8GTP2_BTB/POZ_ankyrin_repeat_protein_n=1_Tax=Glycine_max_RepID=G8GTP2_SOYBN
Glyma.12G224800	0.755533	54.1045			-	AT4G27500	PPI1	proton pump interactor 1	UniRef100_U5GXF2_PROTON_PUMP_INTERACTOR_1_family_protein_n=1_Tax=Populus_trichocarpa_RepID=U5GXF2_POPTR
Glyma.18G289500	0.784124	53.9728			-	AT3G04020		unknown protein; Has 26 Blast hits to 25 proteins in 10 species: Archae - 0; Bacteria - 0; Metazoa - 0; Fungi - 0; Plants - 23; Viruses - 0; Other Eukaryotes - 3 (source: NCBI BLink).
Glyma.10G277200	0.841515	53.937			-	AT5G04310		Pectin lyase-like superfamily protein	UniRef100_E7BTN2_Pectate_lyase-like_protein_1_n=1_Tax=Vitis_vinifera_RepID=E7BTN2_VITVI
Glyma.09G212500	0.754296	53.9258			GRF	AT4G37740	AtGRF2, GRF2	growth-regulating factor 2	UniRef100_D9ZJ00_GRF_domain_class_transcription_factor_n=1_Tax=Malus_domestica_RepID=D9ZJ00_MALDO
Glyma.16G221200	0.803245	53.8244			-	AT2G38610		RNA-binding KH domain-containing protein	UniRef100_B9MTT7_KH_domain-containing_family_protein_n=2_Tax=Populus_trichocarpa_RepID=B9MTT7_POPTR
Glyma.10G274100	0.776325	53.5387			-	AT1G68500		unknown protein; BEST Arabidopsis thaliana protein match is: unknown protein (TAIR:AT1G25422.1); Has 16 Blast hits to 16 proteins in 6 species: Archae - 0; Bacteria - 0; Metazoa - 0; Fungi - 0; Plants - 16; Viruses - 0; Other Eukaryotes - 0 (source: NCBI BLink).
Glyma.10G019900	0.773913	53.5199			-	AT3G62760	ATGSTF13	Glutathione S-transferase family protein	UniRef100_B9I9U0_Glutathione_S-transferase_family_protein_n=1_Tax=Populus_trichocarpa_RepID=B9I9U0_POPTR
Glyma.05G143700	0.751645	53.341			-	AT3G59540		Ribosomal L38e protein family	UniRef100_O22860_60S_ribosomal_protein_L38_n=5_Tax=Brassicaceae_RepID=RL38_ARATH
Glyma.06G172200	0.756184	53.1919			-	AT5G50360		unknown protein; BEST Arabidopsis thaliana protein match is: unknown protein (TAIR:AT3G48510.1); Has 1807 Blast hits to 1807 proteins in 277 species: Archae - 0; Bacteria - 0; Metazoa - 736; Fungi - 347; Plants - 385; Viruses - 0; Other Eukaryotes - 339 (source: NCBI BLink).	UniRef100_Q9FK36_Genomic_DNA,_chromosome_5,_P1_clone:MXI22_n=1_Tax=Arabidopsis_thaliana_RepID=Q9FK36_ARATH
Glyma.02G059500	0.761299	52.9601		globSUS, hrtSUS, cotSUS	-	AT4G36850		PQ-loop repeat family protein / transmembrane family protein	UniRef100_U5G8H3_PQ-loop_repeat_family_protein_n=1_Tax=Populus_trichocarpa_RepID=U5G8H3_POPTR
Glyma.11G223200	0.804165	52.9192		cotSUS	-	AT5G02070		Protein kinase family protein	UniRef100_G7J9Y7_Wall-associated_receptor_kinase-like_protein_n=1_Tax=Medicago_truncatula_RepID=G7J9Y7_MEDTR
Glyma.05G005300	0.809253	52.6778			-	AT5G14590		Isocitrate/isopropylmalate dehydrogenase family protein	UniRef100_I1K1I6_Isocitrate_dehydrogenase_[NADP]_n=1_Tax=Glycine_max_RepID=I1K1I6_SOYBN
Glyma.03G177100	0.766577	52.6684			-	AT2G20280		Zinc finger C-x8-C-x5-C-x3-H type family protein	UniRef100_K9P0T6_Zinc_finger_ccch_domain-containing_protein_11_n=1_Tax=Morella_rubra_RepID=K9P0T6_9ROSI
Glyma.02G036000	0.756266	52.5366			-	AT1G23410		Ribosomal protein S27a / Ubiquitin family protein	UniRef100_G7K080_Ubiquitin_n=1_Tax=Medicago_truncatula_RepID=G7K080_MEDTR
Glyma.15G010300	0.784845	52.5361			-	AT3G15690		Single hybrid motif superfamily protein	UniRef100_Q2HVX5_Biotin/lipoyl_attachment_n=1_Tax=Medicago_truncatula_RepID=Q2HVX5_MEDTR
Glyma.12G036200	0.79896	52.2202			-	AT2G16570	ATASE, ATASE1, ASE1	GLN phosphoribosyl pyrophosphate amidotransferase 1	UniRef100_I1LPW4_Amidophosphoribosyltransferase_n=1_Tax=Glycine_max_RepID=I1LPW4_SOYBN
Glyma.04G227300	0.768032	52.1951			-	AT3G49470	NACA2	nascent polypeptide-associated complex subunit alpha-like protein 2	UniRef100_B7FMW4_Nascent_polypeptide-associated_complex_subunit_alpha_n=1_Tax=Medicago_truncatula_RepID=B7FMW4_MEDTR
Glyma.06G244900	0.765425	52.1556			-
Glyma.01G060300	0.763611	52.1524			-	AT1G13740	AFP2	ABI five binding protein 2	UniRef100_V5KZR9_Ninja-family_protein_AFP1-like_protein_n=1_Tax=Solanum_nigrum_RepID=V5KZR9_SOLNI
Glyma.16G077900	0.800088	51.9774		hrtSUS, cotSUS	-	AT1G35190		2-oxoglutarate (2OG) and Fe(II)-dependent oxygenase superfamily protein	UniRef100_G7L7G7_1-aminocyclopropane-1-carboxylate_oxidase_n=2_Tax=Medicago_truncatula_RepID=G7L7G7_MEDTR
Glyma.12G135000	0.754083	51.9495		globSUS, hrtSUS, cotSUS	-	AT5G54770	THI1, TZ, THI4	thiazole biosynthetic enzyme, chloroplast (ARA6) (THI1) (THI4)	UniRef100_I1LSM4_Thiamine_thiazole_synthase,_chloroplastic_n=1_Tax=Glycine_max_RepID=I1LSM4_SOYBN
Glyma.03G011100	0.785963	51.9174			-	AT2G45860		unknown protein; Has 32 Blast hits to 32 proteins in 13 species: Archae - 0; Bacteria - 0; Metazoa - 0; Fungi - 0; Plants - 32; Viruses - 0; Other Eukaryotes - 0 (source: NCBI BLink).
Glyma.17G097000	0.75565	51.8652		cotSUS	-	AT5G62740	HIR1, ATHIR1	SPFH/Band 7/PHB domain-containing membrane-associated protein family	UniRef100_A6YGE4_Hypersensitive-induced_response_protein_n=1_Tax=Carica_papaya_RepID=A6YGE4_CARPA
Glyma.13G300200	0.756775	51.7561			-	AT5G03850		Nucleic acid-binding, OB-fold-like protein	UniRef100_G7KLD3_30S_ribosomal_protein_S28e_n=2_Tax=Medicago_truncatula_RepID=G7KLD3_MEDTR
Glyma.02G297300	0.817136	51.3536			-	AT1G31814	FRL2	FRIGIDA like 2	UniRef100_G7K4D6_CCP_n=1_Tax=Medicago_truncatula_RepID=G7K4D6_MEDTR
Glyma.08G191600	0.781695	51.2927			-	AT3G13882		Ribosomal protein L34	UniRef100_C6SW51_Ribosomal_protein_L34_n=1_Tax=Glycine_max_RepID=C6SW51_SOYBN
Glyma.05G184700	0.762299	51.2199			-	AT1G10500	ATCPISCA, CPISCA	chloroplast-localized ISCA-like protein	UniRef100_G7LBB6_Iron-sulfur_assembly_protein_IscA_n=1_Tax=Medicago_truncatula_RepID=G7LBB6_MEDTR
Glyma.13G126200	0.811217	51.0247			G2-like	AT4G28610	PHR1, AtPHR1	phosphate starvation response _x0001_1	UniRef100_G7KXD8_Two-component_response_regulator_ARR_n=2_Tax=Medicago_truncatula_RepID=G7KXD8_MEDTR
Glyma.13G148200	0.888546	50.9423			-	AT2G36660	PAB7	poly(A) binding protein 7	UniRef100_G7L4Y5_Polyadenylate_binding_protein_n=1_Tax=Medicago_truncatula_RepID=G7L4Y5_MEDTR
Glyma.13G079200	0.769725	50.7336			-	AT5G17460		unknown protein; FUNCTIONS IN: molecular function unknown; INVOLVED IN: response to salt stress; LOCATED IN: mitochondrion; Has 30201 Blast hits to 17322 proteins in 780 species: Archae - 12; Bacteria - 1396; Metazoa - 17338; Fungi - 3422; Plants - 5037; Viruses - 0; Other Eukaryotes - 2996 (source: NCBI BLink).	UniRef100_Q9AWU7_P0044F08.15_protein_n=1_Tax=Oryza_sativa_subsp._japonica_RepID=Q9AWU7_ORYSJ
Glyma.20G212500	0.799499	50.6881			-	AT2G17340		Uncharacterised conserved protein (UCP030210)	UniRef100_B6TFD8_Pantothenate_kinase_4_n=1_Tax=Zea_mays_RepID=B6TFD8_MAIZE
Glyma.20G047400	0.778167	50.6326			-	AT4G09520		Cofactor-independent phosphoglycerate mutase	UniRef100_M7Z9Z5_2,3-bisphosphoglycerate-independent_phosphoglycerate_mutase_n=1_Tax=Triticum_urartu_RepID=M7Z9Z5_TRIUA
Glyma.10G022900	0.835718	50.3113			-	AT3G63010	ATGID1B, GID1B	alpha/beta-Hydrolases superfamily protein	UniRef100_G7I2T6_Gibberellic_acid_receptor-b_n=1_Tax=Medicago_truncatula_RepID=G7I2T6_MEDTR
Glyma.12G233900	0.7973	50.249			DBB	AT1G78600	LZF1, STH3, DBB3	light-regulated zinc finger protein 1	UniRef100_B9I1Q4_Salt_tolerance-like_family_protein_n=1_Tax=Populus_trichocarpa_RepID=B9I1Q4_POPTR
Glyma.13G332700	0.751732	50.158			-	AT3G55280	RPL23AB	ribosomal protein L23AB	UniRef100_O22644_60S_ribosomal_protein_L23A_n=1_Tax=Fritillaria_agrestis_RepID=RL23A_FRIAG
Glyma.03G172300	0.762141	49.9904			-	AT2G37510		RNA-binding (RRM/RBD/RNP motifs) family protein	UniRef100_G7L0L1_RNA_binding_protein_n=1_Tax=Medicago_truncatula_RepID=G7L0L1_MEDTR
Glyma.05G031500	0.756364	49.7677			-	AT4G15770		RNA binding	UniRef100_V7CA90_60S_ribosome_subunit_biogenesis_protein_NIP7_homolog_n=1_Tax=Phaseolus_vulgaris_RepID=V7CA90_PHAVU
Glyma.19G234200	0.754189	49.6685			-	AT5G27660		Trypsin family protein with PDZ domain	UniRef100_A2Q336_Peptidase_S1_and_S6,_chymotrypsin/Hap_n=1_Tax=Medicago_truncatula_RepID=A2Q336_MEDTR
Glyma.04G022700	0.770156	49.5466			-	AT1G11320		unknown protein; FUNCTIONS IN: molecular function unknown; INVOLVED IN: biological process unknown; LOCATED IN: mitochondrion, plastid; EXPRESSED IN: 7 plant structures; EXPRESSED DURING: C globular stage, F mature embryo stage, petal differentiation and expansion stage, E expanded cotyledon stage, D bilateral stage; Has 46 Blast hits to 46 proteins in 14 species: Archae - 0; Bacteria - 2; Metazo…	UniRef100_E6NTZ0_JHL20J20.7_protein_n=1_Tax=Jatropha_curcas_RepID=E6NTZ0_JATCU
Glyma.18G253800	0.753254	49.4728			HD-ZIP	AT3G60390	HAT3	homeobox-leucine zipper protein 3	UniRef100_B9GP51_HD-ZIP_family_protein_n=1_Tax=Populus_trichocarpa_RepID=B9GP51_POPTR
Glyma.17G096500	0.756767	49.3571			-	AT5G62710		Leucine-rich repeat protein kinase family protein	UniRef100_G7JPV1_LRR_receptor-like_serine/threonine-protein_kinase_FEI_n=1_Tax=Medicago_truncatula_RepID=G7JPV1_MEDTR
Glyma.15G039500	0.779294	48.9258			-	AT2G18220		Noc2p family	UniRef100_G7ID95_Nucleolar_complex_protein-like_protein_n=1_Tax=Medicago_truncatula_RepID=G7ID95_MEDTR
Glyma.04G206200	0.786418	48.7744			-
Glyma.03G152100	0.772339	48.6759			-	AT4G02840		Small nuclear ribonucleoprotein family protein	UniRef100_G7IEE2_Small_nuclear_ribonucleoprotein_Sm_D1_n=1_Tax=Medicago_truncatula_RepID=G7IEE2_MEDTR
Glyma.16G029600	0.833356	48.5254			-	AT3G61600	ATPOB1, POB1	POZ/BTB containin G-protein 1	UniRef100_G7ZYQ8_Kelch-like_protein_n=1_Tax=Medicago_truncatula_RepID=G7ZYQ8_MEDTR
Glyma.19G119000	0.78287	48.2058			-	AT5G17770	ATCBR, CBR1, CBR	NADH:cytochrome B5 reductase 1	UniRef100_Q5PY86_NADH:cytochrome_b5_reductase_n=1_Tax=Vernicia_fordii_RepID=Q5PY86_VERFO
Glyma.05G236000	0.791263	48.0761			-	AT4G24830		arginosuccinate synthase family	UniRef100_G7JWM6_Argininosuccinate_synthase_n=1_Tax=Medicago_truncatula_RepID=G7JWM6_MEDTR
Glyma.14G057800	0.797523	48.0463			-
Glyma.03G031700	0.78762	48.0142			-	AT1G79600		Protein kinase superfamily protein	UniRef100_B9GPJ6_ABC1_family_protein_n=1_Tax=Populus_trichocarpa_RepID=B9GPJ6_POPTR
Glyma.18G207300	0.757313	47.764			-	AT5G01650		Tautomerase/MIF superfamily protein	UniRef100_F4K9G5_Macrophage_migration_inhibitory_factor_family_protein_n=1_Tax=Arabidopsis_thaliana_RepID=F4K9G5_ARATH
Glyma.11G030100	0.760357	47.6856			-	AT1G12310		Calcium-binding EF-hand family protein	UniRef100_B7FNA2_EF_hand_family_protein_n=1_Tax=Medicago_truncatula_RepID=B7FNA2_MEDTR
Glyma.08G040800	0.792467	47.5572			-	AT1G13360		unknown protein; BEST Arabidopsis thaliana protein match is: unknown protein (TAIR:AT3G25870.1); Has 69 Blast hits to 69 proteins in 16 species: Archae - 0; Bacteria - 0; Metazoa - 6; Fungi - 0; Plants - 63; Viruses - 0; Other Eukaryotes - 0 (source: NCBI BLink).
Glyma.05G005600	0.817415	47.3465			-	AT5G14620	DRM2, DMT7	domains rearranged methyltransferase 2	UniRef100_G7KC46_DNA_(Cytosine-5)-methyltransferase_DRM2_n=1_Tax=Medicago_truncatula_RepID=G7KC46_MEDTR
Glyma.11G218700	0.788182	46.9685			-	AT5G37850	SOS4	pfkB-like carbohydrate kinase family protein	UniRef100_Q4JR83_Pyridoxal_kinase_n=1_Tax=Glycine_max_RepID=Q4JR83_SOYBN
Glyma.08G345900	0.755147	46.8051			-	AT2G05990	MOD1, ENR1	NAD(P)-binding Rossmann-fold superfamily protein	UniRef100_E6Y9A9_Enoyl-ACP_reductase_n=1_Tax=Arachis_hypogaea_RepID=E6Y9A9_ARAHY
Glyma.14G080600	0.796547	46.7957			-	AT1G47490	ATRBP47C, RBP47C	RNA-binding protein 47C	UniRef100_T2DLH7_RNA_binding_post-transcriptional_regulator_csx1_like_protein_n=1_Tax=Phaseolus_vulgaris_RepID=T2DLH7_PHAVU
Glyma.03G091200	0.755029	46.6413			-	AT4G01070	GT72B1, UGT72B1	UDP-Glycosyltransferase superfamily protein	UniRef100_G7KVT3_Hydroquinone_glucosyltransferase_n=1_Tax=Medicago_truncatula_RepID=G7KVT3_MEDTR
Glyma.20G199100	0.770573	46.3545			-	AT2G33255		Haloacid dehalogenase-like hydrolase (HAD) superfamily protein	UniRef100_G7I2P1_Phosphoglycolate_phosphatase_n=1_Tax=Medicago_truncatula_RepID=G7I2P1_MEDTR
Glyma.10G183800	0.76988	45.7976			-	AT2G33430	DAL1, DAL	differentiation and greening-like 1	UniRef100_B9HKS9_Plastid_developmental_protein_DAG_n=3_Tax=Populus_trichocarpa_RepID=B9HKS9_POPTR
Glyma.12G121200	0.752848	45.5091			-	AT3G58100	PDCB5	plasmodesmata callose-binding protein 5	UniRef100_G7JV10_Glucan_endo-1_3-beta-glucosidase_n=1_Tax=Medicago_truncatula_RepID=G7JV10_MEDTR
Glyma.08G232600	0.768054	45.0262			-	AT1G30820		CTP synthase family protein	UniRef100_I1KW26_CTP_synthase_n=2_Tax=Glycine_max_RepID=I1KW26_SOYBN
Glyma.10G247400	0.781019	45.0187			-	AT3G22530		unknown protein; FUNCTIONS IN: molecular function unknown; INVOLVED IN: biological process unknown; LOCATED IN: plasma membrane; EXPRESSED IN: 25 plant structures; EXPRESSED DURING: 15 growth stages; BEST Arabidopsis thaliana protein match is: unknown protein (TAIR:AT4G14830.1); Has 77 Blast hits to 77 proteins in 12 species: Archae - 0; Bacteria - 0; Metazoa - 0; Fungi - 0; Plants - 77; Viruses …	UniRef100_Q9LJ93_Genomic_DNA,_chromosome_3,_BAC_clone:F16J14_n=2_Tax=Arabidopsis_thaliana_RepID=Q9LJ93_ARATH
Glyma.15G259200	0.757628	44.9743			-	AT1G31340	RUB1, NEDD8, ATRUB1	related to ubiquitin 1	UniRef100_G7K8J5_Bi-ubiquitin_n=1_Tax=Medicago_truncatula_RepID=G7K8J5_MEDTR
Glyma.03G222100	0.78787	44.7823			-	AT4G01900	PII, GLB1	GLNB1 homolog	UniRef100_G7KTP8_Nitrogen_regulatory_protein_P-II_n=1_Tax=Medicago_truncatula_RepID=G7KTP8_MEDTR
Glyma.06G269700	0.855679	44.4106		globSUS, hrtSUS, cotSUS	-	AT5G54770	THI1, TZ, THI4	thiazole biosynthetic enzyme, chloroplast (ARA6) (THI1) (THI4)	UniRef100_Q9SLR8_Thiamine_thiazole_synthase,_chloroplastic_n=2_Tax=Glycine_max_RepID=Q9SLR8_SOYBN
Glyma.01G176700	0.778118	44.3561			-	AT5G39350		Tetratricopeptide repeat (TPR)-like superfamily protein	UniRef100_D7MJP3_Pentatricopeptide_repeat-containing_protein_n=1_Tax=Arabidopsis_lyrata_subsp._lyrata_RepID=D7MJP3_ARALL
Glyma.02G030900	0.751756	44.354			-	AT1G07420	ATSMO2, SMO2-1	sterol 4-alpha-methyl-oxidase 2-1	UniRef100_G7K2U6_Sterol_4-alpha-methyl-oxidase_n=1_Tax=Medicago_truncatula_RepID=G7K2U6_MEDTR
Glyma.05G198500	0.834524	43.8559			-	AT5G23570	SGS3, ATSGS3	XS domain-containing protein / XS zinc finger domain-containing protein-related	UniRef100_D3GBV0_Reduced_leaflet_1_n=1_Tax=Lotus_japonicus_RepID=D3GBV0_LOTJA
Glyma.11G171200	0.752645	43.766			-	AT5G58610		PHD finger transcription factor, putative	UniRef100_G7JZJ8_Chromodomain_helicase-DNA-binding_protein_n=1_Tax=Medicago_truncatula_RepID=G7JZJ8_MEDTR
Glyma.01G008800	0.773081	43.7248			-	AT3G18760		Translation elongation factor EF1B/ribosomal protein S6 family protein	UniRef100_I3NMK1_30S_ribosomal_protein_S6B_n=1_Tax=Hevea_brasiliensis_RepID=I3NMK1_HEVBR
Glyma.14G094700	0.767976	43.219			-	AT2G26080	AtGLDP2, GLDP2	glycine decarboxylase P-protein 2	UniRef100_G7I9Z0_Glycine_dehydrogenase_P_protein_n=1_Tax=Medicago_truncatula_RepID=G7I9Z0_MEDTR
Glyma.07G261700	0.776958	43.2052			-	AT1G11800		endonuclease/exonuclease/phosphatase family protein	UniRef100_G7JJ90_5'-tyrosyl-DNA_phosphodiesterase_n=1_Tax=Medicago_truncatula_RepID=G7JJ90_MEDTR
Glyma.08G269000	0.800047	42.6233			-	AT3G48670	IDN2, RDM12	XH/XS domain-containing protein	UniRef100_B9HTH7_XH/XS_domain-containing_family_protein_n=1_Tax=Populus_trichocarpa_RepID=B9HTH7_POPTR
Glyma.09G058900	0.778605	42.3614			-	AT5G57240	ORP4C	OSBP(oxysterol binding protein)-related protein 4C	UniRef100_Q2HUM2_Oxysterol-binding_protein_n=2_Tax=Medicago_truncatula_RepID=Q2HUM2_MEDTR
Glyma.11G216300	0.772858	42.145			-	AT1G14900	HMGA	high mobility group A	UniRef100_Q43877_HMG-I/Y_n=2_Tax=Pisum_sativum_RepID=Q43877_PEA
Glyma.06G297400	0.770232	42.1302			-				UniRef100_Q25AA0_H0410G08.14_protein_n=2_Tax=Oryza_sativa_RepID=Q25AA0_ORYSA
Glyma.13G056100	0.780287	41.4713			-	AT5G39090		HXXXD-type acyl-transferase family protein	UniRef100_A7BIC9_Malonyl-CoA:isoflavone_7-O-glucoside-6''-O-malonyltransferase_n=1_Tax=Glycine_max_RepID=A7BIC9_SOYBN
Glyma.19G210900	0.847621	41.3487			-	AT1G02860	NLA, BAH1	SPX (SYG1/Pho81/XPR1) domain-containing protein	UniRef100_B9I9S3_SPX_domain-containing_family_protein_n=1_Tax=Populus_trichocarpa_RepID=B9I9S3_POPTR
Glyma.02G134000	0.781059	41.2245			-	AT1G47480		alpha/beta-Hydrolases superfamily protein	UniRef100_G7JMF3_Hormone-sensitive_lipase_n=1_Tax=Medicago_truncatula_RepID=G7JMF3_MEDTR
Glyma.10G001100	0.753222	41.0942			-	AT4G14570		acylaminoacyl-peptidase-related	UniRef100_G7JWI6_Acylamino-acid-releasing_enzyme_n=2_Tax=Medicago_truncatula_RepID=G7JWI6_MEDTR
Glyma.12G207500	0.757824	41.0805			-	AT1G03860	ATPHB2, PHB2	prohibitin 2	UniRef100_A9PD98_PROHIBITIN_2_family_protein_n=1_Tax=Populus_trichocarpa_RepID=A9PD98_POPTR
Glyma.17G096700	0.758564	40.4065		hrtSUS	HD-ZIP	AT3G01470	ATHB-1, ATHB1, HD-ZIP-1, HAT5, HB-1	homeobox 1	UniRef100_T2DPJ3_Homeobox-leucine_zipper_protein_HAT5-like_protein_n=1_Tax=Phaseolus_vulgaris_RepID=T2DPJ3_PHAVU
Glyma.20G200200	0.7805	40.1304			-	AT1G04520	PDLP2	plasmodesmata-located protein 2	UniRef100_G7I3U3_Cysteine-rich_repeat_secretory_protein_n=1_Tax=Medicago_truncatula_RepID=G7I3U3_MEDTR
Glyma.19G219300	0.757628	39.9096			-	AT4G01900	PII, GLB1	GLNB1 homolog	UniRef100_Q9ARI4_PII_protein_n=1_Tax=Medicago_sativa_RepID=Q9ARI4_MEDSA
Glyma.19G135200	0.77547	39.6948			-	AT5G04000		unknown protein; Has 1807 Blast hits to 1807 proteins in 277 species: Archae - 0; Bacteria - 0; Metazoa - 736; Fungi - 347; Plants - 385; Viruses - 0; Other Eukaryotes - 339 (source: NCBI BLink).
Glyma.06G140900	0.768836	39.6827			-	AT1G26910	RPL10B	Ribosomal protein L16p/L10e family protein	UniRef100_V5N857_60S_ribosomal_protein_L10_n=1_Tax=Phaseolus_vulgaris_RepID=V5N857_PHAVU
Glyma.08G173100	0.774227	39.6717			-	AT1G79060		unknown protein; BEST Arabidopsis thaliana protein match is: unknown protein (TAIR:AT1G56020.1); Has 3399 Blast hits to 980 proteins in 195 species: Archae - 0; Bacteria - 839; Metazoa - 390; Fungi - 256; Plants - 154; Viruses - 9; Other Eukaryotes - 1751 (source: NCBI BLink).
Glyma.06G197300	0.759962	39.1704			-	AT1G13950	EIF-5A, ELF5A-1, ATELF5A-1, EIF5A	eukaryotic elongation factor 5A-1	UniRef100_C6ZHS4_Eukaryotic_translation_initiation_factor_5A2_n=1_Tax=Glycine_max_RepID=C6ZHS4_SOYBN
Glyma.02G114500	0.757733	38.9138			-	AT2G20540	MEF21	mitochondrial editing factor 21	UniRef100_G7JXX4_Pentatricopeptide_repeat_protein_n=1_Tax=Medicago_truncatula_RepID=G7JXX4_MEDTR
Glyma.14G066800	0.770706	38.8562			-	AT4G14465	AHL20	AT-hook motif nuclear-localized protein 20	UniRef100_B9I5L9_DNA-binding_family_protein_n=1_Tax=Populus_trichocarpa_RepID=B9I5L9_POPTR
Glyma.02G307100	0.752513	37.9909			-	AT5G27820		Ribosomal L18p/L5e family protein	UniRef100_B6SMG7_50S_ribosomal_protein_L18_n=1_Tax=Zea_mays_RepID=B6SMG7_MAIZE
Glyma.18G244600	0.765946	37.6729		cotSUS	AP2	AT5G17430	BBM	Integrase-type DNA-binding superfamily protein	UniRef100_E3V057_Babyboom_1_n=1_Tax=Glycine_max_RepID=E3V057_SOYBN
Glyma.11G032000	0.757031	37.3428			-	AT2G45140	PVA12	plant VAP homolog 12	UniRef100_G7JW19_Vesicle-associated_membrane_protein_n=2_Tax=Medicago_truncatula_RepID=G7JW19_MEDTR
Glyma.05G245500	0.780879	36.9865			-	AT3G18035	HON4	winged-helix DNA-binding transcription factor family protein	UniRef100_Q93YH8_HMG_I/Y_like_protein_n=1_Tax=Glycine_max_RepID=Q93YH8_SOYBN
Glyma.03G002700	0.76461	36.8503			-	AT5G35370		S-locus lectin protein kinase family protein	UniRef100_G7J0P3_LRR_receptor-like_serine/threonine-protein_kinase_FEI_n=1_Tax=Medicago_truncatula_RepID=G7J0P3_MEDTR
Glyma.16G071100	0.752909	36.7885			-	AT2G47300		ribonuclease Ps	UniRef100_F4IL30_Ribonucleases_P/MRP_protein_subunit_POP1-like_n=1_Tax=Arabidopsis_thaliana_RepID=F4IL30_ARATH
Glyma.05G011800	0.764409	36.2752			-	AT4G32551	LUG	LisH dimerisation motif;WD40/YVTN repeat-like-containing domain	UniRef100_D6N3G1_LisH-SSDP-WD40_n=1_Tax=Malus_domestica_RepID=D6N3G1_MALDO
Glyma.02G247600	0.75367	36.1991		cotSUS	-	AT1G07570	APK1A, APK1	Protein kinase superfamily protein	UniRef100_G7KBQ8_Serine/threonine_protein_kinase_n=2_Tax=Medicago_truncatula_RepID=G7KBQ8_MEDTR
Glyma.08G010700	0.755654	35.7215			-	AT5G63540	ATRMI1, BLAP75, RMI1	Domain of unknown function (DUF1767)	UniRef100_Q01LD1_OSIGBa0132D06.6_protein_n=1_Tax=Oryza_sativa_RepID=Q01LD1_ORYSA
Glyma.04G121100	0.788273	35.444			-	AT4G25160		U-box domain-containing protein kinase family protein	UniRef100_G7IVM0_U-box_domain-containing_protein_n=1_Tax=Medicago_truncatula_RepID=G7IVM0_MEDTR
Glyma.14G021800	0.751781	34.2283			-	AT4G26850	VTC2	mannose-1-phosphate guanylyltransferase (GDP)s;GDP-galactose:mannose-1-phosphate guanylyltransferases;GDP-galactose:glucose-1-phosphate guanylyltransferases;GDP-galactose:myoinositol-1-phosphate guanylyltransferases;glucose-1-phosphate guanylyltransferase	UniRef100_G3E7M6_GDP-L-galactose_phosphorylase_n=1_Tax=Glycine_max_RepID=G3E7M6_SOYBN
Glyma.04G069900	0.768728	33.3256			-	AT2G25620	AtDBP1, DBP1	DNA-binding protein phosphatase 1	UniRef100_Q8S8Z1_Protein_phosphatase_2C_n=1_Tax=Mesembryanthemum_crystallinum_RepID=Q8S8Z1_MESCR
Glyma.06G111400	0.769231	33.0644			-	AT1G09580		emp24/gp25L/p24 family/GOLD family protein	UniRef100_B7FMU8_Transmembrane_emp24_domain-containing_protein_n=1_Tax=Medicago_truncatula_RepID=B7FMU8_MEDTR
Glyma.04G144300	0.75318	32.6419			-	AT1G74030	ENO1	enolase 1	UniRef100_E6NU46_JHL10I11.2_protein_n=1_Tax=Jatropha_curcas_RepID=E6NU46_JATCU
Glyma.10G006000	0.752232	32.263			-
Glyma.19G154700	0.759557	32.0408			-	AT3G52420	OEP7, ATOEP7	outer envelope membrane protein 7	UniRef100_B9H870_Outer_envelope_membrane_family_protein_n=1_Tax=Populus_trichocarpa_RepID=B9H870_POPTR
Glyma.16G051300	0.774849	30.7087			-	AT5G41130		Esterase/lipase/thioesterase family protein	UniRef100_G7KW54_Acyltransferase-like_protein_n=1_Tax=Medicago_truncatula_RepID=G7KW54_MEDTR
Glyma.06G309300	0.775096	30.3969			-	AT1G74320		Protein kinase superfamily protein	UniRef100_Q42811_GmCK3p_(Fragment)_n=1_Tax=Glycine_max_RepID=Q42811_SOYBN
Glyma.03G166800	0.755332	29.0518			-	AT3G04380	SUVR4, SDG31	SET-domain containing protein lysine methyltransferase family protein	UniRef100_G7KXF3_Histone-lysine_N-methyltransferase_SUVR4_n=1_Tax=Medicago_truncatula_RepID=G7KXF3_MEDTR
Glyma.05G209400	0.751495	28.8638			-	AT1G63800	UBC5	ubiquitin-conjugating enzyme 5	UniRef100_Q9SPB9_Ubiquitin_carrier_protein_4_n=2_Tax=Glycine_max_RepID=Q9SPB9_SOYBN

## Sheet: EMB2 RNAs
Back to Index	EMB2 Module mRNAs		snRNA levels of EMB2 Module mRNAs, averaged per nucleus
Glyma ID	Module Membership (kME)	Intramodular Connectivity (kIN)	Hub Gene	Subregion Specific	TF Family	TAIR10 AGI	TAIR10 Symbol	TAIR10 Description	Descriptive Uniref100 Best Hit
Glyma.08G009100	0.935495	5.05093	ü	hrtEP, cotEP	bHLH	AT5G50915		basic helix-loop-helix (bHLH) DNA-binding superfamily protein	UniRef100_G7LI45_BHLH_transcription_factor_n=1_Tax=Medicago_truncatula_RepID=G7LI45_MEDTR
Glyma.08G097400	0.895172	4.65856	ü	globEP, hrtEP, cotEP	-	AT2G42800	AtRLP29, RLP29	receptor like protein 29	UniRef100_G7IP68_Receptor-like_protein_kinase_n=1_Tax=Medicago_truncatula_RepID=G7IP68_MEDTR
Glyma.05G201700	0.908861	4.24211	ü	hrtEP, cotEP	bHLH	AT5G50915		basic helix-loop-helix (bHLH) DNA-binding superfamily protein	UniRef100_G7LI45_BHLH_transcription_factor_n=1_Tax=Medicago_truncatula_RepID=G7LI45_MEDTR
Glyma.07G158600	0.902623	4.10144	ü	hrtEP, cotEP, emAX-PL	G2-like	AT1G14600		Homeodomain-like superfamily protein	UniRef100_G7IA13_Myb_family_transcription_factor_APL_n=1_Tax=Medicago_truncatula_RepID=G7IA13_MEDTR
Glyma.20G188100	0.894754	4.02133	ü	hrtEP, cotEP, emAX-PL	Trihelix	AT5G03680	PTL	Duplicated homeodomain-like superfamily protein	UniRef100_Q9LZS0_Trihelix_transcription_factor_PTL_n=1_Tax=Arabidopsis_thaliana_RepID=PTL_ARATH
Glyma.05G160700	0.882302	3.93477	ü	globEP, hrtEP, cotEP	-	AT1G29270		unknown protein; BEST Arabidopsis thaliana protein match is: unknown protein (TAIR:AT2G40435.1); Has 98 Blast hits to 98 proteins in 15 species: Archae - 0; Bacteria - 0; Metazoa - 0; Fungi - 0; Plants - 98; Viruses - 0; Other Eukaryotes - 0 (source: NCBI BLink).
Glyma.17G138200	0.856326	3.8989	ü	cotEP	YABBY	AT2G45190	AFO, FIL, YAB1	Plant-specific transcription factor YABBY family protein	UniRef100_D3GBU9_YABBY1_protein_n=1_Tax=Lotus_japonicus_RepID=D3GBU9_LOTJA
Glyma.18G181800	0.868405	3.72299		globEP, hrtEP, cotEP	-	AT2G29050	ATRBL1, RBL1	RHOMBOID-like 1	UniRef100_Q0WQX7_Protein_RHOMBOID-like_1_n=1_Tax=Arabidopsis_thaliana_RepID=Q0WQX7_ARATH
Glyma.17G205800	0.836754	2.97583		globEP, hrtEP, cotEP	-	AT5G11320	YUC4	Flavin-binding monooxygenase family protein	UniRef100_G7I6C3_Dimethylaniline_monooxygenase_n=1_Tax=Medicago_truncatula_RepID=G7I6C3_MEDTR
Glyma.13G349800	0.782824	2.97187		hrtEP, cotEP	-	AT4G14480		Protein kinase superfamily protein	UniRef100_A2Q436_Protein_kinase_n=1_Tax=Medicago_truncatula_RepID=A2Q436_MEDTR
Glyma.17G123100	0.804514	2.80331		cotEP	-	AT1G68780		RNI-like superfamily protein	UniRef100_G7I4Y3_Piriformospora_indica-insensitive_protein_n=1_Tax=Medicago_truncatula_RepID=G7I4Y3_MEDTR
Glyma.01G185500	0.839444	2.57684		hrtEP, cotEP	-	AT5G66800		unknown protein; BEST Arabidopsis thaliana protein match is: unknown protein (TAIR:AT3G50640.1); Has 1807 Blast hits to 1807 proteins in 277 species: Archae - 0; Bacteria - 0; Metazoa - 736; Fungi - 347; Plants - 385; Viruses - 0; Other Eukaryotes - 339 (source: NCBI BLink).	UniRef100_Q9FL00_Emb|CAB62433.1|n=1_Tax=Arabidopsis_thaliana_RepID=Q9FL00_ARATH
Glyma.04G202000	0.803322	2.57666		emAX-PL	LFY	AT5G61850	LFY, LFY3	floral meristem identity control protein LEAFY (LFY)	UniRef100_Q0GYP2_LEAFY-like_protein_n=1_Tax=Glycine_max_RepID=Q0GYP2_SOYBN
Glyma.05G141700	0.773464	2.51226		hrtEP, cotEP	-	AT2G42800	AtRLP29, RLP29	receptor like protein 29	UniRef100_G7IP68_Receptor-like_protein_kinase_n=1_Tax=Medicago_truncatula_RepID=G7IP68_MEDTR
Glyma.08G118100	0.788747	2.44768		globEP, hrtEP, cotEP	-	AT1G29270		unknown protein; BEST Arabidopsis thaliana protein match is: unknown protein (TAIR:AT2G40435.1); Has 98 Blast hits to 98 proteins in 15 species: Archae - 0; Bacteria - 0; Metazoa - 0; Fungi - 0; Plants - 98; Viruses - 0; Other Eukaryotes - 0 (source: NCBI BLink).
Glyma.10G030400	0.774503	2.43055		cotEP	-
Glyma.13G336400	0.81842	2.42033		emAX-PL	-	AT4G31380	FLP1	FPF1-like protein 1	UniRef100_B9NA04_FLOWERING_PROMOTING_FACTOR_1_family_protein_n=1_Tax=Populus_trichocarpa_RepID=B9NA04_POPTR
Glyma.15G093000	0.801521	2.39742		globEP, cotEP	-	AT2G42800	AtRLP29, RLP29	receptor like protein 29	UniRef100_G7IP68_Receptor-like_protein_kinase_n=1_Tax=Medicago_truncatula_RepID=G7IP68_MEDTR
Glyma.18G220100	0.763755	2.38402		globEP, hrtEP, cotEP	GRAS	AT3G54220	SCR, SGR1	GRAS family transcription factor	UniRef100_C9WBB6_Scarecrow_1_n=1_Tax=Lupinus_albus_RepID=C9WBB6_LUPAL
Glyma.17G241200	0.77738	2.36285		hrtEP, cotEP	-
Glyma.14G220600	0.755947	2.32587		cotEP	-	AT1G75900		GDSL-like Lipase/Acylhydrolase superfamily protein	UniRef100_G7I7S5_GDSL_esterase/lipase_n=1_Tax=Medicago_truncatula_RepID=G7I7S5_MEDTR
Glyma.14G009200	0.816382	2.27178		globEP, hrtEP, cotEP	SAP	AT5G35770	SAP	Transducin/WD40 repeat-like superfamily protein	UniRef100_G7KEL4_Transcriptional_regulator_STERILE_APETALA_n=1_Tax=Medicago_truncatula_RepID=G7KEL4_MEDTR
Glyma.10G242300	0.81067	2.23574		hrtEP, cotEP	-	AT5G62230	ERL1	ERECTA-like 1	UniRef100_C6ZRW6_ERECTA-like_kinase_n=1_Tax=Glycine_max_RepID=C6ZRW6_SOYBN
Glyma.20G006000	0.773847	2.19131		hrtEP, cotEP	G2-like	AT1G14600		Homeodomain-like superfamily protein	UniRef100_G7IA13_Myb_family_transcription_factor_APL_n=1_Tax=Medicago_truncatula_RepID=G7IA13_MEDTR
Glyma.09G270000	0.789288	2.15221		hrtEP, cotEP	GRAS	AT3G54220	SCR, SGR1	GRAS family transcription factor	UniRef100_Q9AVK4_Protein_SCARECROW_n=1_Tax=Pisum_sativum_RepID=SCR_PEA
Glyma.14G089200	0.812553	1.98847		hrtEP, cotEP	AP2	AT4G37750	ANT, DRG, CKC, CKC1	Integrase-type DNA-binding superfamily protein	UniRef100_C9WI51_Aintegumenta-like_protein_(Fragment)_n=1_Tax=Phoradendron_serotinum_RepID=C9WI51_PHOSE
Glyma.17G230000	0.798151	1.78903		hrtEP, cotEP	TALE	AT4G32980	ATH1	homeobox gene 1	UniRef100_G7IB93_BEL1-like_homeodomain_protein_n=1_Tax=Medicago_truncatula_RepID=G7IB93_MEDTR
Glyma.09G065100	0.75096	1.59058		cotEP	-	AT3G13898		unknown protein; LOCATED IN: endomembrane system; BEST Arabidopsis thaliana protein match is: unknown protein (TAIR:AT5G10310.1).	UniRef100_G7IQ67_EPIDERMAL_PATTERNING_FACTOR-like_protein_n=2_Tax=Medicago_truncatula_RepID=G7IQ67_MEDTR
Glyma.10G202300	0.824092	1.43424		hrtEP, cotEP	Trihelix	AT5G03680	PTL	Duplicated homeodomain-like superfamily protein	UniRef100_Q9LZS0_Trihelix_transcription_factor_PTL_n=1_Tax=Arabidopsis_thaliana_RepID=PTL_ARATH
Glyma.02G062700	0.752336	1.34172		globEP, hrtEP, cotEP	Dof	AT3G50410	OBP1	OBF binding protein 1	UniRef100_Q0GLF1_Dof2_(Fragment)_n=1_Tax=Glycine_max_RepID=Q0GLF1_SOYBN
Glyma.01G023500	0.813828	1.26036		hrtEP, cotEP	MIKC_MADS	AT2G22540	SVP, AGL22	K-box region and MADS-box transcription factor family protein	UniRef100_E3NYP9_Short_vegetative_phase-like_protein_n=3_Tax=Glycine_max_RepID=E3NYP9_SOYBN
Glyma.20G243900	0.761475	1.20232		hrtEP	-	AT1G04880		HMG (high mobility group) box protein with ARID/BRIGHT DNA-binding domain	UniRef100_G7IF34_High_mobility_group_protein_B3_n=1_Tax=Medicago_truncatula_RepID=G7IF34_MEDTR
Glyma.06G093400	0.814653	1.18729		hrtEP, cotEP	-	AT5G49700		Predicted AT-hook DNA-binding family protein	UniRef100_B9H6W0_DNA-binding_family_protein_n=1_Tax=Populus_trichocarpa_RepID=B9H6W0_POPTR
Glyma.04G091600	0.752174	0.876186			-	AT5G49700		Predicted AT-hook DNA-binding family protein	UniRef100_B9H6W0_DNA-binding_family_protein_n=1_Tax=Populus_trichocarpa_RepID=B9H6W0_POPTR
Glyma.20G116200	0.789401	0.71969		cotEP	-	AT1G68480	JAG	C2H2 and C2HC zinc fingers superfamily protein	UniRef100_K7N2W4_JAG1_n=2_Tax=Glycine_RepID=K7N2W4_SOYBN
Glyma.02G101900	0.828678	0.564155		hrtEP, cotEP, emAX-PL	-	AT1G68780		RNI-like superfamily protein	UniRef100_G7I4Y3_Piriformospora_indica-insensitive_protein_n=1_Tax=Medicago_truncatula_RepID=G7I4Y3_MEDTR
Glyma.19G159600	0.853443	0.477522		hrtEP	C2H2	AT4G02670	AtIDD12, IDD12	indeterminate(ID)-domain 12	UniRef100_G7ICR7_Zinc_finger_protein-like_protein_n=1_Tax=Medicago_truncatula_RepID=G7ICR7_MEDTR
Glyma.11G056600	0.769552	0.404954		globEP, hrtEP, emAX-PL	-	AT5G66800		unknown protein; BEST Arabidopsis thaliana protein match is: unknown protein (TAIR:AT3G50640.1); Has 1807 Blast hits to 1807 proteins in 277 species: Archae - 0; Bacteria - 0; Metazoa - 736; Fungi - 347; Plants - 385; Viruses - 0; Other Eukaryotes - 339 (source: NCBI BLink).	UniRef100_Q9FL00_Emb|CAB62433.1|n=1_Tax=Arabidopsis_thaliana_RepID=Q9FL00_ARATH
Glyma.08G212000	0.769643	0.111555		cotEP, emAX-PL	-	AT1G52560		HSP20-like chaperones superfamily protein	UniRef100_G7JGZ4_26.5_kDa_heat_shock_protein_n=1_Tax=Medicago_truncatula_RepID=G7JGZ4_MEDTR

## Sheet: EMB3 RNAs
Back to Index	EMB3 Module mRNAs		snRNA levels of EMB3 Module mRNAs, averaged per nucleus
Glyma ID	Module Membership (kME)	Intramodular Connectivity (kIN)	Hub Gene	Subregion Specific	TF Family	TAIR10 AGI	TAIR10 Symbol	TAIR10 Description	Descriptive Uniref100 Best Hit
Glyma.18G275800	0.885517	6.942	ü	hrtEP, cotEP, emAX-RT	-
Glyma.01G013300	0.867511	6.90595	ü	cotEP, emAX-RT	-	AT3G18670		Ankyrin repeat family protein	UniRef100_G7K9M3_Ankyrin_repeat-containing_protein_n=1_Tax=Medicago_truncatula_RepID=G7K9M3_MEDTR
Glyma.17G110000	0.856567	6.45892	ü	emAX-RT	-	AT5G33290	XGD1	xylogalacturonan deficient 1	UniRef100_G7JFE6_Xylogalacturonan_beta-1,3-xylosyltransferase_n=1_Tax=Medicago_truncatula_RepID=G7JFE6_MEDTR
Glyma.01G013100	0.916592	6.40168	ü	emAX-RT	-	AT3G14470		NB-ARC domain-containing disease resistance protein	UniRef100_G7KAW6_Cc-nbs-lrr_resistance_protein_n=1_Tax=Medicago_truncatula_RepID=G7KAW6_MEDTR
Glyma.09G243700	0.919022	6.23547	ü	cotEP	-	AT5G59810	ATSBT5.4, SBT5.4	Subtilase family protein	UniRef100_G7KTF6_Subtilisin-like_protease_n=1_Tax=Medicago_truncatula_RepID=G7KTF6_MEDTR
Glyma.13G164800	0.842441	6.02065	ü	emAX-RT	-	AT2G12646		PLATZ transcription factor family protein	UniRef100_G7JGM8_Zinc-binding_protein_n=1_Tax=Medicago_truncatula_RepID=G7JGM8_MEDTR
Glyma.15G200100	0.842159	5.77581	ü	hrtSUS, emAX-RT	-	AT2G12646		PLATZ transcription factor family protein	UniRef100_G7JGM8_Zinc-binding_protein_n=1_Tax=Medicago_truncatula_RepID=G7JGM8_MEDTR
Glyma.06G287200	0.890981	5.70894		hrtEP, cotEP	C2H2	AT5G44160	NUC	C2H2-like zinc finger protein	UniRef100_U5FMI7_Zinc_finger_family_protein_n=1_Tax=Populus_trichocarpa_RepID=U5FMI7_POPTR
Glyma.06G160400	0.893963	5.5555		globEP, hrtEP, cotEP	-	AT5G63660	LCR74, PDF2.5	Scorpion toxin-like knottin superfamily protein	UniRef100_B9IP38_Defensin-like_family_protein_n=1_Tax=Populus_trichocarpa_RepID=B9IP38_POPTR
Glyma.20G170900	0.903279	5.28348		hrtEP, cotEP, emAX-RT	-	AT1G34110		Leucine-rich receptor-like protein kinase family protein	UniRef100_U5GJ35_Leucine-rich_repeat_transmembrane_protein_kinase_n=1_Tax=Populus_trichocarpa_RepID=U5GJ35_POPTR
Glyma.12G207200	0.880117	5.26619			C2H2	AT1G03840	MGP	C2H2 and C2HC zinc fingers superfamily protein	UniRef100_U5FMI7_Zinc_finger_family_protein_n=1_Tax=Populus_trichocarpa_RepID=U5FMI7_POPTR
Glyma.17G106300	0.870496	5.26319			-	AT2G12646		PLATZ transcription factor family protein	UniRef100_G7JGM8_Zinc-binding_protein_n=1_Tax=Medicago_truncatula_RepID=G7JGM8_MEDTR
Glyma.13G323900	0.897624	4.95013		cotEP	-
Glyma.08G253200	0.846966	4.57148		hrtEP, cotEP, emAX-RT	-
Glyma.12G118800	0.847085	4.44551		hrtEP, cotEP	C2H2	AT1G03840	MGP	C2H2 and C2HC zinc fingers superfamily protein	UniRef100_U5FMI7_Zinc_finger_family_protein_n=1_Tax=Populus_trichocarpa_RepID=U5FMI7_POPTR
Glyma.09G190700	0.869719	4.22097		hrtEP	-	AT4G13260	YUC2	Flavin-binding monooxygenase family protein	UniRef100_I6PAP5_YUC2_n=1_Tax=Fragaria_vesca_RepID=I6PAP5_FRAVE
Glyma.18G018500	0.809575	4.12595			-	AT5G10130		Pollen Ole e 1 allergen and extensin family protein	UniRef100_G7J4B2_Pollen-specific_protein_C13_n=1_Tax=Medicago_truncatula_RepID=G7J4B2_MEDTR
Glyma.06G085100	0.842063	3.90272			-	AT3G63520	CCD1, ATCCD1, ATNCED1, NCED1	carotenoid cleavage dioxygenase 1
Glyma.17G013700	0.785623	3.33848			-
Glyma.02G278400	0.797048	3.23654		cotEP	HSF	AT1G46264	AT-HSFB4, HSFB4, SCZ	heat shock transcription factor B4	UniRef100_G7KCV7_Heat_stress_transcription_factor_B-4_n=1_Tax=Medicago_truncatula_RepID=G7KCV7_MEDTR
Glyma.07G151800	0.793301	2.83768		cotEP	-	AT1G02850	BGLU11	beta glucosidase 11	UniRef100_G7JP63_Beta-glucosidase_n=1_Tax=Medicago_truncatula_RepID=G7JP63_MEDTR
Glyma.08G116700	0.76463	2.5624			G2-like	AT2G38300		myb-like HTH transcriptional regulator family protein	UniRef100_G7LJE5_Myb_family_transcription_factor_APL_n=1_Tax=Medicago_truncatula_RepID=G7LJE5_MEDTR
Glyma.14G005700	0.777535	2.47138		globSC-OI, hrtSC-OI	-	AT1G59960		NAD(P)-linked oxidoreductase superfamily protein	UniRef100_P26690_NAD(P)H-dependent_6'-deoxychalcone_synthase_n=2_Tax=Glycine_max_RepID=6DCS_SOYBN
Glyma.17G246200	0.755294	2.16128		cotEP	G2-like	AT5G42630	KAN4, ATS	Homeodomain-like superfamily protein	UniRef100_G7I588_Myb_family_transcription_factor-like_protein_n=1_Tax=Medicago_truncatula_RepID=G7I588_MEDTR
Glyma.15G104800	0.753158	2.12021			-	AT1G03220		Eukaryotic aspartyl protease family protein	UniRef100_G8A053_Basic_7S_globulin_n=1_Tax=Medicago_truncatula_RepID=G8A053_MEDTR
Glyma.09G280800	0.755103	2.11628			-	AT5G01670		NAD(P)-linked oxidoreductase superfamily protein	UniRef100_G7KU48_Aldose_reductase-like_protein_n=1_Tax=Medicago_truncatula_RepID=G7KU48_MEDTR
Glyma.01G213100	0.755175	2.04338			-	AT2G45430	AHL22	AT-hook motif nuclear-localized protein 22	UniRef100_B9GVU3_DNA-binding_family_protein_n=1_Tax=Populus_trichocarpa_RepID=B9GVU3_POPTR
Glyma.20G096700	0.78928	1.02733			-	AT1G74150		Galactose oxidase/kelch repeat superfamily protein	UniRef100_B6SVL3_Kelch_motif_family_protein_n=1_Tax=Zea_mays_RepID=B6SVL3_MAIZE
Glyma.10G146700	0.785785	0.807355			-	AT1G74150		Galactose oxidase/kelch repeat superfamily protein	UniRef100_B6SVL3_Kelch_motif_family_protein_n=1_Tax=Zea_mays_RepID=B6SVL3_MAIZE
Glyma.10G220700	0.88801	0.647962		globEP	-	AT1G34110		Leucine-rich receptor-like protein kinase family protein	UniRef100_U5GJ35_Leucine-rich_repeat_transmembrane_protein_kinase_n=1_Tax=Populus_trichocarpa_RepID=U5GJ35_POPTR
Glyma.05G006500	0.764846	0.226127			-
Glyma.13G274700	0.890358	0.194252		emAX-RT	-	AT5G53900		Serine/threonine-protein kinase WNK (With No Lysine)-related	UniRef100_K4PW38_Salt_sensitive_3_n=1_Tax=Oryza_sativa_subsp._japonica_RepID=K4PW38_ORYSJ
Glyma.13G248500	0.802742	0.153058			-	AT1G11330		S-locus lectin protein kinase family protein	UniRef100_K7M1R3_Serine/threonine-protein_kinase_n=3_Tax=Glycine_max_RepID=K7M1R3_SOYBN
Glyma.12G226200	0.838264	0.116907			-	AT5G53900		Serine/threonine-protein kinase WNK (With No Lysine)-related	UniRef100_K4PW38_Salt_sensitive_3_n=1_Tax=Oryza_sativa_subsp._japonica_RepID=K4PW38_ORYSJ
Glyma.03G048500	0.914511	0.0510444		emAX-RT	-	AT5G41750		Disease resistance protein (TIR-NBS-LRR class) family	UniRef100_G7JKM7_Tir-nbs-lrr_resistance_protein_n=1_Tax=Medicago_truncatula_RepID=G7JKM7_MEDTR
Glyma.09G201700	0.772951	1.97629e-05		emAX-RT	MIKC_MADS	AT4G37940	AGL21	AGAMOUS-like 21	UniRef100_G7KGG1_MADS-box_protein_n=1_Tax=Medicago_truncatula_RepID=G7KGG1_MEDTR

## Sheet: EMB4 RNAs
Back to Index	EMB4 Module mRNAs		snRNA levels of EMB4 Module mRNAs, averaged per nucleus
Glyma ID	Module Membership (kME)	Intramodular Connectivity (kIN)	Hub Gene	Subregion Specific	TF Family	TAIR10 AGI	TAIR10 Symbol	TAIR10 Description	Descriptive Uniref100 Best Hit
Glyma.06G160300	0.798454	28.1405	ü	cotEP	-	AT5G63660	LCR74, PDF2.5	Scorpion toxin-like knottin superfamily protein	UniRef100_Q39894_Seed-specific_low_molecular_weight_sulfur-rich_protein_n=1_Tax=Glycine_max_RepID=Q39894_SOYBN
Glyma.08G341500	0.803451	27.828	ü	cotEP	-	AT1G73260	ATKTI1, KTI1	kunitz trypsin inhibitor 1	UniRef100_Q39898_Kunitz_trypsin_inhibitor_n=1_Tax=Glycine_max_RepID=Q39898_SOYBN
Glyma.07G013500	0.822101	27.6408	ü	hrtEP	-	AT2G25930	ELF3, PYK20	hydroxyproline-rich glycoprotein family protein	UniRef100_B9HE00_EARLY_FLOWERING_3_family_protein_n=1_Tax=Populus_trichocarpa_RepID=B9HE00_POPTR
Glyma.13G327500	0.842861	26.5177	ü	cotEP	C2H2	AT3G50700	AtIDD2, IDD2	indeterminate(ID)-domain 2	UniRef100_G7IKT3_Zinc_finger_protein_n=1_Tax=Medicago_truncatula_RepID=G7IKT3_MEDTR
Glyma.06G180000	0.815979	25.4203	ü		-	AT5G03340		ATPase, AAA-type, CDC48 protein	UniRef100_P54774_Cell_division_cycle_protein_48_homolog_n=2_Tax=Glycine_max_RepID=CDC48_SOYBN
Glyma.20G111000	0.845259	25.3544	ü	cotEP	-	AT3G12120	FAD2	fatty acid desaturase 2	UniRef100_Q5FBA0_Microsomal_omega-6_fatty_acid_desaturase_n=2_Tax=Glycine_max_RepID=Q5FBA0_SOYBN
Glyma.13G289100	0.832613	25.1008	ü	hrtEP, cotEP	-	AT5G54010		UDP-Glycosyltransferase superfamily protein	UniRef100_E9M5F1_Glycosyltransferase_GT10J15_n=1_Tax=Pueraria_montana_var._lobata_RepID=E9M5F1_PUEML
Glyma.19G197200	0.759572	24.4735	ü	cotEP	-	AT3G51680		NAD(P)-binding Rossmann-fold superfamily protein	UniRef100_B9IIQ3_Alcohol_dehydroge_family_protein_n=1_Tax=Populus_trichocarpa_RepID=B9IIQ3_POPTR
Glyma.09G028100	0.807923	24.2624	ü	cotEP	-	AT1G30700		FAD-binding Berberine family protein	UniRef100_U5GXQ7_FAD-binding_domain-containing_family_protein_n=1_Tax=Populus_trichocarpa_RepID=U5GXQ7_POPTR
Glyma.04G139800	0.754918	23.9772	ü	cotEP	-	AT1G65870		Disease resistance-responsive (dirigent-like protein) family protein	UniRef100_B9HR95_Disease_resistance-responsive_family_protein_n=1_Tax=Populus_trichocarpa_RepID=B9HR95_POPTR
Glyma.03G030300	0.915402	23.8643	ü	cotEP	-	AT5G24950	CYP71A15	cytochrome P450, family 71, subfamily A, polypeptide 15	UniRef100_P58046_Cytochrome_P450_71A15_n=1_Tax=Arabidopsis_thaliana_RepID=C71AF_ARATH
Glyma.18G184900	0.795562	23.7446	ü	cotEP	-	AT3G21420		2-oxoglutarate (2OG) and Fe(II)-dependent oxygenase superfamily protein	UniRef100_G7KU18_Protein_SRG1_n=1_Tax=Medicago_truncatula_RepID=G7KU18_MEDTR
Glyma.18G187600	0.793913	23.3579	ü	globSUS	-	AT2G37770		NAD(P)-linked oxidoreductase superfamily protein	UniRef100_D7LKP8_Oxidoreductase_n=1_Tax=Arabidopsis_lyrata_subsp._lyrata_RepID=D7LKP8_ARALL
Glyma.02G300800	0.890161	23.1975	ü	globES, cotEP	-
Glyma.16G172600	0.837404	22.9836	ü	cotEP	-	AT3G59140	ATMRP14, MRP14, ABCC10	multidrug resistance-associated protein 14	UniRef100_G7ID28_Multidrug_resistance_protein_ABC_transporter_family_n=1_Tax=Medicago_truncatula_RepID=G7ID28_MEDTR
Glyma.09G236300	0.776653	22.9138	ü		-	AT1G48320		Thioesterase superfamily protein	UniRef100_G7IQD5_Esterase_ydiI_n=1_Tax=Medicago_truncatula_RepID=G7IQD5_MEDTR
Glyma.11G164700	0.88664	22.7791	ü	hrtSC-OI, cotEP	-	AT5G58490		NAD(P)-binding Rossmann-fold superfamily protein	UniRef100_B0LVF3_Dihydroflavonol_reductase_n=2_Tax=Glycine_max_RepID=B0LVF3_SOYBN
Glyma.16G165500	0.805428	22.6389	ü	cotEP	-	AT2G34430	LHB1B1, LHCB1.4	light-harvesting chlorophyll-protein complex II subunit B1	UniRef100_Q43437_Photosystem_II_type_I_chlorophyll_a/b-binding_protein_n=1_Tax=Glycine_max_RepID=Q43437_SOYBN
Glyma.07G038400	0.794026	22.4653	ü	cotEP	GRF	AT3G13960	AtGRF5, GRF5	growth-regulating factor 5	UniRef100_G7L6U2_GRL2_n=1_Tax=Medicago_truncatula_RepID=G7L6U2_MEDTR
Glyma.18G218400	0.771809	22.2058	ü	cotEP	-	AT5G24910	CYP714A1	cytochrome P450, family 714, subfamily A, polypeptide 1	UniRef100_G7LEN6_Cytochrome_P450_n=1_Tax=Medicago_truncatula_RepID=G7LEN6_MEDTR
Glyma.15G121700	0.791054	21.8822	ü	hrtEP, cotEP	-	AT5G47800		Phototropic-responsive NPH3 family protein	UniRef100_G7ZZV4_BTB/POZ_domain-containing_protein_n=1_Tax=Medicago_truncatula_RepID=G7ZZV4_MEDTR
Glyma.08G083700	0.772743	21.6734	ü	hrtEP, cotEP	-				UniRef100_K9UJB9_Pyruvate/oxaloacetate_carboxyltransferase_n=1_Tax=Chamaesiphon_minutus_PCC_6605_RepID=K9UJB9_9CHRO
Glyma.07G074600	0.867776	21.3329	ü	cotEP	-	AT3G61220		NAD(P)-binding Rossmann-fold superfamily protein	UniRef100_G7J257_(+)-neomenthol_dehydrogenase_n=1_Tax=Medicago_truncatula_RepID=G7J257_MEDTR
Glyma.16G208900	0.762173	20.562	ü		-				UniRef100_Q43709_Bowman-Birk_proteinase_isoinhibitor_D-II_n=1_Tax=Glycine_max_RepID=Q43709_SOYBN
Glyma.16G071800	0.762839	20.3794	ü	cotEP	-	AT3G01570		Oleosin family protein	UniRef100_P29531_P24_oleosin_isoform_B_n=1_Tax=Glycine_max_RepID=OLEO2_SOYBN
Glyma.02G211900	0.756242	20.2775	ü	cotEP	ZF-HD	AT4G24660	ATHB22, MEE68, HB22, ZHD2	homeobox protein 22	UniRef100_G7KBF3_Zinc_finger-homeodomain_protein_n=1_Tax=Medicago_truncatula_RepID=G7KBF3_MEDTR
Glyma.14G013100	0.855307	20.2444	ü	hrtEP, cotEP	-	AT3G13180		NOL1/NOP2/sun family protein / antitermination NusB domain-containing protein	UniRef100_G7KEH7_Ribosomal_RNA_small_subunit_methyltransferase_n=1_Tax=Medicago_truncatula_RepID=G7KEH7_MEDTR
Glyma.09G067700	0.778846	19.863	ü	globEP, cotEP	-	AT2G06520	PSBX	photosystem II subunit X	UniRef100_U5GB08_Membrane_family_protein_n=1_Tax=Populus_trichocarpa_RepID=U5GB08_POPTR
Glyma.04G124100	0.837576	19.7804	ü	globEP, cotEP	-	AT1G65870		Disease resistance-responsive (dirigent-like protein) family protein	UniRef100_B9HR95_Disease_resistance-responsive_family_protein_n=1_Tax=Populus_trichocarpa_RepID=B9HR95_POPTR
Glyma.13G168700	0.880889	19.5164	ü		-	AT5G14780	FDH	formate dehydrogenase	UniRef100_D2DWA5_Formate_dehydrogenase_n=1_Tax=Phaseolus_vulgaris_RepID=D2DWA5_PHAVU
Glyma.11G032700	0.880942	19.2656	ü	hrtEP, cotEP	-	AT5G47500		Pectin lyase-like superfamily protein	UniRef100_I1LGQ0_Pectinesterase_n=1_Tax=Glycine_max_RepID=I1LGQ0_SOYBN
Glyma.16G007600	0.772301	18.987	ü		GRF	AT3G13960	AtGRF5, GRF5	growth-regulating factor 5	UniRef100_G7L6U2_GRL2_n=1_Tax=Medicago_truncatula_RepID=G7L6U2_MEDTR
Glyma.08G164600	0.79698	18.4263		globEP, cotEP	-	AT3G04940	ATCYSD1, CYSD1	cysteine synthase D1	UniRef100_A3RM06_Cysteine_synthase_n=1_Tax=Glycine_max_RepID=A3RM06_SOYBN
Glyma.10G278000	0.852125	17.8124		cotEP	-	AT3G12120	FAD2	fatty acid desaturase 2	UniRef100_P48630_Omega-6_fatty_acid_desaturase,_endoplasmic_reticulum_isozyme_1_n=2_Tax=Glycine_max_RepID=FD6E1_SOYBN
Glyma.06G081800	0.759702	17.2203		hrtEP, cotEP	-	AT1G52290		Protein kinase superfamily protein	UniRef100_Q9ARH1_Receptor_protein_kinase_PERK1_n=1_Tax=Brassica_napus_RepID=Q9ARH1_BRANA
Glyma.20G148400	0.856737	16.9349			-	AT3G22640	PAP85	cupin family protein	UniRef100_Q94LX2_Beta-conglycinin_alpha_subunit_n=2_Tax=Glycine_max_RepID=Q94LX2_SOYBN
Glyma.20G217100	0.879773	16.9218		cotEP	-	AT1G64640	ENODL8, AtENODL8	early nodulin-like protein 8	UniRef100_B6TQC1_Early_nodulin-like_protein_1_n=1_Tax=Zea_mays_RepID=B6TQC1_MAIZE
Glyma.13G357300	0.801063	16.7648			-	AT1G52230	PSAH2, PSAH-2, PSI-H	photosystem I subunit H2	UniRef100_A9PG57_Photosystem_I_11K_family_protein_n=1_Tax=Populus_trichocarpa_RepID=A9PG57_POPTR
Glyma.01G209500	0.86756	16.5204		cotEP	-	AT5G47500		Pectin lyase-like superfamily protein	UniRef100_I1LGQ0_Pectinesterase_n=1_Tax=Glycine_max_RepID=I1LGQ0_SOYBN
Glyma.17G141700	0.902663	16.5047		cotEP	-	AT5G47500		Pectin lyase-like superfamily protein	UniRef100_V7CFL3_Pectinesterase_n=1_Tax=Phaseolus_vulgaris_RepID=V7CFL3_PHAVU
Glyma.11G128800	0.836253	16.1704		hrtEP, cotEP	-	AT1G05894		unknown protein; LOCATED IN: chloroplast; BEST Arabidopsis thaliana protein match is: unknown protein (TAIR:AT2G31480.1); Has 35333 Blast hits to 34131 proteins in 2444 species: Archae - 798; Bacteria - 22429; Metazoa - 974; Fungi - 991; Plants - 531; Viruses - 0; Other Eukaryotes - 9610 (source: NCBI BLink).
Glyma.07G116500	0.86812	16.1294		cotEP	-	AT4G01070	GT72B1, UGT72B1	UDP-Glycosyltransferase superfamily protein	UniRef100_Q8S996_Glucosyltransferase-13_(Fragment)_n=1_Tax=Phaseolus_angularis_RepID=Q8S996_PHAAN
Glyma.08G116300	0.842813	15.751			-	AT1G09850	XBCP3	xylem bark cysteine peptidase 3	UniRef100_O64458_34_kDa_maturing_seed_protein_n=1_Tax=Glycine_max_RepID=O64458_SOYBN
Glyma.06G247100	0.810453	15.7074			-	AT5G54190	PORA	protochlorophyllide oxidoreductase A	UniRef100_Q9LKH8_NADPH-protochlorophyllide_oxidoreductase_n=1_Tax=Vigna_radiata_var._radiata_RepID=Q9LKH8_VIGRR
Glyma.13G262500	0.775548	15.4975		cotEP	-	AT1G53520		Chalcone-flavanone isomerase family protein	UniRef100_Q9C8L2_Fatty-acid-binding_protein_3_n=1_Tax=Arabidopsis_thaliana_RepID=FAP3_ARATH
Glyma.16G214800	0.770583	15.2218		cotEP	-	AT2G20142		Toll-Interleukin-Resistance (TIR) domain family protein	UniRef100_Q84ZV1_Disease-resistance_protein_n=1_Tax=Glycine_max_RepID=Q84ZV1_SOYBN
Glyma.11G168900	0.796067	15.1363		cotEP	-	AT5G42140		Regulator of chromosome condensation (RCC1) family with FYVE zinc finger domain	UniRef100_G7ZXF6_Chromosome_condensation_regulator_protein_n=1_Tax=Medicago_truncatula_RepID=G7ZXF6_MEDTR
Glyma.11G101400	0.759303	15.0961			-	AT2G05990	MOD1, ENR1	NAD(P)-binding Rossmann-fold superfamily protein	UniRef100_E6Y9A9_Enoyl-ACP_reductase_n=1_Tax=Arachis_hypogaea_RepID=E6Y9A9_ARAHY
Glyma.14G004000	0.799874	14.9066			-	AT2G05310		unknown protein; FUNCTIONS IN: molecular function unknown; INVOLVED IN: biological process unknown; LOCATED IN: chloroplast; BEST Arabidopsis thaliana protein match is: unknown protein (TAIR:AT4G13500.1); Has 50 Blast hits to 50 proteins in 20 species: Archae - 0; Bacteria - 0; Metazoa - 0; Fungi - 0; Plants - 50; Viruses - 0; Other Eukaryotes - 0 (source: NCBI BLink).	UniRef100_Q01B86_WGS_project_CAID00000000_data,_contig_chromosome_04_n=1_Tax=Ostreococcus_tauri_RepID=Q01B86_OSTTA
Glyma.04G047700	0.81601	14.8315			-
Glyma.02G093100	0.755893	14.7772		cotEP	-	AT5G59350		unknown protein; FUNCTIONS IN: molecular function unknown; INVOLVED IN: biological process unknown; LOCATED IN: endomembrane system; EXPRESSED IN: 23 plant structures; EXPRESSED DURING: 13 growth stages; Has 1807 Blast hits to 1807 proteins in 277 species: Archae - 0; Bacteria - 0; Metazoa - 736; Fungi - 347; Plants - 385; Viruses - 0; Other Eukaryotes - 339 (source: NCBI BLink).
Glyma.08G341000	0.942044	14.2238		cotEP	-	AT1G17860		Kunitz family trypsin and protease inhibitor protein	UniRef100_P25272_Kunitz-type_trypsin_inhibitor_KTI1_n=1_Tax=Glycine_max_RepID=KTI1_SOYBN
Glyma.20G065300	0.875265	14.2099		cotEP	-	AT3G07620		Exostosin family protein	UniRef100_M8D3J7_Exostosin-2_n=1_Tax=Aegilops_tauschii_RepID=M8D3J7_AEGTA
Glyma.03G163500	0.898942	14.1957			-	AT5G44120	CRA1, ATCRA1, CRU1	RmlC-like cupins superfamily protein	UniRef100_P04776_Glycinin_G1_n=3_Tax=Glycine_max_RepID=GLYG1_SOYBN
Glyma.03G189600	0.812986	14.1847			Trihelix	AT3G10040		sequence-specific DNA binding transcription factors	UniRef100_A7UQU9_Homeodomain-like_n=1_Tax=Medicago_truncatula_RepID=A7UQU9_MEDTR
Glyma.12G117700	0.888158	14.1503		cotEP	G2-like	AT2G20570	GPRI1, GLK1, ATGLK1	GBF's pro-rich region-interacting factor 1	UniRef100_G7JTX7_Two-component_response_regulator-like_APRR2_n=1_Tax=Medicago_truncatula_RepID=G7JTX7_MEDTR
Glyma.14G053700	0.858964	13.9396			-	AT5G05340		Peroxidase superfamily protein	UniRef100_G7J2Y6_Peroxidase_n=1_Tax=Medicago_truncatula_RepID=G7J2Y6_MEDTR
Glyma.11G166500	0.812267	13.8992		hrtEP, cotEP	-	AT5G15240		Transmembrane amino acid transporter family protein	UniRef100_T2DMG1_Vacuolar_amino_acid_transporter_1_n=1_Tax=Phaseolus_vulgaris_RepID=T2DMG1_PHAVU
Glyma.02G075100	0.793732	13.4221		hrtEP, cotEP	-	AT1G22710	SUC2, SUT1, ATSUC2	sucrose-proton symporter 2	UniRef100_A3DSX4_Sucrose_transport_protein_SUF1_n=3_Tax=Phaseolus_vulgaris_RepID=A3DSX4_PHAVU
Glyma.10G094000	0.849528	13.2019		cotEP	-	AT2G41190		Transmembrane amino acid transporter family protein	UniRef100_G7JSI7_Amino_acid_transporter_family_protein_n=1_Tax=Medicago_truncatula_RepID=G7JSI7_MEDTR
Glyma.15G052500	0.753257	13.1197		cotEP	-	AT5G10160		Thioesterase superfamily protein	UniRef100_E6Y9A5_Beta-hydroxyacyl-ACP_dehydratase_n=1_Tax=Arachis_hypogaea_RepID=E6Y9A5_ARAHY
Glyma.05G046900	0.819219	12.9167		cotEP	-	AT4G24830		arginosuccinate synthase family	UniRef100_G7JWM6_Argininosuccinate_synthase_n=1_Tax=Medicago_truncatula_RepID=G7JWM6_MEDTR
Glyma.07G000500	0.750297	12.7697		globSUS	-	AT1G16720	HCF173	high chlorophyll fluorescence phenotype 173	UniRef100_D7KEI3_Oxidoreductase/_transcriptional_repressor_n=1_Tax=Arabidopsis_lyrata_subsp._lyrata_RepID=D7KEI3_ARALL
Glyma.02G087300	0.889826	12.576		cotEP	-	AT5G31412		hAT transposon superfamily protein
Glyma.18G152500	0.756594	12.3689			-
Glyma.02G099600	0.796821	12.3014		cotEP	-
Glyma.07G074400	0.757198	12.0591			-	AT3G61220		NAD(P)-binding Rossmann-fold superfamily protein	UniRef100_G7J257_(+)-neomenthol_dehydrogenase_n=1_Tax=Medicago_truncatula_RepID=G7J257_MEDTR
Glyma.14G104000	0.771039	11.9649		cotEP	-	AT4G32140		EamA-like transporter family	UniRef100_B6TBR3_Vacuolar_membrane_protein_n=1_Tax=Zea_mays_RepID=B6TBR3_MAIZE
Glyma.16G179100	0.776792	11.8165			-	AT4G25700	BETA-OHASE 1, B1, chy1, BCH1	beta-hydroxylase 1	UniRef100_G4Y9K1_Beta-carotene_hydroxylase_5_n=1_Tax=Glycine_max_RepID=G4Y9K1_SOYBN
Glyma.10G012900	0.826788	11.4643			-	AT3G62410	CP12-2, CP12	CP12 domain-containing protein 2	UniRef100_F1DT11_Chloroplast_protein_12_n=1_Tax=Stylosanthes_guianensis_RepID=F1DT11_9FABA
Glyma.14G064200	0.899024	11.4596		hrtSC-OI	-	AT5G59100		Subtilisin-like serine endopeptidase family protein	UniRef100_B9HT45_Cucumisin_family_protein_(Fragment)_n=1_Tax=Populus_trichocarpa_RepID=B9HT45_POPTR
Glyma.07G081700	0.925855	11.3054		cotEP	-	AT5G51810	GA20OX2, AT2353, ATGA20OX2	gibberellin 20 oxidase 2	UniRef100_O04282_Gibberellin_20-oxidase_n=1_Tax=Phaseolus_vulgaris_RepID=O04282_PHAVU
Glyma.05G011200	0.761827	11.2987			-
Glyma.07G014800	0.751757	11.1865			-	AT3G16490	IQD26	IQ-domain 26	UniRef100_G7LGP8_IQ_domain-containing_protein_n=1_Tax=Medicago_truncatula_RepID=G7LGP8_MEDTR
Glyma.03G040500	0.836509	11.1213		cotEP	-	AT2G40435		BEST Arabidopsis thaliana protein match is: transcription regulators (TAIR:AT3G56220.1); Has 289 Blast hits to 289 proteins in 30 species: Archae - 0; Bacteria - 0; Metazoa - 0; Fungi - 0; Plants - 289; Viruses - 0; Other Eukaryotes - 0 (source: NCBI BLink).	UniRef100_G7K7C1_Transcription_factor_bHLH93_n=1_Tax=Medicago_truncatula_RepID=G7K7C1_MEDTR
Glyma.19G240100	0.768085	11.0418			-	AT1G54630	ACP3	acyl carrier protein 3	UniRef100_C6T456_Acyl_carrier_protein_n=1_Tax=Glycine_max_RepID=C6T456_SOYBN
Glyma.13G356000	0.88723	10.7953		globSC-OI, hrtSC-OI, cotEP	-	AT3G16240	DELTA-TIP, TIP2;1, DELTA-TIP1, AQP1, ATTIP2;1	delta tonoplast integral protein	UniRef100_G7IUM9_Aquaporin_n=1_Tax=Medicago_truncatula_RepID=G7IUM9_MEDTR
Glyma.01G198700	0.912925	10.6266		cotEP	C2H2	AT4G17810		C2H2 and C2HC zinc fingers superfamily protein	UniRef100_D7R6G3_PALMATE-LIKE_PENTAFOLIATA1_n=1_Tax=Medicago_truncatula_RepID=D7R6G3_MEDTR
Glyma.13G048000	0.887427	10.5752			-	AT1G03080		kinase interacting (KIP1-like) family protein	UniRef100_G7IDL0_Centromere_protein_n=1_Tax=Medicago_truncatula_RepID=G7IDL0_MEDTR
Glyma.20G114500	0.761986	10.3791			-	AT3G25860	LTA2, PLE2	2-oxoacid dehydrogenases acyltransferase family protein	UniRef100_T2DP02_Dihydrolipoamide_S-acetyltransferase_n=1_Tax=Phaseolus_vulgaris_RepID=T2DP02_PHAVU
Glyma.14G064400	0.919102	10.2517			-	AT3G46850		Subtilase family protein	UniRef100_Q9ZTT3_Subtilisin-like_protease_C1_n=1_Tax=Glycine_max_RepID=Q9ZTT3_SOYBN
Glyma.02G236800	0.841669	10.076			ERF	AT4G27950	CRF4	cytokinin response factor 4	UniRef100_G7K0V4_Ethylene-responsive_transcription_factor_1A_n=1_Tax=Medicago_truncatula_RepID=G7K0V4_MEDTR
Glyma.01G214300	0.785472	10.0635			-	AT4G22890	PGR5-LIKE A	PGR5-LIKE A	UniRef100_G7KET9_PGR5-like_protein_1A_n=1_Tax=Medicago_truncatula_RepID=G7KET9_MEDTR
Glyma.08G285100	0.820258	9.7634			-	AT1G10657		Plant protein 1589 of unknown function	UniRef100_G7KVN5_Plant-specific_domain_TIGR01589_family_protein_n=1_Tax=Medicago_truncatula_RepID=G7KVN5_MEDTR
Glyma.06G284500	0.82192	9.35717		cotEP	TCP	AT1G53230	TCP3	TEOSINTE BRANCHED 1, cycloidea and PCF transcription factor 3	UniRef100_G7ZZY9_Transcription_factor_PCF5_n=1_Tax=Medicago_truncatula_RepID=G7ZZY9_MEDTR
Glyma.16G138700	0.819922	9.20864		cotEP	ZF-HD	AT2G18350	AtHB24, HB24, ZHD6	homeobox protein 24	UniRef100_G7KDN2_Zinc_finger-homeodomain_protein_n=1_Tax=Medicago_truncatula_RepID=G7KDN2_MEDTR
Glyma.19G009100	0.777274	9.12729			-	AT5G14780	FDH	formate dehydrogenase	UniRef100_D2DWA5_Formate_dehydrogenase_n=1_Tax=Phaseolus_vulgaris_RepID=D2DWA5_PHAVU
Glyma.17G155600	0.842768	9.09622		cotEP	C2H2	AT4G17810		C2H2 and C2HC zinc fingers superfamily protein	UniRef100_D7R6G3_PALMATE-LIKE_PENTAFOLIATA1_n=1_Tax=Medicago_truncatula_RepID=D7R6G3_MEDTR
Glyma.04G184500	0.843151	9.08514		cotEP	-	AT5G62960		unknown protein; BEST Arabidopsis thaliana protein match is: unknown protein (TAIR:AT1G10660.1); Has 35333 Blast hits to 34131 proteins in 2444 species: Archae - 798; Bacteria - 22429; Metazoa - 974; Fungi - 991; Plants - 531; Viruses - 0; Other Eukaryotes - 9610 (source: NCBI BLink).
Glyma.12G027300	0.760726	9.06326			-	AT2G05990	MOD1, ENR1	NAD(P)-binding Rossmann-fold superfamily protein	UniRef100_E6Y9A9_Enoyl-ACP_reductase_n=1_Tax=Arachis_hypogaea_RepID=E6Y9A9_ARAHY
Glyma.10G244900	0.773166	9.05248			-	AT2G15580		RING/U-box superfamily protein	UniRef100_D7L4D8_Zinc_finger_family_protein_n=1_Tax=Arabidopsis_lyrata_subsp._lyrata_RepID=D7L4D8_ARALL
Glyma.15G169300	0.889144	8.93371		cotEP	GATA	AT4G26150	CGA1, GATA22, GNL	cytokinin-responsive gata factor 1	UniRef100_G7IIE3_GATA_transcription_factor_n=1_Tax=Medicago_truncatula_RepID=G7IIE3_MEDTR
Glyma.11G149100	0.822586	8.88857			-	AT3G63440	ATCKX6, CKX6, ATCKX7	cytokinin oxidase/dehydrogenase 6	UniRef100_G7J129_Cytokinin_dehydrogenase_n=1_Tax=Medicago_truncatula_RepID=G7J129_MEDTR
Glyma.05G111400	0.867993	8.88617		cotEP	C2H2	AT4G17810		C2H2 and C2HC zinc fingers superfamily protein	UniRef100_D7R6G3_PALMATE-LIKE_PENTAFOLIATA1_n=1_Tax=Medicago_truncatula_RepID=D7R6G3_MEDTR
Glyma.17G110300	0.889737	8.55279		cotEP	-	AT5G33290	XGD1	xylogalacturonan deficient 1	UniRef100_G7JFE4_Xylogalacturonan_beta-1,3-xylosyltransferase_n=1_Tax=Medicago_truncatula_RepID=G7JFE4_MEDTR
Glyma.04G071000	0.827404	8.34682		cotEP	-	AT1G15550	GA4, ATGA3OX1, GA3OX1	gibberellin 3-oxidase 1	UniRef100_G7I6B9_Gibberellin_3-beta-dioxygenase_n=1_Tax=Medicago_truncatula_RepID=G7I6B9_MEDTR
Glyma.15G105900	0.836321	8.29105		cotEP	-	AT1G61800	GPT2, ATGPT2	glucose-6-phosphate/phosphate translocator 2	UniRef100_A4UTS2_Chloroplast_glucose-6-phosphate/phosphate_translocator_n=1_Tax=Pisum_sativum_RepID=A4UTS2_PEA
Glyma.03G251700	0.763085	8.18462		cotEP	-	AT3G04580	EIN4	Signal transduction histidine kinase, hybrid-type, ethylene sensor	UniRef100_G7L2X0_Ethylene_receptor_n=1_Tax=Medicago_truncatula_RepID=G7L2X0_MEDTR
Glyma.19G042900	0.752625	8.16824			-	AT5G38710		Methylenetetrahydrofolate reductase family protein	UniRef100_Q6RUF9_Proline_dehydrogenase_n=1_Tax=Glycine_max_RepID=Q6RUF9_SOYBN
Glyma.17G187200	0.834444	8.14014		cotEP	-	AT3G03770		Leucine-rich repeat protein kinase family protein	UniRef100_Q2HVC0_Protein_kinase_n=1_Tax=Medicago_truncatula_RepID=Q2HVC0_MEDTR
Glyma.13G282900	0.837353	8.08372		cotEP	-	AT5G54490	PBP1	pinoid-binding protein 1	UniRef100_Q2HVQ3_Calcium-binding_EF-hand_n=1_Tax=Medicago_truncatula_RepID=Q2HVQ3_MEDTR
Glyma.12G053300	0.806534	7.97577			-	AT1G05894		unknown protein; LOCATED IN: chloroplast; BEST Arabidopsis thaliana protein match is: unknown protein (TAIR:AT2G31480.1); Has 35333 Blast hits to 34131 proteins in 2444 species: Archae - 798; Bacteria - 22429; Metazoa - 974; Fungi - 991; Plants - 531; Viruses - 0; Other Eukaryotes - 9610 (source: NCBI BLink).
Glyma.04G161600	0.761186	7.93367		hrtEP	-	AT5G08050		Protein of unknown function (DUF1118)	UniRef100_I0YRB9_DUF1118-domain-containing_protein_n=1_Tax=Coccomyxa_subellipsoidea_C-169_RepID=I0YRB9_9CHLO
Glyma.19G150800	0.854634	7.84912			-	AT3G58070	GIS	C2H2 and C2HC zinc fingers superfamily protein	UniRef100_B9HA00_Zinc_finger_family_protein_n=1_Tax=Populus_trichocarpa_RepID=B9HA00_POPTR
Glyma.09G195100	0.81731	7.82144		hrtSC-OI	-	AT1G32940	ATSBT3.5, SBT3.5	Subtilase family protein	UniRef100_G7L7W3_Serine_protease-like_protein_n=1_Tax=Medicago_truncatula_RepID=G7L7W3_MEDTR
Glyma.08G101500	0.798193	7.72536			-	AT3G13080	ATMRP3, MRP3, ABCC3	multidrug resistance-associated protein 3	UniRef100_M7YF87_ABC_transporter_C_family_member_3_n=1_Tax=Triticum_urartu_RepID=M7YF87_TRIUA
Glyma.14G060500	0.752224	7.61395			-	AT5G05740	ATEGY2, EGY2	ethylene-dependent gravitropism-deficient and yellow-green-like 2	UniRef100_D7LZ04_Peptidase_M50_family_protein_n=1_Tax=Arabidopsis_lyrata_subsp._lyrata_RepID=D7LZ04_ARALL
Glyma.10G185900	0.775971	7.38483		hrtES	-	AT3G01680		CONTAINS InterPro DOMAIN/s: Mediator complex subunit Med28 (InterPro:IPR021640); BEST Arabidopsis thaliana protein match is: unknown protein (TAIR:AT3G01670.1); Has 122 Blast hits to 112 proteins in 13 species: Archae - 0; Bacteria - 0; Metazoa - 0; Fungi - 0; Plants - 122; Viruses - 0; Other Eukaryotes - 0 (source: NCBI BLink).	UniRef100_E2FKI9_Sieve_element_occlusion_s_n=1_Tax=Glycine_max_RepID=E2FKI9_SOYBN
Glyma.06G086400	0.795009	7.16886			GATA	AT5G25830	GATA12	GATA transcription factor 12	UniRef100_G7J3H0_GATA_transcription_factor_n=1_Tax=Medicago_truncatula_RepID=G7J3H0_MEDTR
Glyma.12G219000	0.763286	7.09827		hrtES	-	AT5G54250	ATCNGC4, CNGC4, HLM1, DND2	cyclic nucleotide-gated cation channel 4	UniRef100_D7MU74_ATCNGC4_n=1_Tax=Arabidopsis_lyrata_subsp._lyrata_RepID=D7MU74_ARALL
Glyma.13G294300	0.852096	6.97185			G2-like	AT2G20570	GPRI1, GLK1, ATGLK1	GBF's pro-rich region-interacting factor 1	UniRef100_I6PBS2_Golden_2-like_1_transcription_factor_n=1_Tax=Solanum_phureja_RepID=I6PBS2_9SOLN
Glyma.01G221100	0.763345	6.91368		globSC-HI	-	AT5G41380		CCT motif family protein	UniRef100_G7KC16_Zinc_finger_protein_CONSTANS-like_protein_n=1_Tax=Medicago_truncatula_RepID=G7KC16_MEDTR
Glyma.03G147200	0.784387	6.75311			-	AT2G41940	ZFP8	zinc finger protein 8	UniRef100_B9HA00_Zinc_finger_family_protein_n=1_Tax=Populus_trichocarpa_RepID=B9HA00_POPTR
Glyma.12G171700	0.779621	6.61327		globSC-OI, hrtSC-OI	C2H2	AT3G50700	AtIDD2, IDD2	indeterminate(ID)-domain 2	UniRef100_G7IKT3_Zinc_finger_protein_n=1_Tax=Medicago_truncatula_RepID=G7IKT3_MEDTR
Glyma.10G195700	0.824558	6.58468		cotEP	-	AT1G73080	PEPR1, ATPEPR1	PEP1 receptor 1	UniRef100_G7ZYC8_Receptor-like_protein_kinase_n=1_Tax=Medicago_truncatula_RepID=G7ZYC8_MEDTR
Glyma.08G263700	0.774922	6.48915			-	AT1G68585		unknown protein; Has 23 Blast hits to 23 proteins in 6 species: Archae - 0; Bacteria - 0; Metazoa - 0; Fungi - 0; Plants - 23; Viruses - 0; Other Eukaryotes - 0 (source: NCBI BLink).
Glyma.11G029200	0.842825	6.36763			-	AT2G27830		unknown protein; BEST Arabidopsis thaliana protein match is: unknown protein (TAIR:AT4G22758.1); Has 131 Blast hits to 131 proteins in 17 species: Archae - 0; Bacteria - 0; Metazoa - 0; Fungi - 0; Plants - 131; Viruses - 0; Other Eukaryotes - 0 (source: NCBI BLink).
Glyma.12G130000	0.827653	6.36628			-	AT2G42750		DNAJ heat shock N-terminal domain-containing protein	UniRef100_G7JDS4_Chaperone_protein_dnaJ_n=1_Tax=Medicago_truncatula_RepID=G7JDS4_MEDTR
Glyma.13G304900	0.80257	6.28433		cotEP	GRAS	AT3G49950		GRAS family transcription factor	UniRef100_G7IRJ4_GRAS_family_transcription_factor_n=1_Tax=Medicago_truncatula_RepID=G7IRJ4_MEDTR
Glyma.04G178900	0.818687	6.26553		cotEP	-
Glyma.08G180500	0.766944	6.23607		cotEP	-	AT5G02600	NAKR1	Heavy metal transport/detoxification superfamily protein
Glyma.01G218600	0.795107	6.22447			-	AT2G41190		Transmembrane amino acid transporter family protein	UniRef100_G7JSI7_Amino_acid_transporter_family_protein_n=1_Tax=Medicago_truncatula_RepID=G7JSI7_MEDTR
Glyma.13G148700	0.803344	6.03337		hrtES	-	AT5G03795		Exostosin family protein	UniRef100_T2DLF4_Glycosyltransferase_n=1_Tax=Phaseolus_vulgaris_RepID=T2DLF4_PHAVU
Glyma.16G048100	0.784651	5.98997			-	AT5G13980		Glycosyl hydrolase family 38 protein	UniRef100_G7KX95_Lysosomal_alpha-mannosidase_n=1_Tax=Medicago_truncatula_RepID=G7KX95_MEDTR
Glyma.06G301500	0.803249	5.92336			-	AT4G15210	ATBETA-AMY, AT-BETA-AMY, RAM1, BMY1, BAM5	beta-amylase 5	UniRef100_Q42795_Beta-amylase_n=1_Tax=Glycine_max_RepID=Q42795_SOYBN
Glyma.03G132700	0.782219	5.84917		cotEP	-	AT3G57270	BG1	beta-1,3-glucanase 1	UniRef100_Q03773_Glucan_endo-1,3-beta-glucosidase_n=2_Tax=Glycine_RepID=E13A_SOYBN
Glyma.13G267800	0.860909	5.72432			-	AT1G78660	ATGGH1, GGH1	gamma-glutamyl hydrolase 1	UniRef100_P93164_Gamma-glutamyl_hydrolase_n=1_Tax=Glycine_max_RepID=GGH_SOYBN
Glyma.02G012600	0.846465	5.63265		globSUS	-	AT5G65600		Concanavalin A-like lectin protein kinase family protein	UniRef100_P05046_Lectin_n=2_Tax=Glycine_max_RepID=LEC_SOYBN
Glyma.13G184100	0.778194	5.56203			-	AT1G11125		unknown protein; BEST Arabidopsis thaliana protein match is: unknown protein (TAIR:AT1G61170.1).	UniRef100_Q1W1G0_CK25_n=1_Tax=Nicotiana_tabacum_RepID=Q1W1G0_TOBAC
Glyma.19G026100	0.790239	5.50553			-	AT3G01090	AKIN10, KIN10	SNF1 kinase homolog 10	UniRef100_Q53VM4_Ser/Thr_protein_kinase_n=1_Tax=Lotus_japonicus_RepID=Q53VM4_LOTJA
Glyma.06G072600	0.818311	5.36072			-	AT1G15550	GA4, ATGA3OX1, GA3OX1	gibberellin 3-oxidase 1	UniRef100_G7I6B9_Gibberellin_3-beta-dioxygenase_n=1_Tax=Medicago_truncatula_RepID=G7I6B9_MEDTR
Glyma.13G267900	0.757085	5.31647			-	AT1G78660	ATGGH1, GGH1	gamma-glutamyl hydrolase 1	UniRef100_P93164_Gamma-glutamyl_hydrolase_n=1_Tax=Glycine_max_RepID=GGH_SOYBN
Glyma.20G164700	0.782813	5.21591		cotEP	-	AT5G24090	ATCHIA, CHIA	chitinase A	UniRef100_O48642_Class_III_acidic_endochitinase_n=1_Tax=Glycine_max_RepID=O48642_SOYBN
Glyma.04G236600	0.783548	5.196			-	AT5G53450	ORG1	OBP3-responsive gene 1	UniRef100_Q9LV04_Probable_plastid-lipid-associated_protein_14,_chloroplastic_n=2_Tax=Arabidopsis_thaliana_RepID=PAP14_ARATH
Glyma.13G212900	0.850158	5.15711			-	AT5G18860		inosine-uridine preferring nucleoside hydrolase family protein	UniRef100_G7IFM3_Pyrimidine-specific_ribonucleoside_hydrolase_rihA_n=1_Tax=Medicago_truncatula_RepID=G7IFM3_MEDTR
Glyma.15G166500	0.783372	4.92173			-	AT5G57180	CIA2	chloroplast import apparatus 2	UniRef100_G7JUA6_Zinc_finger_protein_CONSTANS-like_protein_n=1_Tax=Medicago_truncatula_RepID=G7JUA6_MEDTR
Glyma.17G161400	0.779332	4.91282		hrtSC-OI	-	AT5G67470	ATFH6, FH6	formin homolog 6	UniRef100_G7K3T6_Formin-like_protein_n=1_Tax=Medicago_truncatula_RepID=G7K3T6_MEDTR
Glyma.18G256400	0.818624	4.86486			-	AT5G39890		Protein of unknown function (DUF1637)	UniRef100_G7KZU7_2-aminoethanethiol_dioxygenase_n=1_Tax=Medicago_truncatula_RepID=G7KZU7_MEDTR
Glyma.11G168800	0.781885	4.80514		globSC-OI, hrtSC-OI	-	AT2G30090		Acyl-CoA N-acyltransferases (NAT) superfamily protein	UniRef100_U5G4G2_Constitutive_photomorphogenic_3_family_protein_n=1_Tax=Populus_trichocarpa_RepID=U5G4G2_POPTR
Glyma.17G046700	0.903761	4.67451			-	AT3G43110		unknown protein; FUNCTIONS IN: molecular function unknown; INVOLVED IN: biological process unknown; LOCATED IN: endomembrane system; EXPRESSED IN: petal, flower; EXPRESSED DURING: 4 anthesis, petal differentiation and expansion stage; BEST Arabidopsis thaliana protein match is: unknown protein (TAIR:AT5G20790.1); Has 30 Blast hits to 30 proteins in 10 species: Archae - 0; Bacteria - 0; Metazoa - …
Glyma.12G081100	0.771219	4.43286			-	AT5G22920		CHY-type/CTCHY-type/RING-type Zinc finger protein	UniRef100_B9HQP1_Zinc_finger_family_protein_n=1_Tax=Populus_trichocarpa_RepID=B9HQP1_POPTR
Glyma.05G184300	0.764357	4.33671			-	AT5G64820		unknown protein; FUNCTIONS IN: molecular function unknown; INVOLVED IN: biological process unknown; LOCATED IN: endomembrane system; BEST Arabidopsis thaliana protein match is: unknown protein (TAIR:AT1G16850.1); Has 1807 Blast hits to 1807 proteins in 277 species: Archae - 0; Bacteria - 0; Metazoa - 736; Fungi - 347; Plants - 385; Viruses - 0; Other Eukaryotes - 339 (source: NCBI BLink).
Glyma.04G033400	0.768711	4.05315		globSC-II	-
Glyma.06G127700	0.805879	3.84205			-	AT5G53450	ORG1	OBP3-responsive gene 1	UniRef100_E4MVL9_mRNA,_clone:_RTFL01-02-P20_n=2_Tax=Eutrema_RepID=E4MVL9_THEHA
Glyma.16G142800	0.781569	3.55245		cotEP	TALE	AT4G36870	BLH2, SAW1	BEL1-like homeodomain 2	UniRef100_Q9M7S0_Homeodomain_protein_n=1_Tax=Malus_domestica_RepID=Q9M7S0_MALDO
Glyma.15G098500	0.802659	3.49272			-	AT4G25050	ACP4	acyl carrier protein 4	UniRef100_I1MF78_Acyl_carrier_protein_n=1_Tax=Glycine_max_RepID=I1MF78_SOYBN
Glyma.18G271000	0.771803	3.39754		cotEP	-	AT3G51550	FER	Malectin/receptor-like protein kinase family protein	UniRef100_C6ZRP1_Receptor-like_kinase_n=2_Tax=Glycine_max_RepID=C6ZRP1_SOYBN
Glyma.16G221100	0.832749	3.34363			-	AT3G08640		Protein of unknown function (DUF3411)	UniRef100_D7L765_Alphavirus_core_protein_family_n=1_Tax=Arabidopsis_lyrata_subsp._lyrata_RepID=D7L765_ARALL
Glyma.05G103600	0.779443	2.96033		cotEP	-	AT5G67400	RHS19	root hair specific 19	UniRef100_O24080_Peroxidase2_n=1_Tax=Medicago_sativa_RepID=O24080_MEDSA
Glyma.02G229300	0.775611	2.94094			-	AT3G51780	ATBAG4, BAG4	BCL-2-associated athanogene 4	UniRef100_B9HNC8_BAG_domain-containing_family_protein_n=1_Tax=Populus_trichocarpa_RepID=B9HNC8_POPTR
Glyma.09G138300	0.788051	2.60979			-	AT5G23850		Arabidopsis thaliana protein of unknown function (DUF821)	UniRef100_F4YF69_Glycosyltransferase_n=1_Tax=Panax_notoginseng_RepID=F4YF69_9APIA
Glyma.04G042100	0.753529	2.5616		hrtES	-	AT3G16150		N-terminal nucleophile aminohydrolases (Ntn hydrolases) superfamily protein	UniRef100_J9PVZ7_Asparaginase_2_n=1_Tax=Glycine_max_RepID=J9PVZ7_SOYBN
Glyma.10G037100	0.819019	2.45908			-	AT5G44120	CRA1, ATCRA1, CRU1	RmlC-like cupins superfamily protein	UniRef100_Q9SB11_Glycinin_n=3_Tax=Glycine_RepID=Q9SB11_SOYBN
Glyma.06G183900	0.752435	2.24926			-	AT3G48000	ALDH2B4, ALDH2, ALDH2A	aldehyde dehydrogenase 2B4	UniRef100_Q84V96_Aldehyde_dehydrogenase_1_n=1_Tax=Lotus_corniculatus_RepID=Q84V96_LOTCO
Glyma.14G018700	0.750598	1.86472			-	AT5G55220		trigger factor type chaperone family protein	UniRef100_G7K8P7_Trigger_factor_n=2_Tax=Medicago_truncatula_RepID=G7K8P7_MEDTR
Glyma.07G205700	0.793618	1.78014			-	AT2G27430		ARM repeat superfamily protein	UniRef100_G7ILI8_U-box_domain-containing_protein_n=1_Tax=Medicago_truncatula_RepID=G7ILI8_MEDTR
Glyma.14G013200	0.837102	1.32295			-
Glyma.16G189000	0.758934	0.98942			-	AT5G23850		Arabidopsis thaliana protein of unknown function (DUF821)	UniRef100_F4YF69_Glycosyltransferase_n=1_Tax=Panax_notoginseng_RepID=F4YF69_9APIA
Glyma.12G070300	0.764401	0.812043			C2H2	AT3G45260		C2H2-like zinc finger protein	UniRef100_G7JPG1_Zinc_finger_protein-like_protein_n=1_Tax=Medicago_truncatula_RepID=G7JPG1_MEDTR
Glyma.U035700	0.760266	0.545495			-	AT5G17680		disease resistance protein (TIR-NBS-LRR class), putative	UniRef100_Q84ZV3_R_4_protein_n=1_Tax=Glycine_max_RepID=Q84ZV3_SOYBN
Glyma.05G151300	0.758181	0.332289		hrtSC-EPD	-	AT4G14040	EDA38, SBP2	selenium-binding protein 2	UniRef100_Q93YH7_Selenium_binding_protein_(Fragment)_n=1_Tax=Glycine_max_RepID=Q93YH7_SOYBN
Glyma.07G015100	0.769392	0.0048183			-	AT4G29130	ATHXK1, GIN2, HXK1	hexokinase 1	UniRef100_G7LGP4_Hexokinase_n=1_Tax=Medicago_truncatula_RepID=G7LGP4_MEDTR

## Sheet: EMB5 RNAs
Back to Index	EMB5 Module mRNAs		snRNA levels of EMB5 Module mRNAs, averaged per nucleus
Glyma ID	Module Membership (kME)	Intramodular Connectivity (kIN)	Hub Gene	Subregion Specific	TF Family	TAIR10 AGI	TAIR10 Symbol	TAIR10 Description	Descriptive Uniref100 Best Hit
Glyma.17G194900	0.923932	5.24898	ü	hrtEP, emAX-SAM	-	AT3G14710		RNI-like superfamily protein	UniRef100_G7I7U2_F-box/FBD/LRR-repeat_protein_n=1_Tax=Medicago_truncatula_RepID=G7I7U2_MEDTR
Glyma.11G048800	0.917274	4.82131	ü	emAX-SAM	-	AT2G23060		Acyl-CoA N-acyltransferases (NAT) superfamily protein	UniRef100_U5G4G2_Constitutive_photomorphogenic_3_family_protein_n=1_Tax=Populus_trichocarpa_RepID=U5G4G2_POPTR
Glyma.20G096200	0.910191	4.70456	ü		-	AT3G13350		HMG (high mobility group) box protein with ARID/BRIGHT DNA-binding domain	UniRef100_S8CEN0_High_mobility_group_family_(Fragment)_n=1_Tax=Genlisea_aurea_RepID=S8CEN0_9LAMI
Glyma.12G038400	0.896185	4.68476	ü	hrtEP, emAX-SAM	-	AT3G26120	TEL1	terminal EAR1-like 1	UniRef100_G7JIN6_Terminal_ear1-like_protein_n=1_Tax=Medicago_truncatula_RepID=G7JIN6_MEDTR
Glyma.08G215700	0.886843	4.63795	ü	hrtEP, cotSC-OI, emAX-SAM	ERF	AT1G80580		Integrase-type DNA-binding superfamily protein	UniRef100_G7JFP6_Ethylene-responsive_transcription_factor_n=1_Tax=Medicago_truncatula_RepID=G7JFP6_MEDTR
Glyma.12G187800	0.927133	4.57917	ü	emAX-SAM	-				UniRef100_I2FFU6_CLAVATA3_protein_n=1_Tax=Lotus_japonicus_RepID=I2FFU6_LOTJA
Glyma.11G112500	0.885086	3.59717		emAX-SAM	-	AT3G26120	TEL1	terminal EAR1-like 1	UniRef100_G7JIN6_Terminal_ear1-like_protein_n=1_Tax=Medicago_truncatula_RepID=G7JIN6_MEDTR
Glyma.02G269900	0.87388	3.48577		cotEP	HB-other	AT1G62360	STM, BUM1, SHL, WAM1, BUM, WAM	KNOX/ELK homeobox transcription factor	UniRef100_A5Y4H1_Class_I_KNOX_homeobox_transcription_factor_n=3_Tax=Medicago_truncatula_RepID=A5Y4H1_MEDTR
Glyma.11G196300	0.841989	2.99838		hrtEP, cotEP, emAX-SAM	TALE	AT2G27990	BLH8, PNF	BEL1-like homeodomain 8	UniRef100_B9HQD0_Homeodomain-containing_family_protein_n=1_Tax=Populus_trichocarpa_RepID=B9HQD0_POPTR
Glyma.15G079500	0.831889	2.93743		globES	-	AT5G45950		GDSL-like Lipase/Acylhydrolase superfamily protein	UniRef100_B9H2M9_GDSL-motif_lipase/hydrolase_family_protein_n=1_Tax=Populus_trichocarpa_RepID=B9H2M9_POPTR
Glyma.01G075800	0.876387	2.85326		hrtEP, cotEP	SBP	AT1G27370	SPL10	squamosa promoter binding protein-like 10	UniRef100_Q7XT42_Squamosa_promoter-binding-like_protein_7_n=2_Tax=Oryza_sativa_subsp._japonica_RepID=SPL7_ORYSJ
Glyma.09G033900	0.830611	2.61819			-	AT2G36110		Polynucleotidyl transferase, ribonuclease H-like superfamily protein	UniRef100_G7IMS1_3-5_exonuclease/_nucleic_acid_binding_protein_n=1_Tax=Medicago_truncatula_RepID=G7IMS1_MEDTR
Glyma.16G175500	0.831062	2.60859			-	AT3G16520	UGT88A1	UDP-glucosyl transferase 88A1	UniRef100_A6BM07_Isoflavone_7-O-glucosyltransferase_1_n=1_Tax=Glycine_max_RepID=I7GT1_SOYBN
Glyma.09G149700	0.818205	2.33818		cotES	Trihelix	AT5G51800		Protein kinase superfamily protein	UniRef100_Q9FLH9_Gb|AAB80672.1_n=1_Tax=Arabidopsis_thaliana_RepID=Q9FLH9_ARATH
Glyma.13G324200	0.762211	2.14951		cotEP	TALE	AT2G27990	BLH8, PNF	BEL1-like homeodomain 8	UniRef100_B9HQD0_Homeodomain-containing_family_protein_n=1_Tax=Populus_trichocarpa_RepID=B9HQD0_POPTR
Glyma.20G034100	0.774582	1.96216		hrtEP	MYB	AT1G69560	MYB105, LOF2, ATMYB105	myb domain protein 105	UniRef100_G7JG94_Myb-like_protein_A_n=1_Tax=Medicago_truncatula_RepID=G7JG94_MEDTR
Glyma.11G191600	0.769096	1.84461			-	AT1G08170		Histone superfamily protein	UniRef100_U3FPN1_Histone_H2B_n=1_Tax=Callithrix_jacchus_RepID=U3FPN1_CALJA
Glyma.06G009100	0.763641	1.6176			DBB	AT1G75540	STH2	salt tolerance homolog2	UniRef100_G7J7R4_Salt_tolerance_protein_n=1_Tax=Medicago_truncatula_RepID=G7J7R4_MEDTR
Glyma.18G208000	0.794918	1.53866			-	AT5G01670		NAD(P)-linked oxidoreductase superfamily protein	UniRef100_G7KU48_Aldose_reductase-like_protein_n=1_Tax=Medicago_truncatula_RepID=G7KU48_MEDTR
Glyma.04G246000	0.779175	1.34272		globSUS, emAX-SAM	-	AT1G21651		zinc ion binding	UniRef100_B9S2U6_Protein_translocase_subunit_SecA_n=1_Tax=Ricinus_communis_RepID=B9S2U6_RICCO
Glyma.12G082700	0.756759	0.455823			-	AT1G08170		Histone superfamily protein	UniRef100_U9U8J4_Histone_H2B_n=1_Tax=Rhizophagus_irregularis_(strain_DAOM_181602_/_DAOM_197198_/_MUCL_43194)_RepID=U9U8J4_RHIID
Glyma.16G031300	0.897788	0.451953			-	AT1G01470	LEA14, LSR3	Late embryogenesis abundant protein	UniRef100_Q9XER5_Seed_maturation_protein_PM22_n=1_Tax=Glycine_max_RepID=Q9XER5_SOYBN
Glyma.20G184600	0.798065	0.334144		cotSUS	-	AT1G04560		AWPM-19-like family protein	UniRef100_Q39872_PGmPM3_n=1_Tax=Glycine_max_RepID=Q39872_SOYBN
Glyma.03G052200	0.766721	0.197444			-	AT5G01300		PEBP (phosphatidylethanolamine-binding protein) family protein	UniRef100_B9IGD8_Phosphatidylethanolamine-binding_family_protein_n=1_Tax=Populus_trichocarpa_RepID=B9IGD8_POPTR
Glyma.12G077800	0.908189	0.0703403		hrtEP, cotEP, emAX-SAM	TALE	AT2G27990	BLH8, PNF	BEL1-like homeodomain 8	UniRef100_B9HQD0_Homeodomain-containing_family_protein_n=1_Tax=Populus_trichocarpa_RepID=B9HQD0_POPTR
Glyma.07G030800	0.834613	0.0431475			-	AT1G52560		HSP20-like chaperones superfamily protein	UniRef100_Q9SSQ8-2_Isoform_2_of_26.5_kDa_heat_shock_protein,_mitochondrial_n=1_Tax=Arabidopsis_thaliana_RepID=Q9SSQ8-2
Glyma.02G045500	0.887549	0.0350862		emAX-SAM	bZIP	AT4G35900	FD, FD-1, atbzip14	Basic-leucine zipper (bZIP) transcription factor family protein	UniRef100_G7LB63_BZIP_transcription_factor_bZIP46_n=1_Tax=Medicago_truncatula_RepID=G7LB63_MEDTR
Glyma.07G027000	0.840885	0.0349435		emAX-SAM	ERF	AT1G80580		Integrase-type DNA-binding superfamily protein	UniRef100_G7JFP6_Ethylene-responsive_transcription_factor_n=1_Tax=Medicago_truncatula_RepID=G7JFP6_MEDTR
Glyma.03G056000	0.914634	0.0280597		emAX-SAM	-	AT2G40170	ATEM6, GEA6, EM6	Stress induced protein	UniRef100_P93165_Em_protein_n=1_Tax=Glycine_max_RepID=P93165_SOYBN
Glyma.11G209700	0.830139	0.023927			-	AT3G52770	ZPR3	protein binding
Glyma.19G199800	0.845298	0.0218773		hrtEP	-
Glyma.20G059500	0.769177	0.0201268		emAX-SAM	-
Glyma.16G201100	0.921802	0.00370698			Trihelix	AT5G51800		Protein kinase superfamily protein	UniRef100_Q9FLH9_Gb|AAB80672.1_n=1_Tax=Arabidopsis_thaliana_RepID=Q9FLH9_ARATH
Glyma.12G013500	0.769485	0.00164168			-	AT5G55300	MGO1, TOP1ALPHA, TOP1	DNA topoisomerase I alpha	UniRef100_O24307_Topoisomerase_I_n=1_Tax=Pisum_sativum_RepID=O24307_PEA

## Sheet: EMB6 RNAs
Back to Index	EMB6 Module mRNAs		snRNA levels of EMB6 Module mRNAs, averaged per nucleus
Glyma ID	Module Membership (kME)	Intramodular Connectivity (kIN)	Hub Gene	Subregion Specific	TF Family	TAIR10 AGI	TAIR10 Symbol	TAIR10 Description	Descriptive Uniref100 Best Hit
Glyma.19G092800	0.917433	40.9774	ü	globSC-OI	-	AT5G40960		Protein of unknown function (DUF 3339)
Glyma.01G030000	0.948039	38.3687	ü		-	AT1G23530		unknown protein; BEST Arabidopsis thaliana protein match is: unknown protein (TAIR:AT1G70470.1); Has 38 Blast hits to 38 proteins in 12 species: Archae - 0; Bacteria - 0; Metazoa - 0; Fungi - 0; Plants - 37; Viruses - 0; Other Eukaryotes - 1 (source: NCBI BLink).
Glyma.18G289700	0.88375	38.0818	ü		Dof	AT3G55370	OBP3	OBF-binding protein 3	UniRef100_G7KXU5_Dof_zinc_finger_protein_n=1_Tax=Medicago_truncatula_RepID=G7KXU5_MEDTR
Glyma.02G249500	0.909681	37.5034	ü	hrtSC-OI	-	AT5G02140		Pathogenesis-related thaumatin superfamily protein	UniRef100_Q53MB8_Thaumatin-like_protein_n=3_Tax=Oryza_sativa_RepID=TLPH_ORYSJ
Glyma.09G181100	0.862032	36.8752	ü	cotEP	-	AT3G18280		Bifunctional inhibitor/lipid-transfer protein/seed storage 2S albumin superfamily protein	UniRef100_B7FM99_Non-specific_lipid-transfer_protein_n=1_Tax=Medicago_truncatula_RepID=B7FM99_MEDTR
Glyma.19G151000	0.880307	35.5302	ü	globSC-OI, hrtSC-OI	-	AT1G58170		Disease resistance-responsive (dirigent-like protein) family protein	UniRef100_B9HR95_Disease_resistance-responsive_family_protein_n=1_Tax=Populus_trichocarpa_RepID=B9HR95_POPTR
Glyma.08G358100	0.925656	35.1162	ü	hrtSC-OI	Dof	AT2G37590	ATDOF2.4, DOF2.4	DNA binding with one finger 2.4	UniRef100_G7JUJ4_Dof_zinc_finger_protein_n=1_Tax=Medicago_truncatula_RepID=G7JUJ4_MEDTR
Glyma.06G260000	0.894723	34.8107	ü	hrtSC-OI	bHLH	AT3G20640		basic helix-loop-helix (bHLH) DNA-binding superfamily protein	UniRef100_G7ZX05_Transcription_factor_bHLH123_n=1_Tax=Medicago_truncatula_RepID=G7ZX05_MEDTR
Glyma.14G185300	0.871064	34.1287	ü	hrtSC-OI	-	AT5G65660		hydroxyproline-rich glycoprotein family protein
Glyma.01G017300	0.868988	33.7302			-	AT3G03550		RING/U-box superfamily protein	UniRef100_G7KDR5_RING-H2_finger_protein_ATL3A_n=1_Tax=Medicago_truncatula_RepID=G7KDR5_MEDTR
Glyma.07G096700	0.872747	33.1025			-	AT3G18280		Bifunctional inhibitor/lipid-transfer protein/seed storage 2S albumin superfamily protein	UniRef100_B7FM99_Non-specific_lipid-transfer_protein_n=1_Tax=Medicago_truncatula_RepID=B7FM99_MEDTR
Glyma.15G112700	0.854417	32.9787		cotEP	-	AT1G05010	EFE, ACO4, EAT1	ethylene-forming enzyme	UniRef100_F8SMC4_1-aminocyclopropane-1-carboxylate_oxidase_n=1_Tax=Glycine_max_RepID=F8SMC4_SOYBN
Glyma.01G195900	0.864381	32.9167		globSC-OI, hrtSC-OI	AP2	AT4G37750	ANT, DRG, CKC, CKC1	Integrase-type DNA-binding superfamily protein	UniRef100_G7JF92_AP2-like_ethylene-responsive_transcription_factor_ANT_n=1_Tax=Medicago_truncatula_RepID=G7JF92_MEDTR
Glyma.05G034700	0.861755	32.8908		cotEP	-	AT1G10200	WLIM1	GATA type zinc finger transcription factor family protein	UniRef100_G7JNV0_LIM_domain_protein_n=1_Tax=Medicago_truncatula_RepID=G7JNV0_MEDTR
Glyma.04G040900	0.867741	32.8584			WOX	AT1G46480	WOX4	WUSCHEL related homeobox 4	UniRef100_B9MVU1_Homeobox-leucine_zipper_transcription_factor_family_protein_n=2_Tax=Populus_RepID=B9MVU1_POPTR
Glyma.05G248200	0.876536	32.5254		cotEP	ZF-HD	AT4G24660	ATHB22, MEE68, HB22, ZHD2	homeobox protein 22	UniRef100_Q5IR71_Zinc_finger_homeodomain_protein_SZF-HD2_n=1_Tax=Glycine_max_RepID=Q5IR71_SOYBN
Glyma.07G146500	0.87464	32.4586		cotEP	-	AT3G09032		unknown protein; BEST Arabidopsis thaliana protein match is: unknown protein (TAIR:AT5G01225.1); Has 35333 Blast hits to 34131 proteins in 2444 species: Archae - 798; Bacteria - 22429; Metazoa - 974; Fungi - 991; Plants - 531; Viruses - 0; Other Eukaryotes - 9610 (source: NCBI BLink).
Glyma.01G183000	0.884129	32.2405		globSC-OI, hrtSC-OI	Dof	AT5G65590		Dof-type zinc finger DNA-binding family protein	UniRef100_D9ZIY2_DOF_domain_class_transcription_factor_n=1_Tax=Malus_domestica_RepID=D9ZIY2_MALDO
Glyma.01G038900	0.873225	31.8139		globSC-OI, hrtSC-OI	-	AT1G69970	CLE26	CLAVATA3/ESR-RELATED 26	UniRef100_E9L548_CLE02_protein_n=1_Tax=Glycine_max_RepID=E9L548_SOYBN
Glyma.07G091900	0.860818	31.5207			-	AT1G73850		Protein of unknown function (DUF1666)
Glyma.04G218400	0.829443	31.242		cotEP	WRKY	AT4G39410	WRKY13, ATWRKY13	WRKY DNA-binding protein 13	UniRef100_Q2PJS2_WRKY40_n=1_Tax=Glycine_max_RepID=Q2PJS2_SOYBN
Glyma.08G034400	0.845182	30.5266			-	AT4G29110		unknown protein; FUNCTIONS IN: molecular function unknown; INVOLVED IN: response to chitin; LOCATED IN: vacuole; BEST Arabidopsis thaliana protein match is: unknown protein (TAIR:AT1G52140.1); Has 109 Blast hits to 109 proteins in 16 species: Archae - 0; Bacteria - 0; Metazoa - 0; Fungi - 0; Plants - 109; Viruses - 0; Other Eukaryotes - 0 (source: NCBI BLink).	UniRef100_Q9FQZ6_Avr9/Cf-9_rapidly_elicited_protein_146_n=1_Tax=Nicotiana_tabacum_RepID=Q9FQZ6_TOBAC
Glyma.08G091800	0.855596	30.0821		emCOT-VS	-	AT2G01990		unknown protein; BEST Arabidopsis thaliana protein match is: unknown protein (TAIR:AT1G14630.1); Has 118 Blast hits to 118 proteins in 14 species: Archae - 0; Bacteria - 0; Metazoa - 0; Fungi - 0; Plants - 118; Viruses - 0; Other Eukaryotes - 0 (source: NCBI BLink).
Glyma.15G017300	0.889686	29.2007			bHLH	AT4G29100		basic helix-loop-helix (bHLH) DNA-binding superfamily protein	UniRef100_G7IUP4_Transcription_factor_bHLH68_n=2_Tax=Medicago_truncatula_RepID=G7IUP4_MEDTR
Glyma.07G018000	0.847757	28.9103		hrtSC-OI	-	AT3G16240	DELTA-TIP, TIP2;1, DELTA-TIP1, AQP1, ATTIP2;1	delta tonoplast integral protein	UniRef100_G7LFV9_Aquaporin_TIP2-1_n=1_Tax=Medicago_truncatula_RepID=G7LFV9_MEDTR
Glyma.03G145800	0.84008	28.8201			HD-ZIP	AT5G06710	HAT14	homeobox from Arabidopsis thaliana	UniRef100_G7KVF5_Homeobox-leucine_zipper_protein_HOX27_n=1_Tax=Medicago_truncatula_RepID=G7KVF5_MEDTR
Glyma.02G296500	0.823199	28.7853			-	AT1G50590		RmlC-like cupins superfamily protein	UniRef100_G7K4C1_Pirin-like_protein_n=1_Tax=Medicago_truncatula_RepID=G7K4C1_MEDTR
Glyma.04G244300	0.900863	28.5774			-	AT1G21510		unknown protein; FUNCTIONS IN: molecular function unknown; INVOLVED IN: N-terminal protein myristoylation; LOCATED IN: cellular component unknown; EXPRESSED IN: cotyledon; Has 380 Blast hits to 286 proteins in 63 species: Archae - 0; Bacteria - 6; Metazoa - 254; Fungi - 44; Plants - 13; Viruses - 5; Other Eukaryotes - 58 (source: NCBI BLink).	UniRef100_Q9LPK8_F24J8.12_protein_n=1_Tax=Arabidopsis_thaliana_RepID=Q9LPK8_ARATH
Glyma.09G008400	0.845069	28.5226		cotEP	-	AT1G05010	EFE, ACO4, EAT1	ethylene-forming enzyme	UniRef100_F8SMC4_1-aminocyclopropane-1-carboxylate_oxidase_n=1_Tax=Glycine_max_RepID=F8SMC4_SOYBN
Glyma.08G143400	0.812357	27.7667			WRKY	AT4G39410	WRKY13, ATWRKY13	WRKY DNA-binding protein 13	UniRef100_Q2PJS2_WRKY40_n=1_Tax=Glycine_max_RepID=Q2PJS2_SOYBN
Glyma.13G090600	0.829024	27.4971			-
Glyma.12G216800	0.86855	27.4925		hrtSC-OI	bHLH	AT3G20640		basic helix-loop-helix (bHLH) DNA-binding superfamily protein	UniRef100_G7ITL9_Transcription_factor_bHLH123_n=1_Tax=Medicago_truncatula_RepID=G7ITL9_MEDTR
Glyma.07G188100	0.787748	27.1211			bHLH	AT3G20640		basic helix-loop-helix (bHLH) DNA-binding superfamily protein	UniRef100_G7IK44_Transcription_factor_bHLH112_n=1_Tax=Medicago_truncatula_RepID=G7IK44_MEDTR
Glyma.14G029800	0.803242	27.027			-	AT4G18260		Cytochrome b561/ferric reductase transmembrane protein family	UniRef100_B9H834_Membrane_family_protein_n=1_Tax=Populus_trichocarpa_RepID=B9H834_POPTR
Glyma.02G035400	0.871479	26.7948		hrtSC-OI	-	AT1G23530		unknown protein; BEST Arabidopsis thaliana protein match is: unknown protein (TAIR:AT1G70470.1); Has 38 Blast hits to 38 proteins in 12 species: Archae - 0; Bacteria - 0; Metazoa - 0; Fungi - 0; Plants - 37; Viruses - 0; Other Eukaryotes - 1 (source: NCBI BLink).
Glyma.19G128900	0.861871	26.6917		hrtEP, cotEP	bHLH	AT2G41130		basic helix-loop-helix (bHLH) DNA-binding superfamily protein	UniRef100_G7L5X8_Transcription_factor_bHLH106_n=1_Tax=Medicago_truncatula_RepID=G7L5X8_MEDTR
Glyma.02G092700	0.834845	26.4946		globES	Dof	AT3G55370	OBP3	OBF-binding protein 3	UniRef100_G7KXU5_Dof_zinc_finger_protein_n=1_Tax=Medicago_truncatula_RepID=G7KXU5_MEDTR
Glyma.15G167000	0.900038	25.7806		globSC-OI	-	AT5G57130		Clp amino terminal domain-containing protein	UniRef100_Q9LU73_Clp_amino_terminal_domain-containing_protein_n=2_Tax=Arabidopsis_thaliana_RepID=Q9LU73_ARATH
Glyma.14G099200	0.787353	25.5991		hrtSC-OI, emCOT-VS	-	AT5G19530	ACL5	S-adenosyl-L-methionine-dependent methyltransferases superfamily protein	UniRef100_F8WLB6_Spermidine_synthase_n=1_Tax=Citrus_unshiu_RepID=F8WLB6_CITUN
Glyma.15G274400	0.814026	25.529			-	AT3G08490		BEST Arabidopsis thaliana protein match is: Late embryogenesis abundant protein, group 2 (TAIR:AT3G24600.1); Has 161 Blast hits to 158 proteins in 15 species: Archae - 0; Bacteria - 0; Metazoa - 0; Fungi - 0; Plants - 161; Viruses - 0; Other Eukaryotes - 0 (source: NCBI BLink).
Glyma.16G105100	0.806284	25.4555		hrtSC-OI, emCOT-VS	-	AT5G12080	MSL10, ATMSL10	mechanosensitive channel of small conductance-like 10	UniRef100_D7M4F8_Mechanosensitive_ion_channel_domain-containing_protein_n=1_Tax=Arabidopsis_lyrata_subsp._lyrata_RepID=D7M4F8_ARALL
Glyma.20G184100	0.806379	25.3087		cotEP	MYB	AT3G13540	ATMYB5, MYB5	myb domain protein 5	UniRef100_B5UAQ2_Transcription_factor_MYB251_n=5_Tax=rosids_RepID=B5UAQ2_FAGCR
Glyma.05G023700	0.806426	25.1167		emCOT-VS	-	AT5G61290		Flavin-binding monooxygenase family protein	UniRef100_Q9FLK4_Flavin-containing_monooxygenase_FMO_GS-OX-like_8_n=2_Tax=Arabidopsis_thaliana_RepID=GSXL8_ARATH
Glyma.02G025700	0.814401	25.0317			-	AT1G69970	CLE26	CLAVATA3/ESR-RELATED 26	UniRef100_C6SX48_CLE27_protein_n=1_Tax=Glycine_max_RepID=C6SX48_SOYBN
Glyma.05G037800	0.847251	24.8451			Dof	AT5G62940	HCA2, DOF5.6	Dof-type zinc finger DNA-binding family protein	UniRef100_G7J5F5_Dof_zinc_finger_protein_n=1_Tax=Medicago_truncatula_RepID=G7J5F5_MEDTR
Glyma.13G249800	0.795413	24.7821		cotEP, emCOT-VS	bHLH	AT1G61660		basic helix-loop-helix (bHLH) DNA-binding superfamily protein	UniRef100_G7IK44_Transcription_factor_bHLH112_n=1_Tax=Medicago_truncatula_RepID=G7IK44_MEDTR
Glyma.05G034100	0.862403	24.746		cotEP	-
Glyma.08G124100	0.840102	24.556			-	AT4G21740		unknown protein; BEST Arabidopsis thaliana protein match is: unknown protein (TAIR:AT1G30515.1); Has 20 Blast hits to 20 proteins in 4 species: Archae - 0; Bacteria - 0; Metazoa - 0; Fungi - 0; Plants - 20; Viruses - 0; Other Eukaryotes - 0 (source: NCBI BLink).
Glyma.10G212400	0.840399	24.5035			-	AT3G12090	TET6	tetraspanin6	UniRef100_Q9C7C1_Tetraspanin-6_n=1_Tax=Arabidopsis_thaliana_RepID=TET6_ARATH
Glyma.08G137300	0.796473	24.4611		cotEP	-	AT5G65170		VQ motif-containing protein	UniRef100_B9H536_VQ_motif-containing_family_protein_n=1_Tax=Populus_trichocarpa_RepID=B9H536_POPTR
Glyma.17G093200	0.885695	24.4519			-
Glyma.15G129000	0.829581	24.3155			-	AT5G06720	ATPA2, PA2	peroxidase 2	UniRef100_G7IJU6_Peroxidase_n=1_Tax=Medicago_truncatula_RepID=G7IJU6_MEDTR
Glyma.06G029900	0.806511	24.2263			-	AT1G27620		HXXXD-type acyl-transferase family protein	UniRef100_B9H4E9_Transferase_family_protein_n=1_Tax=Populus_trichocarpa_RepID=B9H4E9_POPTR
Glyma.20G163000	0.8123	24.0388		cotSC-OI	-	AT1G64700		unknown protein; FUNCTIONS IN: molecular function unknown; INVOLVED IN: N-terminal protein myristoylation; LOCATED IN: cellular component unknown; EXPRESSED IN: 17 plant structures; EXPRESSED DURING: 11 growth stages; BEST Arabidopsis thaliana protein match is: unknown protein (TAIR:AT3G61920.1); Has 48 Blast hits to 47 proteins in 7 species: Archae - 0; Bacteria - 0; Metazoa - 0; Fungi - 0; Plan…
Glyma.10G205000	0.862459	23.8353		cotEP	bHLH	AT1G68810		basic helix-loop-helix (bHLH) DNA-binding superfamily protein	UniRef100_H2EUM8_BHLH_(Fragment)_n=1_Tax=Glycine_max_RepID=H2EUM8_SOYBN
Glyma.20G184200	0.852592	23.7877			MYB	AT3G13540	ATMYB5, MYB5	myb domain protein 5	UniRef100_B8RCA6_MybPA2_n=1_Tax=Vitis_vinifera_RepID=B8RCA6_VITVI
Glyma.07G015900	0.837001	23.5184			-	AT1G79760	DTA4	downstream target of AGL15-4	UniRef100_G7LGM7_1-aminocyclopropane-1-carboxylate_oxidase_n=1_Tax=Medicago_truncatula_RepID=G7LGM7_MEDTR
Glyma.07G107200	0.809005	23.3459		hrtEP, cotEP	ZF-HD	AT5G42780	AtHB27, HB27, ZHD13	homeobox protein 27	UniRef100_Q5IR71_Zinc_finger_homeodomain_protein_SZF-HD2_n=1_Tax=Glycine_max_RepID=Q5IR71_SOYBN
Glyma.08G210200	0.883823	23.3332			-	AT3G15680		Ran BP2/NZF zinc finger-like superfamily protein	UniRef100_Q3S345_Zinc_finger_protein-like_protein_n=1_Tax=Gossypium_hirsutum_RepID=Q3S345_GOSHI
Glyma.20G193700	0.802096	23.2785		cotEP	-	AT5G22930		Protein of unknown function (DUF1635)	UniRef100_Q9FFB5_Emb|CAB89309.1_n=1_Tax=Arabidopsis_thaliana_RepID=Q9FFB5_ARATH
Glyma.07G251900	0.866908	23.1631			-	AT3G05030	NHX2, ATNHX2	sodium hydrogen exchanger 2	UniRef100_I1KN35_Sodium/hydrogen_exchanger_n=1_Tax=Glycine_max_RepID=I1KN35_SOYBN
Glyma.19G017400	0.8335	23.081		cotEP	-	AT3G28455	CLE25	CLAVATA3/ESR-RELATED 25
Glyma.04G085200	0.842088	22.8477		globSC-OI	-	AT2G25790		Leucine-rich receptor-like protein kinase family protein	UniRef100_G7J3H6_Receptor-like_protein_kinase_n=1_Tax=Medicago_truncatula_RepID=G7J3H6_MEDTR
Glyma.02G081900	0.801946	22.8095			-	AT1G43650		nodulin MtN21 /EamA-like transporter family protein	UniRef100_G7KHQ6_Auxin-induced_protein_5NG4_n=1_Tax=Medicago_truncatula_RepID=G7KHQ6_MEDTR
Glyma.04G188500	0.787687	22.7891		cotEP	-
Glyma.08G287500	0.777335	22.6526		hrtSC-OI, emCOT-VS	-	AT1G70370	PG2	polygalacturonase 2	UniRef100_G7K1D9_Polygalacturonase-1_non-catalytic_subunit_beta_n=1_Tax=Medicago_truncatula_RepID=G7K1D9_MEDTR
Glyma.15G152300	0.809683	22.6477		cotEP	-	AT2G20142		Toll-Interleukin-Resistance (TIR) domain family protein	UniRef100_G7JKN5_Tir-nbs-lrr_resistance_protein_n=1_Tax=Medicago_truncatula_RepID=G7JKN5_MEDTR
Glyma.10G230400	0.808873	22.5865			-	AT1G64700		unknown protein; FUNCTIONS IN: molecular function unknown; INVOLVED IN: N-terminal protein myristoylation; LOCATED IN: cellular component unknown; EXPRESSED IN: 17 plant structures; EXPRESSED DURING: 11 growth stages; BEST Arabidopsis thaliana protein match is: unknown protein (TAIR:AT3G61920.1); Has 48 Blast hits to 47 proteins in 7 species: Archae - 0; Bacteria - 0; Metazoa - 0; Fungi - 0; Plan…
Glyma.18G176300	0.80823	22.5151		globSC-OI, hrtSC-OI	Dof	AT2G37590	ATDOF2.4, DOF2.4	DNA binding with one finger 2.4	UniRef100_G7JUJ4_Dof_zinc_finger_protein_n=1_Tax=Medicago_truncatula_RepID=G7JUJ4_MEDTR
Glyma.04G145100	0.804299	22.2134		globSC-OI, hrtSC-OI	-	AT5G23100		Protein of unknown function, DUF617
Glyma.17G117300	0.881611	22.1079			-	AT2G26700	PID2	AGC (cAMP-dependent, cGMP-dependent and protein kinase C) kinase family protein	UniRef100_G7JVA3_Protein_kinase_G11A_n=1_Tax=Medicago_truncatula_RepID=G7JVA3_MEDTR
Glyma.17G058400	0.925265	21.9592			-	AT4G29920		Double Clp-N motif-containing P-loop nucleoside triphosphate hydrolases superfamily protein	UniRef100_B5A254_Heat_shock-like_protein_n=1_Tax=Arabidopsis_thaliana_RepID=B5A254_ARATH
Glyma.12G063800	0.782208	21.6748		hrtSC-OI, cotSC-OI	Dof	AT3G55370	OBP3	OBF-binding protein 3	UniRef100_B9HBK6_Dof_zinc_finger_protein_DOF2.4_n=1_Tax=Populus_trichocarpa_RepID=B9HBK6_POPTR
Glyma.18G004300	0.840769	21.4928			-	AT3G07880	SCN1	Immunoglobulin E-set superfamily protein	UniRef100_G7JBE1_Rho_GDP-dissociation_inhibitor_n=1_Tax=Medicago_truncatula_RepID=G7JBE1_MEDTR
Glyma.07G135500	0.83082	21.436			-
Glyma.18G236300	0.802644	21.4313		hrtEP, cotEP	-
Glyma.03G126100	0.819503	21.4234			bHLH	AT2G41130		basic helix-loop-helix (bHLH) DNA-binding superfamily protein	UniRef100_G7L5X8_Transcription_factor_bHLH106_n=1_Tax=Medicago_truncatula_RepID=G7L5X8_MEDTR
Glyma.07G018500	0.845896	21.3878			bHLH	AT4G29100		basic helix-loop-helix (bHLH) DNA-binding superfamily protein	UniRef100_G7IUP4_Transcription_factor_bHLH68_n=2_Tax=Medicago_truncatula_RepID=G7IUP4_MEDTR
Glyma.06G086800	0.851152	21.3346		cotEP	-	AT2G25790		Leucine-rich receptor-like protein kinase family protein	UniRef100_G7J3H6_Receptor-like_protein_kinase_n=1_Tax=Medicago_truncatula_RepID=G7J3H6_MEDTR
Glyma.14G216600	0.761072	20.6394			-	AT1G75550		glycine-rich protein	UniRef100_Q9LQZ8_F10A5.23_n=1_Tax=Arabidopsis_thaliana_RepID=Q9LQZ8_ARATH
Glyma.06G028000	0.849793	20.6087			-	AT1G75500	WAT1	Walls Are Thin 1	UniRef100_E6NU65_JHL18I08.9_protein_n=1_Tax=Jatropha_curcas_RepID=E6NU65_JATCU
Glyma.12G030900	0.818056	20.594		hrtEP, cotEP	-	AT2G21050	LAX2	like AUXIN RESISTANT 2	UniRef100_Q8L883_Auxin_transporter-like_protein_5_n=1_Tax=Medicago_truncatula_RepID=LAX5_MEDTR
Glyma.12G182300	0.775565	20.5816			-	AT5G22580		Stress responsive A/B Barrel Domain	UniRef100_K0E184_Stress_responsive_A/B_barrel_domain_family_protein_n=1_Tax=Populus_tomentosa_RepID=K0E184_POPTO
Glyma.09G239400	0.785906	20.4499		hrtSC-OI, cotSC-OI	HD-ZIP	AT5G15150	ATHB-3, HAT7, ATHB3, HB-3	homeobox 3	UniRef100_G7KZX6_Homeobox-leucine_zipper-like_protein_n=1_Tax=Medicago_truncatula_RepID=G7KZX6_MEDTR
Glyma.09G060500	0.929207	20.3234			-	AT5G57130		Clp amino terminal domain-containing protein	UniRef100_B5A254_Heat_shock-like_protein_n=1_Tax=Arabidopsis_thaliana_RepID=B5A254_ARATH
Glyma.12G066000	0.757892	20.286		emCOT-VS	MYB	AT5G59780	MYB59, ATMYB59-3	myb domain protein 59	UniRef100_G7JTP3_MYB_transcription_factor_n=1_Tax=Medicago_truncatula_RepID=G7JTP3_MEDTR
Glyma.02G003000	0.816322	20.2362			-
Glyma.13G091600	0.808125	19.9927			-	AT5G57770		Plant protein of unknown function (DUF828) with plant pleckstrin homology-like region	UniRef100_Q01IC2_OSIGBa0092E01.13_protein_n=2_Tax=Oryza_sativa_RepID=Q01IC2_ORYSA
Glyma.20G140700	0.820523	19.7971		globSC-OI	-	AT4G05200	CRK25	cysteine-rich RLK (RECEPTOR-like protein kinase) 25	UniRef100_G8A125_Cysteine-rich_receptor-like_protein_kinase_n=1_Tax=Medicago_truncatula_RepID=G8A125_MEDTR
Glyma.13G150000	0.91756	19.7418		globSC-OI	-	AT2G36570		Leucine-rich repeat protein kinase family protein	UniRef100_Q1SN29_Protein_kinase_n=1_Tax=Medicago_truncatula_RepID=Q1SN29_MEDTR
Glyma.16G164200	0.795426	19.6741		hrtEP	-	AT1G71695		Peroxidase superfamily protein	UniRef100_H2D7G8_Glutathione_peroxidase_n=1_Tax=Copaifera_officinalis_RepID=H2D7G8_9FABA
Glyma.11G059300	0.878884	19.5096		globSC-OI, hrtSC-OI	Dof	AT5G65590		Dof-type zinc finger DNA-binding family protein	UniRef100_D9ZIY2_DOF_domain_class_transcription_factor_n=1_Tax=Malus_domestica_RepID=D9ZIY2_MALDO
Glyma.07G198900	0.854788	19.4153			Dof	AT1G28310		Dof-type zinc finger DNA-binding family protein	UniRef100_Q76KV0_DNA_binding_with_one_finger_4_protein_n=1_Tax=Pisum_sativum_RepID=Q76KV0_PEA
Glyma.18G197700	0.808856	19.3692		hrtEP, cotEP	-	AT3G09032		unknown protein; BEST Arabidopsis thaliana protein match is: unknown protein (TAIR:AT5G01225.1); Has 35333 Blast hits to 34131 proteins in 2444 species: Archae - 798; Bacteria - 22429; Metazoa - 974; Fungi - 991; Plants - 531; Viruses - 0; Other Eukaryotes - 9610 (source: NCBI BLink).
Glyma.05G034800	0.815712	19.3149			-	AT5G50090		unknown protein; FUNCTIONS IN: molecular function unknown; INVOLVED IN: N-terminal protein myristoylation; LOCATED IN: cellular component unknown; BEST Arabidopsis thaliana protein match is: unknown protein (TAIR:AT5G62900.1); Has 1807 Blast hits to 1807 proteins in 277 species: Archae - 0; Bacteria - 0; Metazoa - 736; Fungi - 347; Plants - 385; Viruses - 0; Other Eukaryotes - 339 (source: NCBI B…
Glyma.05G105600	0.837591	19.26			GRAS	AT4G37650	SHR, SGR7	GRAS family transcription factor	UniRef100_K7NCY5_GRAS_family_transcription_factor_n=1_Tax=Quercus_suber_RepID=K7NCY5_QUESU
Glyma.18G073200	0.804295	19.1759			-	AT4G26490		Late embryogenesis abundant (LEA) hydroxyproline-rich glycoprotein family	UniRef100_Q56Y59_Late_embryogenesis_abundant_(LEA)_hydroxyproline-rich_glycoprotein_family_member_n=2_Tax=Arabidopsis_thaliana_RepID=Q56Y59_ARATH
Glyma.05G235900	0.893038	19.136			-	AT1G23220		Dynein light chain type 1 family protein	UniRef100_B9HJE5_Dynein_light_chain_type_1_family_protein_n=1_Tax=Populus_trichocarpa_RepID=B9HJE5_POPTR
Glyma.17G180600	0.879777	19.1045		hrtSC-OI	Dof	AT5G60200	TMO6	TARGET OF MONOPTEROS 6	UniRef100_Q0GLD7_Dof15_(Fragment)_n=1_Tax=Glycine_max_RepID=Q0GLD7_SOYBN
Glyma.03G034200	0.895281	19.0629			-	AT3G56370		Leucine-rich repeat protein kinase family protein	UniRef100_G7KY56_Receptor-like_protein_kinase_n=1_Tax=Medicago_truncatula_RepID=G7KY56_MEDTR
Glyma.17G068700	0.787595	18.9422			-	AT5G57770		Plant protein of unknown function (DUF828) with plant pleckstrin homology-like region	UniRef100_Q01IC2_OSIGBa0092E01.13_protein_n=2_Tax=Oryza_sativa_RepID=Q01IC2_ORYSA
Glyma.14G051500	0.79158	18.4805		globSC-OI, hrtSC-OI, cotSC-OI	-	AT5G35670	iqd33	IQ-domain 33	UniRef100_G7K7F4_IQ_domain-containing_protein_n=1_Tax=Medicago_truncatula_RepID=G7K7F4_MEDTR
Glyma.05G137300	0.890972	18.3998		cotEP	-	AT2G35585		unknown protein; BEST Arabidopsis thaliana protein match is: unknown protein (TAIR:AT1G31940.1); Has 67 Blast hits to 67 proteins in 17 species: Archae - 0; Bacteria - 0; Metazoa - 0; Fungi - 0; Plants - 67; Viruses - 0; Other Eukaryotes - 0 (source: NCBI BLink).
Glyma.10G269000	0.822965	18.1194			-
Glyma.07G063300	0.834912	17.9367		hrtSC-OI	-	AT4G27220		NB-ARC domain-containing disease resistance protein	UniRef100_C0JJJ2_Rpp4_candidate_3_n=1_Tax=Glycine_max_RepID=C0JJJ2_SOYBN
Glyma.01G021100	0.857409	17.9183			Dof	AT5G65590		Dof-type zinc finger DNA-binding family protein	UniRef100_G7KGJ7_Dof_zinc_finger_protein_n=1_Tax=Medicago_truncatula_RepID=G7KGJ7_MEDTR
Glyma.18G107300	0.843437	17.5154			-	AT2G30933		Carbohydrate-binding X8 domain superfamily protein	UniRef100_G7K3C6_Glucan_endo-1,3-beta-glucosidase-like_protein_n=1_Tax=Medicago_truncatula_RepID=G7K3C6_MEDTR
Glyma.U024900	0.802889	17.0918			-	AT5G53900		Serine/threonine-protein kinase WNK (With No Lysine)-related	UniRef100_K4PW38_Salt_sensitive_3_n=1_Tax=Oryza_sativa_subsp._japonica_RepID=K4PW38_ORYSJ
Glyma.17G160800	0.889524	16.8991			GRAS	AT4G37650	SHR, SGR7	GRAS family transcription factor	UniRef100_K7NCY5_GRAS_family_transcription_factor_n=1_Tax=Quercus_suber_RepID=K7NCY5_QUESU
Glyma.14G195000	0.753963	16.6037		hrtSC-OI	-	AT3G47340	ASN1, DIN6, AT-ASN1	glutamine-dependent asparagine synthase 1	UniRef100_I1MBC5_Asparagine_synthetase_n=1_Tax=Glycine_max_RepID=I1MBC5_SOYBN
Glyma.07G083500	0.859194	16.5895		hrtSC-OI	bHLH	AT4G29100		basic helix-loop-helix (bHLH) DNA-binding superfamily protein	UniRef100_V9I2V5_BHLH_n=1_Tax=Epimedium_sagittatum_RepID=V9I2V5_9MAGN
Glyma.04G004800	0.799432	16.4958		cotEP	-	AT2G21050	LAX2	like AUXIN RESISTANT 2	UniRef100_A9PAI6_Auxin_influx_carrier_family_protein_n=1_Tax=Populus_trichocarpa_RepID=A9PAI6_POPTR
Glyma.07G032300	0.912076	16.4056		hrtEP	-	AT3G15680		Ran BP2/NZF zinc finger-like superfamily protein	UniRef100_Q3S345_Zinc_finger_protein-like_protein_n=1_Tax=Gossypium_hirsutum_RepID=Q3S345_GOSHI
Glyma.13G294400	0.801288	16.1864			-	AT1G03820		unknown protein; FUNCTIONS IN: molecular function unknown; INVOLVED IN: biological process unknown; LOCATED IN: endomembrane system; EXPRESSED IN: 21 plant structures; EXPRESSED DURING: 13 growth stages; Has 1345 Blast hits to 1122 proteins in 102 species: Archae - 2; Bacteria - 28; Metazoa - 28; Fungi - 30; Plants - 109; Viruses - 0; Other Eukaryotes - 1148 (source: NCBI BLink).	UniRef100_Q41255_Arabinogalactan-protein_n=1_Tax=Pyrus_communis_RepID=Q41255_PYRCO
Glyma.01G137600	0.805317	16.0202			-	AT3G60720	PDLP8	plasmodesmata-located protein 8	UniRef100_Q6NKQ9_Cysteine-rich_repeat_secretory_protein_15_n=1_Tax=Arabidopsis_thaliana_RepID=CRR15_ARATH
Glyma.06G095000	0.847432	15.8884			-	AT1G28390		Protein kinase superfamily protein	UniRef100_G7J573_Wall-associated_receptor_kinase-like_protein_n=1_Tax=Medicago_truncatula_RepID=G7J573_MEDTR
Glyma.15G076000	0.814374	15.7263		emAX-VS	Dof	AT1G28310		Dof-type zinc finger DNA-binding family protein	UniRef100_G7ISD2_Dof_zinc_finger_protein_n=1_Tax=Medicago_truncatula_RepID=G7ISD2_MEDTR
Glyma.15G175600	0.906221	15.6361			-	AT5G23570	SGS3, ATSGS3	XS domain-containing protein / XS zinc finger domain-containing protein-related	UniRef100_D3GBV0_Reduced_leaflet_1_n=1_Tax=Lotus_japonicus_RepID=D3GBV0_LOTJA
Glyma.14G048000	0.753737	15.6193		hrtSC-OI	-	AT2G04160	AIR3	Subtilisin-like serine endopeptidase family protein	UniRef100_G7K7I8_Subtilisin-like_protease_n=1_Tax=Medicago_truncatula_RepID=G7K7I8_MEDTR
Glyma.18G116800	0.934475	15.5788		globSC-OI	-	AT4G20270	BAM3	Leucine-rich receptor-like protein kinase family protein	UniRef100_B9GMZ2_Leucine-rich_repeat_transmembrane_protein_kinase_n=1_Tax=Populus_trichocarpa_RepID=B9GMZ2_POPTR
Glyma.09G201000	0.81222	15.2232		globEP, cotEP	Dof	AT5G65590		Dof-type zinc finger DNA-binding family protein	UniRef100_G7KGJ7_Dof_zinc_finger_protein_n=1_Tax=Medicago_truncatula_RepID=G7KGJ7_MEDTR
Glyma.08G203600	0.782607	15.2106		hrtSC-OI, cotSC-OI	bHLH	AT4G29100		basic helix-loop-helix (bHLH) DNA-binding superfamily protein	UniRef100_G7IUP4_Transcription_factor_bHLH68_n=2_Tax=Medicago_truncatula_RepID=G7IUP4_MEDTR
Glyma.19G017000	0.894345	14.7948		cotEP	-	AT3G28420		Putative membrane lipoprotein
Glyma.05G039800	0.883332	14.7882			-	AT5G50150		Protein of Unknown Function (DUF239)	UniRef100_G7J4W2_Carboxyl-terminal_proteinase_n=1_Tax=Medicago_truncatula_RepID=G7J4W2_MEDTR
Glyma.17G093100	0.875302	14.6041		cotEP	-
Glyma.13G101300	0.880695	14.3286		hrtEP, cotEP	-	AT4G29920		Double Clp-N motif-containing P-loop nucleoside triphosphate hydrolases superfamily protein	UniRef100_B5A254_Heat_shock-like_protein_n=1_Tax=Arabidopsis_thaliana_RepID=B5A254_ARATH
Glyma.19G142600	0.757449	14.2224			C2H2	AT3G57670	NTT, WIP2	C2H2-type zinc finger family protein	UniRef100_B9II50_Zinc_finger_family_protein_n=1_Tax=Populus_trichocarpa_RepID=B9II50_POPTR
Glyma.11G214300	0.750872	14.2033		globEP, hrtEP, cotEP	C2H2	AT1G24625	ZFP7	zinc finger protein 7	UniRef100_B9H3D1_Zinc_finger_protein_4_n=1_Tax=Populus_trichocarpa_RepID=B9H3D1_POPTR
Glyma.13G050200	0.802232	14.1303			-	AT5G16000	NIK1	NSP-interacting kinase 1	UniRef100_C6ZRM9_NSP-interacting_kinase_n=1_Tax=Glycine_max_RepID=C6ZRM9_SOYBN
Glyma.11G106000	0.809154	14.1293		hrtEP, cotEP	-	AT2G21050	LAX2	like AUXIN RESISTANT 2	UniRef100_Q8L883_Auxin_transporter-like_protein_5_n=1_Tax=Medicago_truncatula_RepID=LAX5_MEDTR
Glyma.08G201400	0.755491	14.0151			-	AT1G79760	DTA4	downstream target of AGL15-4	UniRef100_G7LGM7_1-aminocyclopropane-1-carboxylate_oxidase_n=1_Tax=Medicago_truncatula_RepID=G7LGM7_MEDTR
Glyma.01G194200	0.834423	13.7549			GRAS	AT4G37650	SHR, SGR7	GRAS family transcription factor	UniRef100_G7K2I5_GRAS_family_transcription_factor_n=1_Tax=Medicago_truncatula_RepID=G7K2I5_MEDTR
Glyma.20G145000	0.837351	13.7283		hrtEP	-	AT5G19530	ACL5	S-adenosyl-L-methionine-dependent methyltransferases superfamily protein	UniRef100_G7K2D1_Spermidine_synthase_n=1_Tax=Medicago_truncatula_RepID=G7K2D1_MEDTR
Glyma.20G185500	0.800009	13.5017		globEP	bHLH	AT1G68810		basic helix-loop-helix (bHLH) DNA-binding superfamily protein	UniRef100_H2EUM8_BHLH_(Fragment)_n=1_Tax=Glycine_max_RepID=H2EUM8_SOYBN
Glyma.17G020300	0.858204	13.2331			-	AT5G18930	BUD2, SAMDC4	Adenosylmethionine decarboxylase family protein	UniRef100_I1KN62_S-adenosylmethionine_decarboxylase_proenzyme_n=1_Tax=Glycine_max_RepID=I1KN62_SOYBN
Glyma.02G266000	0.860668	13.212		globSC-OI, hrtSC-OI	-	AT5G35670	iqd33	IQ-domain 33	UniRef100_G7K7F4_IQ_domain-containing_protein_n=1_Tax=Medicago_truncatula_RepID=G7K7F4_MEDTR
Glyma.14G036200	0.757134	13.105		hrtSC-OI	HSF	AT1G46264	AT-HSFB4, HSFB4, SCZ	heat shock transcription factor B4	UniRef100_G7KCV7_Heat_stress_transcription_factor_B-4_n=1_Tax=Medicago_truncatula_RepID=G7KCV7_MEDTR
Glyma.03G193600	0.785803	13.0232		hrtSC-OI, cotSC-OI	-	AT5G03610		GDSL-like Lipase/Acylhydrolase superfamily protein	UniRef100_G7L605_GDSL_esterase/lipase_n=1_Tax=Medicago_truncatula_RepID=G7L605_MEDTR
Glyma.10G211700	0.808711	12.8033		cotEP	-
Glyma.01G133300	0.874625	12.5142			-	AT3G56370		Leucine-rich repeat protein kinase family protein	UniRef100_G7KY56_Receptor-like_protein_kinase_n=1_Tax=Medicago_truncatula_RepID=G7KY56_MEDTR
Glyma.16G052800	0.768395	12.5035		hrtEP, cotEP	-	AT3G02000	ROXY1	Thioredoxin superfamily protein	UniRef100_G7L128_N-hydroxycinnamoyl/benzoyltransferase_n=1_Tax=Medicago_truncatula_RepID=G7L128_MEDTR
Glyma.15G217300	0.800718	12.4158			-	AT3G12710		DNA glycosylase superfamily protein	UniRef100_B9HYD2_Methyladenine_glycosylase_family_protein_n=1_Tax=Populus_trichocarpa_RepID=B9HYD2_POPTR
Glyma.08G054700	0.788925	12.3883			-	AT1G73590	PIN1, ATPIN1	Auxin efflux carrier family protein	UniRef100_I1KQK9_PIN5_n=1_Tax=Glycine_max_RepID=I1KQK9_SOYBN
Glyma.10G250700	0.826484	12.3186			-	AT5G19260		Protein of unknown function (DUF3049)	UniRef100_Q6NMR8_Protein_FANTASTIC_FOUR_3_n=1_Tax=Arabidopsis_thaliana_RepID=FAF3_ARATH
Glyma.02G207400	0.781495	12.2629			-	AT2G23950		Leucine-rich repeat protein kinase family protein	UniRef100_E2IXG5_Somatic_embryogenesis_receptor_kinase-like_protein_1_n=1_Tax=Medicago_truncatula_RepID=E2IXG5_MEDTR
Glyma.02G245200	0.938799	11.8965			-	AT5G16720		Protein of unknown function, DUF593
Glyma.13G237500	0.85861	11.8882			Dof	AT1G28310		Dof-type zinc finger DNA-binding family protein	UniRef100_Q0GLE7_Dof5_(Fragment)_n=1_Tax=Glycine_max_RepID=Q0GLE7_SOYBN
Glyma.11G047700	0.792264	11.8733			GRAS	AT4G37650	SHR, SGR7	GRAS family transcription factor	UniRef100_G7K2I5_GRAS_family_transcription_factor_n=1_Tax=Medicago_truncatula_RepID=G7K2I5_MEDTR
Glyma.02G056600	0.756183	11.835		globEP, hrtEP	GATA	AT3G50870	MNP, HAN, GATA18	GATA type zinc finger transcription factor family protein	UniRef100_G7KDL1_GATA_transcription_factor_n=1_Tax=Medicago_truncatula_RepID=G7KDL1_MEDTR
Glyma.05G055900	0.782147	11.7474		globSC-HI	NAC	AT1G12260	VND4, EMB2749, ANAC007, NAC007	NAC 007	UniRef100_R4NFS9_NAC_transcription_factor_018_n=1_Tax=Jatropha_curcas_RepID=R4NFS9_JATCU
Glyma.14G215300	0.913063	11.5799		globSC-OI, hrtSC-OI	-	AT5G16720		Protein of unknown function, DUF593
Glyma.20G119200	0.882068	11.5042			-	AT1G68430		unknown protein; FUNCTIONS IN: molecular function unknown; INVOLVED IN: biological process unknown; LOCATED IN: chloroplast; EXPRESSED IN: 21 plant structures; EXPRESSED DURING: 13 growth stages; BEST Arabidopsis thaliana protein match is: unknown protein (TAIR:AT1G66890.1); Has 35 Blast hits to 35 proteins in 6 species: Archae - 0; Bacteria - 0; Metazoa - 0; Fungi - 0; Plants - 35; Viruses - 0; …
Glyma.08G344400	0.79158	11.1585		hrtEP, cotEP	-	AT5G48500		unknown protein; BEST Arabidopsis thaliana protein match is: unknown protein (TAIR:AT2G10930.1); Has 30201 Blast hits to 17322 proteins in 780 species: Archae - 12; Bacteria - 1396; Metazoa - 17338; Fungi - 3422; Plants - 5037; Viruses - 0; Other Eukaryotes - 2996 (source: NCBI BLink).	UniRef100_Q9LV64_Gb|AAD28645.1_n=1_Tax=Arabidopsis_thaliana_RepID=Q9LV64_ARATH
Glyma.18G121600	0.864449	11.0846			-	AT1G69700	ATHVA22C, HVA22C	HVA22 homologue C	UniRef100_G7KCI8_HVA22-like_protein_c_n=1_Tax=Medicago_truncatula_RepID=G7KCI8_MEDTR
Glyma.13G210700	0.792181	11.036			-	AT4G14290		alpha/beta-Hydrolases superfamily protein	UniRef100_F4JUP6_Alpha/beta-hydrolase_family_protein_n=1_Tax=Arabidopsis_thaliana_RepID=F4JUP6_ARATH
Glyma.12G111100	0.839826	11.0184			-	AT4G38210	ATEXPA20, EXP20, ATEXP20, ATHEXP ALPHA 1.23, EXPA20	expansin A20	UniRef100_A9PAY5_Alpha-expansin_20_family_protein_n=1_Tax=Populus_trichocarpa_RepID=A9PAY5_POPTR
Glyma.02G198000	0.810336	10.7833		hrtSC-OI	-	AT3G52490		Double Clp-N motif-containing P-loop nucleoside triphosphate hydrolases superfamily protein	UniRef100_B9HBQ3_Heat_shock_family_protein_n=1_Tax=Populus_trichocarpa_RepID=B9HBQ3_POPTR
Glyma.19G252300	0.757994	10.68		globSC-HI, cotEP	-	AT5G41620		FUNCTIONS IN: molecular function unknown; INVOLVED IN: biological process unknown; LOCATED IN: chloroplast, plasma membrane; EXPRESSED IN: 9 plant structures; EXPRESSED DURING: 6 growth stages; BEST Arabidopsis thaliana protein match is: intracellular protein transport protein USO1-related (TAIR:AT1G64180.1); Has 30201 Blast hits to 17322 proteins in 780 species: Archae - 12; Bacteria - 1396; Met…	UniRef100_G7ZYR7_SKIP_interacting_protein_n=1_Tax=Medicago_truncatula_RepID=G7ZYR7_MEDTR
Glyma.16G139400	0.758673	10.6774		globEP, hrtEP	GATA	AT3G50870	MNP, HAN, GATA18	GATA type zinc finger transcription factor family protein	UniRef100_B9HF07_MONOPOLE_family_protein_n=1_Tax=Populus_trichocarpa_RepID=B9HF07_POPTR
Glyma.14G216200	0.784959	10.6333		globEP, hrtEP, cotEP, emAX-VS	-	AT1G75500	WAT1	Walls Are Thin 1	UniRef100_G7I5V7_Auxin-induced_protein_5NG4_n=1_Tax=Medicago_truncatula_RepID=G7I5V7_MEDTR
Glyma.20G154700	0.787488	10.4467			-	AT5G51920		Pyridoxal phosphate (PLP)-dependent transferases superfamily protein	UniRef100_G7IC19_Molybdenum_cofactor_sulfurase_n=1_Tax=Medicago_truncatula_RepID=G7IC19_MEDTR
Glyma.18G278200	0.813752	10.394			-	AT5G16000	NIK1	NSP-interacting kinase 1	UniRef100_C6ZRM9_NSP-interacting_kinase_n=1_Tax=Glycine_max_RepID=C6ZRM9_SOYBN
Glyma.13G211700	0.777043	10.3578		globSC-HI	-	AT5G18930	BUD2, SAMDC4	Adenosylmethionine decarboxylase family protein	UniRef100_I1KN62_S-adenosylmethionine_decarboxylase_proenzyme_n=1_Tax=Glycine_max_RepID=I1KN62_SOYBN
Glyma.13G370700	0.828123	10.2081			-	AT1G80870		Protein kinase superfamily protein	UniRef100_G7ZYY0_Receptor-like_protein_kinase_n=1_Tax=Medicago_truncatula_RepID=G7ZYY0_MEDTR
Glyma.04G182300	0.784036	9.94876			-	AT1G23760	JP630, PG3	BURP domain-containing protein	UniRef100_G7J5I4_Polygalacturonase-1_non-catalytic_subunit_beta_n=1_Tax=Medicago_truncatula_RepID=G7J5I4_MEDTR
Glyma.03G003800	0.868273	9.12942			-	AT3G56810		unknown protein; FUNCTIONS IN: molecular function unknown; INVOLVED IN: biological process unknown; LOCATED IN: chloroplast; EXPRESSED IN: 22 plant structures; EXPRESSED DURING: 13 growth stages; Has 14 Blast hits to 14 proteins in 7 species: Archae - 0; Bacteria - 0; Metazoa - 0; Fungi - 0; Plants - 14; Viruses - 0; Other Eukaryotes - 0 (source: NCBI BLink).
Glyma.04G068400	0.878576	9.12522		globSC-OI	-	AT3G15680		Ran BP2/NZF zinc finger-like superfamily protein	UniRef100_G7JB51_Zinc_finger_protein-like_protein_n=1_Tax=Medicago_truncatula_RepID=G7JB51_MEDTR
Glyma.10G246000	0.823366	9.07682		hrtSC-HI	-	AT2G32010	CVL1	CVP2 like 1	UniRef100_G7K3S6_Type_I_inositol-1,4,5-trisphosphate_5-phosphatase_CVP2_n=1_Tax=Medicago_truncatula_RepID=G7K3S6_MEDTR
Glyma.17G089300	0.859916	9.07017			Dof	AT5G62940	HCA2, DOF5.6	Dof-type zinc finger DNA-binding family protein	UniRef100_G7J5F5_Dof_zinc_finger_protein_n=1_Tax=Medicago_truncatula_RepID=G7J5F5_MEDTR
Glyma.08G255300	0.75336	8.95189			-	AT5G16000	NIK1	NSP-interacting kinase 1	UniRef100_C6ZRM9_NSP-interacting_kinase_n=1_Tax=Glycine_max_RepID=C6ZRM9_SOYBN
Glyma.17G088300	0.756041	8.69175		cotEP	-	AT5G62960		unknown protein; BEST Arabidopsis thaliana protein match is: unknown protein (TAIR:AT1G10660.1); Has 35333 Blast hits to 34131 proteins in 2444 species: Archae - 798; Bacteria - 22429; Metazoa - 974; Fungi - 991; Plants - 531; Viruses - 0; Other Eukaryotes - 9610 (source: NCBI BLink).
Glyma.18G282500	0.822891	8.67499		hrtEP	-	AT5G13250		RING finger protein	UniRef100_F4K2H9_RING_finger_protein_n=2_Tax=Arabidopsis_thaliana_RepID=F4K2H9_ARATH
Glyma.18G216600	0.797062	8.50711			-	AT3G08570		Phototropic-responsive NPH3 family protein	UniRef100_G7KY72_BTB/POZ_domain-containing_protein_n=1_Tax=Medicago_truncatula_RepID=G7KY72_MEDTR
Glyma.01G150300	0.801111	8.48662			-	AT1G31350	KUF1	KAR-UP F-box 1	UniRef100_G7K6R4_F-box/kelch-repeat_protein_SKIP25_n=1_Tax=Medicago_truncatula_RepID=G7K6R4_MEDTR
Glyma.15G068700	0.759822	8.05448			-	AT1G47670		Transmembrane amino acid transporter family protein	UniRef100_G7ILF8_Lysine/histidine_transporter_n=1_Tax=Medicago_truncatula_RepID=G7ILF8_MEDTR
Glyma.05G090400	0.862274	7.98213			-	AT4G37080		Protein of unknown function, DUF547
Glyma.08G302900	0.932659	7.94468		hrtSC-OI	-	AT4G20270	BAM3	Leucine-rich receptor-like protein kinase family protein	UniRef100_B9GMZ2_Leucine-rich_repeat_transmembrane_protein_kinase_n=1_Tax=Populus_trichocarpa_RepID=B9GMZ2_POPTR
Glyma.17G164300	0.925575	7.92419			-	AT5G67350		unknown protein; Has 1807 Blast hits to 1807 proteins in 277 species: Archae - 0; Bacteria - 0; Metazoa - 736; Fungi - 347; Plants - 385; Viruses - 0; Other Eukaryotes - 339 (source: NCBI BLink).
Glyma.17G070300	0.759904	7.87775		hrtEP, cotEP	-	AT2G23950		Leucine-rich repeat protein kinase family protein	UniRef100_E2IXG5_Somatic_embryogenesis_receptor_kinase-like_protein_1_n=1_Tax=Medicago_truncatula_RepID=E2IXG5_MEDTR
Glyma.13G067400	0.823833	7.80117		hrtEP, cotEP	-	AT3G28420		Putative membrane lipoprotein
Glyma.08G209800	0.770883	7.69182			-	AT1G52700		alpha/beta-Hydrolases superfamily protein	UniRef100_G7IMH6_Acyl-protein_thioesterase_n=1_Tax=Medicago_truncatula_RepID=G7IMH6_MEDTR
Glyma.06G275000	0.76137	7.64907		globSC-OI, hrtSC-OI, cotSC-OI	-				UniRef100_G7KSZ7_TMV_resistance_protein_N_n=1_Tax=Medicago_truncatula_RepID=G7KSZ7_MEDTR
Glyma.12G171000	0.769978	7.61092			ARF	AT5G60450	ARF4	auxin response factor 4	UniRef100_I1LTG4_Auxin_response_factor_n=2_Tax=Glycine_max_RepID=I1LTG4_SOYBN
Glyma.20G148600	0.8348	7.25078			-	AT1G05470	CVP2	DNAse I-like superfamily protein	UniRef100_G7K3S6_Type_I_inositol-1,4,5-trisphosphate_5-phosphatase_CVP2_n=1_Tax=Medicago_truncatula_RepID=G7K3S6_MEDTR
Glyma.02G128700	0.796473	7.18727		hrtEP	-	AT3G25590		unknown protein; Has 149 Blast hits to 140 proteins in 44 species: Archae - 0; Bacteria - 6; Metazoa - 40; Fungi - 6; Plants - 39; Viruses - 0; Other Eukaryotes - 58 (source: NCBI BLink).	UniRef100_G7ZY60_Acylamino-acid-releasing_enzyme_n=1_Tax=Medicago_truncatula_RepID=G7ZY60_MEDTR
Glyma.07G054200	0.754402	7.0241		cotEP	-	AT2G46570	LAC6	laccase 6	UniRef100_Q9ZPY2_Laccase-6_n=1_Tax=Arabidopsis_thaliana_RepID=LAC6_ARATH
Glyma.08G049500	0.837936	6.94395			-	AT1G73740		UDP-Glycosyltransferase superfamily protein	UniRef100_B9I2J0_Glycosyl_transferase_family_28_family_protein_n=1_Tax=Populus_trichocarpa_RepID=B9I2J0_POPTR
Glyma.11G049600	0.760847	6.90612			-	AT4G37530		Peroxidase superfamily protein	UniRef100_G7IU06_Peroxidase_n=1_Tax=Medicago_truncatula_RepID=G7IU06_MEDTR
Glyma.02G227100	0.854084	6.90042		cotEP, emCOT-VS	-	AT5G58630		unknown protein; Has 1807 Blast hits to 1807 proteins in 277 species: Archae - 0; Bacteria - 0; Metazoa - 736; Fungi - 347; Plants - 385; Viruses - 0; Other Eukaryotes - 339 (source: NCBI BLink).
Glyma.13G159400	0.797478	6.81799			-	AT5G15080		Protein kinase superfamily protein	UniRef100_C6ZRY2_Protein_kinase_n=1_Tax=Glycine_max_RepID=C6ZRY2_SOYBN
Glyma.02G016400	0.77381	6.71903			-	AT4G02290	AtGH9B13, GH9B13	glycosyl hydrolase 9B13	UniRef100_B9I9P6_Endo-1_family_protein_n=1_Tax=Populus_trichocarpa_RepID=B9I9P6_POPTR
Glyma.02G108500	0.757263	6.71345			G2-like	AT1G69580		Homeodomain-like superfamily protein	UniRef100_G7KGL2_Myb_family_transcription_factor_APL_n=2_Tax=Medicago_truncatula_RepID=G7KGL2_MEDTR
Glyma.20G227700	0.760845	6.69052			-	AT5G11000		Plant protein of unknown function (DUF868)
Glyma.06G184900	0.772973	6.66031		cotSC-OI	-	AT1G60010		unknown protein; FUNCTIONS IN: molecular function unknown; INVOLVED IN: N-terminal protein myristoylation; LOCATED IN: cellular component unknown; EXPRESSED IN: 22 plant structures; EXPRESSED DURING: 13 growth stages; BEST Arabidopsis thaliana protein match is: unknown protein (TAIR:AT1G10530.1); Has 185 Blast hits to 185 proteins in 18 species: Archae - 0; Bacteria - 0; Metazoa - 0; Fungi - 3; P…
Glyma.02G127800	0.929052	6.49217			-	AT3G25560	NIK2	NSP-interacting kinase 2	UniRef100_Q0PW22_Leucine-rich_repeat_receptor-like_kinase_n=1_Tax=Populus_tomentosa_RepID=Q0PW22_POPTO
Glyma.06G209100	0.759549	6.39577			-	AT5G23100		Protein of unknown function, DUF617
Glyma.05G073800	0.854976	6.34327		cotEP	-	AT3G01750		Ankyrin repeat family protein	UniRef100_G7KN83_Ankyrin_repeat_domain-containing_protein_n=1_Tax=Medicago_truncatula_RepID=G7KN83_MEDTR
Glyma.08G092600	0.819089	5.8939		globSC-HI, cotEP	-	AT2G01913		unknown protein; Has 35333 Blast hits to 34131 proteins in 2444 species: Archae - 798; Bacteria - 22429; Metazoa - 974; Fungi - 991; Plants - 531; Viruses - 0; Other Eukaryotes - 9610 (source: NCBI BLink).
Glyma.18G301700	0.838725	5.65008			-	AT5G21090		Leucine-rich repeat (LRR) family protein	UniRef100_G7KWK3_Somatic_embryogenesis_receptor_kinase_n=1_Tax=Medicago_truncatula_RepID=G7KWK3_MEDTR
Glyma.08G092200	0.830683	5.27048		globSC-HI	-	AT2G01950	VH1, BRL2	BRI1-like 2	UniRef100_C6FF68_ATP_binding/protein_serine/threonine_kinase_n=2_Tax=Glycine_max_RepID=C6FF68_SOYBN
Glyma.08G163400	0.838319	5.22498		globSC-OI, hrtSC-OI	-	AT1G79420		Protein of unknown function (DUF620)	UniRef100_Q9SAK6_T8K14.16_n=1_Tax=Arabidopsis_thaliana_RepID=Q9SAK6_ARATH
Glyma.09G170200	0.752594	5.19284			C2H2	AT1G68130	AtIDD14, IDD14	indeterminate(ID)-domain 14	UniRef100_D9ZIU8_C3HL_domain_class_transcription_factor_n=1_Tax=Malus_domestica_RepID=D9ZIU8_MALDO
Glyma.08G033700	0.83412	4.87245			-	AT4G15450		Senescence/dehydration-associated protein-related	UniRef100_B9H8Y7_Senescence/dehydration-associated_family_protein_n=2_Tax=Populus_trichocarpa_RepID=B9H8Y7_POPTR
Glyma.13G145900	0.76535	4.85949			-	AT3G53190		Pectin lyase-like superfamily protein	UniRef100_Q9SCP2_Probable_pectate_lyase_12_n=2_Tax=Arabidopsis_thaliana_RepID=PLY12_ARATH
Glyma.01G071700	0.920079	4.77017			-	AT5G16000	NIK1	NSP-interacting kinase 1	UniRef100_Q0PW22_Leucine-rich_repeat_receptor-like_kinase_n=1_Tax=Populus_tomentosa_RepID=Q0PW22_POPTO
Glyma.17G119400	0.769337	4.55891		globSC-OI, hrtSC-OI	-	AT5G43810	ZLL	Stabilizer of iron transporter SufD / Polynucleotidyl transferase	UniRef100_G7JU69_Argonaute_protein_group_n=1_Tax=Medicago_truncatula_RepID=G7JU69_MEDTR
Glyma.04G151200	0.754608	4.47876			-	AT2G26730		Leucine-rich repeat protein kinase family protein	UniRef100_D6N3G3_Protein_kinase_n=1_Tax=Malus_domestica_RepID=D6N3G3_MALDO
Glyma.20G073000	0.761405	4.43593		cotSC-OI	-	AT3G52490		Double Clp-N motif-containing P-loop nucleoside triphosphate hydrolases superfamily protein	UniRef100_G7I415_Heat_shock_protein_n=1_Tax=Medicago_truncatula_RepID=G7I415_MEDTR
Glyma.17G093300	0.83139	4.32195		cotEP	-	AT5G50110		S-adenosyl-L-methionine-dependent methyltransferases superfamily protein	UniRef100_G7JNR3_Ribosomal_RNA_small_subunit_methyltransferase_G_n=1_Tax=Medicago_truncatula_RepID=G7JNR3_MEDTR
Glyma.05G103900	0.777733	3.96098		hrtEP, cotEP	-	AT5G67390		unknown protein; BEST Arabidopsis thaliana protein match is: Plant protein of unknown function (DUF863) (TAIR:AT1G69360.1); Has 186 Blast hits to 186 proteins in 18 species: Archae - 0; Bacteria - 0; Metazoa - 0; Fungi - 0; Plants - 170; Viruses - 0; Other Eukaryotes - 16 (source: NCBI BLink).
Glyma.13G328000	0.833437	3.89475			ARF	AT5G60450	ARF4	auxin response factor 4	UniRef100_I1M4M7_Auxin_response_factor_n=1_Tax=Glycine_max_RepID=I1M4M7_SOYBN
Glyma.04G027800	0.913912	3.78465		hrtEP	-	AT1G75500	WAT1	Walls Are Thin 1	UniRef100_E6NU65_JHL18I08.9_protein_n=1_Tax=Jatropha_curcas_RepID=E6NU65_JATCU
Glyma.17G004100	0.765987	2.87934		emCOT-VS	-	AT5G59810	ATSBT5.4, SBT5.4	Subtilase family protein	UniRef100_G7KXC2_Subtilisin-like_serine_protease_n=1_Tax=Medicago_truncatula_RepID=G7KXC2_MEDTR
Glyma.20G145500	0.786647	2.81291			-	AT1G05370		Sec14p-like phosphatidylinositol transfer family protein	UniRef100_G7ID63_Random_slug_protein_n=1_Tax=Medicago_truncatula_RepID=G7ID63_MEDTR
Glyma.19G122200	0.755528	2.59384			-	AT3G56810		unknown protein; FUNCTIONS IN: molecular function unknown; INVOLVED IN: biological process unknown; LOCATED IN: chloroplast; EXPRESSED IN: 22 plant structures; EXPRESSED DURING: 13 growth stages; Has 14 Blast hits to 14 proteins in 7 species: Archae - 0; Bacteria - 0; Metazoa - 0; Fungi - 0; Plants - 14; Viruses - 0; Other Eukaryotes - 0 (source: NCBI BLink).
Glyma.03G080600	0.839876	2.27852			-	AT5G48800		Phototropic-responsive NPH3 family protein	UniRef100_G7JUJ0_BTB/POZ_domain-containing_protein_n=1_Tax=Medicago_truncatula_RepID=G7JUJ0_MEDTR
Glyma.10G016000	0.769618	2.27349			-	AT2G47500		P-loop nucleoside triphosphate hydrolases superfamily protein with CH (Calponin Homology) domain	UniRef100_G7IEJ0_Kinesin-4_n=1_Tax=Medicago_truncatula_RepID=G7IEJ0_MEDTR
Glyma.06G119000	0.810617	2.26197			-	AT1G21510		unknown protein; FUNCTIONS IN: molecular function unknown; INVOLVED IN: N-terminal protein myristoylation; LOCATED IN: cellular component unknown; EXPRESSED IN: cotyledon; Has 380 Blast hits to 286 proteins in 63 species: Archae - 0; Bacteria - 6; Metazoa - 254; Fungi - 44; Plants - 13; Viruses - 5; Other Eukaryotes - 58 (source: NCBI BLink).	UniRef100_Q9LPK8_F24J8.12_protein_n=1_Tax=Arabidopsis_thaliana_RepID=Q9LPK8_ARATH
Glyma.10G248600	0.836618	2.19733			-	AT1G05370		Sec14p-like phosphatidylinositol transfer family protein	UniRef100_G7ID63_Random_slug_protein_n=1_Tax=Medicago_truncatula_RepID=G7ID63_MEDTR
Glyma.19G261600	0.88602	2.108		cotEP	-	AT2G46890		Protein of unknown function (DUF1295)	UniRef100_D4HU06_Oxidoreductase_n=1_Tax=Arabidopsis_halleri_subsp._halleri_RepID=D4HU06_ARAHH
Glyma.10G065200	0.872502	1.96949			-	AT2G36570		Leucine-rich repeat protein kinase family protein	UniRef100_Q1SN29_Protein_kinase_n=1_Tax=Medicago_truncatula_RepID=Q1SN29_MEDTR
Glyma.06G256000	0.786655	1.87979			-	AT4G12010		Disease resistance protein (TIR-NBS-LRR class) family	UniRef100_C6ZS29_TIR-NBS-LRR_type_disease_resistance_protein_n=2_Tax=Glycine_max_RepID=C6ZS29_SOYBN
Glyma.20G143000	0.811289	1.86619			-	AT5G19260		Protein of unknown function (DUF3049)	UniRef100_Q6NMR8_Protein_FANTASTIC_FOUR_3_n=1_Tax=Arabidopsis_thaliana_RepID=FAF3_ARATH
Glyma.07G233600	0.86778	1.62794			-	AT3G17350		unknown protein; FUNCTIONS IN: molecular function unknown; INVOLVED IN: biological process unknown; LOCATED IN: endomembrane system; EXPRESSED IN: 19 plant structures; EXPRESSED DURING: 13 growth stages; BEST Arabidopsis thaliana protein match is: unknown protein (TAIR:AT5G50290.1); Has 203 Blast hits to 203 proteins in 13 species: Archae - 0; Bacteria - 0; Metazoa - 0; Fungi - 0; Plants - 203; V…	UniRef100_Q9LUT6_Genomic_DNA,_chromosome_3,_P1_clone:_MGD8_n=1_Tax=Arabidopsis_thaliana_RepID=Q9LUT6_ARATH
Glyma.05G143200	0.855208	1.1747			-	AT1G30280		Chaperone DnaJ-domain superfamily protein	UniRef100_G7IIX9_Cyclin-G-associated_kinase_n=1_Tax=Medicago_truncatula_RepID=G7IIX9_MEDTR
Glyma.05G151000	0.783837	1.04603			-	AT1G32960	ATSBT3.3, SBT3.3	Subtilase family protein	UniRef100_G7LH38_Subtilisin-like_protease_n=1_Tax=Medicago_truncatula_RepID=G7LH38_MEDTR
Glyma.02G121800	0.839901	1.02147			-	AT1G69080		Adenine nucleotide alpha hydrolases-like superfamily protein	UniRef100_B9HIS2_Universal_stress_family_protein_n=1_Tax=Populus_trichocarpa_RepID=B9HIS2_POPTR
Glyma.05G103000	0.769865	0.676212			-	AT5G67350		unknown protein; Has 1807 Blast hits to 1807 proteins in 277 species: Archae - 0; Bacteria - 0; Metazoa - 736; Fungi - 347; Plants - 385; Viruses - 0; Other Eukaryotes - 339 (source: NCBI BLink).
Glyma.01G227100	0.861883	0.670242			-	AT5G12430	TPR16	Heat shock protein DnaJ with tetratricopeptide repeat	UniRef100_G7JQK6_Chaperone_protein_dnaJ_n=1_Tax=Medicago_truncatula_RepID=G7JQK6_MEDTR
Glyma.07G054100	0.82515	0.161745			-	AT2G46570	LAC6	laccase 6	UniRef100_Q9ZPY2_Laccase-6_n=1_Tax=Arabidopsis_thaliana_RepID=LAC6_ARATH

## Sheet: EMB7 RNAs
Back to Index	EMB7 Module mRNAs		snRNA levels of EMB7 Module mRNAs, averaged per nucleus
Glyma ID	Module Membership (kME)	Intramodular Connectivity (kIN)	Hub Gene	Subregion Specific	TF Family	TAIR10 AGI	TAIR10 Symbol	TAIR10 Description	Descriptive Uniref100 Best Hit
Glyma.04G167900	0.921064	61.8597	ü	cotEP	-	AT3G47470	LHCA4, CAB4	light-harvesting chlorophyll-protein complex I subunit A4	UniRef100_T2DNB0_Chlorophyll_A/B_binding_protein_n=1_Tax=Phaseolus_vulgaris_RepID=T2DNB0_PHAVU
Glyma.06G194900	0.959525	60.8203	ü		-	AT3G47470	LHCA4, CAB4	light-harvesting chlorophyll-protein complex I subunit A4	UniRef100_T2DNB0_Chlorophyll_A/B_binding_protein_n=1_Tax=Phaseolus_vulgaris_RepID=T2DNB0_PHAVU
Glyma.03G119500	0.939356	60.5809	ü		-	AT3G56940	CRD1, CHL27, ACSF	dicarboxylate diiron protein, putative (Crd1)	UniRef100_B9HDR7_DICARBOXYLATE_DIIRON_1_family_protein_n=1_Tax=Populus_trichocarpa_RepID=B9HDR7_POPTR
Glyma.13G282000	0.917357	60.0771	ü	cotEP	-	AT5G54270	LHCB3, LHCB3*1	light-harvesting chlorophyll B-binding protein 3	UniRef100_Q9XQB1_LHCII_type_III_chlorophyll_a/b_binding_protein_n=1_Tax=Vigna_radiata_var._radiata_RepID=Q9XQB1_VIGRR
Glyma.07G047600	0.914912	60.0165	ü	cotEP	-	AT3G61470	LHCA2	photosystem I light harvesting complex gene 2	UniRef100_T2DN05_Chlorophyll_A/B_binding_protein_7_chloroplastic-like_protein_n=1_Tax=Phaseolus_vulgaris_RepID=T2DN05_PHAVU
Glyma.16G044900	0.931912	59.9735	ü		-	AT3G26650	GAPA, GAPA-1	glyceraldehyde 3-phosphate dehydrogenase A subunit	UniRef100_Q38IX1_Glyceraldehyde-3-phosphate_dehydrogenase_A_subunit_n=1_Tax=Glycine_max_RepID=Q38IX1_SOYBN
Glyma.01G115900	0.936837	58.098	ü		-	AT3G08940	LHCB4.2	light harvesting complex photosystem II	UniRef100_Q9XQB2_Chlorophyll_a/b_binding_protein_CP29_n=1_Tax=Vigna_radiata_var._radiata_RepID=Q9XQB2_VIGRR
Glyma.03G114600	0.940457	58.0204	ü		-	AT4G05180	PSBQ, PSBQ-2, PSII-Q	photosystem II subunit Q-2	UniRef100_B9HYU5_Oxygen-evolving_enhancer_protein_3-1_n=1_Tax=Populus_trichocarpa_RepID=B9HYU5_POPTR
Glyma.12G219300	0.913374	57.4637	ü	cotEP	-	AT5G54270	LHCB3, LHCB3*1	light-harvesting chlorophyll B-binding protein 3	UniRef100_Q9XQB1_LHCII_type_III_chlorophyll_a/b_binding_protein_n=1_Tax=Vigna_radiata_var._radiata_RepID=Q9XQB1_VIGRR
Glyma.02G141700	0.933566	57.1895	ü		-	AT2G30570	PSBW	photosystem II reaction center W	UniRef100_Q41387_Photosystem_II_reaction_center_W_protein,_chloroplastic_n=1_Tax=Spinacia_oleracea_RepID=PSBW_SPIOL
Glyma.18G114900	0.955775	57.0144	ü		-	AT1G06680	PSBP-1, OEE2, PSII-P, OE23	photosystem II subunit P-1	UniRef100_T2DNY9_Oxygen-evolving_enhancer_protein_2-2_chloroplast_(OEE2)_n=1_Tax=Phaseolus_vulgaris_RepID=T2DNY9_PHAVU
Glyma.10G157100	0.911007	56.7721	ü		-	AT1G54780	TLP18.3	thylakoid lumen 18.3 kDa protein	UniRef100_B9I7Z2_Thylakoid_lumen_18.3_kDa_family_protein_n=1_Tax=Populus_trichocarpa_RepID=B9I7Z2_POPTR
Glyma.04G020300	0.906224	56.6602	ü	cotEP	-	AT1G20340	DRT112, PETE2	Cupredoxin superfamily protein	UniRef100_P16002_Plastocyanin,_chloroplastic_n=1_Tax=Pisum_sativum_RepID=PLAS_PEA
Glyma.09G154700	0.899137	56.0611	ü	hrtEP, cotEP	-	AT4G10340	LHCB5	light harvesting complex of photosystem II 5	UniRef100_V5N828_Chloroplast_pigment-binding_protein_CP26_n=1_Tax=Phaseolus_vulgaris_RepID=V5N828_PHAVU
Glyma.15G194300	0.927072	55.3439	ü		-	AT1G30380	PSAK	photosystem I subunit K	UniRef100_Q84QE6_Photosystem_I_reaction_center_subunit_X_psaK_n=2_Tax=Pentapetalae_RepID=Q84QE6_TOBAC
Glyma.01G180800	0.894883	55.24	ü		-	AT3G50820	PSBO2, PSBO-2, OEC33	photosystem II subunit O-2	UniRef100_T2DNJ8_Oxygen-evolving_enhancer_protein_1_n=1_Tax=Phaseolus_vulgaris_RepID=T2DNJ8_PHAVU
Glyma.08G074000	0.921338	55.0239	ü		-	AT1G15820	LHCB6, CP24	light harvesting complex photosystem II subunit 6	UniRef100_Q9XQB6_Chlorophyll_a/b-binding_protein_CP24_n=1_Tax=Vigna_radiata_var._radiata_RepID=Q9XQB6_VIGRR
Glyma.08G180000	0.916799	54.5698	ü		-	AT1G15820	LHCB6, CP24	light harvesting complex photosystem II subunit 6	UniRef100_Q9XQB6_Chlorophyll_a/b-binding_protein_CP24_n=1_Tax=Vigna_radiata_var._radiata_RepID=Q9XQB6_VIGRR
Glyma.18G030400	0.903674	54.167	ü	cotEP	-	AT3G55800	SBPASE	sedoheptulose-bisphosphatase	UniRef100_G7JAP0_Sedoheptulose-1_7-bisphosphatase_n=1_Tax=Medicago_truncatula_RepID=G7JAP0_MEDTR
Glyma.19G106800	0.93391	54.0036	ü		-	AT1G12900	GAPA-2	glyceraldehyde 3-phosphate dehydrogenase A subunit 2	UniRef100_Q38IX1_Glyceraldehyde-3-phosphate_dehydrogenase_A_subunit_n=1_Tax=Glycine_max_RepID=Q38IX1_SOYBN
Glyma.04G055300	0.892777	52.9398	ü		-	AT2G06520	PSBX	photosystem II subunit X	UniRef100_G7J8E2_Ultraviolet-B-repressible_protein_n=1_Tax=Medicago_truncatula_RepID=G7J8E2_MEDTR
Glyma.03G159100	0.899572	52.7505	ü	cotEP	-	AT2G30570	PSBW	photosystem II reaction center W	UniRef100_Q41387_Photosystem_II_reaction_center_W_protein,_chloroplastic_n=1_Tax=Spinacia_oleracea_RepID=PSBW_SPIOL
Glyma.15G174200	0.889626	52.0664	ü	hrtEP, cotEP	-	AT2G06520	PSBX	photosystem II subunit X	UniRef100_U5GB08_Membrane_family_protein_n=1_Tax=Populus_trichocarpa_RepID=U5GB08_POPTR
Glyma.08G082900	0.901058	51.5994	ü		-	AT1G29930	CAB1, AB140, CAB140, LHCB1.3	chlorophyll A/B binding protein 1	UniRef100_P09756_Chlorophyll_a-b_binding_protein_3,_chloroplastic_n=1_Tax=Glycine_max_RepID=CB23_SOYBN
Glyma.13G127200	0.883615	51.4081	ü		-	AT4G28660	PSB28	photosystem II reaction center PSB28 protein	UniRef100_K7LZD8_Photosystem_II_reaction_center_Psb28_protein_n=2_Tax=Glycine_max_RepID=K7LZD8_SOYBN
Glyma.13G302900	0.916975	51.2955	ü		-	AT4G03280	PETC, PGR1	photosynthetic electron transfer C	UniRef100_I1M3Y7_Cytochrome_b6-f_complex_iron-sulfur_subunit_n=1_Tax=Glycine_max_RepID=I1M3Y7_SOYBN
Glyma.02G282500	0.871861	51.2878	ü	cotEP	-	AT1G06680	PSBP-1, OEE2, PSII-P, OE23	photosystem II subunit P-1	UniRef100_T2DP14_Oxygen-evolving_enhancer_protein_2_chloroplastic-like_protein_n=1_Tax=Phaseolus_vulgaris_RepID=T2DP14_PHAVU
Glyma.06G150300	0.919856	51.2586	ü		-	AT5G64040	PSAN	photosystem I reaction center subunit PSI-N, chloroplast, putative / PSI-N, putative (PSAN)	UniRef100_D7MQK4_Photosystem_I_reaction_center_subunit_psi-N_n=1_Tax=Arabidopsis_lyrata_subsp._lyrata_RepID=D7MQK4_ARALL
Glyma.05G022900	0.868643	50.9869	ü	hrtEP, cotEP	-	AT1G31330	PSAF	photosystem I subunit F	UniRef100_T2DNZ8_Photosystem_I_reaction_center_subunit_III_n=1_Tax=Phaseolus_vulgaris_RepID=T2DNZ8_PHAVU
Glyma.15G052400	0.892534	50.7344	ü		-	AT1G15820	LHCB6, CP24	light harvesting complex photosystem II subunit 6	UniRef100_Q9XQB6_Chlorophyll_a/b-binding_protein_CP24_n=1_Tax=Vigna_radiata_var._radiata_RepID=Q9XQB6_VIGRR
Glyma.02G064700	0.891877	50.5493	ü	cotEP	-	AT3G54890	LHCA1	photosystem I light harvesting complex gene 1	UniRef100_U5TZH2_Photosystem_I_light-harvesting_chlorophyll_a/b-binding_protein_n=1_Tax=Phaseolus_vulgaris_RepID=U5TZH2_PHAVU
Glyma.07G112000	0.927014	50.383	ü		-	AT4G05180	PSBQ, PSBQ-2, PSII-Q	photosystem II subunit Q-2	UniRef100_B9HYU5_Oxygen-evolving_enhancer_protein_3-1_n=1_Tax=Populus_trichocarpa_RepID=B9HYU5_POPTR
Glyma.10G032200	0.932958	50.1232	ü		-	AT2G30570	PSBW	photosystem II reaction center W	UniRef100_Q41387_Photosystem_II_reaction_center_W_protein,_chloroplastic_n=1_Tax=Spinacia_oleracea_RepID=PSBW_SPIOL
Glyma.01G199700	0.909709	50.0548	ü	cotEP	-	AT2G35370	GDCH	glycine decarboxylase complex H	UniRef100_Q39732_Glycine_cleavage_system_H_protein,_mitochondrial_n=1_Tax=Flaveria_anomala_RepID=GCSH_FLAAN
Glyma.04G112800	0.902636	49.7063	ü	hrtEP, cotEP	-	AT1G55670	PSAG	photosystem I subunit G	UniRef100_V7BUD4_Photosystem_1_subunit_5_n=1_Tax=Phaseolus_vulgaris_RepID=V7BUD4_PHAVU
Glyma.06G119500	0.894707	49.6897	ü		-	AT1G44000		unknown protein; BEST Arabidopsis thaliana protein match is: unknown protein (TAIR:AT4G11911.1); Has 216 Blast hits to 212 proteins in 76 species: Archae - 0; Bacteria - 96; Metazoa - 0; Fungi - 0; Plants - 118; Viruses - 0; Other Eukaryotes - 2 (source: NCBI BLink).	UniRef100_Q94AQ9_Protein_STAY-GREEN_LIKE,_chloroplastic_n=1_Tax=Arabidopsis_thaliana_RepID=SGRL_ARATH
Glyma.16G145800	0.858257	48.7668	ü	hrtEP, cotEP	-	AT3G54890	LHCA1	photosystem I light harvesting complex gene 1	UniRef100_U5TZH2_Photosystem_I_light-harvesting_chlorophyll_a/b-binding_protein_n=1_Tax=Phaseolus_vulgaris_RepID=U5TZH2_PHAVU
Glyma.12G199400	0.897499	48.4185	ü		-	AT4G03280	PETC, PGR1	photosynthetic electron transfer C	UniRef100_I1LUB3_Cytochrome_b6-f_complex_iron-sulfur_subunit_n=1_Tax=Glycine_max_RepID=I1LUB3_SOYBN
Glyma.11G061300	0.910377	48.4129	ü		-	AT5G66570	PSBO-1, OEE1, OEE33, OE33, PSBO1, MSP-1	PS II oxygen-evolving complex 1	UniRef100_T2DNJ8_Oxygen-evolving_enhancer_protein_1_n=1_Tax=Phaseolus_vulgaris_RepID=T2DNJ8_PHAVU
Glyma.20G144700	0.860134	47.7899	ü	hrtEP, cotEP	-	AT1G03130	PSAD-2	photosystem I subunit D-2	UniRef100_A5Z2K3_Photosystem_I_subunit_PsaD_n=2_Tax=Papilionoideae_RepID=A5Z2K3_SOYBN
Glyma.18G241700	0.888898	47.4545	ü		-	AT4G12800	PSAL	photosystem I subunit l	UniRef100_Q2HW07_Photosystem_I_reaction_center_subunit_XI_n=1_Tax=Medicago_truncatula_RepID=Q2HW07_MEDTR
Glyma.13G046200	0.912593	47.2823	ü		-	AT5G38410		Ribulose bisphosphate carboxylase (small chain) family protein	UniRef100_C6T1Y2_Ribulose_bisphosphate_carboxylase_small_chain_n=1_Tax=Glycine_max_RepID=C6T1Y2_SOYBN
Glyma.10G177200	0.887355	46.3252	ü	hrtEP	-	AT4G10340	LHCB5	light harvesting complex of photosystem II 5	UniRef100_V5N828_Chloroplast_pigment-binding_protein_CP26_n=1_Tax=Phaseolus_vulgaris_RepID=V5N828_PHAVU
Glyma.07G201300	0.907341	46.0456			-	AT5G46110	APE2, TPT	Glucose-6-phosphate/phosphate translocator-related	UniRef100_P21727_Triose_phosphate/phosphate_translocator,_chloroplastic_n=1_Tax=Pisum_sativum_RepID=TPT_PEA
Glyma.12G092000	0.857498	45.8124			-	AT1G08380	PSAO	photosystem I subunit O	UniRef100_Q949Q5_Photosystem_I_subunit_O_n=1_Tax=Arabidopsis_thaliana_RepID=Q949Q5_ARATH
Glyma.08G304200	0.93162	45.7954			-	AT1G06680	PSBP-1, OEE2, PSII-P, OE23	photosystem II subunit P-1	UniRef100_T2DNY9_Oxygen-evolving_enhancer_protein_2-2_chloroplast_(OEE2)_n=1_Tax=Phaseolus_vulgaris_RepID=T2DNY9_PHAVU
Glyma.05G051300	0.912387	45.7806			-	AT4G22890	PGR5-LIKE A	PGR5-LIKE A	UniRef100_G7KET9_PGR5-like_protein_1A_n=1_Tax=Medicago_truncatula_RepID=G7KET9_MEDTR
Glyma.20G212900	0.872403	45.0345		hrtEP	-	AT4G10340	LHCB5	light harvesting complex of photosystem II 5	UniRef100_V5N828_Chloroplast_pigment-binding_protein_CP26_n=1_Tax=Phaseolus_vulgaris_RepID=V5N828_PHAVU
Glyma.20G008600	0.86634	44.5198		hrtEP	-	AT2G26500		cytochrome b6f complex subunit (petM), putative	UniRef100_A9PFI7_Cytochrome_b6f_complex_subuni_family_protein_n=1_Tax=Populus_trichocarpa_RepID=A9PFI7_POPTR
Glyma.09G089600	0.841259	44.31			-	AT2G34620		Mitochondrial transcription termination factor family protein	UniRef100_G7IIY0_MTERF-like_protein_n=1_Tax=Medicago_truncatula_RepID=G7IIY0_MEDTR
Glyma.16G205200	0.912278	44.239			-	AT4G10340	LHCB5	light harvesting complex of photosystem II 5	UniRef100_V5N828_Chloroplast_pigment-binding_protein_CP26_n=1_Tax=Phaseolus_vulgaris_RepID=V5N828_PHAVU
Glyma.05G128000	0.879763	44.1276			-	AT1G29930	CAB1, AB140, CAB140, LHCB1.3	chlorophyll A/B binding protein 1	UniRef100_Q39831_Chlorophyll_a/b-binding_protein_n=1_Tax=Glycine_max_RepID=Q39831_SOYBN
Glyma.11G181100	0.908778	43.9007			-	AT1G08380	PSAO	photosystem I subunit O	UniRef100_Q949Q5_Photosystem_I_subunit_O_n=1_Tax=Arabidopsis_thaliana_RepID=Q949Q5_ARATH
Glyma.02G047600	0.917765	43.869			-	AT5G66190	ATLFNR1, FNR1	ferredoxin-NADP(+)-oxidoreductase 1	UniRef100_U5G4Q2_Chain_A_family_protein_n=1_Tax=Populus_trichocarpa_RepID=U5G4Q2_POPTR
Glyma.13G148400	0.912275	43.4008			-	AT3G10060		FKBP-like peptidyl-prolyl cis-trans isomerase family protein	UniRef100_I1L950_Peptidyl-prolyl_cis-trans_isomerase_n=2_Tax=Glycine_max_RepID=I1L950_SOYBN
Glyma.06G055500	0.896183	42.3577			-	AT2G06520	PSBX	photosystem II subunit X	UniRef100_G7J8E2_Ultraviolet-B-repressible_protein_n=1_Tax=Medicago_truncatula_RepID=G7J8E2_MEDTR
Glyma.16G016100	0.862957	42.3122			-	AT3G61470	LHCA2	photosystem I light harvesting complex gene 2	UniRef100_T2DN05_Chlorophyll_A/B_binding_protein_7_chloroplastic-like_protein_n=1_Tax=Phaseolus_vulgaris_RepID=T2DN05_PHAVU
Glyma.10G249000	0.891008	41.9891			-	AT1G03130	PSAD-2	photosystem I subunit D-2	UniRef100_A5Z2K3_Photosystem_I_subunit_PsaD_n=2_Tax=Papilionoideae_RepID=A5Z2K3_SOYBN
Glyma.03G060300	0.883218	41.9746			-	AT3G08940	LHCB4.2	light harvesting complex photosystem II	UniRef100_Q9XQB2_Chlorophyll_a/b_binding_protein_CP29_n=1_Tax=Vigna_radiata_var._radiata_RepID=Q9XQB2_VIGRR
Glyma.16G029300	0.871677	41.8553			-	AT4G01150		unknown protein; FUNCTIONS IN: molecular function unknown; INVOLVED IN: biological process unknown; LOCATED IN: thylakoid, chloroplast thylakoid membrane, chloroplast, plastoglobule, chloroplast envelope; EXPRESSED IN: 23 plant structures; EXPRESSED DURING: 14 growth stages; BEST Arabidopsis thaliana protein match is: unknown protein (TAIR:AT4G38100.1); Has 323 Blast hits to 323 proteins in 59 sp…	UniRef100_O04616_Protein_CURVATURE_THYLAKOID_1A,_chloroplastic_n=1_Tax=Arabidopsis_thaliana_RepID=CUT1A_ARATH
Glyma.14G003400	0.829892	41.7976		hrtEP, cotEP	-	AT1G61520	LHCA3	photosystem I light harvesting complex gene 3	UniRef100_T2DQ60_Chlorophyll_A/B_binding_protein_3_chloroplastic-like_isoform_1_n=3_Tax=Eukaryota_RepID=T2DQ60_PHAVU
Glyma.13G042800	0.835702	41.1918		hrtEP, cotEP	-	AT1G60600	ABC4	UbiA prenyltransferase family protein	UniRef100_Q0WUA3_1,4-dihydroxy-2-naphthoate_polyprenyltransferase,_chloroplastic_n=2_Tax=Arabidopsis_thaliana_RepID=MENA_ARATH
Glyma.02G272400	0.856637	40.8116			-	AT3G43600	AAO2, AO3, atAO-2, AOgamma, AtAO3	aldehyde oxidase 2	UniRef100_D8KXX2_AO2_n=1_Tax=Arachis_hypogaea_RepID=D8KXX2_ARAHY
Glyma.15G197200	0.825922	39.8593			-	AT2G34620		Mitochondrial transcription termination factor family protein	UniRef100_G7IIY0_MTERF-like_protein_n=1_Tax=Medicago_truncatula_RepID=G7IIY0_MEDTR
Glyma.12G232700	0.893124	39.6486			-	ATCG00580	PSBE	photosystem II reaction center protein E	UniRef100_K7LWI6_Cytochrome_b559_subunit_alpha_n=21_Tax=Pentapetalae_RepID=K7LWI6_SOYBN
Glyma.05G172300	0.848936	38.8055			-	AT1G67740	PSBY, YCF32	photosystem II BY	UniRef100_B9RMR5_Photosystem_II_core_complex_proteins_psbY,_chloroplast_n=1_Tax=Ricinus_communis_RepID=B9RMR5_RICCO
Glyma.05G156300	0.815314	38.287		cotEP	-	AT4G25650	ACD1-LIKE, PTC52, TIC55-IV	ACD1-like	UniRef100_G7LIM7_Pheophorbide_a_oxygenase_n=1_Tax=Medicago_truncatula_RepID=G7LIM7_MEDTR
Glyma.05G119000	0.838258	37.967			-	AT1G15820	LHCB6, CP24	light harvesting complex photosystem II subunit 6	UniRef100_Q9XQB6_Chlorophyll_a/b-binding_protein_CP24_n=1_Tax=Vigna_radiata_var._radiata_RepID=Q9XQB6_VIGRR
Glyma.08G185800	0.841408	37.9211			-	AT3G26070		Plastid-lipid associated protein PAP / fibrillin family protein	UniRef100_A2Q498_PAP_fibrillin_n=1_Tax=Medicago_truncatula_RepID=A2Q498_MEDTR
Glyma.09G090100	0.899661	37.7115			-	ATCG00340	PSAB	Photosystem I, PsaA/PsaB protein	UniRef100_Q6U135_PsaB_(Fragment)_n=1_Tax=Pauridia_longituba_RepID=Q6U135_9ASPA
Glyma.U016600	0.887055	37.4956			-	ATCG00350	PSAA	Photosystem I, PsaA/PsaB protein	UniRef100_Q2PMU3_Photosystem_I_P700_chlorophyll_a_apoprotein_A1_n=2_Tax=Glycine_RepID=PSAA_SOYBN
Glyma.03G158200	0.846758	36.7182			-	AT3G51510		unknown protein; FUNCTIONS IN: molecular function unknown; INVOLVED IN: biological process unknown; LOCATED IN: chloroplast thylakoid membrane, chloroplast; EXPRESSED IN: 22 plant structures; EXPRESSED DURING: 13 growth stages; Has 42 Blast hits to 42 proteins in 19 species: Archae - 0; Bacteria - 0; Metazoa - 0; Fungi - 0; Plants - 40; Viruses - 0; Other Eukaryotes - 2 (source: NCBI BLink).
Glyma.12G169500	0.879685	36.5498			-	AT1G60950	FED A, ATFD2	2Fe-2S ferredoxin-like superfamily protein	UniRef100_G7INP8_Ferredoxin_I_n=1_Tax=Medicago_truncatula_RepID=G7INP8_MEDTR
Glyma.02G184800	0.814404	36.5443			-	AT2G28900	OEP16, ATOEP16-L, ATOEP16-1, OEP16-1	outer plastid envelope protein 16-1	UniRef100_V9M4W7_Plastid_16-kDa_outer_membrane_protein_n=1_Tax=Manihot_esculenta_RepID=V9M4W7_MANES
Glyma.06G015900	0.852096	36.4201			-	AT1G42970	GAPB	glyceraldehyde-3-phosphate dehydrogenase B subunit	UniRef100_Q38IX0_Glyceraldehyde-3-phosphate_dehydrogenase_B_subunit_n=1_Tax=Glycine_max_RepID=Q38IX0_SOYBN
Glyma.16G111800	0.864985	36.249			-	AT5G24360	IRE1-1	inositol requiring 1-1	UniRef100_G7L8P6_Serine/threonine_protein_kinase/endoribonuclease_IRE1_n=1_Tax=Medicago_truncatula_RepID=G7L8P6_MEDTR
Glyma.09G087700	0.877526	36.2111			-	AT1G30380	PSAK	photosystem I subunit K	UniRef100_Q84QE6_Photosystem_I_reaction_center_subunit_X_psaK_n=2_Tax=Pentapetalae_RepID=Q84QE6_TOBAC
Glyma.12G037400	0.815197	36.1664		globEP, hrtEP	-	AT4G38970	FBA2	fructose-bisphosphate aldolase 2	UniRef100_I1LPX6_Fructose-bisphosphate_aldolase_n=1_Tax=Glycine_max_RepID=I1LPX6_SOYBN
Glyma.08G154300	0.876437	35.8786			-	AT3G63540		Mog1/PsbP/DUF1795-like photosystem II reaction center PsbP family protein	UniRef100_G7IWL6_Thylakoid_lumenal_19_kDa_protein_n=1_Tax=Medicago_truncatula_RepID=G7IWL6_MEDTR
Glyma.03G262300	0.812672	35.8096			-	AT3G61470	LHCA2	photosystem I light harvesting complex gene 2	UniRef100_B9GML1_Chlorophyll_a/b-binding_protein_type_II_n=2_Tax=Populus_trichocarpa_RepID=B9GML1_POPTR
Glyma.18G102100	0.86274	35.7064			-	AT1G50900	GDC1	Ankyrin repeat family protein	UniRef100_Q8VY88_Protein_LHCP_TRANSLOCATION_DEFECT_n=1_Tax=Arabidopsis_thaliana_RepID=LTD_ARATH
Glyma.14G218200	0.820938	35.6396			-	AT1G75690		DnaJ/Hsp40 cysteine-rich domain superfamily protein	UniRef100_B9GQW3_Chaperone_protein_dnaJ_n=1_Tax=Populus_trichocarpa_RepID=B9GQW3_POPTR
Glyma.11G195100	0.847158	35.6146			-	AT3G45050		unknown protein; FUNCTIONS IN: molecular function unknown; INVOLVED IN: biological process unknown; LOCATED IN: chloroplast; EXPRESSED IN: 22 plant structures; EXPRESSED DURING: 13 growth stages; Has 28 Blast hits to 28 proteins in 12 species: Archae - 0; Bacteria - 2; Metazoa - 0; Fungi - 0; Plants - 26; Viruses - 0; Other Eukaryotes - 0 (source: NCBI BLink).
Glyma.19G090000	0.803771	35.6046		globEP, hrtEP	-	AT3G27160	GHS1	Ribosomal protein S21 family protein	UniRef100_Q8VWX5_Ribosome-like_protein_(Fragment)_n=2_Tax=Cucumis_sativus_RepID=Q8VWX5_CUCSA
Glyma.14G090800	0.860428	35.538			-	AT1G49510	emb1273	embryo defective 1273	UniRef100_D7KEY0_EMB1273_n=1_Tax=Arabidopsis_lyrata_subsp._lyrata_RepID=D7KEY0_ARALL
Glyma.13G204800	0.874477	35.5134			-	AT4G04640	ATPC1	ATPase, F1 complex, gamma subunit protein	UniRef100_B9H1A7_ATP_synthase_gamma_chain_1_family_protein_n=3_Tax=Populus_RepID=B9H1A7_POPTR
Glyma.14G008000	0.835542	35.0105			-	AT2G05100	LHCB2.1, LHCB2	photosystem II light harvesting complex gene 2.1	UniRef100_Q93YG3_Chlorophyll_a/b_binding_protein_type_II_n=1_Tax=Glycine_max_RepID=Q93YG3_SOYBN
Glyma.06G020400	0.826632	34.7728			-	AT1G76100	PETE1	plastocyanin 1	UniRef100_P16002_Plastocyanin,_chloroplastic_n=1_Tax=Pisum_sativum_RepID=PLAS_PEA
Glyma.13G372900	0.849744	34.3107			-	AT2G46915		Protein of unknown function (DUF3754)
Glyma.10G042000	0.806017	34.0508		cotEP	-	AT2G20260	PSAE-2	photosystem I subunit E-2	UniRef100_G7KZJ5_Photosystem_I_reaction_center_subunit_IV_A_n=1_Tax=Medicago_truncatula_RepID=G7KZJ5_MEDTR
Glyma.15G261900	0.820314	33.9852			-	AT3G12780	PGK1	phosphoglycerate kinase 1	UniRef100_I1KTX8_Phosphoglycerate_kinase_n=1_Tax=Glycine_max_RepID=I1KTX8_SOYBN
Glyma.15G253700	0.885187	33.9429			-	AT1G79040	PSBR	photosystem II subunit R	UniRef100_V5NAJ9_Chloroplast_photosystem_II_10_kDa_protein_n=1_Tax=Phaseolus_vulgaris_RepID=V5NAJ9_PHAVU
Glyma.20G031600	0.805072	33.918		hrtEP	-	AT1G14030		Rubisco methyltransferase family protein	UniRef100_Q43088_Ribulose-1,5_bisphosphate_carboxylase/oxygenase_large_subunit_N-methyltransferase,_chloroplastic_n=1_Tax=Pisum_sativum_RepID=RBCMT_PEA
Glyma.11G245400	0.832061	33.7145			-	AT1G67740	PSBY, YCF32	photosystem II BY	UniRef100_B9RMR5_Photosystem_II_core_complex_proteins_psbY,_chloroplast_n=1_Tax=Ricinus_communis_RepID=B9RMR5_RICCO
Glyma.11G042200	0.819413	33.7131			-	AT2G35370	GDCH	glycine decarboxylase complex H	UniRef100_Q42442_H-protein_n=2_Tax=Flaveria_RepID=Q42442_FLAPR
Glyma.16G199500	0.836099	33.7021			-	AT5G62140		unknown protein; FUNCTIONS IN: molecular function unknown; INVOLVED IN: biological process unknown; LOCATED IN: chloroplast; EXPRESSED IN: 19 plant structures; EXPRESSED DURING: 13 growth stages; Has 60 Blast hits to 60 proteins in 24 species: Archae - 0; Bacteria - 14; Metazoa - 0; Fungi - 0; Plants - 45; Viruses - 0; Other Eukaryotes - 1 (source: NCBI BLink).
Glyma.19G227700	0.819101	33.4635			-	AT1G09340	CRB, CSP41B, HIP1.3	chloroplast RNA binding	UniRef100_E4MWA3_mRNA,_clone:_RTFL01-02-I12_n=1_Tax=Thellungiella_halophila_RepID=E4MWA3_THEHA
Glyma.11G077600	0.851386	33.4229			-	AT5G66190	ATLFNR1, FNR1	ferredoxin-NADP(+)-oxidoreductase 1	UniRef100_U5G4Q2_Chain_A_family_protein_n=1_Tax=Populus_trichocarpa_RepID=U5G4Q2_POPTR
Glyma.19G079600	0.859854	33.2284			-	AT5G14370		CCT motif family protein	UniRef100_G7L5C3_CONSTANS-like_zinc_finger_protein_n=1_Tax=Medicago_truncatula_RepID=G7L5C3_MEDTR
Glyma.08G239000	0.807684	33.1889			-	AT1G22630		unknown protein; LOCATED IN: chloroplast; EXPRESSED IN: 21 plant structures; EXPRESSED DURING: 13 growth stages; Has 87 Blast hits to 86 proteins in 34 species: Archae - 0; Bacteria - 13; Metazoa - 27; Fungi - 0; Plants - 40; Viruses - 0; Other Eukaryotes - 7 (source: NCBI BLink).
Glyma.15G047000	0.836231	33.144			-	AT3G26070		Plastid-lipid associated protein PAP / fibrillin family protein	UniRef100_A6XBK9_Plastid_fibrillin_3_(Fragment)_n=1_Tax=Coffea_canephora_RepID=A6XBK9_COFCA
Glyma.15G179400	0.826227	33.0622			-	AT1G19150	LHCA6, LHCA2*1	photosystem I light harvesting complex gene 6	UniRef100_G7IIP1_Chlorophyll_a-b_binding_protein_n=1_Tax=Medicago_truncatula_RepID=G7IIP1_MEDTR
Glyma.14G031800	0.890396	32.9858			-	AT1G06680	PSBP-1, OEE2, PSII-P, OE23	photosystem II subunit P-1	UniRef100_T2DP14_Oxygen-evolving_enhancer_protein_2_chloroplastic-like_protein_n=1_Tax=Phaseolus_vulgaris_RepID=T2DP14_PHAVU
Glyma.02G274000	0.838327	32.9763			-	AT5G42250		Zinc-binding alcohol dehydrogenase family protein	UniRef100_G7J607_Alcohol_dehydrogenase-like_protein_n=1_Tax=Medicago_truncatula_RepID=G7J607_MEDTR
Glyma.19G216300	0.833911	32.554			-	AT3G62410	CP12-2, CP12	CP12 domain-containing protein 2	UniRef100_O24292_CP12_n=1_Tax=Pisum_sativum_RepID=O24292_PEA
Glyma.16G021600	0.853487	32.2184			-	AT3G61870		unknown protein; FUNCTIONS IN: molecular function unknown; INVOLVED IN: biological process unknown; LOCATED IN: chloroplast, chloroplast inner membrane, chloroplast envelope; EXPRESSED IN: 23 plant structures; EXPRESSED DURING: 14 growth stages; Has 200 Blast hits to 200 proteins in 73 species: Archae - 0; Bacteria - 112; Metazoa - 0; Fungi - 0; Plants - 53; Viruses - 0; Other Eukaryotes - 35 (so…
Glyma.09G076300	0.818031	32.1561			-	AT3G52140		tetratricopeptide repeat (TPR)-containing protein	UniRef100_I1KTK7_Clustered_mitochondria_protein_homolog_n=1_Tax=Glycine_max_RepID=I1KTK7_SOYBN
Glyma.12G013300	0.807191	32.0973			-	AT1G64860	SIGA, SIG1, SIG2, SIGB, RPOD1	sigma factor A	UniRef100_B9IPY1_RNA_POLYMERASE_SIGMA_SUBUNIT_1_family_protein_n=1_Tax=Populus_trichocarpa_RepID=B9IPY1_POPTR
Glyma.03G230300	0.80545	31.9245			-	AT4G15510		Photosystem II reaction center PsbP family protein	UniRef100_E5LBM4_PsbP_domain_protein_1_n=1_Tax=Gossypium_hirsutum_RepID=E5LBM4_GOSHI
Glyma.19G139300	0.867622	31.7944			-	AT5G13630	GUN5, CCH, CHLH, CCH1, ABAR	magnesium-chelatase subunit chlH, chloroplast, putative / Mg-protoporphyrin IX chelatase, putative (CHLH)	UniRef100_O65808_Magnesium_chelatase_subunit_n=1_Tax=Glycine_max_RepID=O65808_SOYBN
Glyma.08G297100	0.844087	31.5481			-	AT5G20220		zinc knuckle (CCHC-type) family protein	UniRef100_D7LZZ1_Zinc_knuckle_(CCHC-type)_family_protein_n=1_Tax=Arabidopsis_lyrata_subsp._lyrata_RepID=D7LZZ1_ARALL
Glyma.13G078400	0.776694	31.3035		cotEP	-	AT1G44446	CH1, ATCAO, CAO	Pheophorbide a oxygenase family protein with Rieske [2Fe-2S] domain	UniRef100_E4MWC6_mRNA,_clone:_RTFL01-05-N22_n=2_Tax=Eutrema_RepID=E4MWC6_THEHA
Glyma.10G040600	0.796468	31.0915		cotEP	-	AT4G28660	PSB28	photosystem II reaction center PSB28 protein	UniRef100_I1L8H7_Photosystem_II_reaction_center_Psb28_protein_n=1_Tax=Glycine_max_RepID=I1L8H7_SOYBN
Glyma.08G070600	0.853972	31.0831			-	AT1G60600	ABC4	UbiA prenyltransferase family protein	UniRef100_Q0WUA3_1,4-dihydroxy-2-naphthoate_polyprenyltransferase,_chloroplastic_n=2_Tax=Arabidopsis_thaliana_RepID=MENA_ARATH
Glyma.10G002600	0.826745	31.0359			-	AT2G33450		Ribosomal L28 family	UniRef100_O22795_50S_ribosomal_protein_L28,_chloroplastic_n=1_Tax=Arabidopsis_thaliana_RepID=RK28_ARATH
Glyma.12G222200	0.861734	30.9309			-	AT5G54190	PORA	protochlorophyllide oxidoreductase A	UniRef100_Q41249_Protochlorophyllide_reductase,_chloroplastic_n=3_Tax=Cucumis_sativus_RepID=PORA_CUCSA
Glyma.12G046200	0.838435	30.7397			-	AT3G18890		NAD(P)-binding Rossmann-fold superfamily protein	UniRef100_Q8SKU2_Protein_TIC_62,_chloroplastic_n=1_Tax=Pisum_sativum_RepID=TIC62_PEA
Glyma.14G004000	0.77398	30.6515			-	AT2G05310		unknown protein; FUNCTIONS IN: molecular function unknown; INVOLVED IN: biological process unknown; LOCATED IN: chloroplast; BEST Arabidopsis thaliana protein match is: unknown protein (TAIR:AT4G13500.1); Has 50 Blast hits to 50 proteins in 20 species: Archae - 0; Bacteria - 0; Metazoa - 0; Fungi - 0; Plants - 50; Viruses - 0; Other Eukaryotes - 0 (source: NCBI BLink).	UniRef100_Q01B86_WGS_project_CAID00000000_data,_contig_chromosome_04_n=1_Tax=Ostreococcus_tauri_RepID=Q01B86_OSTTA
Glyma.05G230700	0.862725	30.5669			-	AT5G21222		protein kinase family protein	UniRef100_G7L8W9_Pentatricopeptide_repeat-containing_protein_n=1_Tax=Medicago_truncatula_RepID=G7L8W9_MEDTR
Glyma.13G129400	0.823894	30.5512		cotEP	-	AT2G20260	PSAE-2	photosystem I subunit E-2	UniRef100_G7KZJ5_Photosystem_I_reaction_center_subunit_IV_A_n=1_Tax=Medicago_truncatula_RepID=G7KZJ5_MEDTR
Glyma.07G019400	0.798918	29.9			-	AT1G52220		FUNCTIONS IN: molecular function unknown; INVOLVED IN: biological process unknown; LOCATED IN: chloroplast thylakoid membrane, chloroplast; EXPRESSED IN: 23 plant structures; EXPRESSED DURING: 13 growth stages; BEST Arabidopsis thaliana protein match is: photosystem I P subunit (TAIR:AT2G46820.2); Has 291 Blast hits to 291 proteins in 50 species: Archae - 0; Bacteria - 90; Metazoa - 0; Fungi - 0;…	UniRef100_Q9M812_Protein_CURVATURE_THYLAKOID_1C,_chloroplastic_n=1_Tax=Arabidopsis_thaliana_RepID=CUT1C_ARATH
Glyma.02G061100	0.864076	29.8789			-	AT3G50820	PSBO2, PSBO-2, OEC33	photosystem II subunit O-2	UniRef100_T2DNJ8_Oxygen-evolving_enhancer_protein_1_n=1_Tax=Phaseolus_vulgaris_RepID=T2DNJ8_PHAVU
Glyma.12G139200	0.869035	29.8084			-	AT5G54580		RNA-binding (RRM/RBD/RNP motifs) family protein	UniRef100_D7MUB5_RNA_recognition_motif-containing_protein_n=1_Tax=Arabidopsis_lyrata_subsp._lyrata_RepID=D7MUB5_ARALL
Glyma.15G242900	0.844072	29.5109			-	AT1G53520		Chalcone-flavanone isomerase family protein	UniRef100_Q9C8L2_Fatty-acid-binding_protein_3_n=1_Tax=Arabidopsis_thaliana_RepID=FAP3_ARATH
Glyma.02G249600	0.849293	29.4812			-	AT2G39730	RCA	rubisco activase	UniRef100_D4N5G0_Alpha-form_rubisco_activase_n=1_Tax=Glycine_max_RepID=D4N5G0_SOYBN
Glyma.04G202500	0.792004	29.4231			-	AT3G23760		FUNCTIONS IN: molecular function unknown; INVOLVED IN: biological process unknown; LOCATED IN: vacuole; EXPRESSED IN: 20 plant structures; EXPRESSED DURING: 13 growth stages; BEST Arabidopsis thaliana protein match is: transferases, transferring glycosyl groups (TAIR:AT4G14100.1); Has 108 Blast hits to 104 proteins in 19 species: Archae - 0; Bacteria - 0; Metazoa - 8; Fungi - 0; Plants - 90; Viru…	UniRef100_E6NU07_JHL07K02.7_protein_n=1_Tax=Jatropha_curcas_RepID=E6NU07_JATCU
Glyma.08G084800	0.824044	29.4167			-	AT2G34470	UREG, PSKF109	urease accessory protein G	UniRef100_Q9XGS2_Ni-binding_urease_accessory_protein_UreG_n=1_Tax=Glycine_max_RepID=Q9XGS2_SOYBN
Glyma.12G232800	0.832713	29.0382			-	ATCG00550	PSBJ	photosystem II reaction center protein J	UniRef100_Q2PMS0_Photosystem_II_reaction_center_protein_J_n=15_Tax=Papilionoideae_RepID=PSBJ_SOYBN
Glyma.04G001500	0.822149	28.6025			-	AT4G35250		NAD(P)-binding Rossmann-fold superfamily protein	UniRef100_I0Z121_NAD(P)-binding_protein_n=1_Tax=Coccomyxa_subellipsoidea_C-169_RepID=I0Z121_9CHLO
Glyma.15G107900	0.857388	28.5888			-	AT4G04640	ATPC1	ATPase, F1 complex, gamma subunit protein	UniRef100_B9H1A7_ATP_synthase_gamma_chain_1_family_protein_n=3_Tax=Populus_RepID=B9H1A7_POPTR
Glyma.20G214000	0.786991	28.4225			-	AT5G38520		alpha/beta-Hydrolases superfamily protein	UniRef100_G7L6D4_Epoxide_hydrolase_n=1_Tax=Medicago_truncatula_RepID=G7L6D4_MEDTR
Glyma.08G238400	0.781286	28.1335			-	AT1G22850		SNARE associated Golgi protein family	UniRef100_G7JN89_TVP38/TMEM64_family_membrane_protein_slr0305_n=1_Tax=Medicago_truncatula_RepID=G7JN89_MEDTR
Glyma.16G127300	0.86367	27.8844			-	AT5G66190	ATLFNR1, FNR1	ferredoxin-NADP(+)-oxidoreductase 1	UniRef100_U5G4Q2_Chain_A_family_protein_n=1_Tax=Populus_trichocarpa_RepID=U5G4Q2_POPTR
Glyma.19G123800	0.836389	27.4722			-	AT3G56940	CRD1, CHL27, ACSF	dicarboxylate diiron protein, putative (Crd1)	UniRef100_B9HDR7_DICARBOXYLATE_DIIRON_1_family_protein_n=1_Tax=Populus_trichocarpa_RepID=B9HDR7_POPTR
Glyma.02G209000	0.786798	27.4641			-	AT4G09010	APX4, TL29	ascorbate peroxidase 4	UniRef100_I6PC02_APX_n=1_Tax=Dimocarpus_longan_RepID=I6PC02_9ROSI
Glyma.13G010500	0.792461	27.4597			-	AT3G07670		Rubisco methyltransferase family protein	UniRef100_G7J8U8_SET_domain-containing_protein_n=2_Tax=Medicago_truncatula_RepID=G7J8U8_MEDTR
Glyma.05G073600	0.804602	26.9885			-	ATCG00020	PSBA	photosystem II reaction center protein A	UniRef100_D6NI09_PsbA_(Fragment)_n=1_Tax=Saponaria_officinalis_RepID=D6NI09_SAPOF
Glyma.03G137000	0.840769	26.6742			-	AT5G13630	GUN5, CCH, CHLH, CCH1, ABAR	magnesium-chelatase subunit chlH, chloroplast, putative / Mg-protoporphyrin IX chelatase, putative (CHLH)	UniRef100_O65808_Magnesium_chelatase_subunit_n=1_Tax=Glycine_max_RepID=O65808_SOYBN
Glyma.05G084500	0.801646	26.3227			-				UniRef100_A6N1H4_Retrotransposon_protein_n=1_Tax=Oryza_sativa_subsp._indica_RepID=A6N1H4_ORYSI
Glyma.09G210900	0.846551	25.8929			-	AT1G32060	PRK	phosphoribulokinase	UniRef100_I1L540_Phosphoribulokinase_n=1_Tax=Glycine_max_RepID=I1L540_SOYBN
Glyma.08G124900	0.824971	25.8803			-	AT1G55480	ZKT	protein containing PDZ domain, a K-box domain, and a TPR region	UniRef100_Q9AT39_SHOOT1_protein_n=1_Tax=Glycine_max_RepID=Q9AT39_SOYBN
Glyma.07G163600	0.785005	25.7627		cotEP	-	AT2G26500		cytochrome b6f complex subunit (petM), putative	UniRef100_A9PFI7_Cytochrome_b6f_complex_subuni_family_protein_n=1_Tax=Populus_trichocarpa_RepID=A9PFI7_POPTR
Glyma.08G024900	0.80297	25.726			-	AT1G64510		Translation elongation factor EF1B/ribosomal protein S6 family protein	UniRef100_Q8VY91_30S_ribosomal_protein_S6_alpha,_chloroplastic_n=1_Tax=Arabidopsis_thaliana_RepID=RR6_ARATH
Glyma.15G185000	0.768047	25.6005			-	AT1G48350		Ribosomal L18p/L5e family protein	UniRef100_A2Q3Y9_50S_ribosomal_protein_L18_n=1_Tax=Medicago_truncatula_RepID=A2Q3Y9_MEDTR
Glyma.19G190800	0.800652	25.478			-	AT3G52960		Thioredoxin superfamily protein	UniRef100_V5N806_Peroxiredoxin-2E_n=1_Tax=Phaseolus_vulgaris_RepID=V5N806_PHAVU
Glyma.04G015900	0.844873	25.1897			-	AT1G42970	GAPB	glyceraldehyde-3-phosphate dehydrogenase B subunit	UniRef100_Q38IX0_Glyceraldehyde-3-phosphate_dehydrogenase_B_subunit_n=1_Tax=Glycine_max_RepID=Q38IX0_SOYBN
Glyma.06G247100	0.780299	25.0645			-	AT5G54190	PORA	protochlorophyllide oxidoreductase A	UniRef100_Q9LKH8_NADPH-protochlorophyllide_oxidoreductase_n=1_Tax=Vigna_radiata_var._radiata_RepID=Q9LKH8_VIGRR
Glyma.07G019700	0.842985	25.052			-	AT1G52230	PSAH2, PSAH-2, PSI-H	photosystem I subunit H2	UniRef100_Q06H28_Photosystem_I_psaH_protein_n=1_Tax=Arachis_hypogaea_RepID=Q06H28_ARAHY
Glyma.02G309500	0.797388	25.0277			-	AT1G61520	LHCA3	photosystem I light harvesting complex gene 3	UniRef100_T2DQ60_Chlorophyll_A/B_binding_protein_3_chloroplastic-like_isoform_1_n=3_Tax=Eukaryota_RepID=T2DQ60_PHAVU
Glyma.04G185000	0.762499	24.9731		hrtEP	-	AT3G48200		unknown protein; FUNCTIONS IN: molecular function unknown; INVOLVED IN: biological process unknown; LOCATED IN: endomembrane system; EXPRESSED IN: 21 plant structures; EXPRESSED DURING: 13 growth stages; Has 210 Blast hits to 148 proteins in 42 species: Archae - 0; Bacteria - 118; Metazoa - 0; Fungi - 0; Plants - 48; Viruses - 0; Other Eukaryotes - 44 (source: NCBI BLink).
Glyma.18G049400	0.759081	24.9489			-	AT5G58250		unknown protein; FUNCTIONS IN: molecular function unknown; INVOLVED IN: biological process unknown; LOCATED IN: thylakoid, chloroplast; EXPRESSED IN: 22 plant structures; EXPRESSED DURING: 14 growth stages; CONTAINS InterPro DOMAIN/s: Protein of unknown function DUF2488 (InterPro:IPR019616); Has 1807 Blast hits to 1807 proteins in 277 species: Archae - 0; Bacteria - 0; Metazoa - 736; Fungi - 347;…
Glyma.08G038200	0.824246	24.8997			-	AT5G21222		protein kinase family protein	UniRef100_G7L8W9_Pentatricopeptide_repeat-containing_protein_n=1_Tax=Medicago_truncatula_RepID=G7L8W9_MEDTR
Glyma.12G085900	0.79851	24.7998			-	AT5G22620		phosphoglycerate/bisphosphoglycerate mutase family protein	UniRef100_G4VUY8_2-carboxy-D-arabinitol_1-phosphate_(CA1P)_phosphatase_n=1_Tax=Phaseolus_vulgaris_RepID=G4VUY8_PHAVU
Glyma.02G230500	0.813358	24.7937			-	AT5G58490		NAD(P)-binding Rossmann-fold superfamily protein	UniRef100_G7KEC3_Dihydroflavonol_4-reductase-like_protein_n=1_Tax=Medicago_truncatula_RepID=G7KEC3_MEDTR
Glyma.10G103000	0.781484	24.7463			-	AT5G13650		elongation factor family protein	UniRef100_Q6SYB1_GTP-binding_protein_TypA_n=1_Tax=Trifolium_pratense_RepID=Q6SYB1_TRIPR
Glyma.07G060700	0.775608	24.4781			-	AT4G01150		unknown protein; FUNCTIONS IN: molecular function unknown; INVOLVED IN: biological process unknown; LOCATED IN: thylakoid, chloroplast thylakoid membrane, chloroplast, plastoglobule, chloroplast envelope; EXPRESSED IN: 23 plant structures; EXPRESSED DURING: 14 growth stages; BEST Arabidopsis thaliana protein match is: unknown protein (TAIR:AT4G38100.1); Has 323 Blast hits to 323 proteins in 59 sp…	UniRef100_O04616_Protein_CURVATURE_THYLAKOID_1A,_chloroplastic_n=1_Tax=Arabidopsis_thaliana_RepID=CUT1A_ARATH
Glyma.13G357200	0.797342	24.3566			-	AT1G79850	RPS17, CS17, PRPS17	ribosomal protein S17	UniRef100_B7FMT1_30S_ribosomal_protein_S17_n=1_Tax=Medicago_truncatula_RepID=B7FMT1_MEDTR
Glyma.10G293500	0.812987	24.2022			-	AT2G45290		Transketolase	UniRef100_G7IF28_Transketolase_n=1_Tax=Medicago_truncatula_RepID=G7IF28_MEDTR
Glyma.01G186800	0.760416	24.1402			-	AT5G67070	RALFL34	ralf-like 34	UniRef100_Q9FHA6_Protein_RALF-like_34_n=1_Tax=Arabidopsis_thaliana_RepID=RLF34_ARATH
Glyma.19G161400	0.789384	24.0617		hrtEP	-	AT2G30570	PSBW	photosystem II reaction center W	UniRef100_Q41387_Photosystem_II_reaction_center_W_protein,_chloroplastic_n=1_Tax=Spinacia_oleracea_RepID=PSBW_SPIOL
Glyma.02G308900	0.773039	24.0293			-	AT4G13500		unknown protein; FUNCTIONS IN: molecular function unknown; INVOLVED IN: biological process unknown; LOCATED IN: chloroplast; BEST Arabidopsis thaliana protein match is: unknown protein (TAIR:AT2G05310.1); Has 50 Blast hits to 50 proteins in 20 species: Archae - 0; Bacteria - 0; Metazoa - 0; Fungi - 0; Plants - 50; Viruses - 0; Other Eukaryotes - 0 (source: NCBI BLink).	UniRef100_Q01B86_WGS_project_CAID00000000_data,_contig_chromosome_04_n=1_Tax=Ostreococcus_tauri_RepID=Q01B86_OSTTA
Glyma.14G158500	0.784553	23.856			-
Glyma.14G198700	0.788191	23.8261			-	AT1G07010		Calcineurin-like metallo-phosphoesterase superfamily protein	UniRef100_G7KEE1_Pectinesterase_n=1_Tax=Medicago_truncatula_RepID=G7KEE1_MEDTR
Glyma.18G193600	0.833409	23.5095			-	AT3G54050	HCEF1	high cyclic electron flow 1	UniRef100_Q42796_Fructose-1,6-bisphosphatase,_chloroplastic_n=1_Tax=Glycine_max_RepID=F16P1_SOYBN
Glyma.12G169400	0.762352	23.3723		hrtEP	-	AT1G60950	FED A, ATFD2	2Fe-2S ferredoxin-like superfamily protein	UniRef100_G7INP8_Ferredoxin_I_n=1_Tax=Medicago_truncatula_RepID=G7INP8_MEDTR
Glyma.15G080200	0.76251	23.1715			-	AT4G18480	CHLI1, CH42, CH-42, CHL11, CHLI-1	P-loop containing nucleoside triphosphate hydrolases superfamily protein	UniRef100_P93162_Magnesium-chelatase_subunit_ChlI,_chloroplastic_n=1_Tax=Glycine_max_RepID=CHLI_SOYBN
Glyma.14G067000	0.806705	22.9532			-	AT2G39730	RCA	rubisco activase	UniRef100_D4N5G2_Rubisco_activase_n=1_Tax=Glycine_max_RepID=D4N5G2_SOYBN
Glyma.17G100700	0.80457	22.5073			-	AT1G74470		Pyridine nucleotide-disulphide oxidoreductase family protein	UniRef100_Q9XE94_Geranylgeranyl_hydrogenase_n=1_Tax=Glycine_max_RepID=Q9XE94_SOYBN
Glyma.14G031200	0.808025	22.472			-	AT5G17230	PSY	PHYTOENE SYNTHASE	UniRef100_C5I849_Phytoene_synthase_protein_n=1_Tax=Fragaria_ananassa_RepID=C5I849_FRAAN
Glyma.08G269900	0.791587	22.3956			-				UniRef100_A6N1H4_Retrotransposon_protein_n=1_Tax=Oryza_sativa_subsp._indica_RepID=A6N1H4_ORYSI
Glyma.07G228300	0.750086	22.3133			-	AT1G14030		Rubisco methyltransferase family protein	UniRef100_Q43088_Ribulose-1,5_bisphosphate_carboxylase/oxygenase_large_subunit_N-methyltransferase,_chloroplastic_n=1_Tax=Pisum_sativum_RepID=RBCMT_PEA
Glyma.01G200800	0.778697	22.2198			ARR-B	AT4G18020	APRR2	CheY-like two-component responsive regulator family protein	UniRef100_G7JZU4_Two-component_response_regulator-like_protein_n=1_Tax=Medicago_truncatula_RepID=G7JZU4_MEDTR
Glyma.09G073900	0.789779	22.0829			-	AT2G06520	PSBX	photosystem II subunit X	UniRef100_U5FIS7_Membrane_family_protein_n=1_Tax=Populus_trichocarpa_RepID=U5FIS7_POPTR
Glyma.04G054100	0.767772	22.0481			-	AT4G33110		S-adenosyl-L-methionine-dependent methyltransferases superfamily protein	UniRef100_G7J8C3_Cyclopropane-fatty-acyl-phospholipid_synthase_n=1_Tax=Medicago_truncatula_RepID=G7J8C3_MEDTR
Glyma.12G090600	0.754292	22.0467			-				UniRef100_S4Z2Z0_Hypothetical_chloroplast_RF68_n=1_Tax=Triticum_monococcum_subsp._aegilopoides_RepID=S4Z2Z0_TRIMO
Glyma.06G224500	0.835083	22.0319			-	ATCG00350	PSAA	Photosystem I, PsaA/PsaB protein	UniRef100_K4HGK5_Photosystem_I_P700_apoprotein_A1_(Fragment)_n=1_Tax=Camellia_sinensis_RepID=K4HGK5_CAMSI
Glyma.01G153200	0.792275	21.8712			-	AT1G31730		Adaptin family protein	UniRef100_G7L7U1_AP-4_complex_subunit_epsilon-1_n=1_Tax=Medicago_truncatula_RepID=G7L7U1_MEDTR
Glyma.15G273300	0.786019	21.8045			-	AT3G63540		Mog1/PsbP/DUF1795-like photosystem II reaction center PsbP family protein	UniRef100_G7IWL6_Thylakoid_lumenal_19_kDa_protein_n=1_Tax=Medicago_truncatula_RepID=G7IWL6_MEDTR
Glyma.18G152500	0.77168	21.7476			-
Glyma.01G010200	0.808963	21.715			-	AT1G32060	PRK	phosphoribulokinase	UniRef100_I1J4L6_Phosphoribulokinase_n=1_Tax=Glycine_max_RepID=I1J4L6_SOYBN
Glyma.17G169400	0.777006	21.5096			-	AT5G47820	FRA1	P-loop containing nucleoside triphosphate hydrolases superfamily protein	UniRef100_B9HH94_Kinesin_motor_family_protein_n=1_Tax=Populus_trichocarpa_RepID=B9HH94_POPTR
Glyma.17G130100	0.801008	21.2148			-	AT4G09650	ATPD	ATP synthase delta-subunit gene	UniRef100_T2DNU9_ATP_synthase_delta_chain_chloroplastic-like_protein_n=1_Tax=Phaseolus_vulgaris_RepID=T2DNU9_PHAVU
Glyma.13G141700	0.761543	20.9418			-	AT2G36885		unknown protein; FUNCTIONS IN: molecular function unknown; LOCATED IN: chloroplast; EXPRESSED IN: 22 plant structures; EXPRESSED DURING: 13 growth stages; Has 172 Blast hits to 172 proteins in 58 species: Archae - 0; Bacteria - 116; Metazoa - 0; Fungi - 0; Plants - 32; Viruses - 0; Other Eukaryotes - 24 (source: NCBI BLink).	UniRef100_UPI000310CDE9_hypothetical_protein_n=1_Tax=Fischerella_muscicola_RepID=UPI000310CDE9
Glyma.09G250800	0.797483	20.9128			-	AT4G12800	PSAL	photosystem I subunit l	UniRef100_Q2HW07_Photosystem_I_reaction_center_subunit_XI_n=1_Tax=Medicago_truncatula_RepID=Q2HW07_MEDTR
Glyma.09G147500	0.751179	20.8603			-	AT5G62140		unknown protein; FUNCTIONS IN: molecular function unknown; INVOLVED IN: biological process unknown; LOCATED IN: chloroplast; EXPRESSED IN: 19 plant structures; EXPRESSED DURING: 13 growth stages; Has 60 Blast hits to 60 proteins in 24 species: Archae - 0; Bacteria - 14; Metazoa - 0; Fungi - 0; Plants - 45; Viruses - 0; Other Eukaryotes - 1 (source: NCBI BLink).
Glyma.14G177200	0.753122	20.8194			-	AT4G09010	APX4, TL29	ascorbate peroxidase 4	UniRef100_I6PC02_APX_n=1_Tax=Dimocarpus_longan_RepID=I6PC02_9ROSI
Glyma.06G067400	0.768574	20.5937			-	AT4G32260		ATPase, F0 complex, subunit B/B', bacterial/chloroplast	UniRef100_G7JAI2_ATP_synthase_n=2_Tax=Medicago_truncatula_RepID=G7JAI2_MEDTR
Glyma.17G114800	0.802822	20.3208			-	AT3G47650		DnaJ/Hsp40 cysteine-rich domain superfamily protein	UniRef100_D7LRE2_Bundle-sheath_defective_protein_2_family_n=1_Tax=Arabidopsis_lyrata_subsp._lyrata_RepID=D7LRE2_ARALL
Glyma.09G193300	0.801537	20.2845			-	AT4G29060	emb2726	elongation factor Ts family protein	UniRef100_I1L4K9_Elongation_factor_Ts_n=1_Tax=Glycine_max_RepID=I1L4K9_SOYBN
Glyma.06G204200	0.789152	19.63			-	AT5G08050		Protein of unknown function (DUF1118)	UniRef100_I0YRB9_DUF1118-domain-containing_protein_n=1_Tax=Coccomyxa_subellipsoidea_C-169_RepID=I0YRB9_9CHLO
Glyma.10G047400	0.80964	19.3728			-	AT2G37300		unknown protein; Has 93 Blast hits to 62 proteins in 29 species: Archae - 0; Bacteria - 6; Metazoa - 13; Fungi - 19; Plants - 25; Viruses - 0; Other Eukaryotes - 30 (source: NCBI BLink).
Glyma.20G172200	0.774378	19.1726			-	AT1G71800	CSTF64	cleavage stimulating factor 64	UniRef100_B9GT48_Cleavage_stimulation_factor_family_protein_n=1_Tax=Populus_trichocarpa_RepID=B9GT48_POPTR
Glyma.06G183700	0.763093	19.1484			-	AT1G64750	ATDSS1(I), DSS1(I)	deletion of SUV3 suppressor 1(I)	UniRef100_D2XQ35_Deleted_in_split_hand/splt_foot_protein_1_n=1_Tax=Ipomoea_batatas_RepID=D2XQ35_IPOBA
Glyma.18G004100	0.778421	18.9595			-	AT3G23700		Nucleic acid-binding proteins superfamily	UniRef100_G7JBD3_Polyribonucleotide_nucleotidyltransferase_n=1_Tax=Medicago_truncatula_RepID=G7JBD3_MEDTR
Glyma.17G071200	0.761887	18.8359			-	AT2G24090		Ribosomal protein L35	UniRef100_I1MSZ5_50S_ribosomal_protein_L35_n=1_Tax=Glycine_max_RepID=I1MSZ5_SOYBN
Glyma.01G163400	0.785316	18.6225			-
Glyma.09G133900	0.773188	18.4555			-				UniRef100_G8A317_Cell_wall-associated_hydrolase_n=1_Tax=Medicago_truncatula_RepID=G8A317_MEDTR
Glyma.06G089700	0.766994	18.2925			-	AT5G17870	PSRP6	plastid-specific 50S ribosomal protein 6	UniRef100_P11892_50S_ribosomal_protein_6,_chloroplastic_n=1_Tax=Pisum_sativum_RepID=PSRP6_PEA
Glyma.02G221900	0.758528	18.2078			-	AT5G55830		Concanavalin A-like lectin protein kinase family protein	UniRef100_G7K668_Lectin-domain_containing_receptor_kinase_A4.2_n=1_Tax=Medicago_truncatula_RepID=G7K668_MEDTR
Glyma.16G165200	0.756229	18.1788		hrtEP	-	AT2G34430	LHB1B1, LHCB1.4	light-harvesting chlorophyll-protein complex II subunit B1	UniRef100_Q43437_Photosystem_II_type_I_chlorophyll_a/b-binding_protein_n=1_Tax=Glycine_max_RepID=Q43437_SOYBN
Glyma.07G049000	0.774276	18.0378			-	AT2G46820	PTAC8, TMP14, PSAP, PSI-P	photosystem I P subunit	UniRef100_B9I954_Thylakoid_membrane_phosphoprotein_14_kDa_n=1_Tax=Populus_trichocarpa_RepID=B9I954_POPTR
Glyma.05G208700	0.761491	18.0166			-	AT4G00430	TMP-C, PIP1;4, PIP1E	plasma membrane intrinsic protein 1;4	UniRef100_Q06Z30_Aquaporin_1_n=1_Tax=Gossypium_hirsutum_RepID=Q06Z30_GOSHI
Glyma.10G154300	0.800576	17.557			-	AT5G27560		Domain of unknown function (DUF1995)	UniRef100_Q014P1_WGS_project_CAID00000000_data,_contig_chromosome_07_n=1_Tax=Ostreococcus_tauri_RepID=Q014P1_OSTTA
Glyma.07G100900	0.750137	17.5262			-
Glyma.05G199700	0.756257	17.1818			-	AT5G51010		Rubredoxin-like superfamily protein	UniRef100_E6NU05_JHL07K02.5_protein_n=1_Tax=Jatropha_curcas_RepID=E6NU05_JATCU
Glyma.16G128900	0.756355	16.6692			-	AT2G17972		unknown protein; FUNCTIONS IN: molecular function unknown; INVOLVED IN: biological process unknown; LOCATED IN: chloroplast thylakoid membrane, chloroplast; EXPRESSED IN: 22 plant structures; EXPRESSED DURING: 14 growth stages; Has 34 Blast hits to 34 proteins in 17 species: Archae - 0; Bacteria - 0; Metazoa - 0; Fungi - 0; Plants - 34; Viruses - 0; Other Eukaryotes - 0 (source: NCBI BLink).	UniRef100_Q00SS6_WGS_project_CAID00000000_data,_contig_chromosome_18_n=1_Tax=Ostreococcus_tauri_RepID=Q00SS6_OSTTA
Glyma.03G142800	0.779552	16.2979			-	AT2G42220		Rhodanese/Cell cycle control phosphatase superfamily protein	UniRef100_A2Q4U4_Rhodanese-like_n=1_Tax=Medicago_truncatula_RepID=A2Q4U4_MEDTR
Glyma.03G234400	0.763315	16.081			-	AT3G05600		alpha/beta-Hydrolases superfamily protein	UniRef100_Q39856_Epoxide_hydrolase_n=1_Tax=Glycine_max_RepID=Q39856_SOYBN
Glyma.13G175100	0.759989	15.3026			-	AT5G46110	APE2, TPT	Glucose-6-phosphate/phosphate translocator-related	UniRef100_P21727_Triose_phosphate/phosphate_translocator,_chloroplastic_n=1_Tax=Pisum_sativum_RepID=TPT_PEA
Glyma.19G218900	0.762615	15.3021			-
Glyma.09G191800	0.751973	14.8409			-	AT2G46225	ABIL1	ABI-1-like 1	UniRef100_B7FL53_Protein_ABIL1_n=1_Tax=Medicago_truncatula_RepID=B7FL53_MEDTR
Glyma.19G251000	0.7586	14.7489			-	AT1G08550	NPQ1, AVDE1	non-photochemical quenching 1	UniRef100_G7L300_Violaxanthin_de-epoxidase_n=1_Tax=Medicago_truncatula_RepID=G7L300_MEDTR
Glyma.08G204800	0.763516	14.4371			-	AT1G52230	PSAH2, PSAH-2, PSI-H	photosystem I subunit H2	UniRef100_Q06H28_Photosystem_I_psaH_protein_n=1_Tax=Arachis_hypogaea_RepID=Q06H28_ARAHY
Glyma.07G177100	0.757801	13.9922			-	AT5G13770		Pentatricopeptide repeat (PPR-like) superfamily protein	UniRef100_D7M5W2_Pentatricopeptide_repeat-containing_protein_n=1_Tax=Arabidopsis_lyrata_subsp._lyrata_RepID=D7M5W2_ARALL
Glyma.08G173700	0.794248	13.2905			-	AT1G79040	PSBR	photosystem II subunit R	UniRef100_V5NAJ9_Chloroplast_photosystem_II_10_kDa_protein_n=1_Tax=Phaseolus_vulgaris_RepID=V5NAJ9_PHAVU
Glyma.05G048000	0.759517	12.6031			-	AT4G09650	ATPD	ATP synthase delta-subunit gene	UniRef100_T2DNU9_ATP_synthase_delta_chain_chloroplastic-like_protein_n=1_Tax=Phaseolus_vulgaris_RepID=T2DNU9_PHAVU
Glyma.13G167200	0.753275	12.5087			-	AT3G47650		DnaJ/Hsp40 cysteine-rich domain superfamily protein	UniRef100_D7LRE2_Bundle-sheath_defective_protein_2_family_n=1_Tax=Arabidopsis_lyrata_subsp._lyrata_RepID=D7LRE2_ARALL
Glyma.01G025100	0.752287	11.606			-

## Sheet: EMB8 RNAs
Back to Index	EMB8 Module mRNAs		snRNA levels of EMB8 Module mRNAs, averaged per nucleus
Glyma ID	Module Membership (kME)	Intramodular Connectivity (kIN)	Hub Gene	Subregion Specific	TF Family	TAIR10 AGI	TAIR10 Symbol	TAIR10 Description	Descriptive Uniref100 Best Hit
Glyma.06G303000	0.938144	186.993	ü	cotEP	-	AT4G10265		Wound-responsive family protein	UniRef100_J9PDE1_Cold_tolerant_protein_n=1_Tax=Cicer_microphyllum_RepID=J9PDE1_9FABA
Glyma.08G323200	0.943228	184.365	ü		-	AT3G07040	RPM1, RPS3	NB-ARC domain-containing disease resistance protein	UniRef100_G7J1I4_NBS-containing_resistance-like_protein_n=1_Tax=Medicago_truncatula_RepID=G7J1I4_MEDTR
Glyma.10G028300	0.928381	179.272	ü		-	AT3G22640	PAP85	cupin family protein	UniRef100_Q04672_Sucrose-binding_protein_n=1_Tax=Glycine_max_RepID=SBP_SOYBN
Glyma.09G234700	0.919836	175.997	ü		-	AT1G26670	VTI12, ATVTI12, VTI1B	Vesicle transport v-SNARE family protein	UniRef100_A2Q3R8_Vesicle_transport_v-SNARE_n=1_Tax=Medicago_truncatula_RepID=A2Q3R8_MEDTR
Glyma.04G077600	0.953184	174.634	ü	cotEP	-	AT2G25890		Oleosin family protein	UniRef100_I1JUP4_Oleosin_n=1_Tax=Glycine_max_RepID=I1JUP4_SOYBN
Glyma.16G071800	0.932861	174.628	ü	cotEP	-	AT3G01570		Oleosin family protein	UniRef100_P29531_P24_oleosin_isoform_B_n=1_Tax=Glycine_max_RepID=OLEO2_SOYBN
Glyma.10G246300	0.92947	173.971	ü		-	AT3G22640	PAP85	cupin family protein	UniRef100_Q4LER6_Beta-conglycinin_alpha_prime_subunit_n=3_Tax=Glycine_max_RepID=Q4LER6_SOYBN
Glyma.18G242100	0.922629	173.726	ü		-	AT5G16460		Putative adipose-regulatory protein (Seipin)	UniRef100_G7KRI4_Seipin_n=1_Tax=Medicago_truncatula_RepID=G7KRI4_MEDTR
Glyma.15G151000	0.898925	171.94	ü		-	AT5G49190	SUS2, SSA, ATSUS2	sucrose synthase 2	UniRef100_K7MBG3_Sucrose_synthase_n=1_Tax=Glycine_max_RepID=K7MBG3_SOYBN
Glyma.20G233000	0.907513	170.748	ü		-	AT1G54870		NAD(P)-binding Rossmann-fold superfamily protein	UniRef100_Q9LLQ6_Seed_maturation_protein_PM34_n=1_Tax=Glycine_max_RepID=Q9LLQ6_SOYBN
Glyma.11G015100	0.924484	170.179	ü		-	AT4G10020	AtHSD5, HSD5	hydroxysteroid dehydrogenase 5	UniRef100_G7K984_Hydroxysteroid_11-beta-dehydrogenase_1-like_protein_n=1_Tax=Medicago_truncatula_RepID=G7K984_MEDTR
Glyma.17G122000	0.908151	168.09	ü		-	AT3G18570		Oleosin family protein	UniRef100_G7JS16_Oleosin_n=1_Tax=Medicago_truncatula_RepID=G7JS16_MEDTR
Glyma.16G199800	0.908577	168.088	ü	cotEP	-
Glyma.02G006600	0.942442	167.855	ü	cotEP	-	AT5G26670		Pectinacetylesterase family protein	UniRef100_G7KVG3_Pectin_acetylesterase_n=1_Tax=Medicago_truncatula_RepID=G7KVG3_MEDTR
Glyma.03G194900	0.916667	167.683	ü		-
Glyma.17G086400	0.903282	165.746	ü		-	AT3G01570		Oleosin family protein	UniRef100_A5B9G2_Oleosin_n=1_Tax=Vitis_vinifera_RepID=A5B9G2_VITVI
Glyma.01G227900	0.93742	165.648	ü	globSC-OI	-	AT4G10020	AtHSD5, HSD5	hydroxysteroid dehydrogenase 5	UniRef100_G7K984_Hydroxysteroid_11-beta-dehydrogenase_1-like_protein_n=1_Tax=Medicago_truncatula_RepID=G7K984_MEDTR
Glyma.18G203500	0.858962	163.813	ü	globEP	-	AT3G51810	ATEM1, GEA1, AT3, EM1	Stress induced protein	UniRef100_A4VBF1_Late_embryogenesis_abundant_protein_n=1_Tax=Vigna_radiata_RepID=A4VBF1_VIGRA
Glyma.18G240400	0.916478	162.794	ü		-	AT3G54900	CXIP1, ATGRXCP	CAX interacting protein 1	UniRef100_G7KQL7_Glutaredoxin-like_protein_n=1_Tax=Medicago_truncatula_RepID=G7KQL7_MEDTR
Glyma.18G013300	0.89343	160.403	ü		-	AT1G13030		sphere organelles protein-related	UniRef100_B9HLF5_Sphere_organelles_family_protein_n=1_Tax=Populus_trichocarpa_RepID=B9HLF5_POPTR
Glyma.06G297800	0.872815	160.214	ü	hrtEP	-	AT4G10265		Wound-responsive family protein	UniRef100_J9PDE1_Cold_tolerant_protein_n=1_Tax=Cicer_microphyllum_RepID=J9PDE1_9FABA
Glyma.U030500	0.865556	160.203	ü		-	AT1G27461		unknown protein; Has 30201 Blast hits to 17322 proteins in 780 species: Archae - 12; Bacteria - 1396; Metazoa - 17338; Fungi - 3422; Plants - 5037; Viruses - 0; Other Eukaryotes - 2996 (source: NCBI BLink).	UniRef100_M9NJT2_Zinc_finger_protein_Sdr4_n=1_Tax=Oryza_sativa_RepID=M9NJT2_ORYSA
Glyma.09G160500	0.897141	160.144	ü	cotSUS	-	AT1G73190	ALPHA-TIP, TIP3;1	Aquaporin-like superfamily protein	UniRef100_G7KPP6_Tonoplast_intrinsic_protein_n=1_Tax=Medicago_truncatula_RepID=G7KPP6_MEDTR
Glyma.16G123400	0.853767	160.061	ü		-
Glyma.16G144100	0.897276	159.592	ü		-	AT5G66985		unknown protein; Has 30201 Blast hits to 17322 proteins in 780 species: Archae - 12; Bacteria - 1396; Metazoa - 17338; Fungi - 3422; Plants - 5037; Viruses - 0; Other Eukaryotes - 2996 (source: NCBI BLink).
Glyma.19G197200	0.880882	159.384	ü	cotEP	-	AT3G51680		NAD(P)-binding Rossmann-fold superfamily protein	UniRef100_B9IIQ3_Alcohol_dehydroge_family_protein_n=1_Tax=Populus_trichocarpa_RepID=B9IIQ3_POPTR
Glyma.09G234000	0.905624	159.008	ü		-	AT1G71310		cobalt ion binding	UniRef100_G7JRC9_SnRK1-interacting_protein_n=1_Tax=Medicago_truncatula_RepID=G7JRC9_MEDTR
Glyma.06G078700	0.924671	158.776	ü	globSC-II	-	AT2G25890		Oleosin family protein	UniRef100_K7KTR9_Oleosin_n=1_Tax=Glycine_max_RepID=K7KTR9_SOYBN
Glyma.08G313100	0.906657	157.901	ü		-	AT4G16630		DEA(D/H)-box RNA helicase family protein	UniRef100_G7J1D1_ATP-dependent_RNA_helicase_n=1_Tax=Medicago_truncatula_RepID=G7J1D1_MEDTR
Glyma.05G203400	0.87301	156.647	ü		-	AT5G50700	HSD1	hydroxysteroid dehydrogenase 1	UniRef100_M7YT12_Dehydrogenase/reductase_SDR_family_protein_7-like_protein_n=1_Tax=Triticum_urartu_RepID=M7YT12_TRIUA
Glyma.13G347500	0.870804	156.444	ü		-	AT1G55020	LOX1, ATLOX1	lipoxygenase 1	UniRef100_I1M596_Lipoxygenase_n=1_Tax=Glycine_max_RepID=I1M596_SOYBN
Glyma.19G063400	0.895566	155.97	ü	hrtSUS	-	AT3G01570		Oleosin family protein	UniRef100_I1N747_Oleosin_n=1_Tax=Glycine_max_RepID=I1N747_SOYBN
Glyma.08G102500	0.902376	155.664	ü	hrtEP, cotEP	-	AT1G67590		Remorin family protein	UniRef100_Q9SR48_F12A21.28_n=1_Tax=Arabidopsis_thaliana_RepID=Q9SR48_ARATH
Glyma.13G053900	0.884953	155.581	ü	hrtEP, cotEP	-	AT5G59700		Protein kinase superfamily protein	UniRef100_C6ZRP3_Serine-threonine_kinase_n=1_Tax=Glycine_max_RepID=C6ZRP3_SOYBN
Glyma.06G299000	0.907558	154.796	ü		-	AT4G10265		Wound-responsive family protein	UniRef100_J9PDE1_Cold_tolerant_protein_n=1_Tax=Cicer_microphyllum_RepID=J9PDE1_9FABA
Glyma.13G355800	0.912289	154.559	ü		-	AT3G16270		ENTH/VHS family protein	UniRef100_G7LFW2_VHS_domain-containing_protein_n=1_Tax=Medicago_truncatula_RepID=G7LFW2_MEDTR
Glyma.10G246500	0.8723	153.903	ü		-	AT3G22640	PAP85	cupin family protein	UniRef100_Q948Y0_Beta-conglycinin_alpha_prime_subunit_n=1_Tax=Glycine_max_RepID=Q948Y0_SOYBN
Glyma.16G210000	0.889694	153.852	ü	cotSUS	-	AT1G73190	ALPHA-TIP, TIP3;1	Aquaporin-like superfamily protein	UniRef100_G7KPP6_Tonoplast_intrinsic_protein_n=1_Tax=Medicago_truncatula_RepID=G7KPP6_MEDTR
Glyma.07G269500	0.875805	152.603	ü		-	AT5G47810	PFK2	phosphofructokinase 2	UniRef100_G7ZZU2_6-phosphofructokinase_n=1_Tax=Medicago_truncatula_RepID=G7ZZU2_MEDTR
Glyma.18G140800	0.913746	151.728	ü	globEP, hrtEP, cotEP	-	AT1G60790	TBL2	Plant protein of unknown function (DUF828)	UniRef100_Q8VYR3_Protein_trichome_birefringence-like_2_n=1_Tax=Arabidopsis_thaliana_RepID=TBL2_ARATH
Glyma.18G231300	0.887772	151.456	ü	cotEP	-	AT2G45850		AT hook motif DNA-binding family protein	UniRef100_A7TUG5_AT-hook_DNA-binding_protein_n=1_Tax=Gossypium_hirsutum_RepID=A7TUG5_GOSHI
Glyma.01G244200	0.895532	151.239	ü		-	AT1G49820	ATMTK, MTK	S-methyl-5-thioribose kinase	UniRef100_B9GHT1_5-methylthioribose_kinase_family_protein_n=1_Tax=Populus_trichocarpa_RepID=B9GHT1_POPTR
Glyma.20G196600	0.871907	151.115	ü	cotSUS	-	AT4G25140	OLEO1, OLE1	oleosin 1	UniRef100_G7I2Z9_Oleosin_n=1_Tax=Medicago_truncatula_RepID=G7I2Z9_MEDTR
Glyma.16G158100	0.862797	150.965	ü	hrtEP, cotEP	-	AT1G05680	UGT74E2	Uridine diphosphate glycosyltransferase 74E2	UniRef100_C6KI44_UDP-glucosyltransferase_family_1_protein_n=1_Tax=Citrus_sinensis_RepID=C6KI44_CITSI
Glyma.13G365800	0.873199	150.68	ü		-	AT1G15330		Cystathionine beta-synthase (CBS) protein	UniRef100_Q41108_Pv42p_n=1_Tax=Phaseolus_vulgaris_RepID=Q41108_PHAVU
Glyma.17G190400	0.895275	150.537	ü		-	AT5G25752	ATRBL11, RBL11	rhomboid-like protein 11	UniRef100_G7I4B9_Rhomboid_family_protein_(ISS)_n=1_Tax=Medicago_truncatula_RepID=G7I4B9_MEDTR
Glyma.10G174400	0.882854	150.381	ü		-	AT1G73190	ALPHA-TIP, TIP3;1	Aquaporin-like superfamily protein	UniRef100_G7KPP6_Tonoplast_intrinsic_protein_n=1_Tax=Medicago_truncatula_RepID=G7KPP6_MEDTR
Glyma.08G341500	0.877299	150.133	ü	cotEP	-	AT1G73260	ATKTI1, KTI1	kunitz trypsin inhibitor 1	UniRef100_Q39898_Kunitz_trypsin_inhibitor_n=1_Tax=Glycine_max_RepID=Q39898_SOYBN
Glyma.06G180000	0.853966	149.323	ü		-	AT5G03340		ATPase, AAA-type, CDC48 protein	UniRef100_P54774_Cell_division_cycle_protein_48_homolog_n=2_Tax=Glycine_max_RepID=CDC48_SOYBN
Glyma.13G141800	0.880842	149.187	ü		-	AT5G03420		5'-AMP-activated protein kinase-related	UniRef100_F4KFB3_5'-AMP-activated_protein_kinase-like_protein_n=1_Tax=Arabidopsis_thaliana_RepID=F4KFB3_ARATH
Glyma.08G003000	0.910001	149.175	ü		-	AT5G08740	NDC1	NAD(P)H dehydrogenase C1	UniRef100_Q8GXR9_Alternative_NAD(P)H-ubiquinone_oxidoreductase_C1,_chloroplastic/mitochondrial_n=1_Tax=Arabidopsis_thaliana_RepID=DHNA_ARATH
Glyma.05G198000	0.869325	148.949	ü	cotSUS	-	AT2G02120	PDF2.1, LCR70	Scorpion toxin-like knottin superfamily protein	UniRef100_G7LGH0_Defensin_n=1_Tax=Medicago_truncatula_RepID=G7LGH0_MEDTR
Glyma.07G013500	0.888595	148.114	ü	hrtEP	-	AT2G25930	ELF3, PYK20	hydroxyproline-rich glycoprotein family protein	UniRef100_B9HE00_EARLY_FLOWERING_3_family_protein_n=1_Tax=Populus_trichocarpa_RepID=B9HE00_POPTR
Glyma.02G303800	0.882404	147.989	ü		NF-YA	AT3G20910	NF-YA9	nuclear factor Y, subunit A9	UniRef100_G7IYA4_Nuclear_transcription_factor_Y_subunit_n=5_Tax=Medicago_truncatula_RepID=G7IYA4_MEDTR
Glyma.10G193900	0.896612	146.947	ü	hrtSUS	-	AT4G25140	OLEO1, OLE1	oleosin 1	UniRef100_G7I2Z9_Oleosin_n=1_Tax=Medicago_truncatula_RepID=G7I2Z9_MEDTR
Glyma.15G018300	0.877405	146.753	ü		-	AT3G16270		ENTH/VHS family protein	UniRef100_G7LFW2_VHS_domain-containing_protein_n=1_Tax=Medicago_truncatula_RepID=G7LFW2_MEDTR
Glyma.10G223700	0.934028	146.68	ü	cotEP	-	AT1G21090		Cupredoxin superfamily protein	UniRef100_B9H7S7_Hydroxyproline-rich_glycoprotein_n=1_Tax=Populus_trichocarpa_RepID=B9H7S7_POPTR
Glyma.04G186000	0.859621	146.631	ü		-	AT5G03340		ATPase, AAA-type, CDC48 protein	UniRef100_P54774_Cell_division_cycle_protein_48_homolog_n=2_Tax=Glycine_max_RepID=CDC48_SOYBN
Glyma.12G029200	0.887666	146.346	ü		-	AT5G64520	XRCC2, ATXRCC2	homolog of X-ray repair cross complementing 2 (XRCC2)	UniRef100_F4KDQ6_DNA_repair_protein_XRCC2-like_protein_n=1_Tax=Arabidopsis_thaliana_RepID=F4KDQ6_ARATH
Glyma.07G017600	0.827068	145.514	ü		-	AT5G06220		LETM1-like protein
Glyma.08G284500	0.841873	145.384	ü	hrtEP, cotEP	-	AT1G60790	TBL2	Plant protein of unknown function (DUF828)	UniRef100_Q8VYR3_Protein_trichome_birefringence-like_2_n=1_Tax=Arabidopsis_thaliana_RepID=TBL2_ARATH
Glyma.08G164600	0.829014	145.045	ü	globEP, cotEP	-	AT3G04940	ATCYSD1, CYSD1	cysteine synthase D1	UniRef100_A3RM06_Cysteine_synthase_n=1_Tax=Glycine_max_RepID=A3RM06_SOYBN
Glyma.12G236800	0.858773	143.45	ü		NF-YA	AT5G12840	HAP2A, ATHAP2A, NF-YA1	nuclear factor Y, subunit A1	UniRef100_I3TAV7_Nuclear_transcription_factor_Y_subunit_A7_n=1_Tax=Medicago_truncatula_RepID=I3TAV7_MEDTR
Glyma.01G194700	0.904257	143.415	ü		-	AT2G22910	NAGS1	N-acetyl-l-glutamate synthase 1	UniRef100_G7K2G8_Amino-acid_acetyltransferase_n=1_Tax=Medicago_truncatula_RepID=G7K2G8_MEDTR
Glyma.06G160300	0.862048	143.204	ü	cotEP	-	AT5G63660	LCR74, PDF2.5	Scorpion toxin-like knottin superfamily protein	UniRef100_Q39894_Seed-specific_low_molecular_weight_sulfur-rich_protein_n=1_Tax=Glycine_max_RepID=Q39894_SOYBN
Glyma.15G176500	0.907366	142.898	ü	hrtEP, cotEP	GRF	AT3G13960	AtGRF5, GRF5	growth-regulating factor 5
Glyma.11G255800	0.914359	142.621	ü	hrtEP, cotEP	-	AT4G13600		Carbohydrate-binding X8 domain superfamily protein	UniRef100_G7LHW2_Glucan_endo-1,3-beta-glucosidase-like_protein_n=1_Tax=Medicago_truncatula_RepID=G7LHW2_MEDTR
Glyma.14G146400	0.848734	142.554	ü		-	AT5G19670		Exostosin family protein	UniRef100_G7IB43_Exostosin-2_n=1_Tax=Medicago_truncatula_RepID=G7IB43_MEDTR
Glyma.03G123000	0.8526	142.353	ü	globEP, hrtEP, cotEP	-	AT1G68570		Major facilitator superfamily protein	UniRef100_G7L4V0_Peptide_transporter_PTR5_n=1_Tax=Medicago_truncatula_RepID=G7L4V0_MEDTR
Glyma.10G207100	0.880193	141.555	ü		-	AT3G54940		Papain family cysteine protease	UniRef100_Q43448_Cysteine_proteinase_n=1_Tax=Glycine_max_RepID=Q43448_SOYBN
Glyma.01G161400	0.86473	141.299	ü		-	AT4G35760		NAD(P)H dehydrogenase (quinone)s	UniRef100_L0P1U3_PH01B031C15.27_protein_n=1_Tax=Phyllostachys_edulis_RepID=L0P1U3_9POAL
Glyma.08G320400	0.852538	140.742	ü		-
Glyma.U028700	0.850536	140.111	ü	globEP	GRF	AT2G06200	AtGRF6, GRF6	growth-regulating factor 6	UniRef100_C8YZB0_UPA17_n=1_Tax=Capsicum_annuum_RepID=C8YZB0_CAPAN
Glyma.13G209200	0.846567	139.973	ü		-	AT4G14240		CBS domain-containing protein with a domain of unknown function (DUF21)	UniRef100_M7ZP14_Protein_MAM3_n=1_Tax=Triticum_urartu_RepID=M7ZP14_TRIUA
Glyma.05G013800	0.856904	139.812	ü		-	AT3G18570		Oleosin family protein	UniRef100_T2DN63_Oleosin_16_kDa-like_protein_n=1_Tax=Phaseolus_vulgaris_RepID=T2DN63_PHAVU
Glyma.08G104200	0.87396	139.625	ü	globSUS	-	AT1G67360		Rubber elongation factor protein (REF)	UniRef100_T2DNE7_REF/SRPP-like_protein_n=1_Tax=Phaseolus_vulgaris_RepID=T2DNE7_PHAVU
Glyma.U010600	0.877245	139.386	ü		-	AT1G08410		P-loop containing nucleoside triphosphate hydrolases superfamily protein	UniRef100_G7JES9_Large_subunit_GTPase-like_protein_n=1_Tax=Medicago_truncatula_RepID=G7JES9_MEDTR
Glyma.10G155300	0.871685	138.443	ü	hrtSUS, cotSUS	-	AT1G54870		NAD(P)-binding Rossmann-fold superfamily protein	UniRef100_Q9LLQ6_Seed_maturation_protein_PM34_n=1_Tax=Glycine_max_RepID=Q9LLQ6_SOYBN
Glyma.08G010800	0.858577	138.231	ü		-	AT5G50700	HSD1	hydroxysteroid dehydrogenase 1	UniRef100_C3S7G8_Steroleosin_SLO1-2_n=1_Tax=Brassica_napus_RepID=C3S7G8_BRANA
Glyma.11G188800	0.858827	137.483	ü		-	AT5G22620		phosphoglycerate/bisphosphoglycerate mutase family protein	UniRef100_G4VUY8_2-carboxy-D-arabinitol_1-phosphate_(CA1P)_phosphatase_n=1_Tax=Phaseolus_vulgaris_RepID=G4VUY8_PHAVU
Glyma.15G142900	0.840511	137.313	ü	cotSUS	-	AT4G16160	ATOEP16-2, ATOEP16-S	Mitochondrial import inner membrane translocase subunit Tim17/Tim22/Tim23 family protein	UniRef100_G9JKP3_Plastid_OEP16.2_n=1_Tax=Pisum_sativum_RepID=G9JKP3_PEA
Glyma.05G248900	0.874811	137.253	ü		-	AT1G17850		Rhodanese/Cell cycle control phosphatase superfamily protein	UniRef100_F4I933_Rhodanese-like_domain-containing_protein_8,_chloroplastic_n=1_Tax=Arabidopsis_thaliana_RepID=STR8_ARATH
Glyma.17G137800	0.851428	137.145	ü		-	AT1G62710	BETA-VPE, BETAVPE	beta vacuolar processing enzyme	UniRef100_P49045_Vacuolar-processing_enzyme_n=1_Tax=Glycine_max_RepID=VPE_SOYBN
Glyma.03G062400	0.864386	136.278	ü		-	AT3G42170		BED zinc finger ;hAT family dimerisation domain	UniRef100_Q9SI73_F23N19.13_n=1_Tax=Arabidopsis_thaliana_RepID=Q9SI73_ARATH
Glyma.16G007600	0.853476	135.6	ü		GRF	AT3G13960	AtGRF5, GRF5	growth-regulating factor 5	UniRef100_G7L6U2_GRL2_n=1_Tax=Medicago_truncatula_RepID=G7L6U2_MEDTR
Glyma.06G209900	0.829055	135.477	ü		-	AT3G18570		Oleosin family protein	UniRef100_G7JS16_Oleosin_n=1_Tax=Medicago_truncatula_RepID=G7JS16_MEDTR
Glyma.02G167700	0.811097	134.753	ü		-	AT3G11930		Adenine nucleotide alpha hydrolases-like superfamily protein	UniRef100_D7LAT3_Universal_stress_protein_family_protein_n=1_Tax=Arabidopsis_lyrata_subsp._lyrata_RepID=D7LAT3_ARALL
Glyma.10G027600	0.850523	134.483	ü		-	AT3G22490		Seed maturation protein	UniRef100_E5FHZ2_Late_embryogenesis_abundant_protein_group_5_protein_n=1_Tax=Arachis_hypogaea_RepID=E5FHZ2_ARAHY
Glyma.13G153200	0.837407	134.182	ü	cotSUS	bZIP	AT2G36270	ABI5, GIA1	Basic-leucine zipper (bZIP) transcription factor family protein	UniRef100_E0Y455_Abscisic_acid_insensitive_n=1_Tax=Prunus_armeniaca_RepID=E0Y455_PRUAR
Glyma.08G351300	0.797206	134.016	ü	hrtEP	-	AT4G26340		F-box/RNI-like/FBD-like domains-containing protein	UniRef100_G7KTX1_F-box_protein_n=1_Tax=Medicago_truncatula_RepID=G7KTX1_MEDTR
Glyma.13G223700	0.846996	133.565	ü		-	AT5G45690		Protein of unknown function (DUF1264)	UniRef100_K7V532_Secreted_protein_n=2_Tax=Zea_mays_RepID=K7V532_MAIZE
Glyma.10G071700	0.857439	133.132	ü	cotSUS	bZIP	AT2G36270	ABI5, GIA1	Basic-leucine zipper (bZIP) transcription factor family protein	UniRef100_E0Y455_Abscisic_acid_insensitive_n=1_Tax=Prunus_armeniaca_RepID=E0Y455_PRUAR
Glyma.05G146000	0.832095	133.023	ü		-	AT1G67550	URE	urease	UniRef100_I1K3K3_Urease_n=1_Tax=Glycine_max_RepID=I1K3K3_SOYBN
Glyma.07G038400	0.868999	132.853	ü	cotEP	GRF	AT3G13960	AtGRF5, GRF5	growth-regulating factor 5	UniRef100_G7L6U2_GRL2_n=1_Tax=Medicago_truncatula_RepID=G7L6U2_MEDTR
Glyma.18G246800	0.87131	132.582	ü		-	AT3G25500	AFH1, FH1, AHF1, ATFH1	formin homology 1	UniRef100_A2Q5W8_Actin-binding_FH2_n=1_Tax=Medicago_truncatula_RepID=A2Q5W8_MEDTR
Glyma.04G192400	0.86855	131.86	ü	hrtEP	B3	AT4G01580		AP2/B3-like transcriptional factor family protein	UniRef100_N1QSF6_B3_domain-containing_protein_n=1_Tax=Aegilops_tauschii_RepID=N1QSF6_AEGTA
Glyma.05G141600	0.868682	131.641	ü	cotEP	-	AT5G19875		unknown protein; FUNCTIONS IN: molecular function unknown; INVOLVED IN: response to oxidative stress; LOCATED IN: endomembrane system; EXPRESSED IN: 21 plant structures; EXPRESSED DURING: 13 growth stages; BEST Arabidopsis thaliana protein match is: unknown protein (TAIR:AT2G31940.1); Has 30201 Blast hits to 17322 proteins in 780 species: Archae - 12; Bacteria - 1396; Metazoa - 17338; Fungi - 342…	UniRef100_K7S882_CMT-type_cytosine_DNA-methyltransferase_3b_n=1_Tax=Malus_domestica_RepID=K7S882_MALDO
Glyma.17G234300	0.811129	130.195	ü	hrtSUS, cotSUS	-	AT1G27461		unknown protein; Has 30201 Blast hits to 17322 proteins in 780 species: Archae - 12; Bacteria - 1396; Metazoa - 17338; Fungi - 3422; Plants - 5037; Viruses - 0; Other Eukaryotes - 2996 (source: NCBI BLink).	UniRef100_Q9FZI9_F17L21.26_n=1_Tax=Arabidopsis_thaliana_RepID=Q9FZI9_ARATH
Glyma.09G020100	0.887388	130.117	ü		-	AT3G05320		O-fucosyltransferase family protein	UniRef100_G7IFV8_GDP-fucose_protein-O-fucosyltransferase_n=1_Tax=Medicago_truncatula_RepID=G7IFV8_MEDTR
Glyma.01G177000	0.842704	130.098	ü	cotSUS	-	AT2G18540		RmlC-like cupins superfamily protein	UniRef100_G7KC87_Vicilin-like_antimicrobial_peptides_2-3_n=1_Tax=Medicago_truncatula_RepID=G7KC87_MEDTR
Glyma.11G029100	0.862215	129.922	ü		-	AT1G12340		Cornichon family protein	UniRef100_G7JK78_ER-derived_vesicles_protein_ERV14_n=1_Tax=Medicago_truncatula_RepID=G7JK78_MEDTR
Glyma.13G289100	0.831401	129.611	ü	hrtEP, cotEP	-	AT5G54010		UDP-Glycosyltransferase superfamily protein	UniRef100_E9M5F1_Glycosyltransferase_GT10J15_n=1_Tax=Pueraria_montana_var._lobata_RepID=E9M5F1_PUEML
Glyma.17G051400	0.829661	129.547	ü	hrtEP	NF-YA	AT1G17590	NF-YA8	nuclear factor Y, subunit A8	UniRef100_T2DP87_Nuclear_transcription_factor_Y_subunit_A-3-like_isoform_2_n=1_Tax=Phaseolus_vulgaris_RepID=T2DP87_PHAVU
Glyma.15G076800	0.853065	128.603	ü		C3H	AT2G33835	FES1	Zinc finger C-x8-C-x5-C-x3-H type family protein	UniRef100_G7ISE1_Zinc_finger_CCCH_domain-containing_protein_n=1_Tax=Medicago_truncatula_RepID=G7ISE1_MEDTR
Glyma.09G236300	0.846972	128.281	ü		-	AT1G48320		Thioesterase superfamily protein	UniRef100_G7IQD5_Esterase_ydiI_n=1_Tax=Medicago_truncatula_RepID=G7IQD5_MEDTR
Glyma.06G054600	0.85891	127.594	ü		-	AT5G26180		S-adenosyl-L-methionine-dependent methyltransferases superfamily protein	UniRef100_G7J8C5_NOL1/NOP2/Sun_domain_family_member_5B_n=1_Tax=Medicago_truncatula_RepID=G7J8C5_MEDTR
Glyma.09G250400	0.853332	127.312	ü		-	AT5G16460		Putative adipose-regulatory protein (Seipin)	UniRef100_G7KRI4_Seipin_n=1_Tax=Medicago_truncatula_RepID=G7KRI4_MEDTR
Glyma.11G221200	0.827362	127.018	ü	globEP, hrtEP	-	AT3G55560	AGF2, AHL15	AT-hook protein of GA feedback 2	UniRef100_F2Y9E5_DNA-binding_protein_n=2_Tax=Coffea_RepID=F2Y9E5_COFAR
Glyma.15G114400	0.866408	126.558	ü		-	AT1G12060	ATBAG5, BAG5	BCL-2-associated athanogene 5	UniRef100_Q2HT37_IQ_calmodulin-binding_region;_Apoptosis_regulator_Bcl-2_protein,_BAG_n=2_Tax=Medicago_truncatula_RepID=Q2HT37_MEDTR
Glyma.04G009900	0.825588	126.533	ü	cotSUS	-	AT2G21490	LEA	dehydrin LEA	UniRef100_O23957_Dehydrin_n=1_Tax=Glycine_max_RepID=O23957_SOYBN
Glyma.17G232600	0.824855	126.03	ü	globEP, hrtEP	GRF	AT2G22840	AtGRF1, GRF1	growth-regulating factor 1	UniRef100_D9ZIZ8_GRF_domain_class_transcription_factor_n=1_Tax=Malus_domestica_RepID=D9ZIZ8_MALDO
Glyma.15G243300	0.818881	125.98	ü	hrtEP, cotEP	-	AT3G14690	CYP72A15	cytochrome P450, family 72, subfamily A, polypeptide 15	UniRef100_H1A987_Cytochrome_P450_monooxygenase_n=1_Tax=Glycyrrhiza_uralensis_RepID=H1A987_GLYUR
Glyma.16G220200	0.881846	125.924	ü		-	AT5G01920	STN8	Protein kinase superfamily protein	UniRef100_G7LAQ9_Mitogen-activated_protein_kinase_n=1_Tax=Medicago_truncatula_RepID=G7LAQ9_MEDTR
Glyma.08G088000	0.796782	125.704	ü	globEP, cotSUS	-	AT1G48130	ATPER1, PER1	1-cysteine peroxiredoxin 1	UniRef100_Q6E2Z6_1-Cys_peroxiredoxin_n=1_Tax=Medicago_truncatula_RepID=REHY_MEDTR
Glyma.12G031900	0.877722	125.477	ü		-	AT2G17840	ERD7	Senescence/dehydration-associated protein-related	UniRef100_B9H186_EARLY-RESPONSIVE_TO_DEHYDRATION_7_family_protein_n=1_Tax=Populus_trichocarpa_RepID=B9H186_POPTR
Glyma.20G244200	0.874177	124.86	ü		-	AT3G55005	TON1B	tonneau 1b (TON1b)	UniRef100_G7IAX0_FGFR1_oncogene_partner_n=1_Tax=Medicago_truncatula_RepID=G7IAX0_MEDTR
Glyma.20G111000	0.84871	124.551	ü	cotEP	-	AT3G12120	FAD2	fatty acid desaturase 2	UniRef100_Q5FBA0_Microsomal_omega-6_fatty_acid_desaturase_n=2_Tax=Glycine_max_RepID=Q5FBA0_SOYBN
Glyma.17G027600	0.820101	124.315	ü		-	AT3G06860	MFP2, ATMFP2	multifunctional protein 2	UniRef100_B0M199_Peroxisomal_fatty_acid_beta-oxidation_multifunctional_protein_n=1_Tax=Glycine_max_RepID=B0M199_SOYBN
Glyma.20G122600	0.868646	124.254	ü		-	AT2G01130		DEA(D/H)-box RNA helicase family protein	UniRef100_D7LR02_ATP_binding_protein_n=1_Tax=Arabidopsis_lyrata_subsp._lyrata_RepID=D7LR02_ARALL
Glyma.14G079100	0.834526	124.247	ü		B3	AT4G33280		AP2/B3-like transcriptional factor family protein	UniRef100_G7I584_B3_domain-containing_protein_n=3_Tax=Medicago_truncatula_RepID=G7I584_MEDTR
Glyma.08G311900	0.81861	123.912	ü	globSC-OI, hrtEP, cotEP	-	AT2G19070	SHT	spermidine hydroxycinnamoyl transferase	UniRef100_G7J1R6_Anthranilate_N-benzoyltransferase_protein_n=1_Tax=Medicago_truncatula_RepID=G7J1R6_MEDTR
Glyma.20G219900	0.833806	123.485	ü	hrtSUS	-	AT5G36100		unknown protein; FUNCTIONS IN: molecular function unknown; INVOLVED IN: biological process unknown; LOCATED IN: cellular component unknown; BEST Arabidopsis thaliana protein match is: unknown protein (TAIR:AT1G65090.1); Has 30201 Blast hits to 17322 proteins in 780 species: Archae - 12; Bacteria - 1396; Metazoa - 17338; Fungi - 3422; Plants - 5037; Viruses - 0; Other Eukaryotes - 2996 (source: NC…	UniRef100_Q9LVY8_Gb|AAD26867.1_n=1_Tax=Arabidopsis_thaliana_RepID=Q9LVY8_ARATH
Glyma.08G291900	0.810242	123.443	ü	hrtEP, cotEP	-	AT5G14920		Gibberellin-regulated family protein	UniRef100_G7LER1_Gibberellin-regulated_protein_n=1_Tax=Medicago_truncatula_RepID=G7LER1_MEDTR
Glyma.13G341100	0.876585	123.384	ü		-	AT5G59010		Protein kinase protein with tetratricopeptide repeat domain	UniRef100_Q56I14_TPR-containing_protein_kinase_n=1_Tax=Glycine_max_RepID=Q56I14_SOYBN
Glyma.19G236100	0.842828	123.044	ü		-	AT1G54860		Glycoprotein membrane precursor GPI-anchored	UniRef100_A6YTC7_GPI-anchored_protein-like_protein_II_n=1_Tax=Cucumis_melo_subsp._melo_RepID=A6YTC7_CUCME
Glyma.06G236100	0.843745	122.924	ü		-	AT3G15180		ARM repeat superfamily protein	UniRef100_G7LDS0_26S_proteasome_non-ATPase_regulatory_subunit_n=2_Tax=Medicago_truncatula_RepID=G7LDS0_MEDTR
Glyma.12G001600	0.83454	122.791	ü		-	AT1G22600		Late embryogenesis abundant protein (LEA) family protein	UniRef100_Q9SKA2_Late_embryogenesis_abundant_protein_(LEA)_family_protein_n=1_Tax=Arabidopsis_thaliana_RepID=Q9SKA2_ARATH
Glyma.17G223300	0.809457	122.497	ü		-	AT4G31830		unknown protein; Has 42 Blast hits to 42 proteins in 10 species: Archae - 0; Bacteria - 0; Metazoa - 0; Fungi - 0; Plants - 42; Viruses - 0; Other Eukaryotes - 0 (source: NCBI BLink).	UniRef100_O81623_F8M12.18_protein_n=2_Tax=Arabidopsis_thaliana_RepID=O81623_ARATH
Glyma.18G187600	0.822651	122.421	ü	globSUS	-	AT2G37770		NAD(P)-linked oxidoreductase superfamily protein	UniRef100_D7LKP8_Oxidoreductase_n=1_Tax=Arabidopsis_lyrata_subsp._lyrata_RepID=D7LKP8_ARALL
Glyma.08G000100	0.866229	121.653	ü		-	AT4G13850	ATGRP2	glycine-rich RNA-binding protein 2	UniRef100_G7JUS2_Glycine-rich_RNA-binding_protein_n=1_Tax=Medicago_truncatula_RepID=G7JUS2_MEDTR
Glyma.03G189900	0.819824	120.794	ü	globEP, hrtEP, cotEP	-	AT3G52970	CYP76G1	cytochrome P450, family 76, subfamily G, polypeptide 1	UniRef100_Q8H0I7_Cytochrome_P450_n=1_Tax=Petunia_hybrida_RepID=Q8H0I7_PETHY
Glyma.12G194200	0.889978	120.616	ü		-	AT1G05200	ATGLR3.4, GLR3.4, GLUR3	glutamate receptor 3.4	UniRef100_I1LU57_Glutamate_receptor_n=1_Tax=Glycine_max_RepID=I1LU57_SOYBN
Glyma.09G256300	0.828359	119.954	ü		-	AT5G41460		Protein of unknown function (DUF604)	UniRef100_D7LZJ1_Transferase,_transferring_glycosyl_groups_n=1_Tax=Arabidopsis_lyrata_subsp._lyrata_RepID=D7LZJ1_ARALL
Glyma.19G018200	0.853925	119.244	ü		-
Glyma.04G257300	0.865945	118.911	ü		-	AT1G20720		RAD3-like DNA-binding helicase protein
Glyma.02G191900	0.812123	118.863	ü		-	AT5G04010		F-box family protein	UniRef100_G7I3P1_F-box_family_protein_n=1_Tax=Medicago_truncatula_RepID=G7I3P1_MEDTR
Glyma.18G030600	0.824939	118.082	ü		-	AT5G05800		unknown protein; FUNCTIONS IN: molecular function unknown; INVOLVED IN: biological process unknown; LOCATED IN: cellular component unknown; EXPRESSED IN: 24 plant structures; EXPRESSED DURING: 15 growth stages; BEST Arabidopsis thaliana protein match is: unknown protein (TAIR:AT3G11290.1); Has 881 Blast hits to 512 proteins in 30 species: Archae - 0; Bacteria - 2; Metazoa - 0; Fungi - 38; Plants …
Glyma.18G218400	0.845555	117.848	ü	cotEP	-	AT5G24910	CYP714A1	cytochrome P450, family 714, subfamily A, polypeptide 1	UniRef100_G7LEN6_Cytochrome_P450_n=1_Tax=Medicago_truncatula_RepID=G7LEN6_MEDTR
Glyma.11G065800	0.819517	117.819	ü		-	AT2G18540		RmlC-like cupins superfamily protein	UniRef100_G7KC87_Vicilin-like_antimicrobial_peptides_2-3_n=1_Tax=Medicago_truncatula_RepID=G7KC87_MEDTR
Glyma.09G210300	0.838468	117.615	ü		-	AT5G45610	SUV2	protein dimerizations	UniRef100_C8KI33_ATR_interacting_protein_n=1_Tax=Arabidopsis_thaliana_RepID=C8KI33_ARATH
Glyma.13G078400	0.859632	117.544	ü	cotEP	-	AT1G44446	CH1, ATCAO, CAO	Pheophorbide a oxygenase family protein with Rieske [2Fe-2S] domain	UniRef100_E4MWC6_mRNA,_clone:_RTFL01-05-N22_n=2_Tax=Eutrema_RepID=E4MWC6_THEHA
Glyma.13G057400	0.786752	117.059	ü	hrtEP, cotEP	-	AT5G15530	BCCP2, CAC1-B	biotin carboxyl carrier protein 2	UniRef100_E6Y6R0_Biotin_carboxyl_carrier_protein_2-2_n=1_Tax=Arachis_hypogaea_RepID=E6Y6R0_ARAHY
Glyma.10G196600	0.846474	116.668	ü		G2-like	AT3G24120		Homeodomain-like superfamily protein	UniRef100_G7ISN7_Myb_family_transcription_factor_n=1_Tax=Medicago_truncatula_RepID=G7ISN7_MEDTR
Glyma.05G229300	0.801546	116.162	ü	globEP, hrtEP	-	AT4G29080	PAP2, IAA27	phytochrome-associated protein 2	UniRef100_C6TKK4_Auxin-induced_protein_n=1_Tax=Glycine_max_RepID=C6TKK4_SOYBN
Glyma.05G145700	0.893947	115.549	ü	cotEP	-	AT1G67590		Remorin family protein	UniRef100_Q9SR48_F12A21.28_n=1_Tax=Arabidopsis_thaliana_RepID=Q9SR48_ARATH
Glyma.11G170100	0.78295	115.361			-	AT1G01040	DCL1	dicer-like 1	UniRef100_Q2HTA7_Helicase,_C-terminal;_Argonaute_and_Dicer_protein,_PAZ;_Ribonuclease_III,_bacterial_n=1_Tax=Medicago_truncatula_RepID=Q2HTA7_MEDTR
Glyma.15G185000	0.848411	114.387			-	AT1G48350		Ribosomal L18p/L5e family protein	UniRef100_A2Q3Y9_50S_ribosomal_protein_L18_n=1_Tax=Medicago_truncatula_RepID=A2Q3Y9_MEDTR
Glyma.20G222600	0.825026	114.32			-	AT1G08650	PPCK1, ATPPCK1	phosphoenolpyruvate carboxylase kinase 1	UniRef100_Q8H1P3_Phosphoenolpyruvate_carboxylase_kinase_n=1_Tax=Glycine_max_RepID=Q8H1P3_SOYBN
Glyma.01G180800	0.856475	114.306			-	AT3G50820	PSBO2, PSBO-2, OEC33	photosystem II subunit O-2	UniRef100_T2DNJ8_Oxygen-evolving_enhancer_protein_1_n=1_Tax=Phaseolus_vulgaris_RepID=T2DNJ8_PHAVU
Glyma.14G072200	0.854476	113.87			-	AT1G22100		Inositol-pentakisphosphate 2-kinase family protein	UniRef100_A7X641_Inositol_pentakisphosphate_2-kinase_n=4_Tax=Glycine_RepID=A7X641_SOYBN
Glyma.04G018700	0.763624	113.497			-	AT5G42290		transcription activator-related
Glyma.18G129600	0.820109	113.467			-	AT5G25280		serine-rich protein-related	UniRef100_Q8L8M8_Serine-rich_protein_n=1_Tax=Arabidopsis_thaliana_RepID=Q8L8M8_ARATH
Glyma.07G241400	0.776837	113.443		hrtSUS, cotSUS	-	AT4G16160	ATOEP16-2, ATOEP16-S	Mitochondrial import inner membrane translocase subunit Tim17/Tim22/Tim23 family protein	UniRef100_Q2HU23_Mitochondrial_import_inner_membrane_translocase,_subunit_Tim17/22_n=1_Tax=Medicago_truncatula_RepID=Q2HU23_MEDTR
Glyma.09G137200	0.852848	113.206			-	AT4G20850	TPP2	tripeptidyl peptidase ii	UniRef100_G7IAM4_Tripeptidyl-peptidase_n=1_Tax=Medicago_truncatula_RepID=G7IAM4_MEDTR
Glyma.20G042600	0.776483	113.173			-	AT3G25805		unknown protein; Has 98 Blast hits to 98 proteins in 45 species: Archae - 0; Bacteria - 51; Metazoa - 0; Fungi - 0; Plants - 43; Viruses - 0; Other Eukaryotes - 4 (source: NCBI BLink).	UniRef100_Q7XTF0_OSJNBa0072F16.18_protein_n=2_Tax=Oryza_sativa_RepID=Q7XTF0_ORYSJ
Glyma.09G190200	0.845545	113.095			-	AT3G29300		unknown protein; FUNCTIONS IN: molecular function unknown; INVOLVED IN: biological process unknown; LOCATED IN: endomembrane system; EXPRESSED IN: 12 plant structures; EXPRESSED DURING: 6 growth stages; Has 451 Blast hits to 349 proteins in 91 species: Archae - 0; Bacteria - 85; Metazoa - 81; Fungi - 88; Plants - 18; Viruses - 1; Other Eukaryotes - 178 (source: NCBI BLink).	UniRef100_Q9LHJ4_Genomic_DNA,_chromosome_3,_P1_clone:_MMF24_n=2_Tax=Arabidopsis_thaliana_RepID=Q9LHJ4_ARATH
Glyma.06G239200	0.7986	113.076			-	AT2G18400		ribosomal protein L6 family protein	UniRef100_A9PDZ0_Ribosomal_protein_L6_n=1_Tax=Populus_trichocarpa_RepID=A9PDZ0_POPTR
Glyma.08G111100	0.871649	113.033			-	AT2G31740		S-adenosyl-L-methionine-dependent methyltransferases superfamily protein	UniRef100_G7LHU6_Methyltransferase-like_protein_n=1_Tax=Medicago_truncatula_RepID=G7LHU6_MEDTR
Glyma.11G245400	0.844619	112.679			-	AT1G67740	PSBY, YCF32	photosystem II BY	UniRef100_B9RMR5_Photosystem_II_core_complex_proteins_psbY,_chloroplast_n=1_Tax=Ricinus_communis_RepID=B9RMR5_RICCO
Glyma.17G152800	0.850992	112.385		cotEP	ARR-B	AT4G18020	APRR2	CheY-like two-component responsive regulator family protein	UniRef100_G7JZU4_Two-component_response_regulator-like_protein_n=1_Tax=Medicago_truncatula_RepID=G7JZU4_MEDTR
Glyma.17G016200	0.848366	112.337			-	AT5G19150		pfkB-like carbohydrate kinase family protein	UniRef100_B9HME1_Carbohydrate_kinase_family_protein_n=1_Tax=Populus_trichocarpa_RepID=B9HME1_POPTR
Glyma.15G277100	0.88064	112.092			-	AT1G68890		magnesium ion binding;thiamin pyrophosphate binding;hydro-lyases;catalytics;2-succinyl-5-enolpyruvyl-6-hydroxy-3-cyclohexene-1-carboxylic-acid synthases
Glyma.13G366800	0.803561	112.042			-	AT1G52500	FPG-1, ATFPG-1, ATMMH-1, MMH-1	MUTM homolog-1	UniRef100_G7II90_Formamidopyrimidine-DNA_glycosylase_n=1_Tax=Medicago_truncatula_RepID=G7II90_MEDTR
Glyma.12G037400	0.850042	112.009		globEP, hrtEP	-	AT4G38970	FBA2	fructose-bisphosphate aldolase 2	UniRef100_I1LPX6_Fructose-bisphosphate_aldolase_n=1_Tax=Glycine_max_RepID=I1LPX6_SOYBN
Glyma.01G156800	0.83256	112.001			-	AT4G36280		Histidine kinase-, DNA gyrase B-, and HSP90-like ATPase family protein	UniRef100_G7K2L3_MORC_family_CW-type_zinc_finger_protein_n=1_Tax=Medicago_truncatula_RepID=G7K2L3_MEDTR
Glyma.15G022500	0.843046	111.965			-	AT1G73040		Mannose-binding lectin superfamily protein	UniRef100_G7IHX4_Agglutinin_alpha_chain_n=1_Tax=Medicago_truncatula_RepID=G7IHX4_MEDTR
Glyma.07G174000	0.820987	111.894		hrtEP, cotEP	C2H2	AT1G66140	ZFP4	zinc finger protein 4	UniRef100_D9ZIT1_C2H2L_domain_class_transcription_factor_n=1_Tax=Malus_domestica_RepID=D9ZIT1_MALDO
Glyma.17G027400	0.794486	111.675		hrtEP, cotEP	-	AT4G15910	ATDI21, DI21	drought-induced 21	UniRef100_O24422_Desiccation_protective_protein_LEA5_n=1_Tax=Glycine_max_RepID=O24422_SOYBN
Glyma.07G132400	0.828179	111.455		hrtEP	MYB	AT2G37630	ATPHAN, AS1, ATMYB91, MYB91	myb-like HTH transcriptional regulator family protein	UniRef100_Q4VPE6_Phantastica_transcription_factor_a_n=1_Tax=Glycine_max_RepID=Q4VPE6_SOYBN
Glyma.15G002200	0.786949	111.31		globSUS	-	AT5G25900	GA3, CYP701A3, ATKO1	GA requiring 3	UniRef100_A5YN45_Cyochrome_P450_monooxygenase_CYP701A16_(Fragment)_n=1_Tax=Glycine_max_RepID=A5YN45_SOYBN
Glyma.13G132600	0.797886	110.468			-	AT5G59830		unknown protein; BEST Arabidopsis thaliana protein match is: unknown protein (TAIR:AT5G13660.2); Has 35333 Blast hits to 34131 proteins in 2444 species: Archae - 798; Bacteria - 22429; Metazoa - 974; Fungi - 991; Plants - 531; Viruses - 0; Other Eukaryotes - 9610 (source: NCBI BLink).
Glyma.14G004000	0.843697	110.314			-	AT2G05310		unknown protein; FUNCTIONS IN: molecular function unknown; INVOLVED IN: biological process unknown; LOCATED IN: chloroplast; BEST Arabidopsis thaliana protein match is: unknown protein (TAIR:AT4G13500.1); Has 50 Blast hits to 50 proteins in 20 species: Archae - 0; Bacteria - 0; Metazoa - 0; Fungi - 0; Plants - 50; Viruses - 0; Other Eukaryotes - 0 (source: NCBI BLink).	UniRef100_Q01B86_WGS_project_CAID00000000_data,_contig_chromosome_04_n=1_Tax=Ostreococcus_tauri_RepID=Q01B86_OSTTA
Glyma.17G176400	0.782191	110.162			-	AT4G37080		Protein of unknown function, DUF547
Glyma.17G041700	0.77914	110.138			-	AT1G48310	CHR18, CHA18	chromatin remodeling factor18	UniRef100_D7KCZ6_SNF2_domain-containing_protein_n=1_Tax=Arabidopsis_lyrata_subsp._lyrata_RepID=D7KCZ6_ARALL
Glyma.15G121700	0.82161	109.558		hrtEP, cotEP	-	AT5G47800		Phototropic-responsive NPH3 family protein	UniRef100_G7ZZV4_BTB/POZ_domain-containing_protein_n=1_Tax=Medicago_truncatula_RepID=G7ZZV4_MEDTR
Glyma.16G073500	0.798766	109.525			-	AT3G01510	LSF1	like SEX4 1	UniRef100_F4J117_Phosphoglucan_phosphatase_LSF1,_chloroplastic_n=1_Tax=Arabidopsis_thaliana_RepID=LSF1_ARATH
Glyma.01G020900	0.76251	109.423			-	AT4G37980	ELI3-1, ELI3, ATCAD7, CAD7	elicitor-activated gene 3-1	UniRef100_B9IIG5_Cinnamyl-alcohol_dehydrogenase_family_protein_n=1_Tax=Populus_trichocarpa_RepID=B9IIG5_POPTR
Glyma.04G185000	0.776176	109.329		hrtEP	-	AT3G48200		unknown protein; FUNCTIONS IN: molecular function unknown; INVOLVED IN: biological process unknown; LOCATED IN: endomembrane system; EXPRESSED IN: 21 plant structures; EXPRESSED DURING: 13 growth stages; Has 210 Blast hits to 148 proteins in 42 species: Archae - 0; Bacteria - 118; Metazoa - 0; Fungi - 0; Plants - 48; Viruses - 0; Other Eukaryotes - 44 (source: NCBI BLink).
Glyma.07G026300	0.809067	109.264			-	AT2G33590		NAD(P)-binding Rossmann-fold superfamily protein	UniRef100_G7IZT5_Dihydroflavonol-4-reductase_n=1_Tax=Medicago_truncatula_RepID=G7IZT5_MEDTR
Glyma.11G216400	0.859452	109.207			-	AT5G16710	DHAR3	dehydroascorbate reductase 1	UniRef100_Q4JR86_Dehydroascorbate_reductase_n=1_Tax=Glycine_max_RepID=Q4JR86_SOYBN
Glyma.06G146000	0.864939	109.081			-	AT5G09995		unknown protein; BEST Arabidopsis thaliana protein match is: unknown protein (TAIR:AT1G08530.1); Has 35333 Blast hits to 34131 proteins in 2444 species: Archae - 798; Bacteria - 22429; Metazoa - 974; Fungi - 991; Plants - 531; Viruses - 0; Other Eukaryotes - 9610 (source: NCBI BLink).
Glyma.11G093300	0.750692	108.946		cotEP	-	AT1G51405		myosin-related
Glyma.12G103100	0.782249	108.876			ERF	AT2G40340	DREB2C, AtERF48	Integrase-type DNA-binding superfamily protein	UniRef100_Q4QY92_DREBa_transcription_factor_n=1_Tax=Glycine_max_RepID=Q4QY92_SOYBN
Glyma.15G154800	0.837475	108.341			-	AT1G30840	PUP4	purine permease 4	UniRef100_T2DPC4_Purine_permease_4-like_protein_n=1_Tax=Phaseolus_vulgaris_RepID=T2DPC4_PHAVU
Glyma.19G102000	0.882897	107.976			bHLH	AT3G26744	ICE1, ATICE1, SCRM	basic helix-loop-helix (bHLH) DNA-binding superfamily protein	UniRef100_B8XJY6_Inducer_of_CBF_expression_2_n=1_Tax=Glycine_max_RepID=B8XJY6_SOYBN
Glyma.13G114800	0.853571	107.9			-	AT3G14270	FAB1B	phosphatidylinositol-4-phosphate 5-kinase family protein	UniRef100_G7JS40_1-phosphatidylinositol-3-phosphate_5-kinase-like_protein_n=1_Tax=Medicago_truncatula_RepID=G7JS40_MEDTR
Glyma.15G084500	0.770166	107.731		globEP	-	AT5G45780		Leucine-rich repeat protein kinase family protein	UniRef100_B9I1J1_Leucine-rich_repeat_transmembrane_protein_kinase_n=1_Tax=Populus_trichocarpa_RepID=B9I1J1_POPTR
Glyma.02G005200	0.808575	107.714			-	AT1G04420		NAD(P)-linked oxidoreductase superfamily protein	UniRef100_G7I4M8_Aldo-keto_reductase_n=1_Tax=Medicago_truncatula_RepID=G7I4M8_MEDTR
Glyma.05G156300	0.850482	107.685		cotEP	-	AT4G25650	ACD1-LIKE, PTC52, TIC55-IV	ACD1-like	UniRef100_G7LIM7_Pheophorbide_a_oxygenase_n=1_Tax=Medicago_truncatula_RepID=G7LIM7_MEDTR
Glyma.02G244700	0.871892	107.581			-	AT1G66250		O-Glycosyl hydrolases family 17 protein	UniRef100_G7K1P2_Glucan_endo-1,3-beta-glucosidase_n=1_Tax=Medicago_truncatula_RepID=G7K1P2_MEDTR
Glyma.11G255700	0.832239	107.264		hrtEP, cotEP	-	AT3G07130	ATPAP15, PAP15	purple acid phosphatase 15	UniRef100_G7JA60_Purple_acid_phosphatase_n=1_Tax=Medicago_truncatula_RepID=G7JA60_MEDTR
Glyma.17G148200	0.853699	106.868			-	AT4G17610		tRNA/rRNA methyltransferase (SpoU) family protein	UniRef100_F4JP86_tRNA/rRNA_methyltransferase_(SpoU)_family_protein_n=2_Tax=Arabidopsis_thaliana_RepID=F4JP86_ARATH
Glyma.07G014400	0.824474	106.731			-	AT1G51980		Insulinase (Peptidase family M16) protein	UniRef100_G7LGQ5_Mitochondrial-processing_peptidase_subunit_alpha_n=1_Tax=Medicago_truncatula_RepID=G7LGQ5_MEDTR
Glyma.13G186400	0.87621	106.618			-	AT5G13750	ZIFL1	zinc induced facilitator-like 1
Glyma.04G111500	0.840454	106.429			-	AT5G45775		Ribosomal L5P family protein	UniRef100_P46287_60S_ribosomal_protein_L11_n=1_Tax=Medicago_sativa_RepID=RL11_MEDSA
Glyma.03G176200	0.776536	106.369			-	AT5G02770		unknown protein; Has 469 Blast hits to 336 proteins in 126 species: Archae - 0; Bacteria - 54; Metazoa - 249; Fungi - 22; Plants - 47; Viruses - 0; Other Eukaryotes - 97 (source: NCBI BLink).	UniRef100_Q9LZ08_Protein_MODIFIER_OF_SNC1_11_n=1_Tax=Arabidopsis_thaliana_RepID=MOS11_ARATH
Glyma.01G229700	0.837574	106.367			-	AT1G28060		Pre-mRNA-splicing factor 3	UniRef100_G7IF06_U4/U6_small_nuclear_ribonucleoprotein_Prp3_n=1_Tax=Medicago_truncatula_RepID=G7IF06_MEDTR
Glyma.06G172400	0.783925	106.262			-	AT3G48500	PDE312, PTAC10	Nucleic acid-binding, OB-fold-like protein	UniRef100_D6QX33_Plastid_RNA-binding_protein_n=1_Tax=Nicotiana_benthamiana_RepID=D6QX33_NICBE
Glyma.10G264000	0.790457	105.476		hrtEP, cotEP	-	AT1G23000		Heavy metal transport/detoxification superfamily protein	UniRef100_B9HW82_Heavy-metal-associated_domain-containing_family_protein_n=1_Tax=Populus_trichocarpa_RepID=B9HW82_POPTR
Glyma.17G222000	0.751023	105.125		cotEP	-	AT4G32140		EamA-like transporter family
Glyma.14G159500	0.87401	104.877			-
Glyma.20G167000	0.807405	104.867			-
Glyma.11G241400	0.840684	104.826			-	AT2G22400		S-adenosyl-L-methionine-dependent methyltransferases superfamily protein	UniRef100_G7J386_tRNA_(Cytosine-5-)-methyltransferase_NSUN2_n=1_Tax=Medicago_truncatula_RepID=G7J386_MEDTR
Glyma.08G163900	0.84734	104.792			-	AT1G79460	GA2, KS, ATKS, ATKS1, KS1	Terpenoid cyclases/Protein prenyltransferases superfamily protein	UniRef100_G7IV06_Ent-kaur-16-ene_synthase_n=1_Tax=Medicago_truncatula_RepID=G7IV06_MEDTR
Glyma.20G214600	0.807765	104.722			-	AT5G08450		FUNCTIONS IN: molecular function unknown; INVOLVED IN: biological process unknown; LOCATED IN: cellular component unknown; EXPRESSED IN: 25 plant structures; EXPRESSED DURING: 15 growth stages; CONTAINS InterPro DOMAIN/s: Histone deacetylation protein Rxt3 (InterPro:IPR013951); Has 34444 Blast hits to 20801 proteins in 1175 species: Archae - 64; Bacteria - 2390; Metazoa - 15568; Fungi - 3729; Pla…	UniRef100_G7L6E8_RXT3-like_protein_n=1_Tax=Medicago_truncatula_RepID=G7L6E8_MEDTR
Glyma.04G219800	0.78259	104.696			-
Glyma.U028200	0.809688	104.239			-	AT3G09250		Nuclear transport factor 2 (NTF2) family protein	UniRef100_D7L7T2_DNA_binding_protein_n=1_Tax=Arabidopsis_lyrata_subsp._lyrata_RepID=D7L7T2_ARALL
Glyma.19G009500	0.83155	104.081			-	AT3G01490		Protein kinase superfamily protein	UniRef100_B9IJN5_Kinase_family_protein_n=1_Tax=Populus_trichocarpa_RepID=B9IJN5_POPTR
Glyma.09G156300	0.826477	103.836			-	AT1G33330		Class I peptide chain release factor	UniRef100_G7KMG2_Peptide_chain_release_factor_n=1_Tax=Medicago_truncatula_RepID=G7KMG2_MEDTR
Glyma.13G317800	0.850674	103.695			-	AT2G16650	PRORP2	proteinaceous RNase P 2	UniRef100_Q680B9_Proteinaceous_RNase_P_2_n=1_Tax=Arabidopsis_thaliana_RepID=PRRP2_ARATH
Glyma.14G079900	0.801582	103.673			-	AT1G47720	OSB1	Primosome PriB/single-strand DNA-binding	UniRef100_G7I4I3_Protein_OSB1_n=1_Tax=Medicago_truncatula_RepID=G7I4I3_MEDTR
Glyma.02G022500	0.81379	103.54			-	AT1G27070		5'-AMP-activated protein kinase-related	UniRef100_G7K9Q9_5'-AMP-activated_protein_kinase_subunit_beta-2_n=1_Tax=Medicago_truncatula_RepID=G7K9Q9_MEDTR
Glyma.18G258000	0.826082	103.473		globSC-OI, cotEP	-	AT3G29590	AT5MAT	HXXXD-type acyl-transferase family protein	UniRef100_G7JQT5_Isoflavonoid_malonyl_transferase_n=2_Tax=Medicago_truncatula_RepID=G7JQT5_MEDTR
Glyma.02G240000	0.80106	103.299			-	AT1G65840	ATPAO4, PAO4	polyamine oxidase 4	UniRef100_G7J7X8_Polyamine_oxidase_n=2_Tax=Medicago_truncatula_RepID=G7J7X8_MEDTR
Glyma.11G231500	0.795316	103.172			LBD	AT3G11090	LBD21	LOB domain-containing protein 21	UniRef100_G7K270_LOB_domain-containing_protein_n=1_Tax=Medicago_truncatula_RepID=G7K270_MEDTR
Glyma.17G012300	0.804292	102.996		hrtEP, cotEP	-	AT4G22010	sks4	SKU5 similar 4	UniRef100_G7JJ92_L-ascorbate_oxidase-like_protein_n=1_Tax=Medicago_truncatula_RepID=G7JJ92_MEDTR
Glyma.10G064300	0.76751	102.871			-	AT5G03795		Exostosin family protein	UniRef100_T2DLF4_Glycosyltransferase_n=1_Tax=Phaseolus_vulgaris_RepID=T2DLF4_PHAVU
Glyma.06G157000	0.765839	102.832		globEP	-	AT1G27990		unknown protein; BEST Arabidopsis thaliana protein match is: unknown protein (TAIR:AT5G52420.1); Has 86 Blast hits to 86 proteins in 15 species: Archae - 0; Bacteria - 0; Metazoa - 0; Fungi - 0; Plants - 84; Viruses - 0; Other Eukaryotes - 2 (source: NCBI BLink).	UniRef100_Q01KZ9_OSIGBa0148P16.6_protein_n=1_Tax=Oryza_sativa_RepID=Q01KZ9_ORYSA
Glyma.08G323300	0.812451	102.814			-	AT4G26900	AT-HF, HISN4	HIS HF	UniRef100_B9SVA2_Imidazole_glycerol_phosphate_synthase_subunit_hisF_n=1_Tax=Ricinus_communis_RepID=B9SVA2_RICCO
Glyma.19G226700	0.84714	102.786			-	AT1G09420	G6PD4	glucose-6-phosphate dehydrogenase 4	UniRef100_I1NBP5_Glucose-6-phosphate_1-dehydrogenase_n=1_Tax=Glycine_max_RepID=I1NBP5_SOYBN
Glyma.05G221400	0.837334	102.525			-	AT5G41685		Mitochondrial outer membrane translocase complex, subunit Tom7	UniRef100_B9HBA3_Mitochondrial_import_receptor_subunit_TOM7_family_protein_n=1_Tax=Populus_trichocarpa_RepID=B9HBA3_POPTR
Glyma.03G005200	0.791129	102.287			-	AT1G33110		MATE efflux family protein	UniRef100_K7KBY3_MATE_efflux_family_protein_n=1_Tax=Glycine_max_RepID=K7KBY3_SOYBN
Glyma.12G169200	0.810421	102.286			-	AT4G20020		unknown protein; BEST Arabidopsis thaliana protein match is: unknown protein (TAIR:AT5G44780.1); Has 35333 Blast hits to 34131 proteins in 2444 species: Archae - 798; Bacteria - 22429; Metazoa - 974; Fungi - 991; Plants - 531; Viruses - 0; Other Eukaryotes - 9610 (source: NCBI BLink).	UniRef100_G7INP0_DAG_protein_n=1_Tax=Medicago_truncatula_RepID=G7INP0_MEDTR
Glyma.13G228600	0.779147	102.213			-	AT4G18650		transcription factor-related	UniRef100_G7ZXJ0_Transcription_factor_TGA5_n=1_Tax=Medicago_truncatula_RepID=G7ZXJ0_MEDTR
Glyma.06G040900	0.807777	102.143		hrtEP, cotEP	HSF	AT1G46264	AT-HSFB4, HSFB4, SCZ	heat shock transcription factor B4	UniRef100_Q00M68_Heat_shock_transcription_factor_(HSF)_n=1_Tax=Glycine_max_RepID=Q00M68_SOYBN
Glyma.15G045400	0.807706	101.465		cotEP	-
Glyma.06G302900	0.901626	101.195			-	AT4G10265		Wound-responsive family protein	UniRef100_J9PDE1_Cold_tolerant_protein_n=1_Tax=Cicer_microphyllum_RepID=J9PDE1_9FABA
Glyma.08G048900	0.751283	101.19		hrtSUS, cotSUS	-	AT3G50980	XERO1	dehydrin xero 1
Glyma.09G242500	0.832642	100.922			-	AT4G19890		Pentatricopeptide repeat (PPR-like) superfamily protein	UniRef100_G7ZZ06_Pentatricopeptide_repeat-containing_protein_(Fragment)_n=1_Tax=Medicago_truncatula_RepID=G7ZZ06_MEDTR
Glyma.01G205400	0.80997	100.749			-	AT4G17560		Ribosomal protein L19 family protein	UniRef100_B7FKU8_50S_ribosomal_protein_L19_n=1_Tax=Medicago_truncatula_RepID=B7FKU8_MEDTR
Glyma.16G208900	0.754787	100.716			-				UniRef100_Q43709_Bowman-Birk_proteinase_isoinhibitor_D-II_n=1_Tax=Glycine_max_RepID=Q43709_SOYBN
Glyma.U020400	0.821591	100.566			-	AT5G60370		FUNCTIONS IN: molecular function unknown; INVOLVED IN: biological process unknown; LOCATED IN: chloroplast; CONTAINS InterPro DOMAIN/s: Defects-in-morphology protein 1-like, mitochondrial (InterPro:IPR019190); BEST Arabidopsis thaliana protein match is: unknown protein (TAIR:AT3G57110.1); Has 1807 Blast hits to 1807 proteins in 277 species: Archae - 0; Bacteria - 0; Metazoa - 736; Fungi - 347; Pl…	UniRef100_G7JQI6_Defects_in_morphology_protein-like_protein_n=1_Tax=Medicago_truncatula_RepID=G7JQI6_MEDTR
Glyma.12G073900	0.843709	100.18			-	AT5G02810	PRR7, APRR7	pseudo-response regulator 7	UniRef100_G7JRK3_Two-component_response_regulator-like_PRR73_n=1_Tax=Medicago_truncatula_RepID=G7JRK3_MEDTR
Glyma.06G052800	0.799431	100.177		hrtEP, cotEP	-	AT2G26180	IQD6	IQ-domain 6	UniRef100_G7J7P3_IQ_domain-containing_protein_n=1_Tax=Medicago_truncatula_RepID=G7J7P3_MEDTR
Glyma.06G147400	0.814277	100.132			-	AT4G39470		Tetratricopeptide repeat (TPR)-like superfamily protein	UniRef100_D7M8K1_Chloroplast_lumen_common_family_protein_n=1_Tax=Arabidopsis_lyrata_subsp._lyrata_RepID=D7M8K1_ARALL
Glyma.19G133600	0.77313	100.102		hrtEP, cotEP	-	AT1G74670		Gibberellin-regulated family protein	UniRef100_Q2HRH3_Gibberellin_induced_protein_n=1_Tax=Medicago_truncatula_RepID=Q2HRH3_MEDTR
Glyma.16G172600	0.839703	100.004		cotEP	-	AT3G59140	ATMRP14, MRP14, ABCC10	multidrug resistance-associated protein 14	UniRef100_G7ID28_Multidrug_resistance_protein_ABC_transporter_family_n=1_Tax=Medicago_truncatula_RepID=G7ID28_MEDTR
Glyma.18G202800	0.800825	99.795			-	AT3G51840	ACX4, ATSCX, ATG6	acyl-CoA oxidase 4	UniRef100_J7K895_Acyl-CoA_oxidase_4_n=1_Tax=Prunus_persica_RepID=J7K895_PRUPE
Glyma.19G240100	0.816245	99.5003			-	AT1G54630	ACP3	acyl carrier protein 3	UniRef100_C6T456_Acyl_carrier_protein_n=1_Tax=Glycine_max_RepID=C6T456_SOYBN
Glyma.18G184900	0.825163	99.4449		cotEP	-	AT3G21420		2-oxoglutarate (2OG) and Fe(II)-dependent oxygenase superfamily protein	UniRef100_G7KU18_Protein_SRG1_n=1_Tax=Medicago_truncatula_RepID=G7KU18_MEDTR
Glyma.10G040500	0.773613	99.4289		cotEP	-	AT4G28650		Leucine-rich repeat transmembrane protein kinase family protein	UniRef100_G7KXH2_Receptor-like_protein_kinase_n=1_Tax=Medicago_truncatula_RepID=G7KXH2_MEDTR
Glyma.09G113800	0.762763	99.3677			SBP	AT2G42200	SPL9, AtSPL9	squamosa promoter binding protein-like 9	UniRef100_A2Q4T4_SBP_n=2_Tax=Medicago_truncatula_RepID=A2Q4T4_MEDTR
Glyma.14G010000	0.77119	99.2876			NF-YA	AT3G20910	NF-YA9	nuclear factor Y, subunit A9	UniRef100_G7IYA4_Nuclear_transcription_factor_Y_subunit_n=5_Tax=Medicago_truncatula_RepID=G7IYA4_MEDTR
Glyma.19G156000	0.802524	99.0678			-	AT4G02800		unknown protein; FUNCTIONS IN: molecular function unknown; INVOLVED IN: biological process unknown; LOCATED IN: chloroplast; EXPRESSED IN: 16 plant structures; EXPRESSED DURING: 9 growth stages; BEST Arabidopsis thaliana protein match is: unknown protein (TAIR:AT5G01970.1); Has 3209 Blast hits to 2720 proteins in 308 species: Archae - 13; Bacteria - 213; Metazoa - 1207; Fungi - 247; Plants - 183;…	UniRef100_Q01MD0_H0209A05.2_protein_n=2_Tax=Oryza_sativa_RepID=Q01MD0_ORYSA
Glyma.10G045900	0.816565	99.0648			-	AT5G02610		Ribosomal L29 family protein	UniRef100_Q9M5L0_60S_ribosomal_protein_L35_n=1_Tax=Euphorbia_esula_RepID=RL35_EUPES
Glyma.10G174300	0.817751	99.0452			-
Glyma.14G212000	0.77752	99.0395		cotEP	C2H2	AT1G66140	ZFP4	zinc finger protein 4	UniRef100_B9H3D1_Zinc_finger_protein_4_n=1_Tax=Populus_trichocarpa_RepID=B9H3D1_POPTR
Glyma.12G167500	0.822598	99.0192			-	AT4G24330		Protein of unknown function (DUF1682)
Glyma.13G022200	0.821766	99.0177			-				UniRef100_G7K0D6_RRNA_intron-encoded_homing_endonuclease_n=1_Tax=Medicago_truncatula_RepID=G7K0D6_MEDTR
Glyma.05G091700	0.849178	98.8854			-	AT1G55360		Protein of Unknown Function (DUF239)	UniRef100_B6U8T6_Carboxyl-terminal_peptidase_n=1_Tax=Zea_mays_RepID=B6U8T6_MAIZE
Glyma.13G017900	0.810556	98.8434			-				UniRef100_G7K0D6_RRNA_intron-encoded_homing_endonuclease_n=1_Tax=Medicago_truncatula_RepID=G7K0D6_MEDTR
Glyma.05G112000	0.780668	98.724			-	AT1G32560		Late embryogenesis abundant protein, group 1 protein	UniRef100_Q9XES9_Seed_maturation_protein_n=2_Tax=Glycine_RepID=Q9XES9_SOYBN
Glyma.18G041500	0.850593	98.6935			-	AT5G16940		carbon-sulfur lyases	UniRef100_G7J8R5_Centromere_protein_V_n=1_Tax=Medicago_truncatula_RepID=G7J8R5_MEDTR
Glyma.12G217900	0.803756	98.6256			-	AT4G27340		Met-10+ like family protein	UniRef100_K7LWA8_tRNA_(guanine(37)-N1)-methyltransferase_n=1_Tax=Glycine_max_RepID=K7LWA8_SOYBN
Glyma.04G088500	0.834795	98.54			-	AT1G50010	TUA2	tubulin alpha-2 chain	UniRef100_P46259_Tubulin_alpha-1_chain_n=12_Tax=Mesangiospermae_RepID=TBA1_PEA
Glyma.05G056400	0.838102	98.3915			-	AT1G12230		Aldolase superfamily protein	UniRef100_G7JK42_Transaldolase_n=1_Tax=Medicago_truncatula_RepID=G7JK42_MEDTR
Glyma.20G219200	0.806863	98.3532			-	AT1G65295		unknown protein; LOCATED IN: endomembrane system; EXPRESSED IN: 22 plant structures; EXPRESSED DURING: 13 growth stages; BEST Arabidopsis thaliana protein match is: unknown protein (TAIR:AT5G01015.1); Has 90 Blast hits to 90 proteins in 15 species: Archae - 0; Bacteria - 0; Metazoa - 0; Fungi - 0; Plants - 90; Viruses - 0; Other Eukaryotes - 0 (source: NCBI BLink).	UniRef100_D7NXT9_Cysteine-rich_peptide_n=1_Tax=Triticum_aestivum_RepID=D7NXT9_WHEAT
Glyma.20G231500	0.793067	98.2485		cotEP	-	AT1G54790		GDSL-like Lipase/Acylhydrolase superfamily protein	UniRef100_G7I7H4_GDSL_esterase/lipase_n=1_Tax=Medicago_truncatula_RepID=G7I7H4_MEDTR
Glyma.03G129500	0.75966	97.9626			-	AT3G57080	RPB5B, NRPE5	Eukaryotic rpb5 RNA polymerase subunit family protein	UniRef100_A2Q2Z5_DNA-directed_RNA_polymerases_I,_II,_and_III_subunit_RPABC1_n=1_Tax=Medicago_truncatula_RepID=A2Q2Z5_MEDTR
Glyma.10G157200	0.777497	97.8173		cotEP	-	AT1G54790		GDSL-like Lipase/Acylhydrolase superfamily protein	UniRef100_B9I7Z1_GDSL-motif_lipase/hydrolase_family_protein_n=1_Tax=Populus_trichocarpa_RepID=B9I7Z1_POPTR
Glyma.20G188900	0.795782	97.5107			-	AT3G52230		unknown protein; FUNCTIONS IN: molecular function unknown; INVOLVED IN: biological process unknown; LOCATED IN: chloroplast outer membrane, chloroplast thylakoid membrane, chloroplast, chloroplast envelope; EXPRESSED IN: 24 plant structures; EXPRESSED DURING: 13 growth stages; Has 29 Blast hits to 29 proteins in 12 species: Archae - 0; Bacteria - 0; Metazoa - 3; Fungi - 0; Plants - 26; Viruses - …	UniRef100_Q41375_Chloroplast_outer_envelope_24_kD_protein_(Omp24)_n=1_Tax=Spinacia_oleracea_RepID=Q41375_SPIOL
Glyma.19G110900	0.785768	97.4981			-	AT3G03920		H/ACA ribonucleoprotein complex, subunit Gar1/Naf1 protein	UniRef100_B6TYV7_H/ACA_ribonucleoprotein_complex_subunit_1-like_protein_1_n=1_Tax=Zea_mays_RepID=B6TYV7_MAIZE
Glyma.03G190700	0.818485	96.8741			C2H2	AT5G03740	HD2C, HDT3	histone deacetylase 2C	UniRef100_E1U7Y2_Type_2_histone_deacetylase_a_n=1_Tax=Nicotiana_tabacum_RepID=E1U7Y2_TOBAC
Glyma.08G257600	0.863299	96.7479			-	AT5G13300	SFC, VAN3, AGD3	ARF GTPase-activating protein	UniRef100_G7KSV6_ADP-ribosylation_factor_GTPase-activating_protein_AGD3_n=1_Tax=Medicago_truncatula_RepID=G7KSV6_MEDTR
Glyma.14G162300	0.847584	96.6911			-	AT5G53460	GLT1	NADH-dependent glutamate synthase 1	UniRef100_Q93WZ7_NADH_glutamate_synthase_n=1_Tax=Phaseolus_vulgaris_RepID=Q93WZ7_PHAVU
Glyma.04G125700	0.778626	96.4648			MYB	AT5G06100	MYB33, ATMYB33	myb domain protein 33	UniRef100_I6LZP2_GAMYB1_protein_n=1_Tax=Glycine_max_RepID=I6LZP2_SOYBN
Glyma.09G089600	0.855431	96.2778			-	AT2G34620		Mitochondrial transcription termination factor family protein	UniRef100_G7IIY0_MTERF-like_protein_n=1_Tax=Medicago_truncatula_RepID=G7IIY0_MEDTR
Glyma.13G343800	0.787476	96.2753			-	AT1G05950		unknown protein; Has 50 Blast hits to 45 proteins in 14 species: Archae - 5; Bacteria - 0; Metazoa - 4; Fungi - 0; Plants - 34; Viruses - 0; Other Eukaryotes - 7 (source: NCBI BLink).	UniRef100_Q9LNE9_T21E18.2_protein_n=1_Tax=Arabidopsis_thaliana_RepID=Q9LNE9_ARATH
Glyma.06G193100	0.801216	96.182			-	AT4G21200	ATGA2OX8, GA2OX8	gibberellin 2-oxidase 8	UniRef100_O23763_Gibberellin_7-oxidase_n=1_Tax=Cucurbita_maxima_RepID=O23763_CUCMA
Glyma.17G232700	0.825612	96.1499			GRF	AT2G22840	AtGRF1, GRF1	growth-regulating factor 1	UniRef100_D9ZIZ8_GRF_domain_class_transcription_factor_n=1_Tax=Malus_domestica_RepID=D9ZIZ8_MALDO
Glyma.04G234100	0.835486	96.0363			-	AT5G53060		RNA-binding KH domain-containing protein	UniRef100_G7J7H1_Poly(RC)-binding_protein_n=1_Tax=Medicago_truncatula_RepID=G7J7H1_MEDTR
Glyma.02G186900	0.778902	96.0205			-	AT5G04170		Calcium-binding EF-hand family protein	UniRef100_E2JF17_EF-hand_calcium-binding_protein_n=1_Tax=Vitis_vinifera_RepID=E2JF17_VITVI
Glyma.11G058000	0.755865	96.0046			-	AT3G50530	CRK	CDPK-related kinase	UniRef100_B9H6E4_CROOKED_family_protein_n=1_Tax=Populus_trichocarpa_RepID=B9H6E4_POPTR
Glyma.12G089100	0.890618	95.691		cotEP	G2-like	AT3G04030		Homeodomain-like superfamily protein	UniRef100_G7ITS9_Two-component_response_regulator_ARR18_n=1_Tax=Medicago_truncatula_RepID=G7ITS9_MEDTR
Glyma.03G002200	0.807614	95.6834			-	AT5G01920	STN8	Protein kinase superfamily protein	UniRef100_G7LAQ9_Mitogen-activated_protein_kinase_n=1_Tax=Medicago_truncatula_RepID=G7LAQ9_MEDTR
Glyma.09G063100	0.835606	95.6127			-	AT2G19520	FVE, ACG1, MSI4, NFC4, NFC04, ATMSI4	Transducin family protein / WD-40 repeat family protein	UniRef100_G3E7N1_FVE_protein_n=1_Tax=Glycine_max_RepID=G3E7N1_SOYBN
Glyma.03G232900	0.830031	95.3901			GATA	AT5G49300	GATA16	GATA transcription factor 16	UniRef100_G7KWI0_GATA_transcription_factor_n=1_Tax=Medicago_truncatula_RepID=G7KWI0_MEDTR
Glyma.02G052400	0.80396	95.3548			-	AT5G66380	ATFOLT1, FOLT1	folate transporter 1	UniRef100_G7LD28_Mitochondrial_folate_transporter/carrier_n=1_Tax=Medicago_truncatula_RepID=G7LD28_MEDTR
Glyma.03G196900	0.828332	95.2968			-	AT5G03940	FFC, 54CP, CPSRP54, SRP54CP	chloroplast signal recognition particle 54 kDa subunit	UniRef100_G7KQW9_Signal_recognition_particle_54_kDa_protein_n=2_Tax=Medicago_truncatula_RepID=G7KQW9_MEDTR
Glyma.08G239000	0.829374	95.289			-	AT1G22630		unknown protein; LOCATED IN: chloroplast; EXPRESSED IN: 21 plant structures; EXPRESSED DURING: 13 growth stages; Has 87 Blast hits to 86 proteins in 34 species: Archae - 0; Bacteria - 13; Metazoa - 27; Fungi - 0; Plants - 40; Viruses - 0; Other Eukaryotes - 7 (source: NCBI BLink).
Glyma.08G213400	0.823129	95.1986			-	AT1G80030		Molecular chaperone Hsp40/DnaJ family protein	UniRef100_G7II85_Chaperone_protein_dnaJ_n=1_Tax=Medicago_truncatula_RepID=G7II85_MEDTR
Glyma.18G218500	0.778391	95.1548		globSUS, cotEP	-	AT5G24910	CYP714A1	cytochrome P450, family 714, subfamily A, polypeptide 1	UniRef100_G7LEN6_Cytochrome_P450_n=1_Tax=Medicago_truncatula_RepID=G7LEN6_MEDTR
Glyma.07G169900	0.827329	95.1231			-	AT1G02305		Cysteine proteinases superfamily protein	UniRef100_T2DLX7_Cathepsin_B-like_protein_n=1_Tax=Phaseolus_vulgaris_RepID=T2DLX7_PHAVU
Glyma.06G012500	0.835307	95.0778			-	AT1G19440	KCS4	3-ketoacyl-CoA synthase 4	UniRef100_I1K772_3-ketoacyl-CoA_synthase_n=1_Tax=Glycine_max_RepID=I1K772_SOYBN
Glyma.08G042800	0.807721	94.6029			-
Glyma.16G131200	0.78906	94.5897		cotEP	-	AT4G36220	FAH1, CYP84A1	ferulic acid 5-hydroxylase 1	UniRef100_G7KGC6_Cytochrome_P450_n=1_Tax=Medicago_truncatula_RepID=G7KGC6_MEDTR
Glyma.11G032700	0.808487	94.5523		hrtEP, cotEP	-	AT5G47500		Pectin lyase-like superfamily protein	UniRef100_I1LGQ0_Pectinesterase_n=1_Tax=Glycine_max_RepID=I1LGQ0_SOYBN
Glyma.20G226500	0.823637	94.442		hrtEP, cotEP	-	AT5G28640	AN3, GIF, GIF1, ATGIF1	SSXT family protein	UniRef100_B9N9U1_GRF1-INTERACTING_FACTOR_1_family_protein_n=2_Tax=Populus_trichocarpa_RepID=B9N9U1_POPTR
Glyma.19G208000	0.817069	94.2144			-	AT3G62910	APG3	Peptide chain release factor 1	UniRef100_E9NZU4_Peptide_chain_release_factor_n=1_Tax=Phaseolus_vulgaris_RepID=E9NZU4_PHAVU
Glyma.13G333300	0.811272	94.0932			-	AT5G59800	MBD7, ATMBD7	methyl-CPG-binding domain 7	UniRef100_D2DW72_Methyl-CpG_binding_protein_n=1_Tax=Phaseolus_vulgaris_RepID=D2DW72_PHAVU
Glyma.11G216500	0.815754	93.9201			GRAS	AT3G03450	RGL2	RGA-like 2	UniRef100_A5HVE5_DELLA_protein_n=1_Tax=Phaseolus_vulgaris_RepID=A5HVE5_PHAVU
Glyma.03G238700	0.817511	93.892			-	AT1G54860		Glycoprotein membrane precursor GPI-anchored	UniRef100_A6YTC7_GPI-anchored_protein-like_protein_II_n=1_Tax=Cucumis_melo_subsp._melo_RepID=A6YTC7_CUCME
Glyma.19G245900	0.79169	93.8242			-	AT3G04650		FAD/NAD(P)-binding oxidoreductase family protein	UniRef100_D7L2W5_Oxidoreductase_n=1_Tax=Arabidopsis_lyrata_subsp._lyrata_RepID=D7L2W5_ARALL
Glyma.10G091000	0.836382	93.7849			-	AT5G13690	CYL1, NAGLU	alpha-N-acetylglucosaminidase family / NAGLU family	UniRef100_G7J0U6_Alpha-N-acetylglucosaminidase_n=1_Tax=Medicago_truncatula_RepID=G7J0U6_MEDTR
Glyma.01G019100	0.82964	93.7198			-	AT5G65685		UDP-Glycosyltransferase superfamily protein	UniRef100_B2ZGM6_Starch_synthase_V_n=1_Tax=Lotus_japonicus_RepID=B2ZGM6_LOTJA
Glyma.03G237100	0.792261	93.6024			-	AT1G55040		zinc finger (Ran-binding) family protein	UniRef100_G7KYM5_DNA_polymerase_n=1_Tax=Medicago_truncatula_RepID=G7KYM5_MEDTR
Glyma.03G175400	0.832406	93.4065			-	AT3G53500	RSZ32, RS2Z32, At-RS2Z	RNA-binding (RRM/RBD/RNP motifs) family protein with retrovirus zinc finger-like domain	UniRef100_U5GBZ8_Zinc_knuckle_family_protein_n=1_Tax=Populus_trichocarpa_RepID=U5GBZ8_POPTR
Glyma.11G172100	0.817725	93.4004			-
Glyma.13G357300	0.799276	93.3949			-	AT1G52230	PSAH2, PSAH-2, PSI-H	photosystem I subunit H2	UniRef100_A9PG57_Photosystem_I_11K_family_protein_n=1_Tax=Populus_trichocarpa_RepID=A9PG57_POPTR
Glyma.12G007600	0.815149	93.3714			-	AT3G60830	ATARP7, ARP7	actin-related protein 7	UniRef100_B6TLR0_ATARP7_n=1_Tax=Zea_mays_RepID=B6TLR0_MAIZE
Glyma.08G227700	0.764724	93.2853		globEP, cotEP	AP2	AT3G54320	WRI1, WRI, ASML1	Integrase-type DNA-binding superfamily protein	UniRef100_K7N8B1_Wrinkled_1_n=1_Tax=Glycine_max_RepID=K7N8B1_SOYBN
Glyma.05G110700	0.797552	93.0867			bHLH	AT4G37850		basic helix-loop-helix (bHLH) DNA-binding superfamily protein	UniRef100_G7JGD7_Transcription_factor_bHLH25_n=1_Tax=Medicago_truncatula_RepID=G7JGD7_MEDTR
Glyma.08G344600	0.756343	93.0249			-	AT3G56500		serine-rich protein-related
Glyma.13G055700	0.826122	92.8465			-	AT1G74160		unknown protein; BEST Arabidopsis thaliana protein match is: unknown protein (TAIR:AT1G18620.1); Has 3407 Blast hits to 2217 proteins in 314 species: Archae - 0; Bacteria - 264; Metazoa - 1296; Fungi - 318; Plants - 346; Viruses - 34; Other Eukaryotes - 1149 (source: NCBI BLink).
Glyma.16G142300	0.825875	92.783			-	AT4G36850		PQ-loop repeat family protein / transmembrane family protein	UniRef100_U5G8H3_PQ-loop_repeat_family_protein_n=1_Tax=Populus_trichocarpa_RepID=U5G8H3_POPTR
Glyma.08G361900	0.797534	92.6262			-	AT1G59760		RNA helicase, ATP-dependent, SK12/DOB1 protein	UniRef100_B9N0I2_ATP-dependent_RNA_helicase_family_protein_n=1_Tax=Populus_trichocarpa_RepID=B9N0I2_POPTR
Glyma.17G075600	0.853569	92.3856			-
Glyma.20G216400	0.797291	92.2746			-	AT3G05070		CONTAINS InterPro DOMAIN/s: mRNA splicing factor, Cwf18 (InterPro:IPR013169); Has 292 Blast hits to 292 proteins in 153 species: Archae - 0; Bacteria - 0; Metazoa - 118; Fungi - 83; Plants - 38; Viruses - 11; Other Eukaryotes - 42 (source: NCBI BLink).
Glyma.17G032300	0.815425	92.0801			-	AT3G16950	LPD1, ptlpd1	lipoamide dehydrogenase 1	UniRef100_I1MRP6_Dihydrolipoyl_dehydrogenase_n=1_Tax=Glycine_max_RepID=I1MRP6_SOYBN
Glyma.10G112700	0.79541	91.9187			-	AT1G50480	THFS	10-formyltetrahydrofolate synthetase	UniRef100_Q9SPK5_Formate--tetrahydrofolate_ligase_n=1_Tax=Arabidopsis_thaliana_RepID=FTHS_ARATH
Glyma.09G140500	0.84651	91.5762			-				UniRef100_G7KLK2_Methyl_binding_domain_protein_n=1_Tax=Medicago_truncatula_RepID=G7KLK2_MEDTR
Glyma.10G199200	0.834822	90.9384			-	AT4G14590	emb2739	embryo defective 2739	UniRef100_G7JKH2_Integrator_complex_subunit-like_protein_n=1_Tax=Medicago_truncatula_RepID=G7JKH2_MEDTR
Glyma.01G209500	0.774938	90.8882		cotEP	-	AT5G47500		Pectin lyase-like superfamily protein	UniRef100_I1LGQ0_Pectinesterase_n=1_Tax=Glycine_max_RepID=I1LGQ0_SOYBN
Glyma.05G118600	0.769995	90.8775			-	AT2G13840		Polymerase/histidinol phosphatase-like	UniRef100_B9GF90_PHP_domain-containing_family_protein_n=1_Tax=Populus_trichocarpa_RepID=B9GF90_POPTR
Glyma.04G239800	0.792047	90.8675			-	AT1G21350		Thioredoxin superfamily protein	UniRef100_D7KK02_Electron_carrier/_oxidoreductase_n=1_Tax=Arabidopsis_lyrata_subsp._lyrata_RepID=D7KK02_ARALL
Glyma.07G049900	0.843119	90.8068			-	AT1G32900		UDP-Glycosyltransferase superfamily protein	UniRef100_A1YZE0_Granule-bound_starch_synthase_n=1_Tax=Glycine_max_RepID=A1YZE0_SOYBN
Glyma.20G144700	0.81821	90.7276		hrtEP, cotEP	-	AT1G03130	PSAD-2	photosystem I subunit D-2	UniRef100_A5Z2K3_Photosystem_I_subunit_PsaD_n=2_Tax=Papilionoideae_RepID=A5Z2K3_SOYBN
Glyma.15G197800	0.801354	90.6571			-	AT5G34940	AtGUS3, GUS3	glucuronidase 3	UniRef100_G7JGL1_Heparanase-like_protein_n=1_Tax=Medicago_truncatula_RepID=G7JGL1_MEDTR
Glyma.17G005600	0.771665	90.4147			NF-YB	AT5G47670	NF-YB6, L1L	nuclear factor Y, subunit B6	UniRef100_B5KMS9_Transcription_factor_LEC1-B_n=1_Tax=Glycine_max_RepID=B5KMS9_SOYBN
Glyma.04G055300	0.818572	90.3125			-	AT2G06520	PSBX	photosystem II subunit X	UniRef100_G7J8E2_Ultraviolet-B-repressible_protein_n=1_Tax=Medicago_truncatula_RepID=G7J8E2_MEDTR
Glyma.02G087300	0.780272	90.2883		cotEP	-	AT5G31412		hAT transposon superfamily protein
Glyma.05G055700	0.786149	90.0285			-	AT1G62710	BETA-VPE, BETAVPE	beta vacuolar processing enzyme	UniRef100_Q9LLQ5_Seed_maturation_protein_PM40_n=1_Tax=Glycine_max_RepID=Q9LLQ5_SOYBN
Glyma.05G037000	0.829478	89.9504			-	AT3G47990	SIS3	SUGAR-INSENSITIVE 3	UniRef100_G7JPT9_RING_finger_protein_n=1_Tax=Medicago_truncatula_RepID=G7JPT9_MEDTR
Glyma.18G038300	0.77216	89.8846			-	AT3G48670	IDN2, RDM12	XH/XS domain-containing protein	UniRef100_B9HTH7_XH/XS_domain-containing_family_protein_n=1_Tax=Populus_trichocarpa_RepID=B9HTH7_POPTR
Glyma.09G077600	0.797998	89.7629			-	AT1G48350		Ribosomal L18p/L5e family protein	UniRef100_A2Q3Y9_50S_ribosomal_protein_L18_n=1_Tax=Medicago_truncatula_RepID=A2Q3Y9_MEDTR
Glyma.09G252200	0.771251	89.6916			-	AT3G54900	CXIP1, ATGRXCP	CAX interacting protein 1	UniRef100_G7KQL7_Glutaredoxin-like_protein_n=1_Tax=Medicago_truncatula_RepID=G7KQL7_MEDTR
Glyma.01G159200	0.798555	89.6833			Nin-like	AT4G35590		RWP-RK domain-containing protein	UniRef100_D7MCF1_RWP-RK_domain-containing_protein_n=1_Tax=Arabidopsis_lyrata_subsp._lyrata_RepID=D7MCF1_ARALL
Glyma.16G049400	0.805732	89.6451			bHLH	AT3G26744	ICE1, ATICE1, SCRM	basic helix-loop-helix (bHLH) DNA-binding superfamily protein	UniRef100_E7CZZ3_ICEa_n=2_Tax=Glycine_max_RepID=E7CZZ3_SOYBN
Glyma.11G110700	0.785016	89.4326			GRF	AT3G13960	AtGRF5, GRF5	growth-regulating factor 5	UniRef100_Q6AWY4_Growth-regulating_factor_5_n=2_Tax=Oryza_sativa_RepID=GRF5_ORYSJ
Glyma.18G209300	0.805344	89.3989			-
Glyma.06G179200	0.769816	89.1822			-	AT5G40390	SIP1	Raffinose synthase family protein	UniRef100_G7J4U7_Galactinol-sucrose_galactosyltransferase_n=1_Tax=Medicago_truncatula_RepID=G7J4U7_MEDTR
Glyma.18G058800	0.808676	88.9569			-	AT5G58520		Protein kinase superfamily protein	UniRef100_G7KEB1_Serine/threonine_protein_kinase_HT1_n=1_Tax=Medicago_truncatula_RepID=G7KEB1_MEDTR
Glyma.U028600	0.815226	88.8165			GRF	AT2G22840	AtGRF1, GRF1	growth-regulating factor 1	UniRef100_D9ZIZ8_GRF_domain_class_transcription_factor_n=1_Tax=Malus_domestica_RepID=D9ZIZ8_MALDO
Glyma.13G019300	0.801088	88.7137			-				UniRef100_G7K0D6_RRNA_intron-encoded_homing_endonuclease_n=1_Tax=Medicago_truncatula_RepID=G7K0D6_MEDTR
Glyma.01G159100	0.80479	88.6431			-	AT4G39530		Tetratricopeptide repeat (TPR)-like superfamily protein	UniRef100_G7K172_Pentatricopeptide_repeat-containing_protein_n=1_Tax=Medicago_truncatula_RepID=G7K172_MEDTR
Glyma.16G037600	0.762382	88.3643			-	AT5G39890		Protein of unknown function (DUF1637)	UniRef100_Q2HVC5_2-aminoethanethiol_dioxygenase_n=1_Tax=Medicago_truncatula_RepID=Q2HVC5_MEDTR
Glyma.08G238400	0.801579	88.3305			-	AT1G22850		SNARE associated Golgi protein family	UniRef100_G7JN89_TVP38/TMEM64_family_membrane_protein_slr0305_n=1_Tax=Medicago_truncatula_RepID=G7JN89_MEDTR
Glyma.18G300000	0.813877	88.3015			-	AT1G27435		unknown protein; Has 16 Blast hits to 16 proteins in 8 species: Archae - 0; Bacteria - 0; Metazoa - 0; Fungi - 0; Plants - 16; Viruses - 0; Other Eukaryotes - 0 (source: NCBI BLink).
Glyma.09G084800	0.812807	88.2038			-	AT5G58130	ROS3	RNA-binding (RRM/RBD/RNP motifs) family protein	UniRef100_A2Q361_RNA-binding_region_RNP-1_(RNA_recognition_motif);_Pyridoxal-dependent_decarboxylase_n=1_Tax=Medicago_truncatula_RepID=A2Q361_MEDTR
Glyma.05G232700	0.78036	88.0989			-	AT1G73920		alpha/beta-Hydrolases superfamily protein	UniRef100_G7L902_Lipase_n=1_Tax=Medicago_truncatula_RepID=G7L902_MEDTR
Glyma.18G065700	0.771896	87.665		cotEP	-	AT2G29630	THIC	thiaminC	UniRef100_E4MX93_mRNA,_clone:_RTFL01-17-G05_n=2_Tax=Eutrema_RepID=E4MX93_THEHA
Glyma.04G031900	0.803502	87.5157			-	AT5G42765		INVOLVED IN: biological process unknown; LOCATED IN: thylakoid, chloroplast thylakoid membrane, chloroplast; EXPRESSED IN: 22 plant structures; EXPRESSED DURING: 13 growth stages; CONTAINS InterPro DOMAIN/s: Twin-arginine translocation pathway, signal sequence (InterPro:IPR006311); Has 30201 Blast hits to 17322 proteins in 780 species: Archae - 12; Bacteria - 1396; Metazoa - 17338; Fungi - 3422; …
Glyma.10G026400	0.817365	87.3135			-	AT1G03160	FZL	FZO-like	UniRef100_G7IED3_GTP-binding_protein_engA_n=1_Tax=Medicago_truncatula_RepID=G7IED3_MEDTR
Glyma.04G029300	0.787766	87.1866			-	AT1G75420		UDP-Glycosyltransferase superfamily protein	UniRef100_B9MXK7_Glycosyl_transferase_family_1_family_protein_n=1_Tax=Populus_trichocarpa_RepID=B9MXK7_POPTR
Glyma.12G073300	0.769328	87.1395		globEP, hrtEP, cotEP	AP2	AT2G28550	RAP2.7	related to AP2.7	UniRef100_G7JRJ0_Transcription_factor_APETALA2_n=1_Tax=Medicago_truncatula_RepID=G7JRJ0_MEDTR
Glyma.08G335500	0.778975	87.1008		hrtEP, cotEP	-	AT5G19855		Chaperonin-like RbcX protein	UniRef100_Q8L9X2_Chaperonin-like_RbcX_protein_n=1_Tax=Arabidopsis_thaliana_RepID=Q8L9X2_ARATH
Glyma.11G249200	0.773709	87.0984			-	AT1G24310		unknown protein; FUNCTIONS IN: molecular function unknown; INVOLVED IN: biological process unknown; LOCATED IN: nucleolus; EXPRESSED IN: 20 plant structures; EXPRESSED DURING: 13 growth stages; Has 2922 Blast hits to 2454 proteins in 263 species: Archae - 0; Bacteria - 57; Metazoa - 1043; Fungi - 654; Plants - 388; Viruses - 11; Other Eukaryotes - 769 (source: NCBI BLink).	UniRef100_G7JC14_Nuclear_pore_complex_protein_Nup54_n=1_Tax=Medicago_truncatula_RepID=G7JC14_MEDTR
Glyma.18G025000	0.83066	87.0152			-	AT5G58530		Glutaredoxin family protein	UniRef100_G7JBX5_Glutaredoxin_domain-containing_cysteine-rich_protein_n=1_Tax=Medicago_truncatula_RepID=G7JBX5_MEDTR
Glyma.13G118400	0.811648	86.9467			-	AT1G48280		hydroxyproline-rich glycoprotein family protein	UniRef100_G7JR19_Protein_CHUP1_n=1_Tax=Medicago_truncatula_RepID=G7JR19_MEDTR
Glyma.03G230300	0.796179	86.892			-	AT4G15510		Photosystem II reaction center PsbP family protein	UniRef100_E5LBM4_PsbP_domain_protein_1_n=1_Tax=Gossypium_hirsutum_RepID=E5LBM4_GOSHI
Glyma.08G246400	0.83958	86.8325			-	AT1G13740	AFP2	ABI five binding protein 2	UniRef100_Q9LMX5_Ninja-family_protein_AFP2_n=1_Tax=Arabidopsis_thaliana_RepID=AFP2_ARATH
Glyma.11G081500	0.860633	86.7236			-	AT4G35790	ATPLDDELTA, PLDDELTA	phospholipase D delta	UniRef100_I1LI58_Phospholipase_D_n=1_Tax=Glycine_max_RepID=I1LI58_SOYBN
Glyma.10G191400	0.797427	86.6786			-	AT5G65260		RNA-binding (RRM/RBD/RNP motifs) family protein	UniRef100_G3LUH8_Poly(A)-binding_protein_1_n=1_Tax=Citrus_sinensis_RepID=G3LUH8_CITSI
Glyma.12G015900	0.787014	86.1604			-	AT2G20530	ATPHB6, PHB6	prohibitin 6	UniRef100_G7JSU6_Prohibitin_1-like_protein_n=1_Tax=Medicago_truncatula_RepID=G7JSU6_MEDTR
Glyma.19G258500	0.771223	86.088			-	AT5G53560	ATB5-A, B5
Glyma.01G234100	0.852638	86.0823			-	AT5G13270	RARE1	Pentatricopeptide repeat (PPR) superfamily protein	UniRef100_D7M586_Pentatricopeptide_repeat-containing_protein_n=1_Tax=Arabidopsis_lyrata_subsp._lyrata_RepID=D7M586_ARALL
Glyma.15G184100	0.787596	85.9939		cotEP	-	AT2G26440		Plant invertase/pectin methylesterase inhibitor superfamily	UniRef100_I1MHL4_Pectinesterase_n=1_Tax=Glycine_max_RepID=I1MHL4_SOYBN
Glyma.12G072500	0.805068	85.8746			-	AT3G07630	ADT2	arogenate dehydratase 2	UniRef100_G7JRH8_Arogenate/prephenate_dehydratase_n=1_Tax=Medicago_truncatula_RepID=G7JRH8_MEDTR
Glyma.01G242500	0.816294	85.8501			-	AT3G19650		cyclin-related	UniRef100_G7IEV8_Endo-1_4-beta-xylanase_n=1_Tax=Medicago_truncatula_RepID=G7IEV8_MEDTR
Glyma.08G349900	0.837403	85.8366			-	AT3G07170		Sterile alpha motif (SAM) domain-containing protein	UniRef100_B9GQK4_Sterile_alpha_motif_domain-containing_family_protein_n=1_Tax=Populus_trichocarpa_RepID=B9GQK4_POPTR
Glyma.10G156600	0.781998	85.7783		hrtEP, cotEP	bHLH	AT1G72210		basic helix-loop-helix (bHLH) DNA-binding superfamily protein	UniRef100_G7I7I3_Transcription_factor_bHLH94_n=1_Tax=Medicago_truncatula_RepID=G7I7I3_MEDTR
Glyma.07G011600	0.813316	85.7034		cotEP	-	AT3G21250	MRP6, ABCC8	multidrug resistance-associated protein 6	UniRef100_G7LHL6_ABC_transporter_C_family_member_n=1_Tax=Medicago_truncatula_RepID=G7LHL6_MEDTR
Glyma.09G187600	0.785513	85.6934			-	AT5G19460	atnudt20, NUDT20	nudix hydrolase homolog 20	UniRef100_G7KNJ9_Nudix_hydrolase_n=1_Tax=Medicago_truncatula_RepID=G7KNJ9_MEDTR
Glyma.13G017500	0.787608	85.6506			-				UniRef100_G7K0D6_RRNA_intron-encoded_homing_endonuclease_n=1_Tax=Medicago_truncatula_RepID=G7K0D6_MEDTR
Glyma.02G048900	0.798872	85.4485			-	AT2G17975		zinc finger (Ran-binding) family protein	UniRef100_B9MXH1_Zinc_finger_family_protein_n=1_Tax=Populus_trichocarpa_RepID=B9MXH1_POPTR
Glyma.13G035400	0.823293	85.4275			-	AT1G77250		RING/FYVE/PHD-type zinc finger family protein	UniRef100_B9GTY7_PHD_finger_family_protein_n=1_Tax=Populus_trichocarpa_RepID=B9GTY7_POPTR
Glyma.08G197500	0.778825	85.3619			-	AT2G25930	ELF3, PYK20	hydroxyproline-rich glycoprotein family protein	UniRef100_B9HE00_EARLY_FLOWERING_3_family_protein_n=1_Tax=Populus_trichocarpa_RepID=B9HE00_POPTR
Glyma.13G042800	0.780615	84.867		hrtEP, cotEP	-	AT1G60600	ABC4	UbiA prenyltransferase family protein	UniRef100_Q0WUA3_1,4-dihydroxy-2-naphthoate_polyprenyltransferase,_chloroplastic_n=2_Tax=Arabidopsis_thaliana_RepID=MENA_ARATH
Glyma.02G051700	0.842924	84.8333			-	AT4G36360	BGAL3	beta-galactosidase 3	UniRef100_I1JCK7_Beta-galactosidase_n=1_Tax=Glycine_max_RepID=I1JCK7_SOYBN
Glyma.04G197300	0.883237	84.7889			-	AT5G50740		Heavy metal transport/detoxification superfamily protein	UniRef100_B3H4U8_Heavy-metal-associated_domain-containing_protein_n=2_Tax=Arabidopsis_thaliana_RepID=B3H4U8_ARATH
Glyma.07G226600	0.763849	84.7416		hrtEP	-	AT1G13930		Involved in response to salt stress. _x0001_Knockout mutants are hypersensitive to salt stress.	UniRef100_G7JGC6_Low-temperature_inducible_n=1_Tax=Medicago_truncatula_RepID=G7JGC6_MEDTR
Glyma.11G218500	0.816197	84.5706			-	AT2G43980	AtITPK4, ITPK4	inositol 1,3,4-trisphosphate 5/6-kinase 4	UniRef100_B9IJ51_Inositol_1_family_protein_n=2_Tax=Populus_trichocarpa_RepID=B9IJ51_POPTR
Glyma.05G064500	0.788319	84.3246			-	AT4G17550		Major facilitator superfamily protein	UniRef100_R7WDV6_Sugar_phosphate_exchanger_2_n=1_Tax=Aegilops_tauschii_RepID=R7WDV6_AEGTA
Glyma.10G067100	0.766794	84.1899		hrtEP, cotEP	-	AT5G03670		unknown protein; BEST Arabidopsis thaliana protein match is: unknown protein (TAIR:AT2G36420.1); Has 700 Blast hits to 624 proteins in 104 species: Archae - 0; Bacteria - 18; Metazoa - 333; Fungi - 60; Plants - 73; Viruses - 24; Other Eukaryotes - 192 (source: NCBI BLink).
Glyma.13G178100	0.820476	84.0881			-	AT1G80930		MIF4G domain-containing protein / MA3 domain-containing protein	UniRef100_B9IGD9_MIF4G_domain-containing_family_protein_n=1_Tax=Populus_trichocarpa_RepID=B9IGD9_POPTR
Glyma.02G184400	0.774136	84.0532			-	AT2G32730		26S proteasome regulatory complex, non-ATPase subcomplex, Rpn2/Psmd1 subunit	UniRef100_G8A0B8_26S_proteasome_non-ATPase_regulatory_subunit_n=1_Tax=Medicago_truncatula_RepID=G8A0B8_MEDTR
Glyma.07G024100	0.793036	83.7095			-	AT1G15910		XH/XS domain-containing protein	UniRef100_B9GVJ5_XH_domain-containing_family_protein_n=1_Tax=Populus_trichocarpa_RepID=B9GVJ5_POPTR
Glyma.02G117900	0.763959	83.7			-	AT1G68750	ATPPC4, PPC4	phosphoenolpyruvate carboxylase 4	UniRef100_C9W981_Phosphoenolpyruvate_carboxylase_n=1_Tax=Arachis_hypogaea_RepID=C9W981_ARAHY
Glyma.14G083700	0.818041	83.6168		cotEP	HSF	AT1G46264	AT-HSFB4, HSFB4, SCZ	heat shock transcription factor B4	UniRef100_Q43458_Heat_shock_transcription_factor_5_n=1_Tax=Glycine_max_RepID=Q43458_SOYBN
Glyma.15G028500	0.79046	83.5252			-	AT2G43465		RNA-binding ASCH domain protein	UniRef100_F4IR54_RNA-binding_ASCH_domain_protein_n=1_Tax=Arabidopsis_thaliana_RepID=F4IR54_ARATH
Glyma.10G127200	0.774993	83.4623			-	AT3G22520		unknown protein; INVOLVED IN: biological process unknown; LOCATED IN: chloroplast stroma, chloroplast, chloroplast envelope; EXPRESSED IN: 24 plant structures; EXPRESSED DURING: 13 growth stages; BEST Arabidopsis thaliana protein match is: unknown protein (TAIR:AT4G14840.1); Has 717 Blast hits to 703 proteins in 179 species: Archae - 14; Bacteria - 134; Metazoa - 141; Fungi - 74; Plants - 209; Vi…	UniRef100_Q9LJ94_Genomic_DNA,_chromosome_3,_BAC_clone:F16J14_n=1_Tax=Arabidopsis_thaliana_RepID=Q9LJ94_ARATH
Glyma.02G211900	0.833003	83.4521		cotEP	ZF-HD	AT4G24660	ATHB22, MEE68, HB22, ZHD2	homeobox protein 22	UniRef100_G7KBF3_Zinc_finger-homeodomain_protein_n=1_Tax=Medicago_truncatula_RepID=G7KBF3_MEDTR
Glyma.16G095700	0.783366	83.4076			-	AT4G26470		Calcium-binding EF-hand family protein	UniRef100_B9GHJ5_Calcium-binding_EF_hand_family_protein_n=1_Tax=Populus_trichocarpa_RepID=B9GHJ5_POPTR
Glyma.02G147400	0.79248	83.3744			-	AT1G03160	FZL	FZO-like	UniRef100_G7IED3_GTP-binding_protein_engA_n=1_Tax=Medicago_truncatula_RepID=G7IED3_MEDTR
Glyma.17G140100	0.877663	83.3348		cotEP	-	AT1G62500		Bifunctional inhibitor/lipid-transfer protein/seed storage 2S albumin superfamily protein	UniRef100_Q9SXE7_Bifunctional_inhibitor/lipid-transfer_protein/seed_storage_2S_albumin_superfamily_protein_n=1_Tax=Arabidopsis_thaliana_RepID=Q9SXE7_ARATH
Glyma.20G031600	0.774773	83.3286		hrtEP	-	AT1G14030		Rubisco methyltransferase family protein	UniRef100_Q43088_Ribulose-1,5_bisphosphate_carboxylase/oxygenase_large_subunit_N-methyltransferase,_chloroplastic_n=1_Tax=Pisum_sativum_RepID=RBCMT_PEA
Glyma.09G001600	0.810887	83.1543			-	AT4G10150		RING/U-box superfamily protein	UniRef100_G7JKP9_RING_finger_family_protein_n=1_Tax=Medicago_truncatula_RepID=G7JKP9_MEDTR
Glyma.07G207500	0.806656	82.8744			-	AT3G59670		unknown protein; BEST Arabidopsis thaliana protein match is: unknown protein (TAIR:AT4G37440.2); Has 77 Blast hits to 77 proteins in 14 species: Archae - 0; Bacteria - 0; Metazoa - 0; Fungi - 0; Plants - 73; Viruses - 0; Other Eukaryotes - 4 (source: NCBI BLink).
Glyma.18G015800	0.803193	82.8592			-	AT5G10320		unknown protein; Has 54 Blast hits to 53 proteins in 19 species: Archae - 0; Bacteria - 4; Metazoa - 0; Fungi - 0; Plants - 50; Viruses - 0; Other Eukaryotes - 0 (source: NCBI BLink).	UniRef100_Q4ABN8_80A08_29_n=1_Tax=Brassica_rapa_subsp._pekinensis_RepID=Q4ABN8_BRARP
Glyma.16G145900	0.840827	82.7599			-	AT3G26935		DHHC-type zinc finger family protein	UniRef100_I1MNM5_S-acyltransferase_n=1_Tax=Glycine_max_RepID=I1MNM5_SOYBN
Glyma.03G094300	0.804802	82.7352			-	AT3G03560		unknown protein; LOCATED IN: plasma membrane; EXPRESSED IN: 22 plant structures; EXPRESSED DURING: 13 growth stages; BEST Arabidopsis thaliana protein match is: unknown protein (TAIR:AT5G23490.1); Has 157 Blast hits to 146 proteins in 38 species: Archae - 3; Bacteria - 14; Metazoa - 8; Fungi - 0; Plants - 120; Viruses - 0; Other Eukaryotes - 12 (source: NCBI BLink).	UniRef100_Q9S835_T12J13.16_protein_n=1_Tax=Arabidopsis_thaliana_RepID=Q9S835_ARATH
Glyma.09G155500	0.799618	82.6167		globSC-OI, hrtSC-OI	-	AT1G17860		Kunitz family trypsin and protease inhibitor protein	UniRef100_B1ACD5_Kunitz_trypsin_protease_inhibitor_n=2_Tax=Glycine_max_RepID=B1ACD5_SOYBN
Glyma.06G031700	0.811587	82.5458			-	AT1G75230		DNA glycosylase superfamily protein	UniRef100_Q9C5J2_DNA_glycosylase_superfamily_protein_n=1_Tax=Arabidopsis_thaliana_RepID=Q9C5J2_ARATH
Glyma.13G236800	0.779851	82.4591			C3H	AT2G33835	FES1	Zinc finger C-x8-C-x5-C-x3-H type family protein	UniRef100_G7ISE1_Zinc_finger_CCCH_domain-containing_protein_n=1_Tax=Medicago_truncatula_RepID=G7ISE1_MEDTR
Glyma.03G136300	0.817514	82.291			-	AT3G57400		unknown protein; FUNCTIONS IN: molecular function unknown; INVOLVED IN: N-terminal protein myristoylation; LOCATED IN: cellular component unknown; BEST Arabidopsis thaliana protein match is: unknown protein (TAIR:AT5G52500.1); Has 38 Blast hits to 38 proteins in 7 species: Archae - 0; Bacteria - 0; Metazoa - 0; Fungi - 0; Plants - 38; Viruses - 0; Other Eukaryotes - 0 (source: NCBI BLink).	UniRef100_Q9FYR8_Emb|CAB68146.1_n=1_Tax=Arabidopsis_thaliana_RepID=Q9FYR8_ARATH
Glyma.U018800	0.808244	82.2234			-	AT4G38495		CONTAINS InterPro DOMAIN/s: YL1 nuclear, C-terminal (InterPro:IPR013272); Has 279 Blast hits to 279 proteins in 147 species: Archae - 0; Bacteria - 0; Metazoa - 94; Fungi - 133; Plants - 35; Viruses - 0; Other Eukaryotes - 17 (source: NCBI BLink).	UniRef100_Q7XWX1_OSJNBb0058J09.5_protein_n=1_Tax=Oryza_sativa_subsp._japonica_RepID=Q7XWX1_ORYSJ
Glyma.15G153700	0.79333	82.1507			-	AT1G30710		FAD-binding Berberine family protein	UniRef100_U5GXQ7_FAD-binding_domain-containing_family_protein_n=1_Tax=Populus_trichocarpa_RepID=U5GXQ7_POPTR
Glyma.09G126300	0.765634	82.1055			-	AT5G52920	PKP1, PKP-BETA1, PKP2	plastidic pyruvate kinase beta subunit 1	UniRef100_I1L2X8_Pyruvate_kinase_n=1_Tax=Glycine_max_RepID=I1L2X8_SOYBN
Glyma.06G238500	0.823347	82.0558			-	AT3G14690	CYP72A15	cytochrome P450, family 72, subfamily A, polypeptide 15	UniRef100_T2DNU4_Secologanin_synthase-like_isoform_1_n=1_Tax=Phaseolus_vulgaris_RepID=T2DNU4_PHAVU
Glyma.13G000800	0.820231	81.9787			-				UniRef100_G7JLX9_Queuine_tRNA-ribosyltransferase_n=1_Tax=Medicago_truncatula_RepID=G7JLX9_MEDTR
Glyma.19G095500	0.824489	81.8669			-	AT5G14080		Tetratricopeptide repeat (TPR)-like superfamily protein	UniRef100_B9P4Y5_Pentatricopeptide_repeat-containing_family_protein_n=1_Tax=Populus_trichocarpa_RepID=B9P4Y5_POPTR
Glyma.04G196500	0.822606	81.6772			-	AT4G24930		thylakoid lumenal 17.9 kDa protein, chloroplast	UniRef100_G7J3V7_Thylakoid_lumenal_17.9_kDa_protein_n=1_Tax=Medicago_truncatula_RepID=G7J3V7_MEDTR
Glyma.18G052700	0.782114	81.4794			MYB_related	AT5G58340		myb-like HTH transcriptional regulator family protein	UniRef100_G7J8H5_Telomeric_repeat-binding_factor_n=1_Tax=Medicago_truncatula_RepID=G7J8H5_MEDTR
Glyma.07G017000	0.810148	81.3183			-	AT3G16300		Uncharacterised protein family (UPF0497)	UniRef100_B9GXD6_CASP-like_protein_POPTRDRAFT_553757_n=1_Tax=Populus_trichocarpa_RepID=CSPLO_POPTR
Glyma.17G232300	0.800592	81.1443			-	AT1G44920		unknown protein; FUNCTIONS IN: molecular function unknown; INVOLVED IN: biological process unknown; LOCATED IN: chloroplast; EXPRESSED IN: 22 plant structures; EXPRESSED DURING: 13 growth stages; CONTAINS InterPro DOMAIN/s: Protein of unknown function DUF3054 (InterPro:IPR021414); Has 246 Blast hits to 246 proteins in 119 species: Archae - 14; Bacteria - 181; Metazoa - 0; Fungi - 0; Plants - 45; …	UniRef100_Q9MAL3_F27F5.3_n=1_Tax=Arabidopsis_thaliana_RepID=Q9MAL3_ARATH
Glyma.04G247200	0.770769	81.0484			-	AT1G21700	ATSWI3C, CHB4, SWI3C	SWITCH/sucrose nonfermenting 3C	UniRef100_B9H7H8_SWIRM_domain-containing_family_protein_n=2_Tax=Populus_trichocarpa_RepID=B9H7H8_POPTR
Glyma.08G199200	0.779417	80.8444			-	AT3G21350	MED6	RNA polymerase transcriptional regulation mediator-related	UniRef100_U5U2M8_Mediator_of_RNA_polymerase_II_transcription_subunit_6_n=1_Tax=Phaseolus_vulgaris_RepID=U5U2M8_PHAVU
Glyma.15G006800	0.831747	80.7956			-	AT3G15900		unknown protein; FUNCTIONS IN: molecular function unknown; INVOLVED IN: biological process unknown; LOCATED IN: chloroplast; EXPRESSED IN: 23 plant structures; EXPRESSED DURING: 13 growth stages; Has 26 Blast hits to 26 proteins in 10 species: Archae - 0; Bacteria - 0; Metazoa - 0; Fungi - 0; Plants - 26; Viruses - 0; Other Eukaryotes - 0 (source: NCBI BLink).
Glyma.10G189300	0.802211	80.7656			-	AT4G24000	ATCSLG2, CSLG2	cellulose synthase like G2	UniRef100_L0AUE4_Cellulose_synthase-like_protein_n=1_Tax=Populus_tomentosa_RepID=L0AUE4_POPTO
Glyma.04G139200	0.788565	80.7507			-	AT5G40950	RPL27	ribosomal protein large subunit 27	UniRef100_B9GJU7_Ribosomal_protein_L27_n=1_Tax=Populus_trichocarpa_RepID=B9GJU7_POPTR
Glyma.04G162100	0.840898	80.7437			-	AT3G29575	AFP3	ABI five binding protein 3	UniRef100_Q94F39_Ninja-family_protein_AFP3_n=1_Tax=Arabidopsis_thaliana_RepID=AFP3_ARATH
Glyma.12G164200	0.806005	80.7409			-	AT4G24270	EMB140	EMBRYO DEFECTIVE 140	UniRef100_F4JQ75_Protein_embryo_defective_140_n=1_Tax=Arabidopsis_thaliana_RepID=F4JQ75_ARATH
Glyma.04G011500	0.768679	80.6794			-	AT2G17080		Arabidopsis protein of unknown function (DUF241)	UniRef100_B0BLI0_CM0216.320.nc_protein_n=1_Tax=Lotus_japonicus_RepID=B0BLI0_LOTJA
Glyma.08G162800	0.783328	80.673			-	AT1G10320		Zinc finger C-x8-C-x5-C-x3-H type family protein	UniRef100_Q9SY74_Zinc_finger_CCCH_domain-containing_protein_5_n=1_Tax=Arabidopsis_thaliana_RepID=C3H5_ARATH
Glyma.05G207300	0.813121	80.6712			-	AT1G63470		AT hook motif DNA-binding family protein	UniRef100_O04696_AT-hook_motif_nuclear_localized_protein_1_n=1_Tax=Pisum_sativum_RepID=O04696_PEA
Glyma.04G093300	0.798543	80.5961		cotEP	ZF-HD	AT4G24660	ATHB22, MEE68, HB22, ZHD2	homeobox protein 22	UniRef100_G7KBF3_Zinc_finger-homeodomain_protein_n=1_Tax=Medicago_truncatula_RepID=G7KBF3_MEDTR
Glyma.07G000500	0.780372	80.5635		globSUS	-	AT1G16720	HCF173	high chlorophyll fluorescence phenotype 173	UniRef100_D7KEI3_Oxidoreductase/_transcriptional_repressor_n=1_Tax=Arabidopsis_lyrata_subsp._lyrata_RepID=D7KEI3_ARALL
Glyma.08G130400	0.813299	80.5177			-	AT1G16790		ribosomal protein-related	UniRef100_B9HV08_Ribosomal_family_protein_n=1_Tax=Populus_trichocarpa_RepID=B9HV08_POPTR
Glyma.08G335700	0.764802	80.4353		cotEP	-	AT3G20898		unknown protein; FUNCTIONS IN: molecular function unknown; INVOLVED IN: biological process unknown; LOCATED IN: cellular component unknown; BEST Arabidopsis thaliana protein match is: unknown protein (TAIR:AT1G51355.1); Has 66 Blast hits to 66 proteins in 10 species: Archae - 0; Bacteria - 0; Metazoa - 0; Fungi - 0; Plants - 66; Viruses - 0; Other Eukaryotes - 0 (source: NCBI BLink).	UniRef100_Q9LIH4_Genomic_DNA,_chromosome_3,_P1_clone:MFD22_n=1_Tax=Arabidopsis_thaliana_RepID=Q9LIH4_ARATH
Glyma.13G112000	0.762752	80.1294			-	AT1G19180	JAZ1, TIFY10A	jasmonate-zim-domain protein 1	UniRef100_L7T124_TIFY_transcription_factor_n=1_Tax=Phaseolus_vulgaris_RepID=L7T124_PHAVU
Glyma.03G161300	0.769488	79.9365			-	AT2G31320	PARP2, ATPARP2	poly(ADP-ribose) polymerase 2	UniRef100_B9GS36_Poly_(ADP-ribose)_polymerase_family_protein_n=1_Tax=Populus_trichocarpa_RepID=B9GS36_POPTR
Glyma.20G032800	0.774743	79.922			-	AT1G14060		GCK domain-containing protein
Glyma.10G067600	0.763313	79.544			-
Glyma.01G164500	0.777814	79.537			-	AT3G51290		Protein of unknown function (DUF630) ;Protein of unknown function (DUF632)	UniRef100_U5G4Q6_Proline-rich_family_protein_n=1_Tax=Populus_trichocarpa_RepID=U5G4Q6_POPTR
Glyma.02G117700	0.753091	79.4773			-	AT1G68750	ATPPC4, PPC4	phosphoenolpyruvate carboxylase 4	UniRef100_C9W981_Phosphoenolpyruvate_carboxylase_n=1_Tax=Arachis_hypogaea_RepID=C9W981_ARAHY
Glyma.15G114300	0.828361	79.4699			-	AT1G12050		fumarylacetoacetase, putative	UniRef100_Q2HT34_Fumarylacetoacetase_n=1_Tax=Medicago_truncatula_RepID=Q2HT34_MEDTR
Glyma.13G106300	0.769579	79.4073			-	AT2G19430	DWA1, THO6, AtTHO6	DWD (DDB1-binding WD40 protein) hypersensitive to ABA 1	UniRef100_Q8L4M1_THO_complex_subunit_6_n=1_Tax=Arabidopsis_thaliana_RepID=THOC6_ARATH
Glyma.08G038800	0.787431	79.3078		cotEP	-	AT3G29300		unknown protein; FUNCTIONS IN: molecular function unknown; INVOLVED IN: biological process unknown; LOCATED IN: endomembrane system; EXPRESSED IN: 12 plant structures; EXPRESSED DURING: 6 growth stages; Has 451 Blast hits to 349 proteins in 91 species: Archae - 0; Bacteria - 85; Metazoa - 81; Fungi - 88; Plants - 18; Viruses - 1; Other Eukaryotes - 178 (source: NCBI BLink).	UniRef100_Q9LHJ4_Genomic_DNA,_chromosome_3,_P1_clone:_MMF24_n=2_Tax=Arabidopsis_thaliana_RepID=Q9LHJ4_ARATH
Glyma.07G014800	0.834169	79.2852			-	AT3G16490	IQD26	IQ-domain 26	UniRef100_G7LGP8_IQ_domain-containing_protein_n=1_Tax=Medicago_truncatula_RepID=G7LGP8_MEDTR
Glyma.11G128800	0.761662	79.0827		hrtEP, cotEP	-	AT1G05894		unknown protein; LOCATED IN: chloroplast; BEST Arabidopsis thaliana protein match is: unknown protein (TAIR:AT2G31480.1); Has 35333 Blast hits to 34131 proteins in 2444 species: Archae - 798; Bacteria - 22429; Metazoa - 974; Fungi - 991; Plants - 531; Viruses - 0; Other Eukaryotes - 9610 (source: NCBI BLink).
Glyma.05G070200	0.822501	79.0133			ARR-B	AT4G18020	APRR2	CheY-like two-component responsive regulator family protein	UniRef100_G7JZU4_Two-component_response_regulator-like_protein_n=1_Tax=Medicago_truncatula_RepID=G7JZU4_MEDTR
Glyma.09G136800	0.810616	78.8856			-	AT5G23890		LOCATED IN: mitochondrion, chloroplast thylakoid membrane, chloroplast, plastid, chloroplast envelope; EXPRESSED IN: 24 plant structures; EXPRESSED DURING: 14 growth stages; CONTAINS InterPro DOMAIN/s: S-layer homology domain (InterPro:IPR001119); BEST Arabidopsis thaliana protein match is: unknown protein (TAIR:AT5G52410.2); Has 1807 Blast hits to 1807 proteins in 277 species: Archae - 0; Bacter…
Glyma.05G228800	0.807608	78.8529			-	AT5G19570		unknown protein; CONTAINS InterPro DOMAIN/s: Uncharacterised protein family UPF0546 (InterPro:IPR018908); Has 1807 Blast hits to 1807 proteins in 277 species: Archae - 0; Bacteria - 0; Metazoa - 736; Fungi - 347; Plants - 385; Viruses - 0; Other Eukaryotes - 339 (source: NCBI BLink).	UniRef100_Q54ZG7_Transmembrane_protein_234_homolog_n=1_Tax=Dictyostelium_discoideum_RepID=TM234_DICDI
Glyma.07G038200	0.773899	78.8171		cotEP	AP2	AT1G72570		Integrase-type DNA-binding superfamily protein	UniRef100_G7L6T8_AP2-like_ethylene-responsive_transcription_factor_ANT_n=1_Tax=Medicago_truncatula_RepID=G7L6T8_MEDTR
Glyma.12G195700	0.759214	78.8099			-	AT3G21820	ATXR2, SDG36	histone-lysine N-methyltransferase ATXR2	UniRef100_D7L0X1_SET_domain-containing_protein_n=1_Tax=Arabidopsis_lyrata_subsp._lyrata_RepID=D7L0X1_ARALL
Glyma.14G156600	0.819777	78.8024			-	AT1G77250		RING/FYVE/PHD-type zinc finger family protein	UniRef100_B9GTY7_PHD_finger_family_protein_n=1_Tax=Populus_trichocarpa_RepID=B9GTY7_POPTR
Glyma.20G109900	0.802673	78.7892			-	AT3G54250		GHMP kinase family protein	UniRef100_B9HVY0_Mevalonate_disphosphate_decarboxylase_family_protein_n=1_Tax=Populus_trichocarpa_RepID=B9HVY0_POPTR
Glyma.02G236800	0.805136	78.7132			ERF	AT4G27950	CRF4	cytokinin response factor 4	UniRef100_G7K0V4_Ethylene-responsive_transcription_factor_1A_n=1_Tax=Medicago_truncatula_RepID=G7K0V4_MEDTR
Glyma.06G112700	0.793358	78.5717			-	AT1G44760		Adenine nucleotide alpha hydrolases-like superfamily protein	UniRef100_A8IXG1_Universal_stress_protein_family_protein_n=1_Tax=Brassica_campestris_RepID=A8IXG1_BRACM
Glyma.17G241300	0.763818	78.4793		globEP, hrtEP, cotEP	HSF	AT1G46264	AT-HSFB4, HSFB4, SCZ	heat shock transcription factor B4	UniRef100_Q43458_Heat_shock_transcription_factor_5_n=1_Tax=Glycine_max_RepID=Q43458_SOYBN
Glyma.12G205700	0.755063	78.4132		hrtSC-ENT	C3H	AT1G03790	SOM	Zinc finger C-x8-C-x5-C-x3-H type family protein	UniRef100_U5FMC6_Zinc_finger_family_protein_n=1_Tax=Populus_trichocarpa_RepID=U5FMC6_POPTR
Glyma.17G174500	0.821559	78.2637			-	AT5G67030	ABA1, LOS6, NPQ2, ATABA1, ZEP, IBS3, ATZEP	zeaxanthin epoxidase (ZEP) (ABA1)	UniRef100_I1MVX7_Zeaxanthin_epoxidase,_chloroplastic_n=1_Tax=Glycine_max_RepID=I1MVX7_SOYBN
Glyma.17G048600	0.820396	78.2385			-	AT5G20635		FUNCTIONS IN: molecular function unknown; INVOLVED IN: biological process unknown; LOCATED IN: keratin filament, chloroplast; CONTAINS InterPro DOMAIN/s: Keratin, high sulphur B2 protein (InterPro:IPR002494); Has 6153 Blast hits to 2882 proteins in 265 species: Archae - 6; Bacteria - 47; Metazoa - 4777; Fungi - 68; Plants - 187; Viruses - 30; Other Eukaryotes - 1038 (source: NCBI BLink).	UniRef100_I1MSA0_Dense_and_erect_pancile_1_n=1_Tax=Glycine_max_RepID=I1MSA0_SOYBN
Glyma.10G137800	0.804721	78.2295			-	AT4G01800	AGY1, AtcpSecA, SECA1	Albino or Glassy Yellow 1	UniRef100_I1LAT5_Protein_translocase_subunit_SecA_n=1_Tax=Glycine_max_RepID=I1LAT5_SOYBN
Glyma.03G161600	0.785788	77.2976			-	AT4G14420		HR-like lesion-inducing protein-related	UniRef100_B9H8K2_Lesion_inducing_family_protein_n=1_Tax=Populus_trichocarpa_RepID=B9H8K2_POPTR
Glyma.07G079100	0.784816	77.2834			-
Glyma.11G012500	0.828752	77.2666			-	AT1G28060		Pre-mRNA-splicing factor 3	UniRef100_G7IF06_U4/U6_small_nuclear_ribonucleoprotein_Prp3_n=1_Tax=Medicago_truncatula_RepID=G7IF06_MEDTR
Glyma.01G148700	0.819044	77.2493		globSC-OI, hrtSC-OI	-	AT2G19640	ASHR2	ASH1-related protein 2	UniRef100_L0P2I2_Similar_to_histone-lysine_N-methyltransferase_ASHR2_n=1_Tax=Lupinus_angustifolius_RepID=L0P2I2_LUPAN
Glyma.04G154000	0.777435	77.2039			-	AT2G24060		Translation initiation factor 3 protein	UniRef100_C6SX90_Translation_initiation_factor_IF-3_n=1_Tax=Glycine_max_RepID=C6SX90_SOYBN
Glyma.06G135300	0.773207	77.1193			-	AT1G32790	CID11	CTC-interacting domain 11	UniRef100_G7J8B0_Splicing_factor,_arginine/serine-rich_n=1_Tax=Medicago_truncatula_RepID=G7J8B0_MEDTR
Glyma.03G136100	0.823156	76.6882			AP2	AT2G41710		Integrase-type DNA-binding superfamily protein	UniRef100_G7KTH8_AP2-like_ethylene-responsive_transcription_factor_n=1_Tax=Medicago_truncatula_RepID=G7KTH8_MEDTR
Glyma.05G046900	0.826096	76.688		cotEP	-	AT4G24830		arginosuccinate synthase family	UniRef100_G7JWM6_Argininosuccinate_synthase_n=1_Tax=Medicago_truncatula_RepID=G7JWM6_MEDTR
Glyma.14G026600	0.778764	76.5517			-	AT2G30920	ATCOQ3, EMB3002, COQ3	coenzyme Q 3	UniRef100_G7K3E9_Hexaprenyldihydroxybenzoate_methyltransferase_n=1_Tax=Medicago_truncatula_RepID=G7K3E9_MEDTR
Glyma.14G224400	0.803057	76.5316			-	AT5G16860		Tetratricopeptide repeat (TPR)-like superfamily protein	UniRef100_G7ZZS2_Pentatricopeptide_repeat-containing_protein_n=1_Tax=Medicago_truncatula_RepID=G7ZZS2_MEDTR
Glyma.02G131000	0.761265	76.4993			-	AT1G43760		DNAse I-like superfamily protein
Glyma.07G189800	0.820196	76.4076			-	AT3G62980	TIR1	F-box/RNI-like superfamily protein	UniRef100_G7JRV7_Protein_AUXIN_SIGNALING_F-BOX_n=1_Tax=Medicago_truncatula_RepID=G7JRV7_MEDTR
Glyma.13G112900	0.764091	76.3653			-	AT2G34357		ARM repeat superfamily protein	UniRef100_G7I2M7_RRP12-like_protein_n=1_Tax=Medicago_truncatula_RepID=G7I2M7_MEDTR
Glyma.13G012200	0.778294	76.3558			-
Glyma.20G169500	0.762861	76.3075		hrtEP	-	AT1G34000	OHP2	one-helix protein 2	UniRef100_G7IBV7_One-helix_protein_n=1_Tax=Medicago_truncatula_RepID=G7IBV7_MEDTR
Glyma.02G165700	0.778862	76.2608			-	AT4G40045		unknown protein; Has 30201 Blast hits to 17322 proteins in 780 species: Archae - 12; Bacteria - 1396; Metazoa - 17338; Fungi - 3422; Plants - 5037; Viruses - 0; Other Eukaryotes - 2996 (source: NCBI BLink).
Glyma.06G305300	0.856962	76.2129			-	AT1G61900		unknown protein; FUNCTIONS IN: molecular function unknown; INVOLVED IN: biological process unknown; LOCATED IN: anchored to plasma membrane, plasma membrane, anchored to membrane; EXPRESSED IN: 23 plant structures; EXPRESSED DURING: 13 growth stages; BEST Arabidopsis thaliana protein match is: unknown protein (TAIR:AT2G30700.1); Has 65 Blast hits to 65 proteins in 12 species: Archae - 0; Bacteria…
Glyma.15G223400	0.772263	76.1387			-				UniRef100_G7I4L9_LysM_domain-containing_receptor-like_kinase_n=1_Tax=Medicago_truncatula_RepID=G7I4L9_MEDTR
Glyma.03G101500	0.771724	75.9997			-				UniRef100_G7I8X7_NADH-ubiquinone_oxidoreductase_chain_n=1_Tax=Medicago_truncatula_RepID=G7I8X7_MEDTR
Glyma.15G000800	0.785665	75.8692			-	AT1G78930		Mitochondrial transcription termination factor family protein	UniRef100_Q0WRV2_Mitochondrial_transcription_termination_factor_family_protein_n=1_Tax=Arabidopsis_thaliana_RepID=Q0WRV2_ARATH
Glyma.13G021600	0.772202	75.7335			-				UniRef100_G7K0D4_RRNA_intron-encoded_homing_endonuclease_n=1_Tax=Medicago_truncatula_RepID=G7K0D4_MEDTR
Glyma.08G230800	0.820282	75.7294			-	AT4G29400		Protein of unknown function (DUF3531)	UniRef100_D7MCM0_Oxidoreductase/_transition_metal_ion_binding_protein_n=1_Tax=Arabidopsis_lyrata_subsp._lyrata_RepID=D7MCM0_ARALL
Glyma.06G146400	0.776089	75.7174			-	AT5G64860	DPE1	disproportionating enzyme	UniRef100_L8AVE0_Disproportionating_enzyme_1_n=1_Tax=Phaseolus_angularis_RepID=L8AVE0_PHAAN
Glyma.10G062500	0.78243	75.6995			-
Glyma.11G008500	0.799327	75.3587			GRF	AT3G13960	AtGRF5, GRF5	growth-regulating factor 5	UniRef100_Q6ZIK5_Growth-regulating_factor_4_n=1_Tax=Oryza_sativa_subsp._japonica_RepID=GRF4_ORYSJ
Glyma.09G082300	0.85367	75.3339			-	AT4G20430		Subtilase family protein	UniRef100_G7L9K7_Serine_protease_aprX_n=1_Tax=Medicago_truncatula_RepID=G7L9K7_MEDTR
Glyma.05G217600	0.785513	75.1314			-	AT2G46500	ATPI4K GAMMA 4, UBDK GAMMA 4, PI4K GAMMA 4	phosphoinositide 4-kinase gamma 4	UniRef100_G7K9A8_Phosphatidylinositol_4-kinase_type_2-beta_n=1_Tax=Medicago_truncatula_RepID=G7K9A8_MEDTR
Glyma.13G022700	0.779341	75.014			-				UniRef100_G7K0C9_Cytochrome_P450_likeTBP_n=1_Tax=Medicago_truncatula_RepID=G7K0C9_MEDTR
Glyma.08G361800	0.798821	74.9534			-	AT1G27435		unknown protein; Has 16 Blast hits to 16 proteins in 8 species: Archae - 0; Bacteria - 0; Metazoa - 0; Fungi - 0; Plants - 16; Viruses - 0; Other Eukaryotes - 0 (source: NCBI BLink).
Glyma.18G077000	0.803681	74.8634			-
Glyma.12G090600	0.791037	74.7962			-				UniRef100_S4Z2Z0_Hypothetical_chloroplast_RF68_n=1_Tax=Triticum_monococcum_subsp._aegilopoides_RepID=S4Z2Z0_TRIMO
Glyma.07G190200	0.796916	74.7917			-	AT4G21520		Transducin/WD40 repeat-like superfamily protein	UniRef100_G7JRT9_Telomerase_Cajal_body_protein_n=1_Tax=Medicago_truncatula_RepID=G7JRT9_MEDTR
Glyma.14G090300	0.787671	74.7473			-	AT3G12210		DNA binding	UniRef100_Q9LHI5_Genomic_DNA,_chromosome_3,_P1_clone:_MQC3_n=2_Tax=Arabidopsis_thaliana_RepID=Q9LHI5_ARATH
Glyma.15G003200	0.81149	74.659			-	AT1G16880		uridylyltransferase-related	UniRef100_Q9FZ47_ACT_domain-containing_protein_n=1_Tax=Arabidopsis_thaliana_RepID=Q9FZ47_ARATH
Glyma.12G102100	0.750298	74.4422			-	AT5G51260		HAD superfamily, subfamily IIIB acid phosphatase	UniRef100_G7L8K1_Acid_phosphatase_n=1_Tax=Medicago_truncatula_RepID=G7L8K1_MEDTR
Glyma.02G130700	0.777535	74.0671			-	AT1G68750	ATPPC4, PPC4	phosphoenolpyruvate carboxylase 4	UniRef100_Q6Q2Z9_Phosphoenolpyruvate_carboxylase_n=1_Tax=Glycine_max_RepID=Q6Q2Z9_SOYBN
Glyma.10G251400	0.774725	73.9955			-	AT2G33460	RIC1	ROP-interactive CRIB motif-containing protein 1	UniRef100_B9H1G0_ROP-INTERACTIVE_CRIB_MOTIF-CONTAINING_protein_10_n=1_Tax=Populus_trichocarpa_RepID=B9H1G0_POPTR
Glyma.09G084600	0.780023	73.9119			-	AT1G15440	PWP2, ATPWP2	periodic tryptophan protein 2	UniRef100_A2Q5D0_Periodic_tryptophan_protein-associated_region;_WD40-like_n=2_Tax=Medicago_truncatula_RepID=A2Q5D0_MEDTR
Glyma.06G040300	0.79857	73.8045			-	AT1G45230		Protein of unknown function (DUF3223)	UniRef100_G7J6E2_Protein_DCL_n=1_Tax=Medicago_truncatula_RepID=G7J6E2_MEDTR
Glyma.17G205700	0.779772	73.6283			-	AT4G32551	LUG, RON2	LisH dimerisation motif;WD40/YVTN repeat-like-containing domain	UniRef100_G7I6C1_Transcriptional_corepressor_LEUNIG_n=1_Tax=Medicago_truncatula_RepID=G7I6C1_MEDTR
Glyma.16G103500	0.790904	73.2768			-	AT4G19020	CMT2	chromomethylase 2	UniRef100_K7MGE2_Cytosine-specific_methyltransferase_n=1_Tax=Glycine_max_RepID=K7MGE2_SOYBN
Glyma.15G103700	0.787789	73.2444			-	AT4G14240		CBS domain-containing protein with a domain of unknown function (DUF21)
Glyma.17G059600	0.784729	73.2125			-	AT1G78890		unknown protein; BEST Arabidopsis thaliana protein match is: unknown protein (TAIR:AT1G16840.1); Has 30201 Blast hits to 17322 proteins in 780 species: Archae - 12; Bacteria - 1396; Metazoa - 17338; Fungi - 3422; Plants - 5037; Viruses - 0; Other Eukaryotes - 2996 (source: NCBI BLink).
Glyma.08G178600	0.763416	73.1204			-	AT5G09430		alpha/beta-Hydrolases superfamily protein	UniRef100_B9GGA9_Hydrolase_family_protein_n=1_Tax=Populus_trichocarpa_RepID=B9GGA9_POPTR
Glyma.13G016600	0.760149	73.0549			-				UniRef100_G7K0D6_RRNA_intron-encoded_homing_endonuclease_n=1_Tax=Medicago_truncatula_RepID=G7K0D6_MEDTR
Glyma.13G110900	0.806013	73.0138			-	AT5G20635		FUNCTIONS IN: molecular function unknown; INVOLVED IN: biological process unknown; LOCATED IN: keratin filament, chloroplast; CONTAINS InterPro DOMAIN/s: Keratin, high sulphur B2 protein (InterPro:IPR002494); Has 6153 Blast hits to 2882 proteins in 265 species: Archae - 6; Bacteria - 47; Metazoa - 4777; Fungi - 68; Plants - 187; Viruses - 30; Other Eukaryotes - 1038 (source: NCBI BLink).	UniRef100_I1MSA0_Dense_and_erect_pancile_1_n=1_Tax=Glycine_max_RepID=I1MSA0_SOYBN
Glyma.06G026000	0.781354	72.9778			-	AT4G38900		Basic-leucine zipper (bZIP) transcription factor family protein	UniRef100_Q0GPE5_BZIP_transcription_factor_bZIP11_n=1_Tax=Glycine_max_RepID=Q0GPE5_SOYBN
Glyma.10G022200	0.821484	72.8473			-	AT4G03110	AtRBP-DR1, RBP-DR1	RNA-binding protein-defense related 1	UniRef100_B9I9Y4_RNA-binding_family_protein_n=1_Tax=Populus_trichocarpa_RepID=B9I9Y4_POPTR
Glyma.16G173100	0.799935	72.8126			-	AT5G52920	PKP1, PKP-BETA1, PKP2	plastidic pyruvate kinase beta subunit 1	UniRef100_I1MPC6_Pyruvate_kinase_n=1_Tax=Glycine_max_RepID=I1MPC6_SOYBN
Glyma.18G046500	0.800936	72.7222			-
Glyma.19G125200	0.812821	72.576			-	AT5G19750		Peroxisomal membrane 22 kDa (Mpv17/PMP22) family protein	UniRef100_G7L4T1_Protein_Mpv17_n=1_Tax=Medicago_truncatula_RepID=G7L4T1_MEDTR
Glyma.04G049800	0.768319	72.5109			-	AT3G20430		CONTAINS InterPro DOMAIN/s: Phosphorylated adapter RNA export protein, RNA-binding domain (InterPro:IPR019385); Has 110 Blast hits to 110 proteins in 51 species: Archae - 0; Bacteria - 3; Metazoa - 56; Fungi - 0; Plants - 36; Viruses - 0; Other Eukaryotes - 15 (source: NCBI BLink).	UniRef100_G7JMS7_DNA-directed_RNA_polymerase_n=1_Tax=Medicago_truncatula_RepID=G7JMS7_MEDTR
Glyma.08G113900	0.815992	72.0544			-	AT3G13560		O-Glycosyl hydrolases family 17 protein	UniRef100_G7LIL6_Glucan_endo-1,3-beta-glucosidase_n=1_Tax=Medicago_truncatula_RepID=G7LIL6_MEDTR
Glyma.13G059000	0.758468	72.042		hrtEP, cotEP	-	AT3G01060		unknown protein; Has 640 Blast hits to 638 proteins in 201 species: Archae - 0; Bacteria - 293; Metazoa - 0; Fungi - 71; Plants - 72; Viruses - 0; Other Eukaryotes - 204 (source: NCBI BLink).	UniRef100_Q9MAC0_T4P13.26_protein_n=1_Tax=Arabidopsis_thaliana_RepID=Q9MAC0_ARATH
Glyma.15G073100	0.757881	71.9346			-	AT4G27450		Aluminium induced protein with YGL and LRDR motifs	UniRef100_Q3HVL7_TSJT1-like_protein_n=1_Tax=Solanum_tuberosum_RepID=Q3HVL7_SOLTU
Glyma.13G012400	0.777478	71.8656			-				UniRef100_G7K0D6_RRNA_intron-encoded_homing_endonuclease_n=1_Tax=Medicago_truncatula_RepID=G7K0D6_MEDTR
Glyma.07G049100	0.755814	71.8138		cotEP	bHLH	AT2G46810		basic helix-loop-helix (bHLH) DNA-binding superfamily protein	UniRef100_O81037_Transcription_factor_bHLH70_n=1_Tax=Arabidopsis_thaliana_RepID=BH070_ARATH
Glyma.18G220700	0.771912	71.8075			-	AT4G00090		Transducin/WD40 repeat-like superfamily protein	UniRef100_D7M5S9_Transducin_family_protein_n=1_Tax=Arabidopsis_lyrata_subsp._lyrata_RepID=D7M5S9_ARALL
Glyma.08G287600	0.79128	71.5987			-	AT1G60230		Radical SAM superfamily protein	UniRef100_D7KXB2_Radical_SAM_domain-containing_protein_n=1_Tax=Arabidopsis_lyrata_subsp._lyrata_RepID=D7KXB2_ARALL
Glyma.07G027200	0.785277	71.5802			bHLH	AT4G37850		basic helix-loop-helix (bHLH) DNA-binding superfamily protein	UniRef100_G7JFR3_Transcription_factor_bHLH25_n=1_Tax=Medicago_truncatula_RepID=G7JFR3_MEDTR
Glyma.07G020000	0.758808	71.5777			-	AT3G13580		Ribosomal protein L30/L7 family protein	UniRef100_T2DNA9_60S_ribosomal_protein_L7-4-like_protein_n=1_Tax=Phaseolus_vulgaris_RepID=T2DNA9_PHAVU
Glyma.01G144900	0.767053	71.4981			-	AT2G45480	AtGRF9, GRF9	growth-regulating factor 9	UniRef100_G7ZW50_Growth-regulating_factor_n=1_Tax=Medicago_truncatula_RepID=G7ZW50_MEDTR
Glyma.04G146100	0.795815	71.479			-	AT1G70280		NHL domain-containing protein	UniRef100_B9HJT0_NHL_repeat-containing_family_protein_n=1_Tax=Populus_trichocarpa_RepID=B9HJT0_POPTR
Glyma.07G100400	0.80269	71.4523		cotEP	-	AT3G18050		unknown protein; BEST Arabidopsis thaliana protein match is: unknown protein (TAIR:AT4G28100.1); Has 67 Blast hits to 66 proteins in 12 species: Archae - 0; Bacteria - 0; Metazoa - 0; Fungi - 0; Plants - 67; Viruses - 0; Other Eukaryotes - 0 (source: NCBI BLink).	UniRef100_Q9LV36_Genomic_DNA,_chromosome_3,_P1_clone:_MRC8_n=1_Tax=Arabidopsis_thaliana_RepID=Q9LV36_ARATH
Glyma.05G225800	0.791527	71.3643			-	AT5G56590		O-Glycosyl hydrolases family 17 protein	UniRef100_T2DNL1_Glucan_endo-1,3-beta-glucosidase_13-like_protein_n=1_Tax=Phaseolus_vulgaris_RepID=T2DNL1_PHAVU
Glyma.05G092200	0.793976	71.3614			-				UniRef100_R4IUB8_OR338_n=1_Tax=Vicia_faba_RepID=R4IUB8_VICFA
Glyma.20G003900	0.772345	71.2856			-
Glyma.15G047000	0.787434	71.1818			-	AT3G26070		Plastid-lipid associated protein PAP / fibrillin family protein	UniRef100_A6XBK9_Plastid_fibrillin_3_(Fragment)_n=1_Tax=Coffea_canephora_RepID=A6XBK9_COFCA
Glyma.14G104000	0.767111	71.0373		cotEP	-	AT4G32140		EamA-like transporter family	UniRef100_B6TBR3_Vacuolar_membrane_protein_n=1_Tax=Zea_mays_RepID=B6TBR3_MAIZE
Glyma.03G047900	0.779207	71.0035			-	AT5G41750		Disease resistance protein (TIR-NBS-LRR class) family	UniRef100_G7JKN6_Tir-nbs-lrr_resistance_protein_n=1_Tax=Medicago_truncatula_RepID=G7JKN6_MEDTR
Glyma.02G147100	0.759718	70.9011			-	AT3G63200	PLP9, PLA IIIB	PATATIN-like protein 9	UniRef100_G7IEC3_Patatin-16_n=1_Tax=Medicago_truncatula_RepID=G7IEC3_MEDTR
Glyma.01G019900	0.820284	70.8885			-	AT4G37920		unknown protein; FUNCTIONS IN: molecular function unknown; INVOLVED IN: biological process unknown; LOCATED IN: chloroplast thylakoid membrane, chloroplast, chloroplast envelope; BEST Arabidopsis thaliana protein match is: unknown protein (TAIR:AT1G36320.1); Has 123 Blast hits to 120 proteins in 40 species: Archae - 2; Bacteria - 11; Metazoa - 8; Fungi - 0; Plants - 85; Viruses - 0; Other Eukaryo…	UniRef100_Q656E2_Endoribonuclease_E-like_protein_n=1_Tax=Oryza_sativa_subsp._japonica_RepID=Q656E2_ORYSJ
Glyma.16G025700	0.755934	70.7294			-	AT5G63630		P-loop containing nucleoside triphosphate hydrolases superfamily protein	UniRef100_B9GR04_DEAD_box_RNA_helicase_family_protein_n=1_Tax=Populus_trichocarpa_RepID=B9GR04_POPTR
Glyma.16G058100	0.784464	70.7208		cotEP	-	AT5G14180	MPL1	Myzus persicae-induced lipase 1	UniRef100_I1MLJ1_Lipase_n=1_Tax=Glycine_max_RepID=I1MLJ1_SOYBN
Glyma.05G022900	0.757593	70.6538		hrtEP, cotEP	-	AT1G31330	PSAF	photosystem I subunit F	UniRef100_T2DNZ8_Photosystem_I_reaction_center_subunit_III_n=1_Tax=Phaseolus_vulgaris_RepID=T2DNZ8_PHAVU
Glyma.17G106800	0.770339	70.6442			-	AT1G80530		Major facilitator superfamily protein	UniRef100_Q8H6R3_Nodulin-like_protein_n=1_Tax=Poncirus_trifoliata_RepID=Q8H6R3_PONTR
Glyma.04G004300	0.769676	70.5628		cotEP	-	AT4G34960		Cyclophilin-like peptidyl-prolyl cis-trans isomerase family protein	UniRef100_V7AXL4_Peptidyl-prolyl_cis-trans_isomerase_n=1_Tax=Phaseolus_vulgaris_RepID=V7AXL4_PHAVU
Glyma.10G075900	0.774698	70.468			-	AT3G11560		LETM1-like protein	UniRef100_F4K2D7_LETM1-like_protein_n=1_Tax=Arabidopsis_thaliana_RepID=F4K2D7_ARATH
Glyma.06G011700	0.822638	70.3318		hrtSC-OI	-	AT4G39210	APL3	Glucose-1-phosphate adenylyltransferase family protein	UniRef100_I1K764_Glucose-1-phosphate_adenylyltransferase_n=1_Tax=Glycine_max_RepID=I1K764_SOYBN
Glyma.08G263300	0.776324	70.0451			-
Glyma.18G040100	0.789411	69.9716			-	AT5G16710	DHAR3	dehydroascorbate reductase 1	UniRef100_Q4JR86_Dehydroascorbate_reductase_n=1_Tax=Glycine_max_RepID=Q4JR86_SOYBN
Glyma.04G249400	0.775586	69.8958			-	AT1G44446	CH1, ATCAO, CAO	Pheophorbide a oxygenase family protein with Rieske [2Fe-2S] domain	UniRef100_E4MWC6_mRNA,_clone:_RTFL01-05-N22_n=2_Tax=Eutrema_RepID=E4MWC6_THEHA
Glyma.13G269500	0.808602	69.8894		globSC-HI, hrtSC-HI	-	AT3G14880		FUNCTIONS IN: molecular function unknown; INVOLVED IN: response to karrikin; BEST Arabidopsis thaliana protein match is: transcription factor-related (TAIR:AT4G18650.1); Has 30201 Blast hits to 17322 proteins in 780 species: Archae - 12; Bacteria - 1396; Metazoa - 17338; Fungi - 3422; Plants - 5037; Viruses - 0; Other Eukaryotes - 2996 (source: NCBI BLink).	UniRef100_Q2HSA7_Transcription_factor_TGA5_n=1_Tax=Medicago_truncatula_RepID=Q2HSA7_MEDTR
Glyma.02G282500	0.798574	69.8156		cotEP	-	AT1G06680	PSBP-1, OEE2, PSII-P, OE23	photosystem II subunit P-1	UniRef100_T2DP14_Oxygen-evolving_enhancer_protein_2_chloroplastic-like_protein_n=1_Tax=Phaseolus_vulgaris_RepID=T2DP14_PHAVU
Glyma.20G104800	0.803931	69.6646			-
Glyma.04G152700	0.790521	69.5595			-
Glyma.08G049000	0.822382	69.5177			-	AT2G01830	WOL, CRE1, WOL1, AHK4, ATCRE1	CHASE domain containing histidine kinase protein	UniRef100_G7LCC3_Histidine_kinase_n=1_Tax=Medicago_truncatula_RepID=G7LCC3_MEDTR
Glyma.07G078700	0.772031	69.3249			-	AT2G36870	XTH32	xyloglucan endotransglucosylase/hydrolase 32	UniRef100_B6TNS1_Xyloglucan_endotransglucosylase/hydrolase_protein_5_n=1_Tax=Zea_mays_RepID=B6TNS1_MAIZE
Glyma.11G020400	0.811768	69.2177			-	AT1G64080		unknown protein; FUNCTIONS IN: molecular function unknown; INVOLVED IN: biological process unknown; LOCATED IN: plasma membrane; BEST Arabidopsis thaliana protein match is: unknown protein (TAIR:AT5G52870.1); Has 1546 Blast hits to 738 proteins in 176 species: Archae - 0; Bacteria - 143; Metazoa - 278; Fungi - 131; Plants - 95; Viruses - 4; Other Eukaryotes - 895 (source: NCBI BLink).	UniRef100_Q9SH58_Probable_membrane-associated_kinase_regulator_2_n=1_Tax=Arabidopsis_thaliana_RepID=MAKR2_ARATH
Glyma.03G084100	0.760998	68.8025			-	AT5G44710		CONTAINS InterPro DOMAIN/s: Ribosomal protein S27/S33, mitochondrial (InterPro:IPR013219); Has 101 Blast hits to 101 proteins in 55 species: Archae - 0; Bacteria - 0; Metazoa - 8; Fungi - 59; Plants - 26; Viruses - 0; Other Eukaryotes - 8 (source: NCBI BLink).	UniRef100_Q013L1_WGS_project_CAID00000000_data,_contig_chromosome_08_n=1_Tax=Ostreococcus_tauri_RepID=Q013L1_OSTTA
Glyma.06G146100	0.795451	68.6788			-	AT5G64880		unknown protein; Has 30201 Blast hits to 17322 proteins in 780 species: Archae - 12; Bacteria - 1396; Metazoa - 17338; Fungi - 3422; Plants - 5037; Viruses - 0; Other Eukaryotes - 2996 (source: NCBI BLink).
Glyma.20G193600	0.795019	68.5258			G2-like	AT3G24120		Homeodomain-like superfamily protein	UniRef100_G7ISN7_Myb_family_transcription_factor_n=1_Tax=Medicago_truncatula_RepID=G7ISN7_MEDTR
Glyma.16G018500	0.794951	68.4153			-	AT1G32900		UDP-Glycosyltransferase superfamily protein	UniRef100_A1YZE0_Granule-bound_starch_synthase_n=1_Tax=Glycine_max_RepID=A1YZE0_SOYBN
Glyma.02G026500	0.794729	68.4149			-	AT1G27200		Domain of unknown function (DUF23)	UniRef100_B9S2H4_UPF0392_protein_RCOM_0530710_n=1_Tax=Ricinus_communis_RepID=Y232_RICCO
Glyma.03G229400	0.782328	68.3799			-	AT1G09420	G6PD4	glucose-6-phosphate dehydrogenase 4	UniRef100_I1JR33_Glucose-6-phosphate_1-dehydrogenase_n=1_Tax=Glycine_max_RepID=I1JR33_SOYBN
Glyma.04G117400	0.79349	68.2418			-	AT5G51540		Zincin-like metalloproteases family protein	UniRef100_G7IYL7_Mitochondrial_intermediate_peptidase_n=1_Tax=Medicago_truncatula_RepID=G7IYL7_MEDTR
Glyma.15G097500	0.779463	67.7038			-	AT1G02140	MEE63, MAGO, HAP1	mago nashi family protein	UniRef100_G7J8K6_Mago_nashi-like_protein_n=2_Tax=Medicago_truncatula_RepID=G7J8K6_MEDTR
Glyma.20G159000	0.770903	67.6856			-	AT5G52380		VASCULAR-RELATED NAC-DOMAIN 6	UniRef100_G7IAN6_Actin_depolymerizing_factor_n=1_Tax=Medicago_truncatula_RepID=G7IAN6_MEDTR
Glyma.18G166700	0.7833	67.6102			-	AT3G07190		B-cell receptor-associated protein 31-like	UniRef100_Q9FJK4_B-cell_receptor-associated_protein_31-like_protein_n=2_Tax=Arabidopsis_thaliana_RepID=Q9FJK4_ARATH
Glyma.05G000500	0.77752	67.4426			-
Glyma.04G114100	0.769563	67.3746			-	AT5G56220		P-loop containing nucleoside triphosphate hydrolases superfamily protein	UniRef100_D7ML91_Nucleoside-triphosphatase/_nucleotide_binding_protein_n=1_Tax=Arabidopsis_lyrata_subsp._lyrata_RepID=D7ML91_ARALL
Glyma.20G249100	0.75682	67.029			-	AT5G63440		Protein of unknown function (DUF167)
Glyma.19G247800	0.808149	66.8716			-	AT1G04030		unknown protein; BEST Arabidopsis thaliana protein match is: unknown protein (TAIR:AT5G44040.1); Has 1835 Blast hits to 1511 proteins in 238 species: Archae - 7; Bacteria - 164; Metazoa - 377; Fungi - 135; Plants - 187; Viruses - 22; Other Eukaryotes - 943 (source: NCBI BLink).	UniRef100_Q9ZWC3_F21M11.3_protein_n=1_Tax=Arabidopsis_thaliana_RepID=Q9ZWC3_ARATH
Glyma.02G186800	0.797493	66.5128			-	AT5G20950		Glycosyl hydrolase family protein	UniRef100_G7J6L9_Beta-D-glucosidase_n=1_Tax=Medicago_truncatula_RepID=G7J6L9_MEDTR
Glyma.20G220000	0.820557	66.4047			-	AT5G67090		Subtilisin-like serine endopeptidase family protein	UniRef100_Q2HV71_Protease-associated_PA;_Proteinase_inhibitor_I9,_subtilisin_propeptide_n=1_Tax=Medicago_truncatula_RepID=Q2HV71_MEDTR
Glyma.07G003700	0.771655	66.3521			-	AT1G51650		ATP synthase epsilon chain, mitochondrial	UniRef100_C6GFP6_ATP_synthase_epsilon_subunit_1_n=1_Tax=Gossypium_hirsutum_RepID=C6GFP6_GOSHI
Glyma.06G093300	0.796737	66.1661			-				UniRef100_L8HGB7_PWWP_domain_containing_protein_n=1_Tax=Acanthamoeba_castellanii_str._Neff_RepID=L8HGB7_ACACA
Glyma.12G224800	0.775957	65.7532			-	AT4G27500	PPI1	proton pump interactor 1	UniRef100_U5GXF2_PROTON_PUMP_INTERACTOR_1_family_protein_n=1_Tax=Populus_trichocarpa_RepID=U5GXF2_POPTR
Glyma.15G199100	0.805043	65.4862			-				UniRef100_G7KLB8_Serine/threonine_protein_kinase_n=1_Tax=Medicago_truncatula_RepID=G7KLB8_MEDTR
Glyma.17G046500	0.767485	65.4135			-	AT3G26060	ATPRX Q	Thioredoxin superfamily protein	UniRef100_Q6QPJ6_Peroxiredoxin_Q,_chloroplastic_n=2_Tax=Populus_RepID=PRXQ_POPJC
Glyma.03G075500	0.801337	65.3302			-	AT5G46680		Pentatricopeptide repeat (PPR-like) superfamily protein	UniRef100_G7KWS6_Pentatricopeptide_repeat-containing_protein_n=1_Tax=Medicago_truncatula_RepID=G7KWS6_MEDTR
Glyma.08G056700	0.835286	65.3297		cotEP	ZF-HD	AT4G24660	ATHB22, MEE68, HB22, ZHD2	homeobox protein 22	UniRef100_Q5IR71_Zinc_finger_homeodomain_protein_SZF-HD2_n=1_Tax=Glycine_max_RepID=Q5IR71_SOYBN
Glyma.02G305400	0.767029	64.945		globSUS, hrtEP	-	AT2G05100	LHCB2.1, LHCB2	photosystem II light harvesting complex gene 2.1	UniRef100_Q93YG3_Chlorophyll_a/b_binding_protein_type_II_n=1_Tax=Glycine_max_RepID=Q93YG3_SOYBN
Glyma.01G109300	0.772973	64.6358			-	AT5G23860	TUB8	tubulin beta 8	UniRef100_P12460_Tubulin_beta-2_chain_n=1_Tax=Glycine_max_RepID=TBB2_SOYBN
Glyma.02G030200	0.765904	64.5675			-	AT1G70210	CYCD1;1, ATCYCD1;1	CYCLIN D1;1	UniRef100_G7K443_Cyclin-D1-1_n=1_Tax=Medicago_truncatula_RepID=G7K443_MEDTR
Glyma.06G011600	0.777383	64.4833			-	AT2G17080		Arabidopsis protein of unknown function (DUF241)	UniRef100_B0BLI0_CM0216.320.nc_protein_n=1_Tax=Lotus_japonicus_RepID=B0BLI0_LOTJA
Glyma.13G276700	0.814506	64.2237			-	AT3G15354	SPA3	SPA1-related 3	UniRef100_G7IRA7_SPA1-like_protein_n=1_Tax=Medicago_truncatula_RepID=G7IRA7_MEDTR
Glyma.13G011300	0.755857	64.0877			-				UniRef100_G7K0E0_Tar1p_n=1_Tax=Medicago_truncatula_RepID=G7K0E0_MEDTR
Glyma.02G152000	0.758776	64.0864			-	AT4G03110	AtRBP-DR1, RBP-DR1	RNA-binding protein-defense related 1	UniRef100_B9I9Y4_RNA-binding_family_protein_n=1_Tax=Populus_trichocarpa_RepID=B9I9Y4_POPTR
Glyma.02G308300	0.79722	63.916			-	AT1G31335		unknown protein; FUNCTIONS IN: molecular function unknown; INVOLVED IN: biological process unknown; LOCATED IN: plasma membrane; EXPRESSED IN: 20 plant structures; EXPRESSED DURING: 13 growth stages; Has 34 Blast hits to 34 proteins in 8 species: Archae - 0; Bacteria - 0; Metazoa - 0; Fungi - 0; Plants - 34; Viruses - 0; Other Eukaryotes - 0 (source: NCBI BLink).
Glyma.06G247100	0.786928	63.8811			-	AT5G54190	PORA	protochlorophyllide oxidoreductase A	UniRef100_Q9LKH8_NADPH-protochlorophyllide_oxidoreductase_n=1_Tax=Vigna_radiata_var._radiata_RepID=Q9LKH8_VIGRR
Glyma.04G241100	0.811991	63.7868			-	AT3G21470		Pentatricopeptide repeat (PPR-like) superfamily protein	UniRef100_G7J5M1_Pentatricopeptide_repeat-containing_protein_n=1_Tax=Medicago_truncatula_RepID=G7J5M1_MEDTR
Glyma.02G309200	0.772212	63.7753			-	AT5G48310		unknown protein; FUNCTIONS IN: molecular function unknown; INVOLVED IN: biological process unknown; LOCATED IN: cellular component unknown; EXPRESSED IN: 18 plant structures; EXPRESSED DURING: 13 growth stages; BEST Arabidopsis thaliana protein match is: unknown protein (TAIR:AT4G24610.1).
Glyma.20G230100	0.764268	63.7106			-	AT4G25050	ACP4	acyl carrier protein 4	UniRef100_K7LJN9_Acyl_carrier_protein_n=1_Tax=Glycine_max_RepID=K7LJN9_SOYBN
Glyma.03G190800	0.819654	63.6959			-	AT2G36490	DML1, ROS1	demeter-like 1	UniRef100_F6KFZ2_Repressor_of_gene_silencing_1_n=1_Tax=Gossypium_hirsutum_RepID=F6KFZ2_GOSHI
Glyma.08G238100	0.780421	63.5551		globSC-OI, hrtSC-OI	-	AT3G14690	CYP72A15	cytochrome P450, family 72, subfamily A, polypeptide 15	UniRef100_H1A980_Cytochrome_P450_monooxygenase_n=1_Tax=Medicago_truncatula_RepID=H1A980_MEDTR
Glyma.15G276300	0.757655	63.3758			-	AT5G13710	SMT1, CPH	sterol methyltransferase 1	UniRef100_Q43445_S-adenosyl-L-methionine:delta24-sterol-C-methyltransferase_n=2_Tax=Glycine_max_RepID=Q43445_SOYBN
Glyma.02G272400	0.779882	63.3702			-	AT3G43600	AAO2, AO3, atAO-2, AOgamma, AtAO3	aldehyde oxidase 2	UniRef100_D8KXX2_AO2_n=1_Tax=Arachis_hypogaea_RepID=D8KXX2_ARAHY
Glyma.14G013100	0.816883	63.3646		hrtEP, cotEP	-	AT3G13180		NOL1/NOP2/sun family protein / antitermination NusB domain-containing protein	UniRef100_G7KEH7_Ribosomal_RNA_small_subunit_methyltransferase_n=1_Tax=Medicago_truncatula_RepID=G7KEH7_MEDTR
Glyma.08G052100	0.751009	63.3641		cotEP	-	AT3G18050		unknown protein; BEST Arabidopsis thaliana protein match is: unknown protein (TAIR:AT4G28100.1); Has 67 Blast hits to 66 proteins in 12 species: Archae - 0; Bacteria - 0; Metazoa - 0; Fungi - 0; Plants - 67; Viruses - 0; Other Eukaryotes - 0 (source: NCBI BLink).	UniRef100_Q9LV36_Genomic_DNA,_chromosome_3,_P1_clone:_MRC8_n=1_Tax=Arabidopsis_thaliana_RepID=Q9LV36_ARATH
Glyma.18G207900	0.773382	63.0683		cotEP	-	AT3G51670		SEC14 cytosolic factor family protein / phosphoglyceride transfer family protein	UniRef100_B9IGK1_SEC14_cytosolic_factor_family_protein_n=1_Tax=Populus_trichocarpa_RepID=B9IGK1_POPTR
Glyma.13G111600	0.767272	63.0151			-	AT1G19130		CONTAINS InterPro DOMAIN/s: Protein of unknown function DUF985 (InterPro:IPR009327), RmlC-like jelly roll fold (InterPro:IPR014710); Has 1465 Blast hits to 1465 proteins in 584 species: Archae - 10; Bacteria - 1038; Metazoa - 19; Fungi - 43; Plants - 51; Viruses - 0; Other Eukaryotes - 304 (source: NCBI BLink).	UniRef100_Q9LMB4_F14D16.29_n=2_Tax=Arabidopsis_thaliana_RepID=Q9LMB4_ARATH
Glyma.13G018000	0.75693	62.7763			-				UniRef100_G7K0E0_Tar1p_n=1_Tax=Medicago_truncatula_RepID=G7K0E0_MEDTR
Glyma.04G067400	0.763439	62.653			-	AT2G26660	ATSPX2, SPX2	SPX domain gene 2	UniRef100_E5D6S7_SPX_domain-containing_protein_3_n=1_Tax=Phaseolus_vulgaris_RepID=E5D6S7_PHAVU
Glyma.18G030400	0.758918	62.4337		cotEP	-	AT3G55800	SBPASE	sedoheptulose-bisphosphatase	UniRef100_G7JAP0_Sedoheptulose-1_7-bisphosphatase_n=1_Tax=Medicago_truncatula_RepID=G7JAP0_MEDTR
Glyma.05G072200	0.808582	62.1129			-	AT3G27350		unknown protein; FUNCTIONS IN: molecular function unknown; INVOLVED IN: biological process unknown; LOCATED IN: plasma membrane; EXPRESSED IN: 24 plant structures; EXPRESSED DURING: 15 growth stages; BEST Arabidopsis thaliana protein match is: unknown protein (TAIR:AT5G40700.1); Has 230 Blast hits to 202 proteins in 35 species: Archae - 0; Bacteria - 3; Metazoa - 77; Fungi - 4; Plants - 130; Viru…
Glyma.08G229100	0.760455	62.022		cotEP	-	AT3G03770		Leucine-rich repeat protein kinase family protein	UniRef100_A5A0Y6_Receptor-like_kinase_17_n=1_Tax=Solanum_chacoense_RepID=A5A0Y6_SOLCH
Glyma.08G000700	0.76714	61.888			-
Glyma.20G214000	0.788458	61.8629			-	AT5G38520		alpha/beta-Hydrolases superfamily protein	UniRef100_G7L6D4_Epoxide_hydrolase_n=1_Tax=Medicago_truncatula_RepID=G7L6D4_MEDTR
Glyma.19G122900	0.795486	61.7868			-	AT2G41060		RNA-binding (RRM/RBD/RNP motifs) family protein	UniRef100_Q8LLE6_RNA-binding_protein_AKIP1_n=1_Tax=Vicia_faba_RepID=Q8LLE6_VICFA
Glyma.20G250000	0.787043	61.4768			-	AT5G13260		unknown protein; BEST Arabidopsis thaliana protein match is: unknown protein (TAIR:AT3G48860.2); Has 30201 Blast hits to 17322 proteins in 780 species: Archae - 12; Bacteria - 1396; Metazoa - 17338; Fungi - 3422; Plants - 5037; Viruses - 0; Other Eukaryotes - 2996 (source: NCBI BLink).	UniRef100_K9LRD7_Ripening-regulated_protein_n=1_Tax=Fragaria_ananassa_RepID=K9LRD7_FRAAN
Glyma.14G008500	0.773952	61.4304			-	AT5G49410		unknown protein; BEST Arabidopsis thaliana protein match is: unknown protein (TAIR:AT1G73940.1); Has 58 Blast hits to 58 proteins in 12 species: Archae - 0; Bacteria - 0; Metazoa - 0; Fungi - 0; Plants - 58; Viruses - 0; Other Eukaryotes - 0 (source: NCBI BLink).
Glyma.13G127200	0.751411	61.2266			-	AT4G28660	PSB28	photosystem II reaction center PSB28 protein	UniRef100_K7LZD8_Photosystem_II_reaction_center_Psb28_protein_n=2_Tax=Glycine_max_RepID=K7LZD8_SOYBN
Glyma.06G091700	0.77423	61.2234			-	AT2G22670	IAA8	indoleacetic acid-induced protein 8	UniRef100_I1K9K9_Auxin-induced_protein_n=2_Tax=Glycine_max_RepID=I1K9K9_SOYBN
Glyma.13G169300	0.805968	61.085			-	AT3G01490		Protein kinase superfamily protein	UniRef100_B9IJN5_Kinase_family_protein_n=1_Tax=Populus_trichocarpa_RepID=B9IJN5_POPTR
Glyma.12G196800	0.767974	61.0099			-	AT4G15180	SDG2, ATXR3	SET domain protein 2	UniRef100_G7IRJ2_Histone-lysine_N-methyltransferase_E(Z)_n=1_Tax=Medicago_truncatula_RepID=G7IRJ2_MEDTR
Glyma.10G104100	0.777889	60.6755			-	AT3G47930	ATGLDH, GLDH	L-galactono-1,4-lactone dehydrogenase	UniRef100_Q0ZHB8_Mitochondrial_L-galactono-1,4-lactone_dehydrogenase_n=1_Tax=Lotus_japonicus_RepID=Q0ZHB8_LOTJA
Glyma.07G050800	0.797355	60.6708			-	AT4G00820	iqd17	IQ-domain 17	UniRef100_D7M5K1_IQ-domain_17_n=1_Tax=Arabidopsis_lyrata_subsp._lyrata_RepID=D7M5K1_ARALL
Glyma.12G143400	0.776988	60.6095			-	AT3G53520	UXS1, ATUXS1	UDP-glucuronic acid decarboxylase 1	UniRef100_G8XR16_UDP-glucuronic_acid_decarboxylase_1_n=1_Tax=Gossypium_hirsutum_RepID=G8XR16_GOSHI
Glyma.01G223000	0.764569	60.4289			-	AT1G64080		unknown protein; FUNCTIONS IN: molecular function unknown; INVOLVED IN: biological process unknown; LOCATED IN: plasma membrane; BEST Arabidopsis thaliana protein match is: unknown protein (TAIR:AT5G52870.1); Has 1546 Blast hits to 738 proteins in 176 species: Archae - 0; Bacteria - 143; Metazoa - 278; Fungi - 131; Plants - 95; Viruses - 4; Other Eukaryotes - 895 (source: NCBI BLink).	UniRef100_Q9SH58_Probable_membrane-associated_kinase_regulator_2_n=1_Tax=Arabidopsis_thaliana_RepID=MAKR2_ARATH
Glyma.09G204200	0.777095	60.2771			-	AT1G32630		unknown protein; Has 18 Blast hits to 18 proteins in 10 species: Archae - 0; Bacteria - 0; Metazoa - 2; Fungi - 2; Plants - 12; Viruses - 0; Other Eukaryotes - 2 (source: NCBI BLink).
Glyma.14G128300	0.77743	60.2425			-	AT4G32551	LUG, RON2	LisH dimerisation motif;WD40/YVTN repeat-like-containing domain	UniRef100_G7I6C1_Transcriptional_corepressor_LEUNIG_n=1_Tax=Medicago_truncatula_RepID=G7I6C1_MEDTR
Glyma.14G072100	0.774959	60.1738			-	AT1G01490		Heavy metal transport/detoxification superfamily protein	UniRef100_B9HF42_Heavy-metal-associated_domain-containing_family_protein_n=1_Tax=Populus_trichocarpa_RepID=B9HF42_POPTR
Glyma.13G167900	0.750178	60.0361			-	AT2G37990		ribosome biogenesis regulatory protein (RRS1) family protein	UniRef100_G7INW4_Ribosome_biogenesis_regulatory_protein-like_protein_n=2_Tax=Medicago_truncatula_RepID=G7INW4_MEDTR
Glyma.09G076300	0.752498	59.9661			-	AT3G52140		tetratricopeptide repeat (TPR)-containing protein	UniRef100_I1KTK7_Clustered_mitochondria_protein_homolog_n=1_Tax=Glycine_max_RepID=I1KTK7_SOYBN
Glyma.06G156500	0.750644	59.9653			-	AT4G12770		Chaperone DnaJ-domain superfamily protein	UniRef100_G7LEY3_Auxilin-like_protein_n=1_Tax=Medicago_truncatula_RepID=G7LEY3_MEDTR
Glyma.19G205700	0.799269	59.6525			-	AT4G03110	AtRBP-DR1, RBP-DR1	RNA-binding protein-defense related 1	UniRef100_B9I9Y4_RNA-binding_family_protein_n=1_Tax=Populus_trichocarpa_RepID=B9I9Y4_POPTR
Glyma.01G037700	0.782722	59.5804			-	AT1G70100		unknown protein; FUNCTIONS IN: molecular function unknown; INVOLVED IN: biological process unknown; LOCATED IN: cellular component unknown; EXPRESSED IN: 22 plant structures; EXPRESSED DURING: 13 growth stages; BEST Arabidopsis thaliana protein match is: unknown protein (TAIR:AT1G24160.2); Has 3305 Blast hits to 2533 proteins in 359 species: Archae - 8; Bacteria - 641; Metazoa - 1288; Fungi - 248…	UniRef100_O04535_F20P5.17_protein_n=1_Tax=Arabidopsis_thaliana_RepID=O04535_ARATH
Glyma.20G095900	0.763432	59.5597			-	AT5G49525		unknown protein; Has 23 Blast hits to 23 proteins in 7 species: Archae - 0; Bacteria - 0; Metazoa - 0; Fungi - 0; Plants - 23; Viruses - 0; Other Eukaryotes - 0 (source: NCBI BLink).
Glyma.13G154900	0.819123	59.3247			-	AT3G51690		PIF1 helicase	UniRef100_G7IVL4_ATP-dependent_DNA_helicase_PIF1_n=1_Tax=Medicago_truncatula_RepID=G7IVL4_MEDTR
Glyma.19G227700	0.754034	59.0477			-	AT1G09340	CRB, CSP41B, HIP1.3	chloroplast RNA binding	UniRef100_E4MWA3_mRNA,_clone:_RTFL01-02-I12_n=1_Tax=Thellungiella_halophila_RepID=E4MWA3_THEHA
Glyma.18G034800	0.752191	58.9573			-	AT2G39750		S-adenosyl-L-methionine-dependent methyltransferases superfamily protein	UniRef100_D7LDR4_Dehydration-responsive_family_protein_n=1_Tax=Arabidopsis_lyrata_subsp._lyrata_RepID=D7LDR4_ARALL
Glyma.01G186800	0.784851	58.9475			-	AT5G67070	RALFL34	ralf-like 34	UniRef100_Q9FHA6_Protein_RALF-like_34_n=1_Tax=Arabidopsis_thaliana_RepID=RLF34_ARATH
Glyma.02G292800	0.793758	58.7026			-	AT4G26850	VTC2	mannose-1-phosphate guanylyltransferase (GDP)s;GDP-galactose:mannose-1-phosphate guanylyltransferases;GDP-galactose:glucose-1-phosphate guanylyltransferases;GDP-galactose:myoinositol-1-phosphate guanylyltransferases;glucose-1-phosphate guanylyltransferase	UniRef100_G3E7M6_GDP-L-galactose_phosphorylase_n=1_Tax=Glycine_max_RepID=G3E7M6_SOYBN
Glyma.12G178800	0.775104	58.5764			-	AT2G28190	CSD2, CZSOD2	copper/zinc superoxide dismutase 2	UniRef100_I1LTN6_Superoxide_dismutase_[Cu-Zn]_n=1_Tax=Glycine_max_RepID=I1LTN6_SOYBN
Glyma.04G039600	0.782734	58.5292			HSF	AT1G46264	AT-HSFB4, HSFB4, SCZ	heat shock transcription factor B4	UniRef100_Q00M81_Heat_shock_transcription_factor_n=1_Tax=Glycine_max_RepID=Q00M81_SOYBN
Glyma.17G046900	0.764903	58.3688			-	AT2G34357		ARM repeat superfamily protein	UniRef100_G7I2M7_RRP12-like_protein_n=1_Tax=Medicago_truncatula_RepID=G7I2M7_MEDTR
Glyma.13G125900	0.758124	58.3357			-	AT1G04030		unknown protein; BEST Arabidopsis thaliana protein match is: unknown protein (TAIR:AT5G44040.1); Has 1835 Blast hits to 1511 proteins in 238 species: Archae - 7; Bacteria - 164; Metazoa - 377; Fungi - 135; Plants - 187; Viruses - 22; Other Eukaryotes - 943 (source: NCBI BLink).	UniRef100_Q9ZWC3_F21M11.3_protein_n=1_Tax=Arabidopsis_thaliana_RepID=Q9ZWC3_ARATH
Glyma.10G106600	0.760035	58.1925			-	AT5G20950		Glycosyl hydrolase family protein	UniRef100_G7J6L9_Beta-D-glucosidase_n=1_Tax=Medicago_truncatula_RepID=G7J6L9_MEDTR
Glyma.15G016400	0.757847	57.9398			-	AT1G79850	RPS17, CS17, PRPS17	ribosomal protein S17	UniRef100_B7FMT1_30S_ribosomal_protein_S17_n=1_Tax=Medicago_truncatula_RepID=B7FMT1_MEDTR
Glyma.13G125500	0.769922	57.8996			-	AT5G44060		unknown protein; BEST Arabidopsis thaliana protein match is: unknown protein (TAIR:AT1G04000.1); Has 1807 Blast hits to 1807 proteins in 277 species: Archae - 0; Bacteria - 0; Metazoa - 736; Fungi - 347; Plants - 385; Viruses - 0; Other Eukaryotes - 339 (source: NCBI BLink).	UniRef100_Q9FNC0_Gb|AAD10670.1_n=2_Tax=Arabidopsis_thaliana_RepID=Q9FNC0_ARATH
Glyma.14G036100	0.769623	57.8421			-	AT5G12220		las1-like family protein	UniRef100_G7KCV9_LAS1-like_protein_n=1_Tax=Medicago_truncatula_RepID=G7KCV9_MEDTR
Glyma.01G226800	0.751712	57.5575			-	AT5G12410		THUMP domain-containing protein	UniRef100_G7K999_THUMP_domain_containing_protein_n=2_Tax=Medicago_truncatula_RepID=G7K999_MEDTR
Glyma.05G235800	0.789196	57.4545			-	AT2G01620	MEE11	RNI-like superfamily protein	UniRef100_G7LAI1_F-box_protein_SKIP28_n=1_Tax=Medicago_truncatula_RepID=G7LAI1_MEDTR
Glyma.15G197200	0.757493	57.2271			-	AT2G34620		Mitochondrial transcription termination factor family protein	UniRef100_G7IIY0_MTERF-like_protein_n=1_Tax=Medicago_truncatula_RepID=G7IIY0_MEDTR
Glyma.10G012900	0.751293	57.227			-	AT3G62410	CP12-2, CP12	CP12 domain-containing protein 2	UniRef100_F1DT11_Chloroplast_protein_12_n=1_Tax=Stylosanthes_guianensis_RepID=F1DT11_9FABA
Glyma.08G100800	0.782404	57.0931			-	AT1G67720		Leucine-rich repeat protein kinase family protein	UniRef100_G7J2J5_Leucine-rich_repeat_family_protein_/_protein_kinase_family_protein_n=1_Tax=Medicago_truncatula_RepID=G7J2J5_MEDTR
Glyma.05G180200	0.776142	57.088			-	AT4G39790		Protein of unknown function (DUF630 and DUF632)	UniRef100_G7LAC7_BZIP_transcription_factor_bZIP133_n=1_Tax=Medicago_truncatula_RepID=G7LAC7_MEDTR
Glyma.11G232300	0.766978	56.9445			-	AT5G58530		Glutaredoxin family protein	UniRef100_G7JBX5_Glutaredoxin_domain-containing_cysteine-rich_protein_n=1_Tax=Medicago_truncatula_RepID=G7JBX5_MEDTR
Glyma.08G063500	0.75985	56.7043			-	AT4G33680	AGD2	Pyridoxal phosphate (PLP)-dependent transferases superfamily protein	UniRef100_G7JTY4_LL-diaminopimelate_aminotransferase_n=1_Tax=Medicago_truncatula_RepID=G7JTY4_MEDTR
Glyma.20G190100	0.754146	56.676			-	AT5G04490	VTE5	vitamin E pathway gene 5	UniRef100_Q2N2K1_Probable_phytol_kinase_1,_chloroplastic_n=1_Tax=Glycine_max_RepID=PHYK1_SOYBN
Glyma.11G025700	0.775769	56.6268			HSF	AT4G11660	AT-HSFB2B, HSFB2B	winged-helix DNA-binding transcription factor family protein	UniRef100_K4HAY3_Heat_shock_transcription_factor_HSFB2b_n=1_Tax=Glycine_max_RepID=K4HAY3_SOYBN
Glyma.02G081600	0.768357	56.3149			-
Glyma.12G128700	0.780259	56.2069			-	AT3G58640		Mitogen activated protein kinase kinase kinase-related	UniRef100_G7JCM1_Tyrosine-protein_kinase_ABL2_n=1_Tax=Medicago_truncatula_RepID=G7JCM1_MEDTR
Glyma.11G084500	0.759154	56.1977			-	AT1G20610	CYCB2;3	Cyclin B2;3	UniRef100_P46277_G2/mitotic-specific_cyclin-1_n=1_Tax=Medicago_sativa_subsp._varia_RepID=CCNB1_MEDSV
Glyma.12G030000	0.790151	56.0691			-	AT1G10850		Leucine-rich repeat protein kinase family protein	UniRef100_S4WLE0_Ovary_receptor_kinase_3_n=1_Tax=Solanum_chacoense_RepID=S4WLE0_SOLCH
Glyma.01G228000	0.777738	55.7549			-	AT4G20770		Pentatricopeptide repeat (PPR) superfamily protein	UniRef100_G7K983_Pentatricopeptide_repeat-containing_protein_n=1_Tax=Medicago_truncatula_RepID=G7K983_MEDTR
Glyma.20G020000	0.78479	55.6484			-	AT1G11880		transferases, transferring hexosyl groups	UniRef100_Q2MGS0_GPI_mannosyltransferase_n=1_Tax=Medicago_truncatula_RepID=Q2MGS0_MEDTR
Glyma.02G270200	0.760868	55.6336			-	AT3G11780		MD-2-related lipid recognition domain-containing protein / ML domain-containing protein	UniRef100_Q9SF20_F26K24.7_protein_n=1_Tax=Arabidopsis_thaliana_RepID=Q9SF20_ARATH
Glyma.16G159000	0.781883	55.6042			-
Glyma.06G004100	0.751261	55.3841			-	AT4G34960		Cyclophilin-like peptidyl-prolyl cis-trans isomerase family protein	UniRef100_I3S543_Peptidyl-prolyl_cis-trans_isomerase_n=1_Tax=Medicago_truncatula_RepID=I3S543_MEDTR
Glyma.02G141500	0.764932	55.3595			-	AT2G30580	DRIP2	DREB2A-interacting protein 2	UniRef100_B9H8H8_Zinc_finger_family_protein_n=1_Tax=Populus_trichocarpa_RepID=B9H8H8_POPTR
Glyma.08G190400	0.763341	55.2544			-	AT1G17500		ATPase E1-E2 type family protein / haloacid dehalogenase-like hydrolase family protein	UniRef100_G7IS39_Aminophospholipid_ATPase_n=1_Tax=Medicago_truncatula_RepID=G7IS39_MEDTR
Glyma.07G202800	0.776752	55.1237			-
Glyma.04G211400	0.77096	55.1003			-	AT2G24230		Leucine-rich repeat protein kinase family protein	UniRef100_G7JGQ5_Receptor-like_protein_kinase_n=1_Tax=Medicago_truncatula_RepID=G7JGQ5_MEDTR
Glyma.04G001100	0.768326	55.0472			-	AT1G20610	CYCB2;3	Cyclin B2;3	UniRef100_G8IFS5_CYC7_n=1_Tax=Rosa_hybrid_cultivar_RepID=G8IFS5_ROSHC
Glyma.12G166400	0.782476	54.9877			-
Glyma.18G152500	0.786473	54.7034			-
Glyma.13G162400	0.756568	54.6546			-
Glyma.12G017600	0.751713	54.5891			-	AT3G03050	CSLD3, KJK, ATCSLD3	cellulose synthase-like D3	UniRef100_B9N113_Cellulase_synthase_3_family_protein_n=2_Tax=Populus_RepID=B9N113_POPTR
Glyma.01G187900	0.758747	54.5082			-	AT5G67130		PLC-like phosphodiesterases superfamily protein	UniRef100_G7K5B8_PI-PLC_X_domain-containing_protein_n=1_Tax=Medicago_truncatula_RepID=G7K5B8_MEDTR
Glyma.11G105000	0.78689	54.3809			-	AT1G10850		Leucine-rich repeat protein kinase family protein	UniRef100_S4WLE0_Ovary_receptor_kinase_3_n=1_Tax=Solanum_chacoense_RepID=S4WLE0_SOLCH
Glyma.13G356200	0.773617	54.2457			-	AT3G16260	TRZ4	tRNAse Z4	UniRef100_G7IUN1_Zinc_phosphodiesterase_ELAC_protein_n=1_Tax=Medicago_truncatula_RepID=G7IUN1_MEDTR
Glyma.19G019600	0.776776	54.1934			-	AT2G46915		Protein of unknown function (DUF3754)
Glyma.20G218600	0.774262	54.1577			-	AT1G65580	FRA3	Endonuclease/exonuclease/phosphatase family protein	UniRef100_Q84W55_Type_II_inositol_1,4,5-trisphosphate_5-phosphatase_FRA3_n=1_Tax=Arabidopsis_thaliana_RepID=IP5P4_ARATH
Glyma.11G078500	0.782011	53.8287			-	AT3G51290		Protein of unknown function (DUF630) ;Protein of unknown function (DUF632)	UniRef100_U5G4Q6_Proline-rich_family_protein_n=1_Tax=Populus_trichocarpa_RepID=U5G4Q6_POPTR
Glyma.08G023600	0.794271	53.7461			-	AT2G46500	ATPI4K GAMMA 4, UBDK GAMMA 4, PI4K GAMMA 4	phosphoinositide 4-kinase gamma 4	UniRef100_G7K9A8_Phosphatidylinositol_4-kinase_type_2-beta_n=1_Tax=Medicago_truncatula_RepID=G7K9A8_MEDTR
Glyma.07G251700	0.772419	53.549			-	AT1G54610		Protein kinase superfamily protein	UniRef100_G7L0R5_Cdc2-like_protein_kinase_n=1_Tax=Medicago_truncatula_RepID=G7L0R5_MEDTR
Glyma.15G163900	0.760898	53.0323			-	AT3G20250	APUM5, PUM5	pumilio 5	UniRef100_G7IN26_Pumilio-like_protein_n=1_Tax=Medicago_truncatula_RepID=G7IN26_MEDTR
Glyma.08G181300	0.758755	52.8075			-	AT4G14320		Zinc-binding ribosomal protein family protein	UniRef100_G7L0P4_60S_ribosomal_protein_L44_n=2_Tax=Papilionoideae_RepID=G7L0P4_MEDTR
Glyma.17G166900	0.775068	52.786			-	AT3G03680		C2 calcium/lipid-binding plant phosphoribosyltransferase family protein	UniRef100_U5FR95_C2_domain-containing_family_protein_n=1_Tax=Populus_trichocarpa_RepID=U5FR95_POPTR
Glyma.08G084800	0.771472	52.695			-	AT2G34470	UREG, PSKF109	urease accessory protein G	UniRef100_Q9XGS2_Ni-binding_urease_accessory_protein_UreG_n=1_Tax=Glycine_max_RepID=Q9XGS2_SOYBN
Glyma.14G073800	0.768546	52.678			-	AT4G36550		ARM repeat superfamily protein	UniRef100_G7KEW9_U-box_domain-containing_protein_n=2_Tax=Medicago_truncatula_RepID=G7KEW9_MEDTR
Glyma.04G219900	0.773419	52.3904			-	AT5G09995		unknown protein; BEST Arabidopsis thaliana protein match is: unknown protein (TAIR:AT1G08530.1); Has 30201 Blast hits to 17322 proteins in 780 species: Archae - 12; Bacteria - 1396; Metazoa - 17338; Fungi - 3422; Plants - 5037; Viruses - 0; Other Eukaryotes - 2996 (source: NCBI BLink).
Glyma.15G201700	0.762356	52.2664			-
Glyma.04G142500	0.760846	52.2146			MIKC_MADS	AT5G13790	AGL15	AGAMOUS-like 15	UniRef100_Q67BK3_AGL15_n=1_Tax=Glycine_max_RepID=Q67BK3_SOYBN
Glyma.02G098000	0.758459	52.1846			-	AT1G25510		Eukaryotic aspartyl protease family protein	UniRef100_B9HWK9_Aspartyl_protease_family_protein_n=1_Tax=Populus_trichocarpa_RepID=B9HWK9_POPTR
Glyma.05G194700	0.785687	52.1355			-	AT4G33480		unknown protein; FUNCTIONS IN: molecular function unknown; INVOLVED IN: biological process unknown; LOCATED IN: chloroplast; EXPRESSED IN: 22 plant structures; EXPRESSED DURING: 13 growth stages; CONTAINS InterPro DOMAIN/s: Protein of unknown function DUF3727 (InterPro:IPR022203); Has 348 Blast hits to 348 proteins in 78 species: Archae - 0; Bacteria - 101; Metazoa - 0; Fungi - 0; Plants - 183; V…
Glyma.05G183400	0.776398	52.0307			-	AT5G64880		unknown protein; Has 30201 Blast hits to 17322 proteins in 780 species: Archae - 12; Bacteria - 1396; Metazoa - 17338; Fungi - 3422; Plants - 5037; Viruses - 0; Other Eukaryotes - 2996 (source: NCBI BLink).
Glyma.17G151800	0.801935	52.0041			-	AT3G60190	ADL4, ADLP2, EDR3, DRP1E, ADL1E, DL1E	DYNAMIN-like 1E	UniRef100_U5FSD9_DYNAMIN-LIKE_protein_4_n=2_Tax=Populus_trichocarpa_RepID=U5FSD9_POPTR
Glyma.15G042400	0.776358	51.7275			-	AT5G59730	ATEXO70H7, EXO70H7	exocyst subunit exo70 family protein H7	UniRef100_G7IUA9_Exocyst_complex_component_n=1_Tax=Medicago_truncatula_RepID=G7IUA9_MEDTR
Glyma.08G350800	0.75584	51.69		globSC-OI, hrtSC-OI, cotEP	-	AT5G06900	CYP93D1	cytochrome P450, family 93, subfamily D, polypeptide 1	UniRef100_Q9XHC6_Beta-amyrin_24-hydroxylase_n=1_Tax=Glycine_max_RepID=C93E1_SOYBN
Glyma.03G108500	0.76229	51.1809			-	AT1G11290	CRR22	Pentatricopeptide repeat (PPR) superfamily protein	UniRef100_G4XE11_Organelle_transcript_processing_82_(Fragment)_n=1_Tax=Raphanus_sativus_RepID=G4XE11_RAPSA
Glyma.05G153400	0.765465	51.1293			-	AT2G31740		S-adenosyl-L-methionine-dependent methyltransferases superfamily protein	UniRef100_G7LHU6_Methyltransferase-like_protein_n=1_Tax=Medicago_truncatula_RepID=G7LHU6_MEDTR
Glyma.05G172300	0.758701	50.6278			-	AT1G67740	PSBY, YCF32	photosystem II BY	UniRef100_B9RMR5_Photosystem_II_core_complex_proteins_psbY,_chloroplast_n=1_Tax=Ricinus_communis_RepID=B9RMR5_RICCO
Glyma.16G058700	0.762471	50.6219			-	AT4G19440		Tetratricopeptide repeat (TPR)-like superfamily protein	UniRef100_G7L752_Pentatricopeptide_repeat-containing_protein_n=1_Tax=Medicago_truncatula_RepID=G7L752_MEDTR
Glyma.06G122800	0.786878	50.6188		hrtEP, cotEP	-	AT5G42240	scpl42	serine carboxypeptidase-like 42	UniRef100_G7KEB8_Serine_carboxypeptidase-like_protein_n=1_Tax=Medicago_truncatula_RepID=G7KEB8_MEDTR
Glyma.10G048100	0.783891	50.5735			-	AT5G02810	PRR7, APRR7	pseudo-response regulator 7	UniRef100_D0PPG7_Pseudo-response_regulator_7_n=1_Tax=Castanea_sativa_RepID=D0PPG7_CASSA
Glyma.12G160300	0.759529	50.4657			-	AT1G53250		unknown protein; BEST Arabidopsis thaliana protein match is: unknown protein (TAIR:AT1G53800.1); Has 11909 Blast hits to 7704 proteins in 757 species: Archae - 51; Bacteria - 1338; Metazoa - 4550; Fungi - 987; Plants - 464; Viruses - 24; Other Eukaryotes - 4495 (source: NCBI BLink).	UniRef100_D7KKF7_F12M16.15_n=1_Tax=Arabidopsis_lyrata_subsp._lyrata_RepID=D7KKF7_ARALL
Glyma.11G166500	0.779581	50.4165		hrtEP, cotEP	-	AT5G15240		Transmembrane amino acid transporter family protein	UniRef100_T2DMG1_Vacuolar_amino_acid_transporter_1_n=1_Tax=Phaseolus_vulgaris_RepID=T2DMG1_PHAVU
Glyma.15G262500	0.781521	50.3833			-	AT3G04940	ATCYSD1, CYSD1	cysteine synthase D1	UniRef100_A3RM06_Cysteine_synthase_n=1_Tax=Glycine_max_RepID=A3RM06_SOYBN
Glyma.02G303400	0.757611	50.3695			-	AT5G56090	COX15	cytochrome c oxidase 15	UniRef100_G7K4U8_Cytochrome_c_oxidase_assembly_protein_COX15-like_protein_n=1_Tax=Medicago_truncatula_RepID=G7K4U8_MEDTR
Glyma.02G019600	0.769187	50.3541			-	AT1G17100		SOUL heme-binding family protein	UniRef100_B9GGX3_SOUL_heme-binding_family_protein_n=1_Tax=Populus_trichocarpa_RepID=B9GGX3_POPTR
Glyma.06G204100	0.817925	50.279			-	AT3G29575	AFP3	ABI five binding protein 3	UniRef100_Q94F39_Ninja-family_protein_AFP3_n=1_Tax=Arabidopsis_thaliana_RepID=AFP3_ARATH
Glyma.16G071000	0.771073	50.2535			-	AT1G70610	ATTAP1, TAP1	transporter associated with antigen processing protein 1	UniRef100_Q8RY46_ABC_transporter_B_family_member_26,_chloroplastic_n=1_Tax=Arabidopsis_thaliana_RepID=AB26B_ARATH
Glyma.14G001900	0.77893	49.6947			-	AT4G35260	IDH1, IDH-I	isocitrate dehydrogenase 1	UniRef100_B9MYY4_ISOCITRATE_DEHYDROGENASE_SUBUNIT_2_family_protein_n=1_Tax=Populus_trichocarpa_RepID=B9MYY4_POPTR
Glyma.11G193000	0.764844	49.5113			-	AT2G28150		Domain of unknown function (DUF966)	UniRef100_G7JNA3_Auxin-regulated_protein_n=1_Tax=Medicago_truncatula_RepID=G7JNA3_MEDTR
Glyma.11G174900	0.772701	49.4401			-	AT1G07220		Arabidopsis thaliana protein of unknown function (DUF821)	UniRef100_Q9LML4_F10K1.7_protein_n=1_Tax=Arabidopsis_thaliana_RepID=Q9LML4_ARATH
Glyma.12G099200	0.767215	49.4118			-	AT1G61900		unknown protein; FUNCTIONS IN: molecular function unknown; INVOLVED IN: biological process unknown; LOCATED IN: anchored to plasma membrane, plasma membrane, anchored to membrane; EXPRESSED IN: 23 plant structures; EXPRESSED DURING: 13 growth stages; BEST Arabidopsis thaliana protein match is: unknown protein (TAIR:AT2G30700.1); Has 65 Blast hits to 65 proteins in 12 species: Archae - 0; Bacteria…
Glyma.19G173000	0.782389	49.2423			-	AT3G09470		Major facilitator superfamily protein	UniRef100_G7L0K6_UNC93-like_protein_n=1_Tax=Medicago_truncatula_RepID=G7L0K6_MEDTR
Glyma.10G139200	0.757292	49.1958			-	AT1G57590		Pectinacetylesterase family protein	UniRef100_G7KVG3_Pectin_acetylesterase_n=1_Tax=Medicago_truncatula_RepID=G7KVG3_MEDTR
Glyma.17G071200	0.752898	48.8492			-	AT2G24090		Ribosomal protein L35	UniRef100_I1MSZ5_50S_ribosomal_protein_L35_n=1_Tax=Glycine_max_RepID=I1MSZ5_SOYBN
Glyma.03G104700	0.761285	48.4657			-	AT4G01070	GT72B1, UGT72B1	UDP-Glycosyltransferase superfamily protein	UniRef100_Q8S996_Glucosyltransferase-13_(Fragment)_n=1_Tax=Phaseolus_angularis_RepID=Q8S996_PHAAN
Glyma.01G176800	0.756308	48.0073			-	AT2G33840		Tyrosyl-tRNA synthetase, class Ib, bacterial/mitochondrial	UniRef100_P93363_Tyrosyl-tRNA_synthetase_n=1_Tax=Nicotiana_tabacum_RepID=P93363_TOBAC
Glyma.13G151000	0.753572	47.8055			-	AT2G36490	DML1, ROS1	demeter-like 1	UniRef100_F6KFZ2_Repressor_of_gene_silencing_1_n=1_Tax=Gossypium_hirsutum_RepID=F6KFZ2_GOSHI
Glyma.20G104900	0.790945	47.7766			-	AT4G00990		Transcription factor jumonji (jmjC) domain-containing protein	UniRef100_G7JY87_Lysine-specific_demethylase_3B_n=1_Tax=Medicago_truncatula_RepID=G7JY87_MEDTR
Glyma.19G106000	0.769988	47.7077			-	AT3G02060		DEAD/DEAH box helicase, putative	UniRef100_B9IA74_DEAD/DEAH_box_helicase_family_protein_n=2_Tax=Populus_trichocarpa_RepID=B9IA74_POPTR
Glyma.13G040000	0.766782	47.438			-	AT5G53220		unknown protein; FUNCTIONS IN: molecular function unknown; INVOLVED IN: biological process unknown; LOCATED IN: cellular component unknown; EXPRESSED IN: 23 plant structures; EXPRESSED DURING: 13 growth stages; Has 30201 Blast hits to 17322 proteins in 780 species: Archae - 12; Bacteria - 1396; Metazoa - 17338; Fungi - 3422; Plants - 5037; Viruses - 0; Other Eukaryotes - 2996 (source: NCBI BLink).
Glyma.13G201300	0.766737	47.2209			-	AT4G39130		Dehydrin family protein	UniRef100_M4M6J9_Y3SK2_dehydrin_n=1_Tax=Trifolium_repens_RepID=M4M6J9_TRIRP
Glyma.15G169800	0.751754	47.0125			-	AT2G19520	FVE, ACG1, MSI4, NFC4, NFC04, ATMSI4	Transducin family protein / WD-40 repeat family protein	UniRef100_G3E7N1_FVE_protein_n=1_Tax=Glycine_max_RepID=G3E7N1_SOYBN
Glyma.05G194800	0.770673	46.9522			-	AT1G27990		unknown protein; BEST Arabidopsis thaliana protein match is: unknown protein (TAIR:AT5G52420.1); Has 86 Blast hits to 86 proteins in 15 species: Archae - 0; Bacteria - 0; Metazoa - 0; Fungi - 0; Plants - 84; Viruses - 0; Other Eukaryotes - 2 (source: NCBI BLink).	UniRef100_Q01KZ9_OSIGBa0148P16.6_protein_n=1_Tax=Oryza_sativa_RepID=Q01KZ9_ORYSA
Glyma.20G130600	0.771834	46.8712			-	AT1G66140	ZFP4	zinc finger protein 4	UniRef100_D9ZIS1_C2H2L_domain_class_transcription_factor_n=1_Tax=Malus_domestica_RepID=D9ZIS1_MALDO
Glyma.03G137300	0.785913	46.6979			-	AT2G41820		Leucine-rich repeat protein kinase family protein	UniRef100_B9H9V2_Leucine-rich_repeat_transmembrane_protein_kinase_n=1_Tax=Populus_trichocarpa_RepID=B9H9V2_POPTR
Glyma.13G348900	0.750566	46.6468			-
Glyma.04G044700	0.759565	46.3775			-	AT5G43130	TAF4, TAF4B	TBP-associated factor 4	UniRef100_D3YBD2_Transcription_initiation_factor_n=1_Tax=Trifolium_repens_RepID=D3YBD2_TRIRP
Glyma.05G092800	0.752913	46.0872			ERF	AT3G50260	CEJ1, ATERF
Glyma.15G083500	0.793635	45.9704			-	AT1G29240		Protein of unknown function (DUF688)
Glyma.10G200500	0.761024	45.2283			-	AT5G04490	VTE5	vitamin E pathway gene 5	UniRef100_Q2N2K1_Probable_phytol_kinase_1,_chloroplastic_n=1_Tax=Glycine_max_RepID=PHYK1_SOYBN
Glyma.04G176500	0.816665	45.0671			-	AT1G18950		DDT domain superfamily	UniRef100_Q2PF39_Aminoacyl-tRNA_synthetase_n=1_Tax=Trifolium_pratense_RepID=Q2PF39_TRIPR
Glyma.02G172300	0.752698	45.0336			-	AT4G27010		CONTAINS InterPro DOMAIN/s: Ribosome 60S biogenesis N-terminal (InterPro:IPR021714); BEST Arabidopsis thaliana protein match is: unknown protein (TAIR:AT1G72270.1); Has 30201 Blast hits to 17322 proteins in 780 species: Archae - 12; Bacteria - 1396; Metazoa - 17338; Fungi - 3422; Plants - 5037; Viruses - 0; Other Eukaryotes - 2996 (source: NCBI BLink).
Glyma.13G112100	0.751389	44.5074			-	AT1G17370	UBP1B	oligouridylate binding protein 1B	UniRef100_V5M0B6_TIAR-like_protein_n=1_Tax=Vitis_vinifera_RepID=V5M0B6_VITVI
[truncated: 22 more rows]

## Sheet: EMB9 RNAs
Back to Index	EMB9 Module mRNAs		snRNA levels of EMB9 Module mRNAs, averaged per nucleus
[truncated: 548 more rows]

[truncated: 72 more sheets: EMB10 RNAs, EMB11 RNAs, EMB12 RNAs, EMB13 RNAs, EMB14 RNAs, ES15 RNAs, ES16 RNAs, ES17 RNAs, SC18 RNAs, SC19 RNAs, SC20 RNAs, SC21 RNAs, SC22 RNAs, SC23 RNAs, SC24 RNAs, SC25 RNAs, SC26 RNAs, SC27 RNAs, SC28 RNAs, SC29 RNAs …]
